# Supplementary material for: Dynamic control of enhancer activity drives stage-specific gene expression during flower morphogenesis
Source: Nat Commun. 2019 Apr 12;10:1705. doi: 10.1038/s41467-019-09513-2 (PMC6461659; doi:10.1038/s41467-019-09513-2)
Supplement: Supplementary file 4 — Supplementary Data 1 [file 41467_2019_9513_MOESM4_ESM.xlsx]

## Sheet: Supplementary Data 1
Supplementary Data 1: The list of H3K27ac peaks
Category	Number of peaks
Stage 0	10707
Stage 2	8210
Stage 4	8710
Stage 8	8766
Merged	11821

## Sheet: Stage 0
Chromosome	Start	End	Score	Name	Summit	TSS-proximal or distal
Chr1	23075	23748	388	H3K27ac_day0_pooled_peak_2	23465	proximal
Chr1	34067	34358	128	H3K27ac_day0_pooled_peak_4	34212	proximal
Chr1	46508	46852	218	H3K27ac_day0_pooled_peak_6	46701	proximal
Chr1	48702	49360	270	H3K27ac_day0_pooled_peak_8	49060	proximal
Chr1	50155	51304	721	H3K27ac_day0_pooled_peak_9b	50927	proximal
Chr1	52380	54201	187	H3K27ac_day0_pooled_peak_11	54049	proximal
Chr1	57638	58289	132	H3K27ac_day0_pooled_peak_12a	57916	proximal
Chr1	62942	64841	1147	H3K27ac_day0_pooled_peak_13	63712	proximal
Chr1	66739	67727	593	H3K27ac_day0_pooled_peak_15b	67393	proximal
Chr1	72266	73391	404	H3K27ac_day0_pooled_peak_16a	72737	proximal
Chr1	73972	74827	678	H3K27ac_day0_pooled_peak_17	74467	proximal
Chr1	75828	76411	302	H3K27ac_day0_pooled_peak_18b	76208	proximal
Chr1	88837	89687	292	H3K27ac_day0_pooled_peak_21	89149	proximal
Chr1	91308	92262	562	H3K27ac_day0_pooled_peak_22	91930	proximal
Chr1	95765	98203	397	H3K27ac_day0_pooled_peak_25	96301	proximal
Chr1	99916	100873	239	H3K27ac_day0_pooled_peak_28	100359	proximal
Chr1	108904	110225	434	H3K27ac_day0_pooled_peak_31b	109728	proximal
Chr1	114352	115435	329	H3K27ac_day0_pooled_peak_33	114575	proximal
Chr1	116949	118689	3352	H3K27ac_day0_pooled_peak_36a	117364	proximal
Chr1	120951	121179	164	H3K27ac_day0_pooled_peak_38	121066	proximal
Chr1	127725	128278	161	H3K27ac_day0_pooled_peak_39b	128129	proximal
Chr1	136114	136569	314	H3K27ac_day0_pooled_peak_40	136292	proximal
Chr1	141955	142734	341	H3K27ac_day0_pooled_peak_41b	142548	proximal
Chr1	143474	144552	264	H3K27ac_day0_pooled_peak_42a	143842	proximal
Chr1	157864	158731	267	H3K27ac_day0_pooled_peak_44b	158339	proximal
Chr1	161752	162764	506	H3K27ac_day0_pooled_peak_45b	162177	proximal
Chr1	180601	182072	421	H3K27ac_day0_pooled_peak_48b	181488	proximal
Chr1	185330	185917	224	H3K27ac_day0_pooled_peak_49	185506	proximal
Chr1	187095	187982	1215	H3K27ac_day0_pooled_peak_50	187516	proximal
Chr1	195695	196868	870	H3K27ac_day0_pooled_peak_51b	196249	proximal
Chr1	199647	201628	1674	H3K27ac_day0_pooled_peak_53a	200056	proximal
Chr1	220300	221153	820	H3K27ac_day0_pooled_peak_56	220669	proximal
Chr1	225874	227239	971	H3K27ac_day0_pooled_peak_59b	226354	proximal
Chr1	236729	237844	423	H3K27ac_day0_pooled_peak_61c	237542	proximal
Chr1	245192	245920	218	H3K27ac_day0_pooled_peak_62b	245689	proximal
Chr1	258770	259430	169	H3K27ac_day0_pooled_peak_65a	259038	distal
Chr1	262937	263490	128	H3K27ac_day0_pooled_peak_67	263146	proximal
Chr1	266353	266922	633	H3K27ac_day0_pooled_peak_68	266724	proximal
Chr1	268378	269651	1344	H3K27ac_day0_pooled_peak_70b	268955	proximal
Chr1	270794	271752	449	H3K27ac_day0_pooled_peak_71b	271266	proximal
Chr1	277883	278617	164	H3K27ac_day0_pooled_peak_73b	278240	proximal
Chr1	284533	285238	374	H3K27ac_day0_pooled_peak_76	284719	proximal
Chr1	290830	291236	176	H3K27ac_day0_pooled_peak_77	290990	proximal
Chr1	293285	294466	568	H3K27ac_day0_pooled_peak_78b	293677	proximal
Chr1	297398	298192	241	H3K27ac_day0_pooled_peak_80	297797	proximal
Chr1	298805	299345	122	H3K27ac_day0_pooled_peak_81	298957	proximal
Chr1	301279	302145	163	H3K27ac_day0_pooled_peak_84b	301866	proximal
Chr1	303604	304138	274	H3K27ac_day0_pooled_peak_85	303774	proximal
Chr1	305495	306363	256	H3K27ac_day0_pooled_peak_86b	306004	proximal
Chr1	315450	316834	232	H3K27ac_day0_pooled_peak_89	315740	proximal
Chr1	322040	323055	179	H3K27ac_day0_pooled_peak_91a	322474	proximal
Chr1	325288	325982	467	H3K27ac_day0_pooled_peak_94	325652	proximal
Chr1	336830	338817	244	H3K27ac_day0_pooled_peak_96	338533	proximal
Chr1	343278	344282	273	H3K27ac_day0_pooled_peak_97b	344048	proximal
Chr1	345700	348550	305	H3K27ac_day0_pooled_peak_98a	346612	proximal
Chr1	353536	354848	893	H3K27ac_day0_pooled_peak_100b	354414	proximal
Chr1	362136	363245	1884	H3K27ac_day0_pooled_peak_101	362734	proximal
Chr1	365515	367281	557	H3K27ac_day0_pooled_peak_102a	366002	proximal
Chr1	389016	390629	266	H3K27ac_day0_pooled_peak_105c	389995	proximal
Chr1	392851	394258	1464	H3K27ac_day0_pooled_peak_107	393236	proximal
Chr1	395586	396460	271	H3K27ac_day0_pooled_peak_108	395771	proximal
Chr1	401399	401863	184	H3K27ac_day0_pooled_peak_110	401539	proximal
Chr1	403831	405078	264	H3K27ac_day0_pooled_peak_111a	404024	proximal
Chr1	408625	409339	474	H3K27ac_day0_pooled_peak_112	408854	proximal
Chr1	410829	412894	576	H3K27ac_day0_pooled_peak_114a	412107	proximal
Chr1	413903	414690	447	H3K27ac_day0_pooled_peak_115	414337	proximal
Chr1	441979	442956	169	H3K27ac_day0_pooled_peak_118	442498	proximal
Chr1	445586	446379	269	H3K27ac_day0_pooled_peak_119b	446020	proximal
Chr1	451997	452807	390	H3K27ac_day0_pooled_peak_122	452273	proximal
Chr1	455621	456232	115	H3K27ac_day0_pooled_peak_125b	456083	proximal
Chr1	462717	463711	484	H3K27ac_day0_pooled_peak_126a	463274	proximal
Chr1	469777	470264	138	H3K27ac_day0_pooled_peak_127b	470110	proximal
Chr1	474377	475378	395	H3K27ac_day0_pooled_peak_129a	474736	proximal
Chr1	476035	476328	177	H3K27ac_day0_pooled_peak_131	476182	proximal
Chr1	477044	477545	152	H3K27ac_day0_pooled_peak_132	477247	proximal
Chr1	491071	491460	224	H3K27ac_day0_pooled_peak_133	491223	proximal
Chr1	493624	494296	185	H3K27ac_day0_pooled_peak_134	493968	proximal
Chr1	514592	515374	470	H3K27ac_day0_pooled_peak_136	515039	proximal
Chr1	518671	518928	147	H3K27ac_day0_pooled_peak_138	518798	proximal
Chr1	537789	538767	250	H3K27ac_day0_pooled_peak_140	538077	proximal
Chr1	564177	564591	525	H3K27ac_day0_pooled_peak_141	564351	proximal
Chr1	566129	566913	289	H3K27ac_day0_pooled_peak_144	566503	proximal
Chr1	569251	569780	241	H3K27ac_day0_pooled_peak_145	569572	proximal
Chr1	574062	574990	487	H3K27ac_day0_pooled_peak_146	574569	proximal
Chr1	580660	581845	377	H3K27ac_day0_pooled_peak_147	580840	proximal
Chr1	584261	584689	124	H3K27ac_day0_pooled_peak_148	584360	proximal
Chr1	591927	593248	478	H3K27ac_day0_pooled_peak_149b	592498	proximal
Chr1	601467	602846	191	H3K27ac_day0_pooled_peak_151b	601892	proximal
Chr1	608473	609570	1141	H3K27ac_day0_pooled_peak_153b	609266	proximal
Chr1	621555	622245	315	H3K27ac_day0_pooled_peak_155b	621962	proximal
Chr1	626814	627389	529	H3K27ac_day0_pooled_peak_156	627096	proximal
Chr1	637852	638720	195	H3K27ac_day0_pooled_peak_158	638395	proximal
Chr1	641455	642226	362	H3K27ac_day0_pooled_peak_159	641777	distal
Chr1	643307	644698	387	H3K27ac_day0_pooled_peak_160e	644545	proximal
Chr1	650867	651908	340	H3K27ac_day0_pooled_peak_161b	651490	proximal
Chr1	657370	658232	460	H3K27ac_day0_pooled_peak_162	657923	proximal
Chr1	669231	669791	233	H3K27ac_day0_pooled_peak_163	669640	proximal
Chr1	686566	687211	178	H3K27ac_day0_pooled_peak_165	687091	proximal
Chr1	701430	702030	247	H3K27ac_day0_pooled_peak_167	701661	proximal
Chr1	706033	706560	202	H3K27ac_day0_pooled_peak_171b	706427	proximal
Chr1	726430	727416	202	H3K27ac_day0_pooled_peak_172a	726742	proximal
Chr1	739670	740284	133	H3K27ac_day0_pooled_peak_174	739935	proximal
Chr1	746043	746322	154	H3K27ac_day0_pooled_peak_176	746191	proximal
Chr1	753508	754634	506	H3K27ac_day0_pooled_peak_178	754001	proximal
Chr1	755549	757118	259	H3K27ac_day0_pooled_peak_180a	756013	proximal
Chr1	761374	762230	286	H3K27ac_day0_pooled_peak_182b	762011	proximal
Chr1	773637	774067	133	H3K27ac_day0_pooled_peak_186	773742	proximal
Chr1	775494	776218	195	H3K27ac_day0_pooled_peak_187	776046	proximal
Chr1	782925	783361	138	H3K27ac_day0_pooled_peak_189	783231	proximal
Chr1	787148	788249	245	H3K27ac_day0_pooled_peak_190c	788004	proximal
Chr1	794733	795342	682	H3K27ac_day0_pooled_peak_193	795134	proximal
Chr1	797945	798375	264	H3K27ac_day0_pooled_peak_194	798062	proximal
Chr1	802928	803642	329	H3K27ac_day0_pooled_peak_196	803242	proximal
Chr1	807376	807740	118	H3K27ac_day0_pooled_peak_197	807525	proximal
Chr1	812572	813895	298	H3K27ac_day0_pooled_peak_199	813691	proximal
Chr1	818704	819480	410	H3K27ac_day0_pooled_peak_200	819030	proximal
Chr1	823624	825120	228	H3K27ac_day0_pooled_peak_201b	824141	proximal
Chr1	830564	831292	143	H3K27ac_day0_pooled_peak_202	830985	proximal
Chr1	835839	836473	265	H3K27ac_day0_pooled_peak_203	836265	proximal
Chr1	846582	848446	991	H3K27ac_day0_pooled_peak_206a	847157	proximal
Chr1	852688	853833	733	H3K27ac_day0_pooled_peak_208	853413	proximal
Chr1	863093	864075	162	H3K27ac_day0_pooled_peak_209c	863943	proximal
Chr1	867110	867749	249	H3K27ac_day0_pooled_peak_210b	867527	proximal
Chr1	870643	871255	217	H3K27ac_day0_pooled_peak_212	871052	proximal
Chr1	875085	875988	367	H3K27ac_day0_pooled_peak_215c	875807	distal
Chr1	877077	877490	131	H3K27ac_day0_pooled_peak_216	877193	proximal
Chr1	879210	880223	252	H3K27ac_day0_pooled_peak_218	879841	proximal
Chr1	882604	884283	191	H3K27ac_day0_pooled_peak_220a	883064	proximal
Chr1	891760	892260	319	H3K27ac_day0_pooled_peak_221	892055	proximal
Chr1	896827	897458	208	H3K27ac_day0_pooled_peak_224b	897321	proximal
Chr1	898792	899741	885	H3K27ac_day0_pooled_peak_225	899241	proximal
Chr1	900624	902873	233	H3K27ac_day0_pooled_peak_226b	901691	proximal
Chr1	907633	908896	267	H3K27ac_day0_pooled_peak_228	908106	proximal
Chr1	917425	918818	384	H3K27ac_day0_pooled_peak_231	918524	proximal
Chr1	930732	931743	1946	H3K27ac_day0_pooled_peak_232	931352	proximal
Chr1	933531	934270	408	H3K27ac_day0_pooled_peak_233b	934049	proximal
Chr1	936698	938592	905	H3K27ac_day0_pooled_peak_236	937314	proximal
Chr1	965903	966711	307	H3K27ac_day0_pooled_peak_239	966533	proximal
Chr1	981067	981889	200	H3K27ac_day0_pooled_peak_240	981550	proximal
Chr1	991103	991876	252	H3K27ac_day0_pooled_peak_241b	991649	proximal
Chr1	996063	996870	215	H3K27ac_day0_pooled_peak_243	996303	proximal
Chr1	1004789	1005680	1065	H3K27ac_day0_pooled_peak_244	1005278	proximal
Chr1	1008375	1009485	468	H3K27ac_day0_pooled_peak_245a	1008763	distal
Chr1	1013591	1014484	193	H3K27ac_day0_pooled_peak_247b	1014192	proximal
Chr1	1018010	1018977	756	H3K27ac_day0_pooled_peak_249a	1018375	proximal
Chr1	1027369	1028996	897	H3K27ac_day0_pooled_peak_250d	1028806	proximal
Chr1	1048926	1049871	201	H3K27ac_day0_pooled_peak_254b	1049500	proximal
Chr1	1059572	1059924	177	H3K27ac_day0_pooled_peak_257	1059685	proximal
Chr1	1069802	1070907	129	H3K27ac_day0_pooled_peak_261	1070633	proximal
Chr1	1073279	1074008	323	H3K27ac_day0_pooled_peak_262b	1073824	proximal
Chr1	1079817	1080675	343	H3K27ac_day0_pooled_peak_264	1080309	proximal
Chr1	1086330	1086868	290	H3K27ac_day0_pooled_peak_265a	1086488	proximal
Chr1	1095729	1096127	324	H3K27ac_day0_pooled_peak_266	1095978	proximal
Chr1	1097073	1097616	261	H3K27ac_day0_pooled_peak_267	1097271	proximal
Chr1	1108149	1108666	275	H3K27ac_day0_pooled_peak_268	1108323	proximal
Chr1	1109347	1110060	533	H3K27ac_day0_pooled_peak_269	1109744	proximal
Chr1	1114335	1115473	169	H3K27ac_day0_pooled_peak_270a	1114469	proximal
Chr1	1125435	1126292	363	H3K27ac_day0_pooled_peak_271	1125747	proximal
Chr1	1140639	1141457	435	H3K27ac_day0_pooled_peak_272b	1141131	proximal
Chr1	1142493	1143119	136	H3K27ac_day0_pooled_peak_273a	1142638	proximal
Chr1	1146022	1146871	421	H3K27ac_day0_pooled_peak_276a	1146181	proximal
Chr1	1147670	1148552	749	H3K27ac_day0_pooled_peak_277	1148133	proximal
Chr1	1155185	1155709	124	H3K27ac_day0_pooled_peak_279	1155372	proximal
Chr1	1156523	1157279	325	H3K27ac_day0_pooled_peak_281	1156892	proximal
Chr1	1164005	1164850	498	H3K27ac_day0_pooled_peak_283b	1164557	proximal
Chr1	1166715	1167237	514	H3K27ac_day0_pooled_peak_284	1166861	proximal
Chr1	1183324	1183679	252	H3K27ac_day0_pooled_peak_287	1183486	proximal
Chr1	1187080	1188602	222	H3K27ac_day0_pooled_peak_288b	1187963	proximal
Chr1	1190717	1191417	254	H3K27ac_day0_pooled_peak_289b	1191243	proximal
Chr1	1198109	1199215	396	H3K27ac_day0_pooled_peak_291c	1198720	proximal
Chr1	1202221	1203055	513	H3K27ac_day0_pooled_peak_292a	1202553	proximal
Chr1	1215957	1216516	715	H3K27ac_day0_pooled_peak_294	1216306	proximal
Chr1	1226612	1227240	593	H3K27ac_day0_pooled_peak_295	1226826	proximal
Chr1	1231572	1233273	854	H3K27ac_day0_pooled_peak_296b	1232908	proximal
Chr1	1235274	1236174	538	H3K27ac_day0_pooled_peak_298b	1235943	proximal
Chr1	1240371	1241383	460	H3K27ac_day0_pooled_peak_299	1240751	proximal
Chr1	1242417	1243435	860	H3K27ac_day0_pooled_peak_300	1242978	proximal
Chr1	1261017	1261366	114	H3K27ac_day0_pooled_peak_302	1261206	proximal
Chr1	1290599	1292474	387	H3K27ac_day0_pooled_peak_303a	1290923	proximal
Chr1	1313456	1315033	342	H3K27ac_day0_pooled_peak_307a	1313828	proximal
Chr1	1332795	1333585	756	H3K27ac_day0_pooled_peak_311b	1333253	proximal
Chr1	1343075	1343802	318	H3K27ac_day0_pooled_peak_315	1343399	proximal
Chr1	1344869	1345390	232	H3K27ac_day0_pooled_peak_316	1345243	proximal
Chr1	1357235	1358396	332	H3K27ac_day0_pooled_peak_319a	1357482	proximal
Chr1	1361420	1361993	472	H3K27ac_day0_pooled_peak_320b	1361780	proximal
Chr1	1368156	1368804	238	H3K27ac_day0_pooled_peak_321	1368666	proximal
Chr1	1372558	1373186	127	H3K27ac_day0_pooled_peak_322a	1372818	proximal
Chr1	1375378	1375784	236	H3K27ac_day0_pooled_peak_323	1375610	proximal
Chr1	1390412	1391203	548	H3K27ac_day0_pooled_peak_326	1390873	proximal
Chr1	1398376	1398937	279	H3K27ac_day0_pooled_peak_327	1398604	proximal
Chr1	1400858	1401523	373	H3K27ac_day0_pooled_peak_330	1401114	proximal
Chr1	1410087	1411594	363	H3K27ac_day0_pooled_peak_331b	1410529	proximal
Chr1	1417894	1419130	402	H3K27ac_day0_pooled_peak_335	1418947	proximal
Chr1	1421083	1421623	118	H3K27ac_day0_pooled_peak_338	1421303	proximal
Chr1	1431789	1432183	241	H3K27ac_day0_pooled_peak_339	1432031	proximal
Chr1	1450403	1451017	523	H3K27ac_day0_pooled_peak_340	1450630	proximal
Chr1	1452037	1453140	470	H3K27ac_day0_pooled_peak_341a	1452581	proximal
Chr1	1454007	1454486	279	H3K27ac_day0_pooled_peak_343	1454311	proximal
Chr1	1457778	1458687	580	H3K27ac_day0_pooled_peak_344	1458374	proximal
Chr1	1463064	1464018	704	H3K27ac_day0_pooled_peak_345	1463430	proximal
Chr1	1469595	1470490	480	H3K27ac_day0_pooled_peak_347	1470216	proximal
Chr1	1475430	1475892	181	H3K27ac_day0_pooled_peak_348	1475677	proximal
Chr1	1477601	1478805	218	H3K27ac_day0_pooled_peak_349b	1478571	proximal
Chr1	1485759	1486816	447	H3K27ac_day0_pooled_peak_352c	1486589	proximal
Chr1	1490399	1491106	557	H3K27ac_day0_pooled_peak_353	1490655	proximal
Chr1	1500941	1501919	449	H3K27ac_day0_pooled_peak_354a	1501399	proximal
Chr1	1503242	1503753	136	H3K27ac_day0_pooled_peak_355b	1503584	proximal
Chr1	1509597	1511021	650	H3K27ac_day0_pooled_peak_358	1510786	proximal
Chr1	1523585	1524197	344	H3K27ac_day0_pooled_peak_360	1523950	distal
Chr1	1533129	1534476	779	H3K27ac_day0_pooled_peak_361b	1534171	proximal
Chr1	1563729	1564050	218	H3K27ac_day0_pooled_peak_363	1563912	proximal
Chr1	1564626	1565191	249	H3K27ac_day0_pooled_peak_364a	1564811	proximal
Chr1	1569344	1569977	1489	H3K27ac_day0_pooled_peak_365	1569742	proximal
Chr1	1576972	1577650	218	H3K27ac_day0_pooled_peak_366	1577203	proximal
Chr1	1583145	1583595	144	H3K27ac_day0_pooled_peak_367	1583364	proximal
Chr1	1594570	1595876	236	H3K27ac_day0_pooled_peak_371	1595167	proximal
Chr1	1610039	1611626	162	H3K27ac_day0_pooled_peak_378c	1611205	proximal
Chr1	1624527	1625644	230	H3K27ac_day0_pooled_peak_380	1625114	proximal
Chr1	1634837	1635790	616	H3K27ac_day0_pooled_peak_381a	1635368	proximal
Chr1	1658499	1659406	163	H3K27ac_day0_pooled_peak_384b	1659252	proximal
Chr1	1669419	1670457	342	H3K27ac_day0_pooled_peak_385a	1669558	proximal
Chr1	1671831	1672642	509	H3K27ac_day0_pooled_peak_386	1672099	proximal
Chr1	1679399	1679756	143	H3K27ac_day0_pooled_peak_387	1679526	proximal
Chr1	1682434	1683327	535	H3K27ac_day0_pooled_peak_388	1682848	proximal
Chr1	1689372	1689867	139	H3K27ac_day0_pooled_peak_389	1689603	proximal
Chr1	1715227	1716458	460	H3K27ac_day0_pooled_peak_392a	1715656	proximal
Chr1	1718174	1719159	576	H3K27ac_day0_pooled_peak_394	1718725	proximal
Chr1	1721525	1721943	543	H3K27ac_day0_pooled_peak_395	1721713	proximal
Chr1	1730318	1730531	128	H3K27ac_day0_pooled_peak_397	1730421	proximal
Chr1	1732739	1733465	671	H3K27ac_day0_pooled_peak_398	1733188	proximal
Chr1	1744716	1745561	742	H3K27ac_day0_pooled_peak_399	1745154	proximal
Chr1	1754231	1755001	446	H3K27ac_day0_pooled_peak_401	1754546	proximal
Chr1	1765583	1766212	159	H3K27ac_day0_pooled_peak_403	1765780	proximal
Chr1	1767773	1768732	206	H3K27ac_day0_pooled_peak_406b	1768429	proximal
Chr1	1772553	1773279	152	H3K27ac_day0_pooled_peak_409a	1772885	proximal
Chr1	1779437	1780103	204	H3K27ac_day0_pooled_peak_410a	1779574	proximal
Chr1	1803442	1803972	333	H3K27ac_day0_pooled_peak_413	1803790	proximal
Chr1	1816446	1817158	222	H3K27ac_day0_pooled_peak_416b	1817029	proximal
Chr1	1820341	1821863	1259	H3K27ac_day0_pooled_peak_417a	1820715	proximal
Chr1	1828813	1829928	436	H3K27ac_day0_pooled_peak_418	1829422	proximal
Chr1	1830698	1833555	352	H3K27ac_day0_pooled_peak_419d	1832244	proximal
Chr1	1836992	1837662	313	H3K27ac_day0_pooled_peak_422	1837206	proximal
Chr1	1853360	1853615	184	H3K27ac_day0_pooled_peak_423	1853493	proximal
Chr1	1854185	1855042	483	H3K27ac_day0_pooled_peak_424b	1854775	proximal
Chr1	1859898	1860589	374	H3K27ac_day0_pooled_peak_425	1860397	proximal
Chr1	1868123	1868914	184	H3K27ac_day0_pooled_peak_426b	1868678	proximal
Chr1	1873138	1873740	241	H3K27ac_day0_pooled_peak_427	1873481	proximal
Chr1	1889555	1889846	249	H3K27ac_day0_pooled_peak_428	1889707	proximal
Chr1	1893222	1894004	132	H3K27ac_day0_pooled_peak_430a	1893562	proximal
Chr1	1896298	1898030	443	H3K27ac_day0_pooled_peak_431b	1896762	proximal
Chr1	1899910	1900740	290	H3K27ac_day0_pooled_peak_433b	1900316	proximal
Chr1	1907066	1907766	419	H3K27ac_day0_pooled_peak_435a	1907379	proximal
Chr1	1911190	1911775	272	H3K27ac_day0_pooled_peak_436	1911438	proximal
Chr1	1918977	1919654	202	H3K27ac_day0_pooled_peak_440	1919188	proximal
Chr1	1922380	1923120	547	H3K27ac_day0_pooled_peak_441	1922591	proximal
Chr1	1942951	1945883	1142	H3K27ac_day0_pooled_peak_444d	1945366	proximal
Chr1	1946906	1947651	597	H3K27ac_day0_pooled_peak_445	1947193	proximal
Chr1	1951093	1952840	948	H3K27ac_day0_pooled_peak_447	1952509	proximal
Chr1	1954745	1956000	820	H3K27ac_day0_pooled_peak_450a	1955112	proximal
Chr1	1969078	1970465	325	H3K27ac_day0_pooled_peak_456b	1970080	proximal
Chr1	1989367	1990042	320	H3K27ac_day0_pooled_peak_458	1989743	proximal
Chr1	1991583	1993114	879	H3K27ac_day0_pooled_peak_459c	1992650	proximal
Chr1	2001433	2002229	412	H3K27ac_day0_pooled_peak_460a	2001743	proximal
Chr1	2015438	2016198	669	H3K27ac_day0_pooled_peak_466	2015837	proximal
Chr1	2027624	2028661	254	H3K27ac_day0_pooled_peak_468b	2028233	proximal
Chr1	2035900	2036364	157	H3K27ac_day0_pooled_peak_469	2036216	proximal
Chr1	2040398	2040873	172	H3K27ac_day0_pooled_peak_470	2040698	proximal
Chr1	2046563	2048302	343	H3K27ac_day0_pooled_peak_472	2048097	proximal
Chr1	2059852	2060318	325	H3K27ac_day0_pooled_peak_476	2060014	proximal
Chr1	2066755	2068000	241	H3K27ac_day0_pooled_peak_477b	2067854	proximal
Chr1	2070968	2071300	213	H3K27ac_day0_pooled_peak_479	2071119	distal
Chr1	2076564	2077739	141	H3K27ac_day0_pooled_peak_480c	2077440	proximal
Chr1	2087216	2088090	169	H3K27ac_day0_pooled_peak_483	2087503	proximal
Chr1	2090122	2091255	619	H3K27ac_day0_pooled_peak_484b	2090662	proximal
Chr1	2095579	2096414	604	H3K27ac_day0_pooled_peak_485b	2096082	proximal
Chr1	2105051	2105991	562	H3K27ac_day0_pooled_peak_487b	2105808	proximal
Chr1	2108550	2109398	412	H3K27ac_day0_pooled_peak_489a	2108990	proximal
Chr1	2113715	2114565	372	H3K27ac_day0_pooled_peak_490b	2114265	proximal
Chr1	2120111	2121692	643	H3K27ac_day0_pooled_peak_492	2121106	proximal
Chr1	2134996	2136558	217	H3K27ac_day0_pooled_peak_494a	2136080	proximal
Chr1	2151700	2152468	455	H3K27ac_day0_pooled_peak_495	2152055	proximal
Chr1	2155249	2155918	155	H3K27ac_day0_pooled_peak_496	2155710	proximal
Chr1	2159437	2160800	566	H3K27ac_day0_pooled_peak_497c	2160350	proximal
Chr1	2169961	2170810	457	H3K27ac_day0_pooled_peak_501a	2170178	proximal
Chr1	2183818	2184128	180	H3K27ac_day0_pooled_peak_505	2183981	proximal
Chr1	2187693	2188551	1339	H3K27ac_day0_pooled_peak_506	2188186	proximal
Chr1	2192902	2193850	240	H3K27ac_day0_pooled_peak_507b	2193613	proximal
Chr1	2200078	2200833	394	H3K27ac_day0_pooled_peak_511	2200422	proximal
Chr1	2211274	2212435	650	H3K27ac_day0_pooled_peak_513b	2211825	proximal
Chr1	2215132	2216012	282	H3K27ac_day0_pooled_peak_514	2215473	proximal
Chr1	2217991	2219440	558	H3K27ac_day0_pooled_peak_515c	2219061	proximal
Chr1	2221604	2223104	759	H3K27ac_day0_pooled_peak_516b	2222520	proximal
Chr1	2225961	2228817	837	H3K27ac_day0_pooled_peak_519a	2228106	proximal
Chr1	2244261	2244970	578	H3K27ac_day0_pooled_peak_522	2244569	proximal
Chr1	2248222	2250039	779	H3K27ac_day0_pooled_peak_524b	2248655	proximal
Chr1	2262244	2262683	148	H3K27ac_day0_pooled_peak_527	2262527	proximal
Chr1	2277876	2278789	647	H3K27ac_day0_pooled_peak_531	2278202	proximal
Chr1	2282299	2282608	164	H3K27ac_day0_pooled_peak_533	2282455	proximal
Chr1	2291400	2292074	382	H3K27ac_day0_pooled_peak_534b	2291895	proximal
Chr1	2298597	2299614	292	H3K27ac_day0_pooled_peak_535b	2299000	proximal
Chr1	2305545	2306350	562	H3K27ac_day0_pooled_peak_536	2305819	proximal
Chr1	2309856	2310304	157	H3K27ac_day0_pooled_peak_538	2310123	proximal
Chr1	2311070	2312055	879	H3K27ac_day0_pooled_peak_540b	2311727	proximal
Chr1	2315494	2316559	292	H3K27ac_day0_pooled_peak_543a	2315729	proximal
Chr1	2332688	2333569	340	H3K27ac_day0_pooled_peak_545b	2333163	proximal
Chr1	2337875	2338508	407	H3K27ac_day0_pooled_peak_546a	2338052	proximal
Chr1	2343413	2344387	715	H3K27ac_day0_pooled_peak_547b	2344027	proximal
Chr1	2349026	2350794	1037	H3K27ac_day0_pooled_peak_548b	2350058	proximal
Chr1	2368930	2369745	1037	H3K27ac_day0_pooled_peak_552	2369301	proximal
Chr1	2373858	2374578	361	H3K27ac_day0_pooled_peak_553	2374169	proximal
Chr1	2379577	2380373	352	H3K27ac_day0_pooled_peak_554a	2379890	proximal
Chr1	2381740	2382396	241	H3K27ac_day0_pooled_peak_555	2381918	proximal
Chr1	2395269	2396856	742	H3K27ac_day0_pooled_peak_556a	2395595	proximal
Chr1	2399730	2400567	361	H3K27ac_day0_pooled_peak_558	2400064	proximal
Chr1	2402283	2402790	144	H3K27ac_day0_pooled_peak_559	2402564	proximal
Chr1	2408487	2409667	241	H3K27ac_day0_pooled_peak_561	2409353	proximal
Chr1	2412288	2413496	233	H3K27ac_day0_pooled_peak_564	2412469	proximal
Chr1	2416169	2416765	323	H3K27ac_day0_pooled_peak_566	2416616	proximal
Chr1	2421260	2422906	630	H3K27ac_day0_pooled_peak_568	2421632	proximal
Chr1	2430728	2432028	436	H3K27ac_day0_pooled_peak_571c	2431781	proximal
Chr1	2437390	2439169	539	H3K27ac_day0_pooled_peak_573a	2437685	proximal
Chr1	2443813	2444821	724	H3K27ac_day0_pooled_peak_574a	2444140	proximal
Chr1	2446090	2446665	181	H3K27ac_day0_pooled_peak_575a	2446244	proximal
Chr1	2462677	2462929	186	H3K27ac_day0_pooled_peak_579	2462816	distal
Chr1	2466360	2467452	233	H3K27ac_day0_pooled_peak_582c	2467307	proximal
Chr1	2472044	2472679	1098	H3K27ac_day0_pooled_peak_583	2472359	proximal
Chr1	2477069	2477798	434	H3K27ac_day0_pooled_peak_585	2477254	proximal
Chr1	2483478	2485372	317	H3K27ac_day0_pooled_peak_587b	2484965	proximal
Chr1	2487023	2488030	618	H3K27ac_day0_pooled_peak_589b	2487809	proximal
Chr1	2510683	2511103	126	H3K27ac_day0_pooled_peak_592	2510799	proximal
Chr1	2535260	2536151	127	H3K27ac_day0_pooled_peak_593	2535574	proximal
Chr1	2547233	2547774	145	H3K27ac_day0_pooled_peak_597	2547607	proximal
Chr1	2564433	2565240	298	H3K27ac_day0_pooled_peak_599	2564855	proximal
Chr1	2567418	2568206	610	H3K27ac_day0_pooled_peak_600	2567807	proximal
Chr1	2576283	2576711	420	H3K27ac_day0_pooled_peak_603	2576498	proximal
Chr1	2580200	2580819	401	H3K27ac_day0_pooled_peak_604	2580418	proximal
Chr1	2582562	2583335	288	H3K27ac_day0_pooled_peak_605	2583102	proximal
Chr1	2588939	2591287	1438	H3K27ac_day0_pooled_peak_607a	2589393	proximal
Chr1	2607102	2609021	431	H3K27ac_day0_pooled_peak_610	2608337	proximal
Chr1	2615024	2615687	526	H3K27ac_day0_pooled_peak_611a	2615246	proximal
Chr1	2620342	2621502	478	H3K27ac_day0_pooled_peak_613b	2620762	proximal
Chr1	2635113	2636699	201	H3K27ac_day0_pooled_peak_616a	2636228	proximal
Chr1	2638033	2638784	334	H3K27ac_day0_pooled_peak_617	2638564	proximal
Chr1	2640961	2643054	731	H3K27ac_day0_pooled_peak_619a	2642480	proximal
Chr1	2645393	2646732	509	H3K27ac_day0_pooled_peak_620a	2645716	proximal
Chr1	2649652	2650407	514	H3K27ac_day0_pooled_peak_621	2650193	proximal
Chr1	2671264	2671515	161	H3K27ac_day0_pooled_peak_623	2671378	proximal
Chr1	2672380	2673323	363	H3K27ac_day0_pooled_peak_625	2672728	proximal
Chr1	2683411	2684922	307	H3K27ac_day0_pooled_peak_627a	2684455	proximal
Chr1	2687761	2688599	672	H3K27ac_day0_pooled_peak_628b	2688397	proximal
Chr1	2692740	2694210	189	H3K27ac_day0_pooled_peak_631b	2693999	proximal
Chr1	2696489	2697226	443	H3K27ac_day0_pooled_peak_632	2696724	proximal
Chr1	2701242	2701940	151	H3K27ac_day0_pooled_peak_633a	2701395	proximal
Chr1	2712833	2714412	479	H3K27ac_day0_pooled_peak_637b	2713385	proximal
Chr1	2716025	2716477	387	H3K27ac_day0_pooled_peak_639	2716266	proximal
Chr1	2721182	2721983	418	H3K27ac_day0_pooled_peak_641	2721728	proximal
Chr1	2723772	2724349	309	H3K27ac_day0_pooled_peak_642	2724144	proximal
Chr1	2736711	2737826	498	H3K27ac_day0_pooled_peak_644a	2737189	proximal
Chr1	2752378	2753224	301	H3K27ac_day0_pooled_peak_647	2752635	proximal
Chr1	2759125	2759898	692	H3K27ac_day0_pooled_peak_648	2759485	proximal
Chr1	2770647	2772636	216	H3K27ac_day0_pooled_peak_652	2771959	proximal
Chr1	2773949	2774670	506	H3K27ac_day0_pooled_peak_653	2774329	proximal
Chr1	2801060	2801576	318	H3K27ac_day0_pooled_peak_654	2801246	proximal
Chr1	2805259	2806163	152	H3K27ac_day0_pooled_peak_655b	2805705	proximal
Chr1	2808742	2809520	699	H3K27ac_day0_pooled_peak_656	2809167	proximal
Chr1	2810624	2811398	241	H3K27ac_day0_pooled_peak_657	2810988	proximal
Chr1	2824249	2825178	222	H3K27ac_day0_pooled_peak_660c	2824942	proximal
Chr1	2827068	2827698	387	H3K27ac_day0_pooled_peak_661	2827316	proximal
Chr1	2841722	2842444	138	H3K27ac_day0_pooled_peak_663	2841987	proximal
Chr1	2846675	2847820	329	H3K27ac_day0_pooled_peak_664c	2847456	proximal
Chr1	2856223	2856845	237	H3K27ac_day0_pooled_peak_667a	2856354	proximal
Chr1	2879645	2880702	331	H3K27ac_day0_pooled_peak_669a	2880166	proximal
Chr1	2891014	2891450	210	H3K27ac_day0_pooled_peak_673	2891302	proximal
Chr1	2898931	2899516	342	H3K27ac_day0_pooled_peak_674	2899212	proximal
Chr1	2925067	2925818	127	H3K27ac_day0_pooled_peak_677	2925652	proximal
Chr1	2927601	2928537	225	H3K27ac_day0_pooled_peak_678b	2928216	proximal
Chr1	2938949	2939243	247	H3K27ac_day0_pooled_peak_679	2939103	proximal
Chr1	2941561	2942270	154	H3K27ac_day0_pooled_peak_680	2942058	proximal
Chr1	2945271	2946608	165	H3K27ac_day0_pooled_peak_682	2946484	proximal
Chr1	2955232	2955762	349	H3K27ac_day0_pooled_peak_684	2955487	proximal
Chr1	2970745	2972269	433	H3K27ac_day0_pooled_peak_686a	2971234	proximal
Chr1	2976202	2976787	336	H3K27ac_day0_pooled_peak_687	2976508	proximal
Chr1	2982115	2982702	218	H3K27ac_day0_pooled_peak_689	2982355	proximal
Chr1	2989298	2990476	392	H3K27ac_day0_pooled_peak_690	2989815	proximal
Chr1	2994409	2995349	819	H3K27ac_day0_pooled_peak_691a	2994612	proximal
Chr1	3000728	3001452	836	H3K27ac_day0_pooled_peak_692	3001082	proximal
Chr1	3003148	3004236	297	H3K27ac_day0_pooled_peak_693b	3003915	proximal
Chr1	3014039	3016093	291	H3K27ac_day0_pooled_peak_696a	3014760	proximal
Chr1	3031102	3031574	225	H3K27ac_day0_pooled_peak_698	3031279	proximal
Chr1	3037800	3038964	165	H3K27ac_day0_pooled_peak_700	3038821	proximal
Chr1	3040937	3042522	351	H3K27ac_day0_pooled_peak_702	3042242	proximal
Chr1	3071004	3072222	953	H3K27ac_day0_pooled_peak_706	3071820	proximal
Chr1	3093770	3094443	184	H3K27ac_day0_pooled_peak_710b	3094271	proximal
Chr1	3102371	3102959	163	H3K27ac_day0_pooled_peak_712	3102738	proximal
Chr1	3104479	3105035	152	H3K27ac_day0_pooled_peak_713	3104806	proximal
Chr1	3106368	3107111	1117	H3K27ac_day0_pooled_peak_714	3106672	proximal
Chr1	3118656	3120716	247	H3K27ac_day0_pooled_peak_717a	3118937	proximal
Chr1	3122856	3123815	869	H3K27ac_day0_pooled_peak_720	3123238	proximal
Chr1	3125230	3126683	292	H3K27ac_day0_pooled_peak_722b	3125791	proximal
Chr1	3130417	3130886	279	H3K27ac_day0_pooled_peak_723	3130745	proximal
Chr1	3136508	3137573	480	H3K27ac_day0_pooled_peak_725b	3137340	proximal
Chr1	3139524	3140029	248	H3K27ac_day0_pooled_peak_727	3139674	proximal
Chr1	3154639	3154983	174	H3K27ac_day0_pooled_peak_730	3154827	proximal
Chr1	3161087	3162265	412	H3K27ac_day0_pooled_peak_734	3162116	proximal
Chr1	3167370	3167820	121	H3K27ac_day0_pooled_peak_736	3167670	proximal
Chr1	3172126	3172484	189	H3K27ac_day0_pooled_peak_737	3172317	proximal
Chr1	3173448	3174165	287	H3K27ac_day0_pooled_peak_738	3173669	proximal
Chr1	3187723	3188127	136	H3K27ac_day0_pooled_peak_740	3188005	proximal
Chr1	3189403	3189802	136	H3K27ac_day0_pooled_peak_741	3189699	proximal
Chr1	3191894	3192533	249	H3K27ac_day0_pooled_peak_742a	3192084	proximal
Chr1	3194479	3194978	148	H3K27ac_day0_pooled_peak_744	3194676	proximal
Chr1	3205900	3206597	162	H3K27ac_day0_pooled_peak_746a	3206002	proximal
Chr1	3223713	3224625	254	H3K27ac_day0_pooled_peak_748a	3224300	proximal
Chr1	3226319	3227092	136	H3K27ac_day0_pooled_peak_749a	3226728	proximal
Chr1	3244314	3245063	162	H3K27ac_day0_pooled_peak_751	3244504	proximal
Chr1	3252510	3253658	813	H3K27ac_day0_pooled_peak_753a	3253071	proximal
Chr1	3254377	3254614	189	H3K27ac_day0_pooled_peak_754	3254480	proximal
Chr1	3260913	3261611	189	H3K27ac_day0_pooled_peak_755	3261452	proximal
Chr1	3270040	3272186	1413	H3K27ac_day0_pooled_peak_756c	3271514	proximal
Chr1	3273884	3274467	296	H3K27ac_day0_pooled_peak_757	3274085	proximal
Chr1	3277763	3279862	255	H3K27ac_day0_pooled_peak_760	3279235	proximal
Chr1	3299754	3300315	384	H3K27ac_day0_pooled_peak_763	3300118	proximal
Chr1	3302755	3303187	161	H3K27ac_day0_pooled_peak_764	3303034	proximal
Chr1	3305237	3306134	249	H3K27ac_day0_pooled_peak_765b	3305722	proximal
Chr1	3325826	3326943	169	H3K27ac_day0_pooled_peak_767b	3326453	proximal
Chr1	3341247	3341645	214	H3K27ac_day0_pooled_peak_770	3341441	proximal
Chr1	3346866	3347883	236	H3K27ac_day0_pooled_peak_771a	3347031	proximal
Chr1	3355609	3357408	298	H3K27ac_day0_pooled_peak_773	3355872	proximal
Chr1	3359052	3359953	154	H3K27ac_day0_pooled_peak_775a	3359509	proximal
Chr1	3367884	3369132	243	H3K27ac_day0_pooled_peak_778a	3368514	proximal
Chr1	3370420	3371207	277	H3K27ac_day0_pooled_peak_779b	3370850	proximal
Chr1	3383425	3383890	423	H3K27ac_day0_pooled_peak_780	3383619	proximal
Chr1	3387798	3389339	319	H3K27ac_day0_pooled_peak_781a	3387950	proximal
Chr1	3394076	3395157	658	H3K27ac_day0_pooled_peak_784a	3394459	proximal
Chr1	3396499	3396899	132	H3K27ac_day0_pooled_peak_785	3396635	proximal
Chr1	3412531	3412911	194	H3K27ac_day0_pooled_peak_789	3412646	proximal
Chr1	3418134	3419709	274	H3K27ac_day0_pooled_peak_792	3419132	proximal
Chr1	3424699	3425252	184	H3K27ac_day0_pooled_peak_794b	3425141	proximal
Chr1	3429588	3430771	297	H3K27ac_day0_pooled_peak_795d	3430544	proximal
Chr1	3431814	3432065	126	H3K27ac_day0_pooled_peak_796	3431935	proximal
Chr1	3439592	3440244	516	H3K27ac_day0_pooled_peak_797	3439916	proximal
Chr1	3453111	3453665	161	H3K27ac_day0_pooled_peak_799b	3453464	proximal
Chr1	3460949	3462337	315	H3K27ac_day0_pooled_peak_800b	3461412	proximal
Chr1	3492938	3493749	275	H3K27ac_day0_pooled_peak_806	3493490	proximal
Chr1	3502624	3504461	373	H3K27ac_day0_pooled_peak_809	3503928	proximal
Chr1	3513752	3514762	357	H3K27ac_day0_pooled_peak_810b	3514302	proximal
Chr1	3524674	3526401	314	H3K27ac_day0_pooled_peak_813d	3526030	proximal
Chr1	3532421	3533372	273	H3K27ac_day0_pooled_peak_818b	3533016	proximal
Chr1	3535449	3536075	351	H3K27ac_day0_pooled_peak_819	3535889	proximal
Chr1	3550018	3550571	174	H3K27ac_day0_pooled_peak_821	3550251	proximal
Chr1	3554017	3554957	625	H3K27ac_day0_pooled_peak_822	3554436	proximal
Chr1	3562902	3563984	1037	H3K27ac_day0_pooled_peak_823a	3563265	proximal
Chr1	3569973	3570609	123	H3K27ac_day0_pooled_peak_825	3570118	proximal
Chr1	3594121	3595106	153	H3K27ac_day0_pooled_peak_827	3594357	proximal
Chr1	3604364	3605040	212	H3K27ac_day0_pooled_peak_829b	3604857	proximal
Chr1	3607063	3607536	206	H3K27ac_day0_pooled_peak_830	3607212	proximal
Chr1	3609662	3610543	413	H3K27ac_day0_pooled_peak_831	3610061	proximal
Chr1	3611760	3613426	595	H3K27ac_day0_pooled_peak_832a	3612331	proximal
Chr1	3615441	3616228	414	H3K27ac_day0_pooled_peak_833	3615915	proximal
Chr1	3623132	3623872	286	H3K27ac_day0_pooled_peak_835	3623540	proximal
Chr1	3647050	3647485	120	H3K27ac_day0_pooled_peak_837	3647230	proximal
Chr1	3655186	3655641	269	H3K27ac_day0_pooled_peak_839	3655356	proximal
Chr1	3657484	3658593	356	H3K27ac_day0_pooled_peak_840b	3658286	proximal
Chr1	3659152	3659712	158	H3K27ac_day0_pooled_peak_841	3659537	proximal
Chr1	3664314	3665026	396	H3K27ac_day0_pooled_peak_842	3664691	proximal
Chr1	3676737	3677473	281	H3K27ac_day0_pooled_peak_846a	3676960	proximal
Chr1	3681722	3682795	490	H3K27ac_day0_pooled_peak_847a	3682088	proximal
Chr1	3684646	3685711	359	H3K27ac_day0_pooled_peak_848a	3684900	proximal
Chr1	3702603	3703731	369	H3K27ac_day0_pooled_peak_849b	3703125	proximal
Chr1	3714997	3716250	1024	H3K27ac_day0_pooled_peak_851a	3715347	proximal
Chr1	3718636	3719914	879	H3K27ac_day0_pooled_peak_853b	3719439	proximal
Chr1	3722849	3723854	435	H3K27ac_day0_pooled_peak_854	3723302	proximal
Chr1	3744752	3745543	309	H3K27ac_day0_pooled_peak_857	3745240	proximal
Chr1	3753263	3754313	238	H3K27ac_day0_pooled_peak_859	3753632	proximal
Chr1	3767593	3768376	289	H3K27ac_day0_pooled_peak_861	3768061	proximal
Chr1	3784657	3784864	138	H3K27ac_day0_pooled_peak_867	3784756	proximal
Chr1	3790073	3790994	373	H3K27ac_day0_pooled_peak_869a	3790218	proximal
Chr1	3793335	3794046	211	H3K27ac_day0_pooled_peak_871b	3793744	proximal
Chr1	3803085	3804057	308	H3K27ac_day0_pooled_peak_873a	3803442	proximal
Chr1	3822109	3823013	407	H3K27ac_day0_pooled_peak_875b	3822777	proximal
Chr1	3828596	3829156	400	H3K27ac_day0_pooled_peak_876	3828944	proximal
Chr1	3832530	3833084	698	H3K27ac_day0_pooled_peak_877	3832858	proximal
Chr1	3847156	3847905	228	H3K27ac_day0_pooled_peak_883a	3847414	proximal
Chr1	3849331	3850078	199	H3K27ac_day0_pooled_peak_884	3849630	proximal
Chr1	3862357	3863133	314	H3K27ac_day0_pooled_peak_885a	3862638	proximal
Chr1	3866164	3867020	138	H3K27ac_day0_pooled_peak_886b	3866777	proximal
Chr1	3895477	3897030	541	H3K27ac_day0_pooled_peak_888b	3896482	distal
Chr1	3902944	3903756	172	H3K27ac_day0_pooled_peak_890b	3903455	proximal
Chr1	3913522	3915403	617	H3K27ac_day0_pooled_peak_891	3914167	proximal
Chr1	3920618	3921411	123	H3K27ac_day0_pooled_peak_894b	3921254	proximal
Chr1	3945752	3946602	929	H3K27ac_day0_pooled_peak_899	3946061	proximal
Chr1	3951376	3951854	225	H3K27ac_day0_pooled_peak_900	3951657	proximal
Chr1	3957335	3958079	173	H3K27ac_day0_pooled_peak_902	3957712	proximal
Chr1	3967422	3968299	253	H3K27ac_day0_pooled_peak_906b	3967773	proximal
Chr1	3972779	3973368	378	H3K27ac_day0_pooled_peak_909b	3973161	proximal
Chr1	3978650	3979264	363	H3K27ac_day0_pooled_peak_911	3978954	proximal
Chr1	3981211	3982040	412	H3K27ac_day0_pooled_peak_912a	3981594	proximal
Chr1	3992828	3993487	285	H3K27ac_day0_pooled_peak_914	3993273	proximal
Chr1	3995533	3996045	165	H3K27ac_day0_pooled_peak_915a	3995675	proximal
Chr1	4001405	4002348	277	H3K27ac_day0_pooled_peak_917b	4002144	proximal
Chr1	4003790	4004451	381	H3K27ac_day0_pooled_peak_919	4004076	proximal
Chr1	4009746	4011400	666	H3K27ac_day0_pooled_peak_922a	4010088	proximal
Chr1	4014141	4015474	489	H3K27ac_day0_pooled_peak_924a	4014429	proximal
Chr1	4028594	4029232	707	H3K27ac_day0_pooled_peak_928	4028871	proximal
Chr1	4033358	4034689	351	H3K27ac_day0_pooled_peak_930	4033837	proximal
Chr1	4038246	4038899	240	H3K27ac_day0_pooled_peak_933a	4038421	proximal
Chr1	4043145	4044038	703	H3K27ac_day0_pooled_peak_934b	4043600	proximal
Chr1	4058186	4058902	218	H3K27ac_day0_pooled_peak_937a	4058485	distal
Chr1	4062528	4063343	272	H3K27ac_day0_pooled_peak_938	4062958	proximal
Chr1	4072811	4073510	217	H3K27ac_day0_pooled_peak_939	4073083	proximal
Chr1	4090126	4090726	152	H3K27ac_day0_pooled_peak_941	4090553	proximal
Chr1	4095301	4096015	122	H3K27ac_day0_pooled_peak_943b	4095825	proximal
Chr1	4116967	4117595	136	H3K27ac_day0_pooled_peak_946	4117434	proximal
Chr1	4121529	4122119	149	H3K27ac_day0_pooled_peak_947	4121810	proximal
Chr1	4157729	4159964	384	H3K27ac_day0_pooled_peak_949a	4158137	proximal
Chr1	4172038	4172581	214	H3K27ac_day0_pooled_peak_951	4172222	proximal
Chr1	4181729	4182519	498	H3K27ac_day0_pooled_peak_952	4182302	proximal
Chr1	4185359	4185932	239	H3K27ac_day0_pooled_peak_953a	4185483	proximal
Chr1	4187006	4188000	1143	H3K27ac_day0_pooled_peak_954	4187740	proximal
Chr1	4194637	4196346	1303	H3K27ac_day0_pooled_peak_956b	4195245	proximal
Chr1	4198443	4199568	261	H3K27ac_day0_pooled_peak_957b	4198786	proximal
Chr1	4200886	4201578	775	H3K27ac_day0_pooled_peak_959	4201235	proximal
Chr1	4208068	4208988	420	H3K27ac_day0_pooled_peak_961a	4208437	proximal
Chr1	4215436	4217230	1066	H3K27ac_day0_pooled_peak_962d	4216696	proximal
Chr1	4237274	4238665	675	H3K27ac_day0_pooled_peak_967c	4238458	proximal
Chr1	4241253	4243103	1012	H3K27ac_day0_pooled_peak_969b	4241906	proximal
Chr1	4244266	4245279	661	H3K27ac_day0_pooled_peak_970a	4244535	proximal
Chr1	4247188	4248456	341	H3K27ac_day0_pooled_peak_971b	4247745	proximal
Chr1	4250898	4251565	202	H3K27ac_day0_pooled_peak_972b	4251313	proximal
Chr1	4263392	4265102	1117	H3K27ac_day0_pooled_peak_975b	4264717	proximal
Chr1	4268058	4269035	538	H3K27ac_day0_pooled_peak_977b	4268640	proximal
Chr1	4282849	4283726	330	H3K27ac_day0_pooled_peak_981b	4283399	proximal
Chr1	4296368	4297147	281	H3K27ac_day0_pooled_peak_982b	4296745	proximal
Chr1	4304914	4306453	492	H3K27ac_day0_pooled_peak_983b	4305648	proximal
Chr1	4325465	4326308	419	H3K27ac_day0_pooled_peak_985b	4326036	proximal
Chr1	4327389	4328501	123	H3K27ac_day0_pooled_peak_986a	4327831	proximal
Chr1	4334572	4335282	544	H3K27ac_day0_pooled_peak_987	4334807	proximal
Chr1	4347939	4349219	629	H3K27ac_day0_pooled_peak_989	4348857	proximal
Chr1	4351112	4352186	245	H3K27ac_day0_pooled_peak_990a	4351318	proximal
Chr1	4353758	4354406	261	H3K27ac_day0_pooled_peak_991	4353955	proximal
Chr1	4360900	4361361	314	H3K27ac_day0_pooled_peak_993	4361068	proximal
Chr1	4364677	4365421	430	H3K27ac_day0_pooled_peak_995b	4365181	proximal
Chr1	4367411	4368094	158	H3K27ac_day0_pooled_peak_996	4367741	proximal
Chr1	4369306	4371292	467	H3K27ac_day0_pooled_peak_997c	4370818	proximal
Chr1	4374174	4375223	557	H3K27ac_day0_pooled_peak_999b	4374921	proximal
Chr1	4380736	4381514	373	H3K27ac_day0_pooled_peak_1004b	4381265	proximal
Chr1	4393313	4394449	150	H3K27ac_day0_pooled_peak_1005	4394064	proximal
Chr1	4395499	4396350	315	H3K27ac_day0_pooled_peak_1007a	4395793	proximal
Chr1	4397362	4398117	676	H3K27ac_day0_pooled_peak_1009b	4397920	proximal
Chr1	4404576	4405661	460	H3K27ac_day0_pooled_peak_1010b	4405240	proximal
Chr1	4423806	4424235	314	H3K27ac_day0_pooled_peak_1012	4423964	proximal
Chr1	4433689	4434484	249	H3K27ac_day0_pooled_peak_1014a	4433826	proximal
Chr1	4442582	4443712	382	H3K27ac_day0_pooled_peak_1018c	4443468	proximal
Chr1	4446913	4447244	141	H3K27ac_day0_pooled_peak_1019	4447109	proximal
Chr1	4452219	4452766	236	H3K27ac_day0_pooled_peak_1021	4452573	proximal
Chr1	4461959	4462559	247	H3K27ac_day0_pooled_peak_1022	4462193	proximal
Chr1	4472877	4473125	162	H3K27ac_day0_pooled_peak_1026	4473001	proximal
Chr1	4478036	4478896	433	H3K27ac_day0_pooled_peak_1027a	4478339	proximal
Chr1	4480732	4481244	163	H3K27ac_day0_pooled_peak_1028	4481054	proximal
Chr1	4484502	4485084	336	H3K27ac_day0_pooled_peak_1029	4484796	proximal
Chr1	4491750	4492601	290	H3K27ac_day0_pooled_peak_1030	4492114	proximal
Chr1	4494950	4496068	281	H3K27ac_day0_pooled_peak_1031a	4495390	proximal
Chr1	4502620	4503590	314	H3K27ac_day0_pooled_peak_1033b	4503263	proximal
Chr1	4512641	4513797	408	H3K27ac_day0_pooled_peak_1034c	4513561	proximal
Chr1	4515466	4516079	256	H3K27ac_day0_pooled_peak_1035b	4515938	proximal
Chr1	4528879	4530117	867	H3K27ac_day0_pooled_peak_1037a	4529289	proximal
Chr1	4542348	4543381	451	H3K27ac_day0_pooled_peak_1041	4542814	proximal
Chr1	4545027	4545664	379	H3K27ac_day0_pooled_peak_1042a	4545182	proximal
Chr1	4547420	4548696	1048	H3K27ac_day0_pooled_peak_1043c	4548311	proximal
Chr1	4566948	4567716	249	H3K27ac_day0_pooled_peak_1045b	4567582	proximal
Chr1	4576225	4577935	3986	H3K27ac_day0_pooled_peak_1048	4577560	proximal
Chr1	4589630	4590431	431	H3K27ac_day0_pooled_peak_1049	4590219	proximal
Chr1	4592576	4594401	498	H3K27ac_day0_pooled_peak_1050f	4594161	proximal
Chr1	4609552	4610563	147	H3K27ac_day0_pooled_peak_1051b	4610063	proximal
Chr1	4614448	4615083	384	H3K27ac_day0_pooled_peak_1053	4614867	proximal
Chr1	4615897	4616743	249	H3K27ac_day0_pooled_peak_1054a	4616105	proximal
Chr1	4641228	4642141	205	H3K27ac_day0_pooled_peak_1055	4641695	proximal
Chr1	4643456	4644384	332	H3K27ac_day0_pooled_peak_1057	4644000	proximal
Chr1	4646193	4647080	629	H3K27ac_day0_pooled_peak_1058	4646655	proximal
Chr1	4672610	4673058	255	H3K27ac_day0_pooled_peak_1061	4672812	proximal
Chr1	4693292	4694303	258	H3K27ac_day0_pooled_peak_1064	4693598	proximal
Chr1	4694986	4695749	138	H3K27ac_day0_pooled_peak_1065b	4695588	proximal
Chr1	4704220	4704551	172	H3K27ac_day0_pooled_peak_1067	4704405	proximal
Chr1	4709871	4711137	162	H3K27ac_day0_pooled_peak_1068c	4710768	proximal
Chr1	4713770	4715308	994	H3K27ac_day0_pooled_peak_1069a	4714295	proximal
Chr1	4721721	4722393	288	H3K27ac_day0_pooled_peak_1070a	4721903	proximal
Chr1	4724671	4725448	141	H3K27ac_day0_pooled_peak_1071	4724904	proximal
Chr1	4734118	4734555	158	H3K27ac_day0_pooled_peak_1075	4734387	proximal
Chr1	4735461	4735859	325	H3K27ac_day0_pooled_peak_1076	4735620	proximal
Chr1	4746547	4746955	400	H3K27ac_day0_pooled_peak_1077	4746727	proximal
Chr1	4747928	4750044	1164	H3K27ac_day0_pooled_peak_1079	4749196	proximal
Chr1	4754643	4756600	431	H3K27ac_day0_pooled_peak_1080	4755220	proximal
Chr1	4759456	4759877	119	H3K27ac_day0_pooled_peak_1083	4759552	proximal
Chr1	4765741	4766291	130	H3K27ac_day0_pooled_peak_1086	4765919	proximal
Chr1	4776508	4777407	470	H3K27ac_day0_pooled_peak_1088b	4776884	proximal
Chr1	4781680	4781942	123	H3K27ac_day0_pooled_peak_1089	4781799	proximal
Chr1	4788554	4789175	158	H3K27ac_day0_pooled_peak_1090b	4789020	proximal
Chr1	4797170	4798311	604	H3K27ac_day0_pooled_peak_1092a	4797705	proximal
Chr1	4801165	4801902	241	H3K27ac_day0_pooled_peak_1093b	4801715	proximal
Chr1	4802738	4803359	227	H3K27ac_day0_pooled_peak_1094	4803070	proximal
Chr1	4806928	4807467	261	H3K27ac_day0_pooled_peak_1095	4807240	proximal
Chr1	4819526	4820543	184	H3K27ac_day0_pooled_peak_1097b	4819889	proximal
Chr1	4826904	4827488	816	H3K27ac_day0_pooled_peak_1098	4827181	proximal
Chr1	4836859	4837250	135	H3K27ac_day0_pooled_peak_1099	4837084	proximal
Chr1	4838924	4839685	698	H3K27ac_day0_pooled_peak_1100	4839404	proximal
Chr1	4845436	4845822	291	H3K27ac_day0_pooled_peak_1102	4845662	proximal
Chr1	4847089	4848211	626	H3K27ac_day0_pooled_peak_1103a	4847403	proximal
Chr1	4860964	4862426	251	H3K27ac_day0_pooled_peak_1106a	4861547	proximal
Chr1	4876027	4877248	279	H3K27ac_day0_pooled_peak_1108a	4876913	proximal
Chr1	4881283	4881872	204	H3K27ac_day0_pooled_peak_1110a	4881446	proximal
Chr1	4884280	4885526	434	H3K27ac_day0_pooled_peak_1112a	4884552	proximal
Chr1	4888175	4889074	750	H3K27ac_day0_pooled_peak_1114	4888494	proximal
Chr1	4891142	4892086	320	H3K27ac_day0_pooled_peak_1117b	4891601	proximal
Chr1	4897325	4899839	974	H3K27ac_day0_pooled_peak_1120	4899349	proximal
Chr1	4908188	4910003	735	H3K27ac_day0_pooled_peak_1122c	4909209	proximal
Chr1	4912794	4913201	117	H3K27ac_day0_pooled_peak_1126	4912934	proximal
Chr1	4921150	4921662	182	H3K27ac_day0_pooled_peak_1128	4921298	proximal
Chr1	4928058	4928750	385	H3K27ac_day0_pooled_peak_1130	4928320	proximal
Chr1	4929699	4931054	342	H3K27ac_day0_pooled_peak_1131c	4930654	proximal
Chr1	4934708	4935971	1234	H3K27ac_day0_pooled_peak_1133a	4935309	proximal
Chr1	4938954	4940984	764	H3K27ac_day0_pooled_peak_1134a	4939397	proximal
Chr1	4946991	4947616	674	H3K27ac_day0_pooled_peak_1137	4947371	proximal
Chr1	4952191	4953075	222	H3K27ac_day0_pooled_peak_1138a	4952502	proximal
Chr1	4958570	4959246	192	H3K27ac_day0_pooled_peak_1140	4958850	proximal
Chr1	4963622	4964284	363	H3K27ac_day0_pooled_peak_1141b	4964044	proximal
Chr1	4980594	4981460	196	H3K27ac_day0_pooled_peak_1143	4980918	proximal
Chr1	4983624	4984023	169	H3K27ac_day0_pooled_peak_1144	4983835	proximal
Chr1	4999905	5000751	549	H3K27ac_day0_pooled_peak_1145b	5000434	proximal
Chr1	5015869	5016694	617	H3K27ac_day0_pooled_peak_1147	5016401	proximal
Chr1	5027597	5028083	254	H3K27ac_day0_pooled_peak_1149	5027948	proximal
Chr1	5035966	5036589	158	H3K27ac_day0_pooled_peak_1150a	5036106	proximal
Chr1	5037618	5038188	305	H3K27ac_day0_pooled_peak_1151	5038020	proximal
Chr1	5042543	5044083	925	H3K27ac_day0_pooled_peak_1155a	5042847	proximal
Chr1	5047855	5048654	3676	H3K27ac_day0_pooled_peak_1156	5048252	proximal
Chr1	5054262	5055335	547	H3K27ac_day0_pooled_peak_1159c	5055005	proximal
Chr1	5062061	5062710	318	H3K27ac_day0_pooled_peak_1160a	5062226	proximal
Chr1	5064284	5065134	516	H3K27ac_day0_pooled_peak_1162b	5064709	proximal
Chr1	5066772	5068591	724	H3K27ac_day0_pooled_peak_1163a	5066981	proximal
Chr1	5075516	5077866	1006	H3K27ac_day0_pooled_peak_1165c	5077101	proximal
Chr1	5104101	5104704	491	H3K27ac_day0_pooled_peak_1170b	5104499	proximal
Chr1	5105496	5105696	115	H3K27ac_day0_pooled_peak_1171	5105597	proximal
Chr1	5106286	5107004	448	H3K27ac_day0_pooled_peak_1172b	5106732	proximal
Chr1	5110975	5111627	322	H3K27ac_day0_pooled_peak_1173	5111444	proximal
Chr1	5114499	5115597	583	H3K27ac_day0_pooled_peak_1174	5115179	proximal
Chr1	5122445	5123469	357	H3K27ac_day0_pooled_peak_1176b	5123206	proximal
Chr1	5137303	5137537	162	H3K27ac_day0_pooled_peak_1177	5137420	proximal
Chr1	5138453	5139380	862	H3K27ac_day0_pooled_peak_1178	5138860	proximal
Chr1	5139951	5140722	125	H3K27ac_day0_pooled_peak_1179a	5140069	proximal
Chr1	5142932	5143740	503	H3K27ac_day0_pooled_peak_1180	5143121	proximal
Chr1	5149273	5151223	1705	H3K27ac_day0_pooled_peak_1181b	5149938	proximal
Chr1	5164264	5165115	396	H3K27ac_day0_pooled_peak_1182b	5164751	proximal
Chr1	5166215	5166696	236	H3K27ac_day0_pooled_peak_1183	5166460	proximal
Chr1	5167684	5170579	498	H3K27ac_day0_pooled_peak_1185e	5170393	proximal
Chr1	5175677	5176304	311	H3K27ac_day0_pooled_peak_1187	5176107	proximal
Chr1	5186192	5187037	577	H3K27ac_day0_pooled_peak_1192a	5186558	proximal
Chr1	5193284	5194291	1344	H3K27ac_day0_pooled_peak_1194b	5193938	proximal
Chr1	5202933	5203504	149	H3K27ac_day0_pooled_peak_1197	5203295	proximal
Chr1	5209418	5209907	183	H3K27ac_day0_pooled_peak_1199	5209574	proximal
Chr1	5211148	5212313	961	H3K27ac_day0_pooled_peak_1200b	5211939	proximal
Chr1	5219548	5220072	330	H3K27ac_day0_pooled_peak_1202	5219880	proximal
Chr1	5230163	5231115	291	H3K27ac_day0_pooled_peak_1204	5230809	proximal
Chr1	5237943	5238718	236	H3K27ac_day0_pooled_peak_1206a	5238288	proximal
Chr1	5240479	5241584	433	H3K27ac_day0_pooled_peak_1207b	5240987	proximal
Chr1	5242596	5244114	731	H3K27ac_day0_pooled_peak_1208a	5243025	proximal
Chr1	5249057	5249444	362	H3K27ac_day0_pooled_peak_1209	5249249	proximal
Chr1	5252353	5252842	121	H3K27ac_day0_pooled_peak_1211a	5252473	proximal
Chr1	5276461	5277655	275	H3K27ac_day0_pooled_peak_1218b	5277400	proximal
Chr1	5287050	5287933	516	H3K27ac_day0_pooled_peak_1219	5287305	proximal
Chr1	5294593	5295297	782	H3K27ac_day0_pooled_peak_1220	5294811	proximal
Chr1	5295821	5296743	241	H3K27ac_day0_pooled_peak_1221b	5296467	proximal
Chr1	5302862	5303436	210	H3K27ac_day0_pooled_peak_1225b	5303264	proximal
Chr1	5308859	5309588	322	H3K27ac_day0_pooled_peak_1227	5309365	proximal
Chr1	5315422	5316069	180	H3K27ac_day0_pooled_peak_1228b	5315803	proximal
Chr1	5318093	5318301	172	H3K27ac_day0_pooled_peak_1229	5318202	proximal
Chr1	5323089	5323877	156	H3K27ac_day0_pooled_peak_1232a	5323393	proximal
Chr1	5326162	5327151	236	H3K27ac_day0_pooled_peak_1233b	5326547	proximal
Chr1	5332255	5332879	226	H3K27ac_day0_pooled_peak_1236	5332460	proximal
Chr1	5340868	5342002	295	H3K27ac_day0_pooled_peak_1237b	5341512	proximal
Chr1	5361879	5363499	349	H3K27ac_day0_pooled_peak_1238b	5362428	proximal
Chr1	5381064	5381647	308	H3K27ac_day0_pooled_peak_1241b	5381484	proximal
Chr1	5398972	5400019	412	H3K27ac_day0_pooled_peak_1244b	5399447	proximal
Chr1	5402950	5405369	642	H3K27ac_day0_pooled_peak_1246	5403543	proximal
Chr1	5405994	5406760	471	H3K27ac_day0_pooled_peak_1249a	5406276	proximal
Chr1	5409426	5410087	473	H3K27ac_day0_pooled_peak_1250	5409655	proximal
Chr1	5419632	5420871	446	H3K27ac_day0_pooled_peak_1254b	5420333	proximal
Chr1	5430503	5430736	149	H3K27ac_day0_pooled_peak_1256	5430617	proximal
Chr1	5436069	5436601	153	H3K27ac_day0_pooled_peak_1257	5436482	proximal
Chr1	5442720	5443626	122	H3K27ac_day0_pooled_peak_1258b	5443319	proximal
Chr1	5444358	5445700	272	H3K27ac_day0_pooled_peak_1259a	5444803	proximal
Chr1	5446687	5450205	810	H3K27ac_day0_pooled_peak_1261b	5449048	proximal
Chr1	5454829	5455266	136	H3K27ac_day0_pooled_peak_1262	5455080	proximal
Chr1	5457088	5458007	162	H3K27ac_day0_pooled_peak_1263a	5457322	proximal
Chr1	5464363	5464834	384	H3K27ac_day0_pooled_peak_1264	5464675	proximal
Chr1	5469578	5470357	249	H3K27ac_day0_pooled_peak_1266	5470225	proximal
Chr1	5471356	5472240	667	H3K27ac_day0_pooled_peak_1267	5471596	proximal
Chr1	5473544	5474213	186	H3K27ac_day0_pooled_peak_1268b	5473987	proximal
Chr1	5487869	5488838	539	H3K27ac_day0_pooled_peak_1272	5488375	proximal
Chr1	5494475	5495028	152	H3K27ac_day0_pooled_peak_1273	5494734	proximal
Chr1	5498055	5498883	134	H3K27ac_day0_pooled_peak_1276a	5498158	proximal
Chr1	5503817	5505697	187	H3K27ac_day0_pooled_peak_1278b	5504857	proximal
Chr1	5511082	5512025	767	H3K27ac_day0_pooled_peak_1280a	5511396	proximal
Chr1	5514297	5515101	423	H3K27ac_day0_pooled_peak_1283b	5514841	proximal
Chr1	5540354	5541321	218	H3K27ac_day0_pooled_peak_1284b	5540794	proximal
Chr1	5543138	5543908	230	H3K27ac_day0_pooled_peak_1285	5543465	proximal
Chr1	5546888	5547678	586	H3K27ac_day0_pooled_peak_1286	5547253	proximal
Chr1	5548313	5548805	143	H3K27ac_day0_pooled_peak_1287b	5548676	proximal
Chr1	5556189	5556784	405	H3K27ac_day0_pooled_peak_1289b	5556593	proximal
Chr1	5563186	5563506	141	H3K27ac_day0_pooled_peak_1290	5563367	proximal
Chr1	5569971	5570628	413	H3K27ac_day0_pooled_peak_1292	5570391	proximal
Chr1	5574447	5574894	114	H3K27ac_day0_pooled_peak_1293	5574776	proximal
Chr1	5589758	5592081	356	H3K27ac_day0_pooled_peak_1299a	5591136	proximal
Chr1	5614644	5615088	260	H3K27ac_day0_pooled_peak_1301	5614923	proximal
Chr1	5621800	5623512	433	H3K27ac_day0_pooled_peak_1304b	5622400	proximal
Chr1	5629156	5629816	893	H3K27ac_day0_pooled_peak_1307	5629461	proximal
Chr1	5644593	5645119	230	H3K27ac_day0_pooled_peak_1311b	5644970	proximal
Chr1	5648650	5649543	641	H3K27ac_day0_pooled_peak_1313	5649042	proximal
Chr1	5665489	5666201	652	H3K27ac_day0_pooled_peak_1314	5665870	distal
Chr1	5673934	5674683	162	H3K27ac_day0_pooled_peak_1316a	5674162	proximal
Chr1	5678233	5678903	690	H3K27ac_day0_pooled_peak_1317	5678509	proximal
Chr1	5685616	5686455	532	H3K27ac_day0_pooled_peak_1318	5685919	proximal
Chr1	5697577	5697815	218	H3K27ac_day0_pooled_peak_1320	5697697	proximal
Chr1	5702148	5702821	207	H3K27ac_day0_pooled_peak_1322	5702526	proximal
Chr1	5705793	5706700	435	H3K27ac_day0_pooled_peak_1323	5706271	proximal
Chr1	5709797	5710363	146	H3K27ac_day0_pooled_peak_1324	5710036	proximal
Chr1	5713936	5714731	239	H3K27ac_day0_pooled_peak_1325	5714256	proximal
Chr1	5722918	5723824	537	H3K27ac_day0_pooled_peak_1326	5723454	proximal
Chr1	5727657	5728467	413	H3K27ac_day0_pooled_peak_1327	5727876	proximal
Chr1	5743555	5745274	333	H3K27ac_day0_pooled_peak_1330	5744928	proximal
Chr1	5755168	5756569	139	H3K27ac_day0_pooled_peak_1331c	5756267	proximal
Chr1	5760652	5761133	180	H3K27ac_day0_pooled_peak_1335	5760841	proximal
Chr1	5763114	5764125	659	H3K27ac_day0_pooled_peak_1336b	5763857	proximal
Chr1	5767331	5767943	264	H3K27ac_day0_pooled_peak_1337	5767632	proximal
Chr1	5772467	5774131	188	H3K27ac_day0_pooled_peak_1339b	5773031	proximal
Chr1	5775517	5775764	144	H3K27ac_day0_pooled_peak_1343	5775643	proximal
Chr1	5777781	5778478	232	H3K27ac_day0_pooled_peak_1344a	5777949	proximal
Chr1	5781775	5782157	163	H3K27ac_day0_pooled_peak_1346	5782105	proximal
Chr1	5786513	5787504	446	H3K27ac_day0_pooled_peak_1347	5786796	proximal
Chr1	5788472	5789302	384	H3K27ac_day0_pooled_peak_1349b	5788836	proximal
Chr1	5824865	5825460	431	H3K27ac_day0_pooled_peak_1354	5825076	proximal
Chr1	5829019	5829449	207	H3K27ac_day0_pooled_peak_1356	5829298	proximal
Chr1	5837511	5838125	601	H3K27ac_day0_pooled_peak_1357	5837855	proximal
Chr1	5840988	5841687	551	H3K27ac_day0_pooled_peak_1358b	5841515	proximal
Chr1	5842505	5842836	172	H3K27ac_day0_pooled_peak_1359	5842711	proximal
Chr1	5843988	5845658	526	H3K27ac_day0_pooled_peak_1361b	5845252	proximal
Chr1	5849567	5850809	264	H3K27ac_day0_pooled_peak_1362c	5850550	proximal
Chr1	5851853	5852812	1520	H3K27ac_day0_pooled_peak_1363a	5852202	proximal
Chr1	5856826	5858442	213	H3K27ac_day0_pooled_peak_1366b	5857265	proximal
Chr1	5861290	5862693	297	H3K27ac_day0_pooled_peak_1368c	5862483	proximal
Chr1	5867577	5868549	2455	H3K27ac_day0_pooled_peak_1369	5868028	proximal
Chr1	5885193	5885451	163	H3K27ac_day0_pooled_peak_1372	5885329	proximal
Chr1	5895289	5896544	249	H3K27ac_day0_pooled_peak_1373a	5895698	proximal
Chr1	5901762	5902184	133	H3K27ac_day0_pooled_peak_1375	5902051	proximal
Chr1	5910927	5911710	470	H3K27ac_day0_pooled_peak_1376	5911423	proximal
Chr1	5919299	5920127	340	H3K27ac_day0_pooled_peak_1377	5919821	proximal
Chr1	5922655	5923533	470	H3K27ac_day0_pooled_peak_1378b	5923063	proximal
Chr1	5929793	5930399	258	H3K27ac_day0_pooled_peak_1379	5930046	proximal
Chr1	5941514	5942542	299	H3K27ac_day0_pooled_peak_1382	5941946	proximal
Chr1	5946590	5947279	184	H3K27ac_day0_pooled_peak_1383	5946998	proximal
Chr1	5953969	5954982	901	H3K27ac_day0_pooled_peak_1384b	5954791	proximal
Chr1	5955542	5957317	142	H3K27ac_day0_pooled_peak_1385a	5955904	proximal
Chr1	5958950	5959150	154	H3K27ac_day0_pooled_peak_1386	5959063	distal
Chr1	5969150	5969993	626	H3K27ac_day0_pooled_peak_1387	5969709	proximal
Chr1	5986908	5987527	218	H3K27ac_day0_pooled_peak_1388	5987307	proximal
Chr1	5996269	5997966	397	H3K27ac_day0_pooled_peak_1390a	5997371	proximal
Chr1	5998845	5999385	193	H3K27ac_day0_pooled_peak_1391	5999223	proximal
Chr1	6008526	6009292	340	H3K27ac_day0_pooled_peak_1394	6008891	proximal
Chr1	6018000	6018585	349	H3K27ac_day0_pooled_peak_1395b	6018392	proximal
Chr1	6023657	6024374	118	H3K27ac_day0_pooled_peak_1396	6024039	proximal
Chr1	6026946	6028335	380	H3K27ac_day0_pooled_peak_1398b	6028086	proximal
Chr1	6034504	6035010	192	H3K27ac_day0_pooled_peak_1400	6034840	proximal
Chr1	6038317	6038588	255	H3K27ac_day0_pooled_peak_1401	6038467	proximal
Chr1	6051922	6052654	147	H3K27ac_day0_pooled_peak_1402	6052243	proximal
Chr1	6062102	6063626	1750	H3K27ac_day0_pooled_peak_1403	6062680	proximal
Chr1	6068630	6069286	158	H3K27ac_day0_pooled_peak_1405	6068806	proximal
Chr1	6070955	6071992	330	H3K27ac_day0_pooled_peak_1406c	6071823	proximal
Chr1	6073829	6074630	314	H3K27ac_day0_pooled_peak_1407	6074300	proximal
Chr1	6076050	6076474	375	H3K27ac_day0_pooled_peak_1408	6076294	proximal
Chr1	6097372	6098388	161	H3K27ac_day0_pooled_peak_1410b	6098028	proximal
Chr1	6099018	6100032	934	H3K27ac_day0_pooled_peak_1411a	6099272	proximal
Chr1	6101091	6102049	456	H3K27ac_day0_pooled_peak_1412a	6101437	proximal
Chr1	6103339	6104178	136	H3K27ac_day0_pooled_peak_1413a	6103520	proximal
Chr1	6126753	6127480	544	H3K27ac_day0_pooled_peak_1418	6127221	proximal
Chr1	6134830	6135333	288	H3K27ac_day0_pooled_peak_1419	6135094	proximal
Chr1	6142925	6143333	162	H3K27ac_day0_pooled_peak_1420	6143180	proximal
Chr1	6147989	6148534	125	H3K27ac_day0_pooled_peak_1422b	6148425	proximal
Chr1	6153329	6154048	658	H3K27ac_day0_pooled_peak_1423	6153758	proximal
Chr1	6164356	6165773	158	H3K27ac_day0_pooled_peak_1424a	6164495	proximal
Chr1	6168024	6168682	314	H3K27ac_day0_pooled_peak_1426a	6168289	proximal
Chr1	6184922	6185589	225	H3K27ac_day0_pooled_peak_1428	6185208	proximal
Chr1	6190851	6191802	394	H3K27ac_day0_pooled_peak_1429b	6191349	proximal
Chr1	6194727	6196315	1462	H3K27ac_day0_pooled_peak_1432	6195523	proximal
Chr1	6199810	6201320	1487	H3K27ac_day0_pooled_peak_1433	6200497	proximal
Chr1	6204202	6205014	275	H3K27ac_day0_pooled_peak_1434	6204541	proximal
Chr1	6212697	6213436	167	H3K27ac_day0_pooled_peak_1436a	6212991	proximal
Chr1	6217665	6218347	447	H3K27ac_day0_pooled_peak_1438	6217924	proximal
Chr1	6220302	6221151	206	H3K27ac_day0_pooled_peak_1439	6220582	distal
Chr1	6222131	6223318	1095	H3K27ac_day0_pooled_peak_1440a	6222513	proximal
Chr1	6246588	6247698	343	H3K27ac_day0_pooled_peak_1442b	6247472	proximal
Chr1	6248744	6249606	533	H3K27ac_day0_pooled_peak_1443	6248985	proximal
Chr1	6254202	6254806	351	H3K27ac_day0_pooled_peak_1444	6254470	proximal
Chr1	6260950	6261454	374	H3K27ac_day0_pooled_peak_1446	6261111	proximal
Chr1	6267880	6268925	974	H3K27ac_day0_pooled_peak_1448	6268449	proximal
Chr1	6276761	6278204	837	H3K27ac_day0_pooled_peak_1449b	6277580	proximal
Chr1	6281106	6282137	781	H3K27ac_day0_pooled_peak_1451b	6281858	proximal
Chr1	6293261	6293868	158	H3K27ac_day0_pooled_peak_1452	6293571	proximal
Chr1	6299592	6300570	203	H3K27ac_day0_pooled_peak_1453	6300090	proximal
Chr1	6304209	6304791	241	H3K27ac_day0_pooled_peak_1454	6304565	proximal
Chr1	6306799	6307921	397	H3K27ac_day0_pooled_peak_1455b	6307578	proximal
Chr1	6310808	6311328	230	H3K27ac_day0_pooled_peak_1457	6311141	proximal
Chr1	6344709	6346783	395	H3K27ac_day0_pooled_peak_1464a	6346184	proximal
Chr1	6347988	6348864	433	H3K27ac_day0_pooled_peak_1465a	6348296	proximal
Chr1	6352476	6353361	210	H3K27ac_day0_pooled_peak_1466a	6352779	proximal
Chr1	6359803	6360194	227	H3K27ac_day0_pooled_peak_1467	6360016	proximal
Chr1	6361666	6362219	199	H3K27ac_day0_pooled_peak_1468	6361937	proximal
Chr1	6363037	6363550	210	H3K27ac_day0_pooled_peak_1469	6363320	proximal
Chr1	6367036	6367599	252	H3K27ac_day0_pooled_peak_1470	6367282	proximal
Chr1	6369272	6369859	152	H3K27ac_day0_pooled_peak_1471b	6369682	proximal
Chr1	6378041	6378714	761	H3K27ac_day0_pooled_peak_1472a	6378232	proximal
Chr1	6383621	6384278	254	H3K27ac_day0_pooled_peak_1473	6383945	proximal
Chr1	6385126	6385945	1227	H3K27ac_day0_pooled_peak_1474	6385493	proximal
Chr1	6395910	6396571	181	H3K27ac_day0_pooled_peak_1475b	6396360	proximal
Chr1	6400349	6401420	455	H3K27ac_day0_pooled_peak_1476	6400839	proximal
Chr1	6405583	6406245	206	H3K27ac_day0_pooled_peak_1477b	6406073	proximal
Chr1	6409900	6411106	244	H3K27ac_day0_pooled_peak_1479a	6410301	proximal
Chr1	6414502	6415401	284	H3K27ac_day0_pooled_peak_1481a	6414692	proximal
Chr1	6417368	6421983	595	H3K27ac_day0_pooled_peak_1483b	6419950	proximal
Chr1	6430138	6430920	965	H3K27ac_day0_pooled_peak_1487	6430536	proximal
Chr1	6432608	6433745	1152	H3K27ac_day0_pooled_peak_1489b	6433199	proximal
Chr1	6439435	6439737	119	H3K27ac_day0_pooled_peak_1491	6439592	proximal
Chr1	6459032	6459888	774	H3K27ac_day0_pooled_peak_1492b	6459483	proximal
Chr1	6464037	6466505	625	H3K27ac_day0_pooled_peak_1496b	6466221	proximal
Chr1	6483152	6483681	136	H3K27ac_day0_pooled_peak_1499	6483331	proximal
Chr1	6503721	6504771	281	H3K27ac_day0_pooled_peak_1500a	6503984	proximal
Chr1	6505496	6506475	281	H3K27ac_day0_pooled_peak_1501b	6506253	proximal
Chr1	6524797	6525919	433	H3K27ac_day0_pooled_peak_1502	6525347	proximal
Chr1	6529132	6529376	162	H3K27ac_day0_pooled_peak_1503	6529252	proximal
Chr1	6546157	6547152	245	H3K27ac_day0_pooled_peak_1505a	6546533	proximal
Chr1	6561292	6562768	529	H3K27ac_day0_pooled_peak_1507d	6562552	proximal
Chr1	6565551	6566167	122	H3K27ac_day0_pooled_peak_1508	6565862	proximal
Chr1	6568844	6569151	136	H3K27ac_day0_pooled_peak_1510	6568983	proximal
Chr1	6577902	6579284	309	H3K27ac_day0_pooled_peak_1511b	6578978	proximal
Chr1	6594845	6595709	423	H3K27ac_day0_pooled_peak_1513a	6595144	proximal
Chr1	6602108	6603414	568	H3K27ac_day0_pooled_peak_1514a	6602447	proximal
Chr1	6607980	6608818	384	H3K27ac_day0_pooled_peak_1515a	6608130	proximal
Chr1	6609849	6610799	321	H3K27ac_day0_pooled_peak_1516b	6610328	proximal
Chr1	6611780	6613143	222	H3K27ac_day0_pooled_peak_1517	6612227	proximal
Chr1	6616531	6617611	1181	H3K27ac_day0_pooled_peak_1519	6617058	proximal
Chr1	6620296	6620783	349	H3K27ac_day0_pooled_peak_1523	6620604	distal
Chr1	6627052	6627790	390	H3K27ac_day0_pooled_peak_1527	6627394	proximal
Chr1	6631853	6632471	136	H3K27ac_day0_pooled_peak_1528b	6632259	proximal
Chr1	6649813	6650541	385	H3K27ac_day0_pooled_peak_1531	6650268	proximal
Chr1	6662588	6663469	459	H3K27ac_day0_pooled_peak_1532a	6662858	proximal
Chr1	6665818	6666873	850	H3K27ac_day0_pooled_peak_1533a	6666303	proximal
Chr1	6671143	6672735	1340	H3K27ac_day0_pooled_peak_1535	6672005	proximal
Chr1	6676587	6677777	349	H3K27ac_day0_pooled_peak_1536b	6677454	proximal
Chr1	6682340	6683635	916	H3K27ac_day0_pooled_peak_1538b	6683081	proximal
Chr1	6684446	6686091	924	H3K27ac_day0_pooled_peak_1540a	6685031	proximal
Chr1	6688639	6689915	1166	H3K27ac_day0_pooled_peak_1542a	6688977	proximal
Chr1	6691777	6692545	731	H3K27ac_day0_pooled_peak_1544	6692258	proximal
Chr1	6694243	6695071	668	H3K27ac_day0_pooled_peak_1545	6694718	proximal
Chr1	6696914	6698554	935	H3K27ac_day0_pooled_peak_1546b	6697361	proximal
Chr1	6713564	6714386	396	H3K27ac_day0_pooled_peak_1550a	6713913	proximal
Chr1	6726762	6727897	218	H3K27ac_day0_pooled_peak_1551c	6727542	proximal
Chr1	6728896	6729708	413	H3K27ac_day0_pooled_peak_1552	6729145	proximal
Chr1	6734264	6734790	218	H3K27ac_day0_pooled_peak_1553b	6734666	proximal
Chr1	6744284	6745444	508	H3K27ac_day0_pooled_peak_1554a	6744742	proximal
Chr1	6746781	6747247	162	H3K27ac_day0_pooled_peak_1555	6746913	proximal
Chr1	6759911	6760966	256	H3K27ac_day0_pooled_peak_1557a	6760104	proximal
Chr1	6774724	6775431	309	H3K27ac_day0_pooled_peak_1559	6774980	proximal
Chr1	6801768	6802497	212	H3K27ac_day0_pooled_peak_1561b	6802265	proximal
Chr1	6805424	6806398	543	H3K27ac_day0_pooled_peak_1562a	6805808	proximal
Chr1	6809180	6809564	446	H3K27ac_day0_pooled_peak_1563	6809358	proximal
Chr1	6811386	6812126	230	H3K27ac_day0_pooled_peak_1564a	6811654	proximal
Chr1	6814756	6815521	155	H3K27ac_day0_pooled_peak_1566a	6815041	proximal
Chr1	6821977	6825427	342	H3K27ac_day0_pooled_peak_1570a	6824765	proximal
Chr1	6838250	6838769	266	H3K27ac_day0_pooled_peak_1572	6838596	proximal
Chr1	6839732	6839969	162	H3K27ac_day0_pooled_peak_1574	6839842	proximal
Chr1	6846399	6846955	172	H3K27ac_day0_pooled_peak_1575	6846607	proximal
Chr1	6859415	6860097	162	H3K27ac_day0_pooled_peak_1579	6859934	proximal
Chr1	6886748	6888680	443	H3K27ac_day0_pooled_peak_1583c	6888281	proximal
Chr1	6894014	6894804	253	H3K27ac_day0_pooled_peak_1585b	6894588	proximal
Chr1	6897825	6898630	199	H3K27ac_day0_pooled_peak_1586b	6898345	proximal
Chr1	6903666	6904115	191	H3K27ac_day0_pooled_peak_1589	6903830	proximal
Chr1	6913225	6913822	313	H3K27ac_day0_pooled_peak_1590	6913585	proximal
Chr1	6915173	6916808	185	H3K27ac_day0_pooled_peak_1592b	6916536	proximal
Chr1	6932219	6932732	201	H3K27ac_day0_pooled_peak_1595	6932522	proximal
Chr1	6935230	6935806	351	H3K27ac_day0_pooled_peak_1596	6935386	proximal
Chr1	6939822	6941845	539	H3K27ac_day0_pooled_peak_1600a	6941311	proximal
Chr1	6945694	6946528	761	H3K27ac_day0_pooled_peak_1603	6946176	proximal
Chr1	6949030	6949605	349	H3K27ac_day0_pooled_peak_1604b	6949395	proximal
Chr1	6967077	6968022	141	H3K27ac_day0_pooled_peak_1607a	6967207	proximal
Chr1	6969798	6972812	742	H3K27ac_day0_pooled_peak_1609a	6971791	proximal
Chr1	7003504	7004183	281	H3K27ac_day0_pooled_peak_1613b	7004023	proximal
Chr1	7008814	7009981	214	H3K27ac_day0_pooled_peak_1615b	7009188	proximal
Chr1	7016714	7017141	189	H3K27ac_day0_pooled_peak_1617	7016948	proximal
Chr1	7029608	7030344	150	H3K27ac_day0_pooled_peak_1619	7029927	proximal
Chr1	7038746	7040242	2608	H3K27ac_day0_pooled_peak_1620b	7039844	proximal
Chr1	7042430	7043399	1582	H3K27ac_day0_pooled_peak_1621a	7042949	proximal
Chr1	7052932	7053651	538	H3K27ac_day0_pooled_peak_1622	7053448	proximal
Chr1	7081985	7082466	287	H3K27ac_day0_pooled_peak_1625	7082255	proximal
Chr1	7083211	7083921	519	H3K27ac_day0_pooled_peak_1626	7083700	proximal
Chr1	7087998	7089022	154	H3K27ac_day0_pooled_peak_1627a	7088499	proximal
Chr1	7091252	7092213	293	H3K27ac_day0_pooled_peak_1629	7091587	proximal
Chr1	7095703	7097011	547	H3K27ac_day0_pooled_peak_1630a	7096199	proximal
Chr1	7104614	7105855	698	H3K27ac_day0_pooled_peak_1632b	7105154	proximal
Chr1	7112554	7113214	225	H3K27ac_day0_pooled_peak_1635	7112895	proximal
Chr1	7117397	7118181	296	H3K27ac_day0_pooled_peak_1636a	7117737	proximal
Chr1	7120766	7122597	657	H3K27ac_day0_pooled_peak_1637a	7121531	proximal
Chr1	7128125	7129367	286	H3K27ac_day0_pooled_peak_1639	7128468	proximal
Chr1	7136921	7137740	437	H3K27ac_day0_pooled_peak_1641b	7137529	proximal
Chr1	7144276	7145583	281	H3K27ac_day0_pooled_peak_1642a	7144405	proximal
Chr1	7146820	7147670	132	H3K27ac_day0_pooled_peak_1644b	7147421	proximal
Chr1	7154433	7155427	332	H3K27ac_day0_pooled_peak_1646	7155279	proximal
Chr1	7158721	7160465	177	H3K27ac_day0_pooled_peak_1647e	7160330	proximal
Chr1	7167287	7167854	277	H3K27ac_day0_pooled_peak_1649	7167618	proximal
Chr1	7175458	7178600	486	H3K27ac_day0_pooled_peak_1651a	7177103	proximal
Chr1	7179316	7180920	755	H3K27ac_day0_pooled_peak_1652	7179828	proximal
Chr1	7209399	7210088	199	H3K27ac_day0_pooled_peak_1653b	7209944	proximal
Chr1	7216191	7217545	266	H3K27ac_day0_pooled_peak_1655	7217394	proximal
Chr1	7231929	7234353	367	H3K27ac_day0_pooled_peak_1656	7232226	proximal
Chr1	7238874	7239533	174	H3K27ac_day0_pooled_peak_1659	7239097	proximal
Chr1	7243063	7243421	158	H3K27ac_day0_pooled_peak_1660	7243235	proximal
Chr1	7247206	7248302	296	H3K27ac_day0_pooled_peak_1661b	7247901	proximal
Chr1	7264778	7265247	249	H3K27ac_day0_pooled_peak_1662	7265126	proximal
Chr1	7266841	7267374	330	H3K27ac_day0_pooled_peak_1663	7267028	proximal
Chr1	7280431	7281217	180	H3K27ac_day0_pooled_peak_1664a	7280603	proximal
Chr1	7285059	7285940	123	H3K27ac_day0_pooled_peak_1665a	7285240	proximal
Chr1	7314051	7315145	419	H3K27ac_day0_pooled_peak_1669a	7314546	proximal
Chr1	7324505	7327159	1324	H3K27ac_day0_pooled_peak_1671a	7325268	proximal
Chr1	7371682	7372686	139	H3K27ac_day0_pooled_peak_1674b	7372095	proximal
Chr1	7374236	7375085	566	H3K27ac_day0_pooled_peak_1675b	7374674	proximal
Chr1	7377332	7378088	310	H3K27ac_day0_pooled_peak_1676a	7377646	proximal
Chr1	7381362	7381624	125	H3K27ac_day0_pooled_peak_1678	7381521	proximal
Chr1	7384886	7386422	767	H3K27ac_day0_pooled_peak_1680	7385680	proximal
Chr1	7407143	7407879	162	H3K27ac_day0_pooled_peak_1682c	7407745	proximal
Chr1	7412185	7413527	433	H3K27ac_day0_pooled_peak_1684	7413174	proximal
Chr1	7420502	7421797	290	H3K27ac_day0_pooled_peak_1685	7420621	proximal
Chr1	7447872	7448374	151	H3K27ac_day0_pooled_peak_1688b	7448237	proximal
Chr1	7477975	7479115	761	H3K27ac_day0_pooled_peak_1691	7478805	proximal
Chr1	7483953	7484695	174	H3K27ac_day0_pooled_peak_1692	7484333	proximal
Chr1	7487822	7490540	288	H3K27ac_day0_pooled_peak_1694c	7490027	proximal
Chr1	7494340	7494890	281	H3K27ac_day0_pooled_peak_1696	7494677	proximal
Chr1	7497029	7497779	243	H3K27ac_day0_pooled_peak_1698	7497436	proximal
Chr1	7503363	7504140	686	H3K27ac_day0_pooled_peak_1700	7503817	proximal
Chr1	7508965	7509668	189	H3K27ac_day0_pooled_peak_1701	7509179	proximal
Chr1	7520726	7521126	118	H3K27ac_day0_pooled_peak_1703	7520848	proximal
Chr1	7530224	7531103	224	H3K27ac_day0_pooled_peak_1705b	7530964	proximal
Chr1	7569142	7569848	287	H3K27ac_day0_pooled_peak_1707b	7569641	proximal
Chr1	7572955	7574622	434	H3K27ac_day0_pooled_peak_1708a	7573511	proximal
Chr1	7581220	7581857	488	H3K27ac_day0_pooled_peak_1709a	7581410	proximal
Chr1	7588713	7589401	247	H3K27ac_day0_pooled_peak_1710	7589029	proximal
Chr1	7603587	7604211	229	H3K27ac_day0_pooled_peak_1711	7603914	proximal
Chr1	7605710	7606363	117	H3K27ac_day0_pooled_peak_1712	7606042	proximal
Chr1	7613041	7614194	238	H3K27ac_day0_pooled_peak_1714b	7613607	proximal
Chr1	7615631	7616243	329	H3K27ac_day0_pooled_peak_1715b	7616006	proximal
Chr1	7619101	7619815	465	H3K27ac_day0_pooled_peak_1716	7619377	proximal
Chr1	7624347	7625461	1166	H3K27ac_day0_pooled_peak_1718	7624855	proximal
Chr1	7626297	7626792	185	H3K27ac_day0_pooled_peak_1719b	7626659	proximal
Chr1	7630168	7630849	233	H3K27ac_day0_pooled_peak_1720	7630608	proximal
Chr1	7641366	7643158	747	H3K27ac_day0_pooled_peak_1721c	7642358	proximal
Chr1	7645706	7646186	163	H3K27ac_day0_pooled_peak_1722	7645852	proximal
Chr1	7647563	7648570	147	H3K27ac_day0_pooled_peak_1724b	7648455	proximal
Chr1	7649290	7649656	209	H3K27ac_day0_pooled_peak_1725	7649488	proximal
Chr1	7650973	7651663	171	H3K27ac_day0_pooled_peak_1726	7651478	proximal
Chr1	7654274	7654863	141	H3K27ac_day0_pooled_peak_1729	7654423	proximal
Chr1	7661295	7662618	533	H3K27ac_day0_pooled_peak_1731c	7662348	proximal
Chr1	7666407	7667376	690	H3K27ac_day0_pooled_peak_1732a	7666746	proximal
Chr1	7680384	7681838	491	H3K27ac_day0_pooled_peak_1733a	7680886	proximal
Chr1	7691701	7692397	222	H3K27ac_day0_pooled_peak_1735	7692162	proximal
Chr1	7704474	7706050	396	H3K27ac_day0_pooled_peak_1736e	7705864	proximal
Chr1	7734665	7736057	924	H3K27ac_day0_pooled_peak_1742	7735310	proximal
Chr1	7759383	7760450	279	H3K27ac_day0_pooled_peak_1746a	7759776	proximal
Chr1	7767879	7768724	210	H3K27ac_day0_pooled_peak_1747b	7768215	proximal
Chr1	7771778	7772084	345	H3K27ac_day0_pooled_peak_1748	7771924	proximal
Chr1	7780509	7781496	501	H3K27ac_day0_pooled_peak_1749b	7781060	proximal
Chr1	7789343	7789941	136	H3K27ac_day0_pooled_peak_1750a	7789466	proximal
Chr1	7823305	7823864	136	H3K27ac_day0_pooled_peak_1754b	7823685	proximal
Chr1	7826288	7827345	314	H3K27ac_day0_pooled_peak_1755b	7826834	proximal
Chr1	7836144	7837155	1571	H3K27ac_day0_pooled_peak_1756	7836740	proximal
Chr1	7839997	7840847	320	H3K27ac_day0_pooled_peak_1757b	7840567	proximal
Chr1	7858856	7859280	162	H3K27ac_day0_pooled_peak_1759	7859114	proximal
Chr1	7865340	7866093	206	H3K27ac_day0_pooled_peak_1760b	7865831	proximal
Chr1	7873944	7874733	218	H3K27ac_day0_pooled_peak_1761b	7874333	proximal
Chr1	7880296	7881265	451	H3K27ac_day0_pooled_peak_1762b	7880973	proximal
Chr1	7882798	7883825	2109	H3K27ac_day0_pooled_peak_1763	7883401	proximal
Chr1	7908937	7909532	314	H3K27ac_day0_pooled_peak_1766	7909346	distal
Chr1	7912012	7913023	508	H3K27ac_day0_pooled_peak_1767	7912587	proximal
Chr1	7919711	7920048	136	H3K27ac_day0_pooled_peak_1769	7919891	proximal
Chr1	7925200	7926169	407	H3K27ac_day0_pooled_peak_1770	7925590	proximal
Chr1	7938906	7940090	286	H3K27ac_day0_pooled_peak_1773a	7939346	proximal
Chr1	7952011	7952789	891	H3K27ac_day0_pooled_peak_1776	7952456	proximal
Chr1	7953677	7954497	682	H3K27ac_day0_pooled_peak_1777	7954096	proximal
Chr1	7994227	7996341	511	H3K27ac_day0_pooled_peak_1779d	7995370	proximal
Chr1	7997108	7997705	131	H3K27ac_day0_pooled_peak_1780b	7997543	proximal
Chr1	8002148	8002950	625	H3K27ac_day0_pooled_peak_1781	8002634	proximal
Chr1	8006383	8007045	136	H3K27ac_day0_pooled_peak_1782a	8006561	proximal
Chr1	8017290	8018452	271	H3K27ac_day0_pooled_peak_1783b	8017880	proximal
Chr1	8029023	8030002	217	H3K27ac_day0_pooled_peak_1785b	8029807	proximal
Chr1	8046193	8046749	233	H3K27ac_day0_pooled_peak_1786a	8046364	proximal
Chr1	8050870	8051275	318	H3K27ac_day0_pooled_peak_1787	8051044	proximal
Chr1	8061783	8062595	249	H3K27ac_day0_pooled_peak_1790a	8062085	proximal
Chr1	8067788	8068617	682	H3K27ac_day0_pooled_peak_1791	8068140	proximal
Chr1	8069454	8070338	308	H3K27ac_day0_pooled_peak_1792	8069766	proximal
Chr1	8071851	8072764	349	H3K27ac_day0_pooled_peak_1794a	8072039	proximal
Chr1	8076854	8077301	141	H3K27ac_day0_pooled_peak_1795	8077047	proximal
Chr1	8079228	8079785	668	H3K27ac_day0_pooled_peak_1796	8079533	proximal
Chr1	8082304	8084012	443	H3K27ac_day0_pooled_peak_1797b	8082856	proximal
Chr1	8089412	8090187	557	H3K27ac_day0_pooled_peak_1799	8089794	proximal
Chr1	8097038	8097637	297	H3K27ac_day0_pooled_peak_1800	8097281	proximal
Chr1	8098659	8099041	195	H3K27ac_day0_pooled_peak_1801	8098865	proximal
Chr1	8111162	8112029	707	H3K27ac_day0_pooled_peak_1804	8111635	proximal
Chr1	8117337	8118409	498	H3K27ac_day0_pooled_peak_1805a	8117789	proximal
Chr1	8122252	8122993	385	H3K27ac_day0_pooled_peak_1807	8122690	proximal
Chr1	8126278	8127316	764	H3K27ac_day0_pooled_peak_1809b	8126988	proximal
Chr1	8129678	8130474	281	H3K27ac_day0_pooled_peak_1810	8130077	proximal
Chr1	8131541	8132290	225	H3K27ac_day0_pooled_peak_1811b	8132031	proximal
Chr1	8135017	8136039	667	H3K27ac_day0_pooled_peak_1812	8135675	proximal
Chr1	8143531	8145055	2182	H3K27ac_day0_pooled_peak_1815a	8144051	proximal
Chr1	8156568	8157540	498	H3K27ac_day0_pooled_peak_1816a	8156900	proximal
Chr1	8212828	8213255	357	H3K27ac_day0_pooled_peak_1820	8213018	proximal
Chr1	8219968	8220357	252	H3K27ac_day0_pooled_peak_1823	8220180	proximal
Chr1	8234452	8234849	314	H3K27ac_day0_pooled_peak_1824	8234558	proximal
Chr1	8242422	8243111	285	H3K27ac_day0_pooled_peak_1825b	8242881	proximal
Chr1	8244364	8245124	771	H3K27ac_day0_pooled_peak_1827	8244699	proximal
Chr1	8257952	8258696	243	H3K27ac_day0_pooled_peak_1828b	8258480	proximal
Chr1	8262820	8263774	1474	H3K27ac_day0_pooled_peak_1830	8263181	proximal
Chr1	8271018	8271940	803	H3K27ac_day0_pooled_peak_1831	8271577	proximal
Chr1	8281159	8282072	319	H3K27ac_day0_pooled_peak_1832a	8281471	proximal
Chr1	8296014	8298117	341	H3K27ac_day0_pooled_peak_1833b	8296747	proximal
Chr1	8300968	8302689	421	H3K27ac_day0_pooled_peak_1836c	8301814	proximal
Chr1	8311472	8312960	233	H3K27ac_day0_pooled_peak_1838d	8312637	proximal
Chr1	8313861	8315352	244	H3K27ac_day0_pooled_peak_1840	8314180	proximal
Chr1	8330018	8330493	249	H3K27ac_day0_pooled_peak_1843	8330257	proximal
Chr1	8336654	8337480	742	H3K27ac_day0_pooled_peak_1847	8337087	proximal
Chr1	8385259	8386258	675	H3K27ac_day0_pooled_peak_1849b	8385919	proximal
Chr1	8399216	8399754	136	H3K27ac_day0_pooled_peak_1850	8399373	proximal
Chr1	8407957	8408557	319	H3K27ac_day0_pooled_peak_1852	8408298	proximal
Chr1	8420299	8421333	500	H3K27ac_day0_pooled_peak_1853a	8420484	proximal
Chr1	8428501	8429423	694	H3K27ac_day0_pooled_peak_1855a	8428938	proximal
Chr1	8432207	8433038	244	H3K27ac_day0_pooled_peak_1856a	8432599	proximal
Chr1	8479770	8480349	270	H3K27ac_day0_pooled_peak_1860	8480056	proximal
Chr1	8484786	8486114	395	H3K27ac_day0_pooled_peak_1862b	8485551	proximal
Chr1	8506280	8507737	431	H3K27ac_day0_pooled_peak_1864b	8507600	proximal
Chr1	8523247	8524124	460	H3K27ac_day0_pooled_peak_1865a	8523449	proximal
Chr1	8526406	8526984	180	H3K27ac_day0_pooled_peak_1866b	8526839	proximal
Chr1	8531629	8532252	373	H3K27ac_day0_pooled_peak_1867b	8532050	proximal
Chr1	8549860	8551234	553	H3K27ac_day0_pooled_peak_1869b	8550382	proximal
Chr1	8555383	8556598	287	H3K27ac_day0_pooled_peak_1870a	8555537	proximal
Chr1	8557340	8558834	571	H3K27ac_day0_pooled_peak_1871d	8558414	proximal
Chr1	8562482	8563458	519	H3K27ac_day0_pooled_peak_1872	8563093	proximal
Chr1	8574769	8575194	230	H3K27ac_day0_pooled_peak_1874	8575004	proximal
Chr1	8586355	8586884	119	H3K27ac_day0_pooled_peak_1875b	8586725	proximal
Chr1	8600472	8600849	169	H3K27ac_day0_pooled_peak_1876	8600597	proximal
Chr1	8606849	8607292	154	H3K27ac_day0_pooled_peak_1877	8607165	proximal
Chr1	8609401	8610079	176	H3K27ac_day0_pooled_peak_1879	8609707	proximal
Chr1	8613605	8614367	879	H3K27ac_day0_pooled_peak_1880	8613947	proximal
Chr1	8620165	8620693	145	H3K27ac_day0_pooled_peak_1881a	8620291	proximal
Chr1	8624127	8625074	403	H3K27ac_day0_pooled_peak_1882a	8624340	proximal
Chr1	8631521	8632200	168	H3K27ac_day0_pooled_peak_1883	8631883	proximal
Chr1	8635075	8635778	340	H3K27ac_day0_pooled_peak_1885	8635346	proximal
Chr1	8640589	8641362	251	H3K27ac_day0_pooled_peak_1887a	8640995	proximal
Chr1	8662105	8662962	238	H3K27ac_day0_pooled_peak_1888a	8662328	proximal
Chr1	8664106	8664589	124	H3K27ac_day0_pooled_peak_1889	8664364	proximal
Chr1	8682270	8682787	329	H3K27ac_day0_pooled_peak_1892	8682503	proximal
Chr1	8687452	8688152	318	H3K27ac_day0_pooled_peak_1893b	8687991	proximal
Chr1	8702371	8703548	290	H3K27ac_day0_pooled_peak_1895a	8702596	proximal
Chr1	8721841	8722810	1264	H3K27ac_day0_pooled_peak_1897	8722469	proximal
Chr1	8755836	8756657	761	H3K27ac_day0_pooled_peak_1899b	8756359	distal
Chr1	8762825	8763278	172	H3K27ac_day0_pooled_peak_1901	8763143	proximal
Chr1	8838841	8839642	421	H3K27ac_day0_pooled_peak_1908	8839307	proximal
Chr1	8855044	8855883	163	H3K27ac_day0_pooled_peak_1911	8855643	proximal
Chr1	8863877	8865953	364	H3K27ac_day0_pooled_peak_1913a	8864074	proximal
Chr1	8866968	8867840	327	H3K27ac_day0_pooled_peak_1915a	8867152	proximal
Chr1	8877822	8878736	529	H3K27ac_day0_pooled_peak_1916a	8878186	proximal
Chr1	8893728	8894120	202	H3K27ac_day0_pooled_peak_1917	8893909	proximal
Chr1	8902493	8904494	731	H3K27ac_day0_pooled_peak_1921c	8903816	proximal
Chr1	8908258	8908996	365	H3K27ac_day0_pooled_peak_1923b	8908802	proximal
Chr1	8916058	8917181	692	H3K27ac_day0_pooled_peak_1925a	8916287	proximal
Chr1	8935091	8935432	141	H3K27ac_day0_pooled_peak_1927	8935257	proximal
Chr1	8945631	8946521	131	H3K27ac_day0_pooled_peak_1928a	8945824	proximal
Chr1	8948385	8948941	297	H3K27ac_day0_pooled_peak_1929	8948677	proximal
Chr1	8951162	8951993	233	H3K27ac_day0_pooled_peak_1931b	8951670	proximal
Chr1	8959318	8960906	967	H3K27ac_day0_pooled_peak_1932a	8959876	proximal
Chr1	8982163	8982930	254	H3K27ac_day0_pooled_peak_1935b	8982783	proximal
Chr1	8993763	8995436	526	H3K27ac_day0_pooled_peak_1936b	8994975	proximal
Chr1	9004025	9004704	296	H3K27ac_day0_pooled_peak_1938	9004330	proximal
Chr1	9020330	9021253	406	H3K27ac_day0_pooled_peak_1939	9020825	proximal
Chr1	9027103	9027745	168	H3K27ac_day0_pooled_peak_1944a	9027319	proximal
Chr1	9030721	9031714	609	H3K27ac_day0_pooled_peak_1945	9031325	proximal
Chr1	9033116	9033915	523	H3K27ac_day0_pooled_peak_1946	9033514	proximal
Chr1	9042218	9043745	650	H3K27ac_day0_pooled_peak_1947d	9043223	proximal
Chr1	9045940	9047126	202	H3K27ac_day0_pooled_peak_1948b	9046393	proximal
Chr1	9054115	9055136	344	H3K27ac_day0_pooled_peak_1949c	9054956	proximal
Chr1	9066375	9066750	136	H3K27ac_day0_pooled_peak_1951	9066652	proximal
Chr1	9070958	9072383	671	H3K27ac_day0_pooled_peak_1953a	9071441	proximal
Chr1	9076353	9076600	189	H3K27ac_day0_pooled_peak_1954	9076468	proximal
Chr1	9087049	9087818	308	H3K27ac_day0_pooled_peak_1956	9087420	proximal
Chr1	9091658	9092512	202	H3K27ac_day0_pooled_peak_1959b	9092209	proximal
Chr1	9099290	9099780	350	H3K27ac_day0_pooled_peak_1961	9099474	proximal
Chr1	9113813	9114794	156	H3K27ac_day0_pooled_peak_1963b	9114253	proximal
Chr1	9145531	9146119	529	H3K27ac_day0_pooled_peak_1966	9145728	proximal
Chr1	9151682	9152629	380	H3K27ac_day0_pooled_peak_1967a	9151933	proximal
Chr1	9155063	9155569	139	H3K27ac_day0_pooled_peak_1968b	9155392	proximal
Chr1	9158241	9158934	266	H3K27ac_day0_pooled_peak_1969	9158625	proximal
Chr1	9165040	9166347	1130	H3K27ac_day0_pooled_peak_1970a	9165603	proximal
Chr1	9184607	9185325	516	H3K27ac_day0_pooled_peak_1972	9184955	proximal
Chr1	9199008	9199459	281	H3K27ac_day0_pooled_peak_1973	9199266	proximal
Chr1	9210169	9210875	161	H3K27ac_day0_pooled_peak_1977a	9210343	proximal
Chr1	9213961	9214711	341	H3K27ac_day0_pooled_peak_1978	9214350	proximal
Chr1	9215860	9216885	473	H3K27ac_day0_pooled_peak_1979a	9216101	proximal
Chr1	9224996	9225844	483	H3K27ac_day0_pooled_peak_1980	9225463	proximal
Chr1	9246152	9247117	142	H3K27ac_day0_pooled_peak_1981c	9246923	proximal
Chr1	9259942	9261039	118	H3K27ac_day0_pooled_peak_1983b	9260692	proximal
Chr1	9271231	9272315	186	H3K27ac_day0_pooled_peak_1984c	9272172	proximal
Chr1	9295542	9296550	243	H3K27ac_day0_pooled_peak_1987b	9296155	proximal
Chr1	9302928	9304295	536	H3K27ac_day0_pooled_peak_1989d	9303969	proximal
Chr1	9315715	9316836	577	H3K27ac_day0_pooled_peak_1990b	9316458	proximal
Chr1	9320772	9321726	180	H3K27ac_day0_pooled_peak_1991	9321179	proximal
Chr1	9336506	9337644	128	H3K27ac_day0_pooled_peak_1993b	9337141	proximal
Chr1	9343072	9343737	320	H3K27ac_day0_pooled_peak_1994	9343307	proximal
Chr1	9393762	9395340	180	H3K27ac_day0_pooled_peak_1998	9395023	proximal
Chr1	9405003	9406369	731	H3K27ac_day0_pooled_peak_2000b	9405973	proximal
Chr1	9407814	9408716	810	H3K27ac_day0_pooled_peak_2001	9408313	proximal
Chr1	9421173	9422334	381	H3K27ac_day0_pooled_peak_2003a	9421586	proximal
Chr1	9447901	9448837	445	H3K27ac_day0_pooled_peak_2008b	9448455	proximal
Chr1	9450877	9451718	238	H3K27ac_day0_pooled_peak_2010b	9451463	proximal
Chr1	9455651	9458085	1206	H3K27ac_day0_pooled_peak_2012b	9457644	proximal
Chr1	9481619	9482552	742	H3K27ac_day0_pooled_peak_2013a	9482026	proximal
Chr1	9483247	9483653	154	H3K27ac_day0_pooled_peak_2014	9483491	proximal
Chr1	9484990	9485937	547	H3K27ac_day0_pooled_peak_2016b	9485424	proximal
Chr1	9487047	9488528	312	H3K27ac_day0_pooled_peak_2017c	9488039	proximal
Chr1	9492942	9493879	222	H3K27ac_day0_pooled_peak_2018a	9493231	proximal
Chr1	9495524	9496463	336	H3K27ac_day0_pooled_peak_2019b	9496061	proximal
Chr1	9498402	9499422	133	H3K27ac_day0_pooled_peak_2020a	9499019	proximal
Chr1	9515253	9516090	385	H3K27ac_day0_pooled_peak_2027	9515612	proximal
Chr1	9517143	9517786	141	H3K27ac_day0_pooled_peak_2028b	9517604	proximal
Chr1	9528345	9528932	456	H3K27ac_day0_pooled_peak_2030	9528668	proximal
Chr1	9530642	9533304	970	H3K27ac_day0_pooled_peak_2032a	9532277	proximal
Chr1	9534636	9535309	306	H3K27ac_day0_pooled_peak_2033	9534883	proximal
Chr1	9543572	9544275	207	H3K27ac_day0_pooled_peak_2034a	9543737	proximal
Chr1	9558531	9559514	213	H3K27ac_day0_pooled_peak_2036	9558848	proximal
Chr1	9575308	9576089	238	H3K27ac_day0_pooled_peak_2039	9575728	proximal
Chr1	9592093	9592754	514	H3K27ac_day0_pooled_peak_2040	9592356	proximal
Chr1	9605039	9606188	298	H3K27ac_day0_pooled_peak_2041b	9605945	proximal
Chr1	9614550	9615643	447	H3K27ac_day0_pooled_peak_2044a	9614786	proximal
Chr1	9631453	9631760	281	H3K27ac_day0_pooled_peak_2045	9631606	proximal
Chr1	9636565	9637598	505	H3K27ac_day0_pooled_peak_2046a	9636969	proximal
Chr1	9638930	9639515	593	H3K27ac_day0_pooled_peak_2047	9639263	proximal
Chr1	9640934	9641908	773	H3K27ac_day0_pooled_peak_2048	9641609	proximal
Chr1	9657337	9657898	167	H3K27ac_day0_pooled_peak_2050	9657661	proximal
Chr1	9662097	9663027	598	H3K27ac_day0_pooled_peak_2051b	9662613	proximal
Chr1	9675276	9676284	583	H3K27ac_day0_pooled_peak_2054b	9675722	proximal
Chr1	9695925	9696269	178	H3K27ac_day0_pooled_peak_2055	9696075	proximal
Chr1	9698454	9698890	387	H3K27ac_day0_pooled_peak_2056	9698660	proximal
Chr1	9723968	9724798	228	H3K27ac_day0_pooled_peak_2060b	9724624	proximal
Chr1	9729928	9730388	349	H3K27ac_day0_pooled_peak_2062	9730202	distal
Chr1	9731207	9732617	1438	H3K27ac_day0_pooled_peak_2063a	9731762	proximal
Chr1	9740583	9742221	1164	H3K27ac_day0_pooled_peak_2064a	9740957	proximal
Chr1	9746866	9747625	823	H3K27ac_day0_pooled_peak_2067	9747220	proximal
Chr1	9776850	9777825	586	H3K27ac_day0_pooled_peak_2071b	9777496	proximal
Chr1	9779076	9780638	715	H3K27ac_day0_pooled_peak_2072a	9779400	proximal
Chr1	9795755	9796158	150	H3K27ac_day0_pooled_peak_2076	9795924	proximal
Chr1	9802012	9802290	137	H3K27ac_day0_pooled_peak_2079	9802150	proximal
Chr1	9814659	9815498	202	H3K27ac_day0_pooled_peak_2081a	9814953	proximal
Chr1	9829276	9829623	136	H3K27ac_day0_pooled_peak_2083	9829477	proximal
Chr1	9830502	9832613	281	H3K27ac_day0_pooled_peak_2086	9832394	distal
Chr1	9833237	9836120	1491	H3K27ac_day0_pooled_peak_2087c	9834169	proximal
Chr1	9846894	9847742	269	H3K27ac_day0_pooled_peak_2089	9847415	proximal
Chr1	9851587	9852454	373	H3K27ac_day0_pooled_peak_2090a	9851842	proximal
Chr1	9854540	9855108	218	H3K27ac_day0_pooled_peak_2091a	9854679	proximal
Chr1	9871382	9872306	334	H3K27ac_day0_pooled_peak_2093a	9871697	proximal
Chr1	9873989	9874908	362	H3K27ac_day0_pooled_peak_2094a	9874397	proximal
Chr1	9886070	9887530	1529	H3K27ac_day0_pooled_peak_2098c	9887131	proximal
Chr1	9889219	9891012	584	H3K27ac_day0_pooled_peak_2099b	9890056	proximal
Chr1	9940007	9941144	377	H3K27ac_day0_pooled_peak_2105a	9940218	proximal
Chr1	9943894	9944590	480	H3K27ac_day0_pooled_peak_2107	9944250	proximal
Chr1	9951840	9953033	990	H3K27ac_day0_pooled_peak_2110a	9952328	proximal
Chr1	9963544	9964414	1073	H3K27ac_day0_pooled_peak_2113	9963908	proximal
Chr1	9970968	9971545	251	H3K27ac_day0_pooled_peak_2117	9971253	proximal
Chr1	9978469	9980669	336	H3K27ac_day0_pooled_peak_2122b	9980469	proximal
Chr1	9996820	9999588	739	H3K27ac_day0_pooled_peak_2123b	9997617	proximal
Chr1	10015819	10016918	247	H3K27ac_day0_pooled_peak_2125a	10016169	proximal
Chr1	10023778	10024482	143	H3K27ac_day0_pooled_peak_2126	10023957	proximal
Chr1	10029251	10029760	165	H3K27ac_day0_pooled_peak_2129	10029555	proximal
Chr1	10034783	10036209	699	H3K27ac_day0_pooled_peak_2130a	10035285	proximal
Chr1	10040993	10041479	162	H3K27ac_day0_pooled_peak_2132	10041295	proximal
Chr1	10046123	10046482	136	H3K27ac_day0_pooled_peak_2134	10046291	proximal
Chr1	10078235	10079123	500	H3K27ac_day0_pooled_peak_2136a	10078495	proximal
Chr1	10102238	10103640	275	H3K27ac_day0_pooled_peak_2140	10103350	proximal
Chr1	10133337	10134719	311	H3K27ac_day0_pooled_peak_2144b	10134254	proximal
Chr1	10135338	10136119	658	H3K27ac_day0_pooled_peak_2145	10135840	proximal
Chr1	10147824	10148498	245	H3K27ac_day0_pooled_peak_2149a	10147966	proximal
Chr1	10149791	10150374	309	H3K27ac_day0_pooled_peak_2150	10150040	proximal
Chr1	10174336	10174831	275	H3K27ac_day0_pooled_peak_2151a	10174487	proximal
Chr1	10180508	10181275	346	H3K27ac_day0_pooled_peak_2152	10180902	proximal
Chr1	10194767	10195229	290	H3K27ac_day0_pooled_peak_2155	10194907	proximal
Chr1	10212161	10212789	277	H3K27ac_day0_pooled_peak_2158	10212421	proximal
Chr1	10223685	10225681	516	H3K27ac_day0_pooled_peak_2161d	10225137	proximal
Chr1	10247926	10249605	1413	H3K27ac_day0_pooled_peak_2162a	10248521	proximal
Chr1	10252126	10253006	199	H3K27ac_day0_pooled_peak_2163	10252502	proximal
Chr1	10255191	10255811	256	H3K27ac_day0_pooled_peak_2164	10255524	proximal
Chr1	10260581	10260995	363	H3K27ac_day0_pooled_peak_2165	10260805	proximal
Chr1	10264244	10265943	1189	H3K27ac_day0_pooled_peak_2166	10264601	proximal
Chr1	10273079	10273787	285	H3K27ac_day0_pooled_peak_2169	10273538	proximal
Chr1	10282566	10283198	340	H3K27ac_day0_pooled_peak_2171	10282813	proximal
Chr1	10287076	10287858	266	H3K27ac_day0_pooled_peak_2172a	10287501	proximal
Chr1	10293320	10294591	340	H3K27ac_day0_pooled_peak_2174c	10294147	proximal
Chr1	10299349	10300809	318	H3K27ac_day0_pooled_peak_2176a	10299468	proximal
Chr1	10312969	10313970	262	H3K27ac_day0_pooled_peak_2178b	10313579	proximal
Chr1	10381392	10382092	1139	H3K27ac_day0_pooled_peak_2184	10381771	proximal
Chr1	10386942	10388187	460	H3K27ac_day0_pooled_peak_2185	10387898	proximal
Chr1	10407158	10408556	241	H3K27ac_day0_pooled_peak_2186a	10407639	proximal
Chr1	10422303	10422928	203	H3K27ac_day0_pooled_peak_2188a	10422615	proximal
Chr1	10428499	10428988	154	H3K27ac_day0_pooled_peak_2189	10428823	distal
Chr1	10429912	10431393	667	H3K27ac_day0_pooled_peak_2190a	10430377	proximal
Chr1	10436740	10437579	247	H3K27ac_day0_pooled_peak_2192	10437193	proximal
Chr1	10447073	10448360	340	H3K27ac_day0_pooled_peak_2194b	10447939	proximal
Chr1	10462135	10462835	212	H3K27ac_day0_pooled_peak_2195	10462515	proximal
Chr1	10463372	10463775	128	H3K27ac_day0_pooled_peak_2196	10463590	proximal
Chr1	10468016	10469153	284	H3K27ac_day0_pooled_peak_2197	10468441	proximal
Chr1	10477898	10478504	299	H3K27ac_day0_pooled_peak_2200	10478298	proximal
Chr1	10486043	10486921	299	H3K27ac_day0_pooled_peak_2201b	10486570	proximal
Chr1	10491631	10492462	157	H3K27ac_day0_pooled_peak_2202a	10491798	proximal
Chr1	10494609	10495247	184	H3K27ac_day0_pooled_peak_2204	10495075	proximal
Chr1	10498452	10499489	191	H3K27ac_day0_pooled_peak_2205	10499043	proximal
Chr1	10500813	10501561	500	H3K27ac_day0_pooled_peak_2206a	10501164	proximal
Chr1	10503516	10506140	675	H3K27ac_day0_pooled_peak_2207b	10504398	proximal
Chr1	10507570	10508431	281	H3K27ac_day0_pooled_peak_2209	10507790	proximal
Chr1	10513129	10514174	577	H3K27ac_day0_pooled_peak_2211	10513486	proximal
Chr1	10582244	10583007	165	H3K27ac_day0_pooled_peak_2217	10582439	proximal
Chr1	10585940	10586596	456	H3K27ac_day0_pooled_peak_2219	10586262	proximal
Chr1	10587507	10588399	258	H3K27ac_day0_pooled_peak_2220	10587852	proximal
Chr1	10624946	10626500	529	H3K27ac_day0_pooled_peak_2222	10625432	proximal
Chr1	10629559	10630603	560	H3K27ac_day0_pooled_peak_2225b	10630156	proximal
Chr1	10638803	10639542	132	H3K27ac_day0_pooled_peak_2226a	10639145	proximal
Chr1	10654875	10655809	189	H3K27ac_day0_pooled_peak_2228b	10655444	proximal
Chr1	10672039	10673991	270	H3K27ac_day0_pooled_peak_2229a	10672165	proximal
Chr1	10680243	10681868	375	H3K27ac_day0_pooled_peak_2231c	10681110	proximal
Chr1	10687319	10690886	1904	H3K27ac_day0_pooled_peak_2235g	10690452	proximal
Chr1	10715619	10716655	656	H3K27ac_day0_pooled_peak_2239	10716084	proximal
Chr1	10722169	10723124	519	H3K27ac_day0_pooled_peak_2241a	10722558	proximal
Chr1	10727567	10728632	307	H3K27ac_day0_pooled_peak_2243	10728351	proximal
Chr1	10738924	10739364	139	H3K27ac_day0_pooled_peak_2244	10739094	proximal
Chr1	10758973	10759810	215	H3K27ac_day0_pooled_peak_2245a	10759433	proximal
Chr1	10774695	10775513	652	H3K27ac_day0_pooled_peak_2248b	10775142	proximal
Chr1	10779070	10779936	156	H3K27ac_day0_pooled_peak_2250b	10779546	proximal
Chr1	10789331	10791428	739	H3K27ac_day0_pooled_peak_2252c	10790618	proximal
Chr1	10799481	10801018	299	H3K27ac_day0_pooled_peak_2255c	10800626	proximal
Chr1	10808198	10809304	246	H3K27ac_day0_pooled_peak_2257	10808957	proximal
Chr1	10811020	10811547	182	H3K27ac_day0_pooled_peak_2258	10811181	proximal
Chr1	10814901	10815361	412	H3K27ac_day0_pooled_peak_2259	10815124	proximal
Chr1	10818737	10819459	275	H3K27ac_day0_pooled_peak_2263b	10819187	proximal
Chr1	10821493	10821920	189	H3K27ac_day0_pooled_peak_2264a	10821604	proximal
Chr1	10828380	10829193	249	H3K27ac_day0_pooled_peak_2265a	10828743	proximal
Chr1	10835101	10835636	456	H3K27ac_day0_pooled_peak_2267	10835292	proximal
Chr1	10844291	10845084	239	H3K27ac_day0_pooled_peak_2269	10844647	proximal
Chr1	10846635	10847082	318	H3K27ac_day0_pooled_peak_2270	10846816	proximal
Chr1	10854538	10855720	470	H3K27ac_day0_pooled_peak_2271b	10855172	proximal
Chr1	10860620	10861666	329	H3K27ac_day0_pooled_peak_2274	10861158	proximal
Chr1	10881538	10882151	213	H3K27ac_day0_pooled_peak_2278a	10881706	proximal
Chr1	10887868	10888893	402	H3K27ac_day0_pooled_peak_2279a	10888025	proximal
Chr1	10908655	10909577	340	H3K27ac_day0_pooled_peak_2282b	10909366	proximal
Chr1	10940592	10941994	375	H3K27ac_day0_pooled_peak_2283a	10941267	proximal
Chr1	10947041	10949305	299	H3K27ac_day0_pooled_peak_2284c	10948447	proximal
Chr1	10960993	10961581	250	H3K27ac_day0_pooled_peak_2285	10961278	proximal
Chr1	10967010	10968297	1019	H3K27ac_day0_pooled_peak_2286a	10967483	distal
Chr1	10979628	10980100	199	H3K27ac_day0_pooled_peak_2287	10979863	proximal
Chr1	10993366	10994941	299	H3K27ac_day0_pooled_peak_2289b	10994056	proximal
Chr1	11000734	11001460	243	H3K27ac_day0_pooled_peak_2290b	11001166	proximal
Chr1	11039413	11040138	122	H3K27ac_day0_pooled_peak_2291a	11039562	proximal
Chr1	11043351	11043891	218	H3K27ac_day0_pooled_peak_2293	11043698	proximal
Chr1	11056411	11057725	907	H3K27ac_day0_pooled_peak_2295	11057446	proximal
Chr1	11107042	11108086	459	H3K27ac_day0_pooled_peak_2297c	11107830	proximal
Chr1	11115034	11116144	937	H3K27ac_day0_pooled_peak_2299	11115777	proximal
Chr1	11123541	11124285	349	H3K27ac_day0_pooled_peak_2302	11123845	proximal
Chr1	11140496	11141150	899	H3K27ac_day0_pooled_peak_2304	11140810	proximal
Chr1	11142926	11145330	986	H3K27ac_day0_pooled_peak_2305b	11144450	proximal
Chr1	11156700	11157621	314	H3K27ac_day0_pooled_peak_2307b	11157212	proximal
Chr1	11162760	11163272	275	H3K27ac_day0_pooled_peak_2308	11162920	proximal
Chr1	11164176	11165016	761	H3K27ac_day0_pooled_peak_2309b	11164598	proximal
Chr1	11181665	11182379	658	H3K27ac_day0_pooled_peak_2310	11182105	proximal
Chr1	11193737	11194304	162	H3K27ac_day0_pooled_peak_2311	11193891	proximal
Chr1	11199297	11199582	186	H3K27ac_day0_pooled_peak_2312	11199435	proximal
Chr1	11214777	11216125	954	H3K27ac_day0_pooled_peak_2315c	11215692	proximal
Chr1	11217052	11217539	189	H3K27ac_day0_pooled_peak_2317a	11217193	proximal
Chr1	11218617	11219515	249	H3K27ac_day0_pooled_peak_2319c	11219395	proximal
Chr1	11221614	11222698	756	H3K27ac_day0_pooled_peak_2320c	11222365	proximal
Chr1	11228796	11229880	162	H3K27ac_day0_pooled_peak_2321b	11229143	distal
Chr1	11232422	11232733	218	H3K27ac_day0_pooled_peak_2322	11232595	proximal
Chr1	11248942	11249454	341	H3K27ac_day0_pooled_peak_2323	11249126	proximal
Chr1	11257969	11258763	218	H3K27ac_day0_pooled_peak_2326b	11258463	proximal
Chr1	11261795	11262775	483	H3K27ac_day0_pooled_peak_2327	11262381	proximal
Chr1	11264304	11264941	397	H3K27ac_day0_pooled_peak_2328	11264765	proximal
Chr1	11314470	11315008	629	H3K27ac_day0_pooled_peak_2332b	11314859	proximal
Chr1	11327366	11327616	186	H3K27ac_day0_pooled_peak_2333	11327504	proximal
Chr1	11332729	11333390	314	H3K27ac_day0_pooled_peak_2336b	11333257	proximal
Chr1	11373638	11374214	202	H3K27ac_day0_pooled_peak_2342b	11374048	proximal
Chr1	11391138	11392166	384	H3K27ac_day0_pooled_peak_2345	11391695	proximal
Chr1	11396413	11396878	122	H3K27ac_day0_pooled_peak_2346	11396670	proximal
Chr1	11405718	11406193	132	H3K27ac_day0_pooled_peak_2347	11405946	proximal
Chr1	11411585	11412158	272	H3K27ac_day0_pooled_peak_2349b	11411947	proximal
Chr1	11413732	11414481	322	H3K27ac_day0_pooled_peak_2350	11414065	proximal
Chr1	11415886	11416257	173	H3K27ac_day0_pooled_peak_2351	11416105	proximal
Chr1	11422914	11423780	626	H3K27ac_day0_pooled_peak_2353	11423415	proximal
Chr1	11430209	11431773	452	H3K27ac_day0_pooled_peak_2354c	11431312	proximal
Chr1	11453625	11454056	209	H3K27ac_day0_pooled_peak_2359	11453865	distal
Chr1	11457006	11457557	226	H3K27ac_day0_pooled_peak_2360	11457168	proximal
Chr1	11463317	11463720	132	H3K27ac_day0_pooled_peak_2362	11463501	proximal
Chr1	11465074	11466149	217	H3K27ac_day0_pooled_peak_2363a	11465217	proximal
Chr1	11470194	11471449	407	H3K27ac_day0_pooled_peak_2365	11471159	proximal
Chr1	11472057	11472637	290	H3K27ac_day0_pooled_peak_2366	11472383	distal
Chr1	11479757	11480627	264	H3K27ac_day0_pooled_peak_2367	11480052	proximal
Chr1	11528483	11529381	410	H3K27ac_day0_pooled_peak_2368	11528664	proximal
Chr1	11532469	11533547	420	H3K27ac_day0_pooled_peak_2370b	11532912	proximal
Chr1	11535584	11535892	135	H3K27ac_day0_pooled_peak_2371	11535711	proximal
Chr1	11552743	11553506	462	H3K27ac_day0_pooled_peak_2376	11553116	proximal
Chr1	11556155	11557457	124	H3K27ac_day0_pooled_peak_2378d	11557321	proximal
Chr1	11560864	11561952	154	H3K27ac_day0_pooled_peak_2379b	11561557	proximal
Chr1	11565580	11566330	544	H3K27ac_day0_pooled_peak_2380	11565822	proximal
Chr1	11568462	11569445	231	H3K27ac_day0_pooled_peak_2381c	11569254	proximal
Chr1	11594302	11595975	1678	H3K27ac_day0_pooled_peak_2383b	11595557	proximal
Chr1	11604199	11605112	275	H3K27ac_day0_pooled_peak_2385b	11604774	proximal
Chr1	11606845	11608547	376	H3K27ac_day0_pooled_peak_2388b	11608127	proximal
Chr1	11612035	11613246	351	H3K27ac_day0_pooled_peak_2389c	11612731	proximal
Chr1	11629015	11630596	279	H3K27ac_day0_pooled_peak_2393c	11629885	proximal
Chr1	11641076	11641951	421	H3K27ac_day0_pooled_peak_2396b	11641613	proximal
Chr1	11650287	11650754	218	H3K27ac_day0_pooled_peak_2397a	11650405	proximal
Chr1	11653472	11654162	330	H3K27ac_day0_pooled_peak_2398	11653766	proximal
Chr1	11659903	11660464	484	H3K27ac_day0_pooled_peak_2399	11660075	proximal
Chr1	11672846	11673879	413	H3K27ac_day0_pooled_peak_2402a	11673281	proximal
Chr1	11676944	11677562	168	H3K27ac_day0_pooled_peak_2403	11677198	proximal
Chr1	11684550	11685182	150	H3K27ac_day0_pooled_peak_2405	11685011	distal
Chr1	11690808	11691336	165	H3K27ac_day0_pooled_peak_2406	11691226	proximal
Chr1	11737982	11738949	514	H3K27ac_day0_pooled_peak_2411	11738362	proximal
Chr1	11739676	11740335	195	H3K27ac_day0_pooled_peak_2412a	11739838	proximal
Chr1	11749292	11749854	243	H3K27ac_day0_pooled_peak_2413a	11749436	proximal
Chr1	11761975	11762525	241	H3K27ac_day0_pooled_peak_2417a	11762110	proximal
Chr1	11773472	11774163	192	H3K27ac_day0_pooled_peak_2418	11774006	proximal
Chr1	11783975	11784582	228	H3K27ac_day0_pooled_peak_2419	11784293	proximal
Chr1	11796427	11798250	496	H3K27ac_day0_pooled_peak_2422	11796825	proximal
Chr1	11798908	11800978	1769	H3K27ac_day0_pooled_peak_2424b	11800659	proximal
Chr1	11820731	11821727	184	H3K27ac_day0_pooled_peak_2425	11821082	proximal
Chr1	11827542	11828161	218	H3K27ac_day0_pooled_peak_2427	11827688	proximal
Chr1	11841134	11841509	318	H3K27ac_day0_pooled_peak_2429	11841320	proximal
Chr1	11845192	11846155	1938	H3K27ac_day0_pooled_peak_2430	11845795	proximal
Chr1	11858188	11859231	532	H3K27ac_day0_pooled_peak_2431b	11858674	proximal
Chr1	11876365	11877404	980	H3K27ac_day0_pooled_peak_2432b	11877105	proximal
Chr1	11881309	11882066	330	H3K27ac_day0_pooled_peak_2433	11881757	proximal
Chr1	11907547	11908628	385	H3K27ac_day0_pooled_peak_2435a	11907896	proximal
Chr1	11928827	11929397	524	H3K27ac_day0_pooled_peak_2440	11929145	proximal
Chr1	11931168	11932148	948	H3K27ac_day0_pooled_peak_2441a	11931515	proximal
Chr1	11933772	11934836	475	H3K27ac_day0_pooled_peak_2442	11934384	proximal
Chr1	11955660	11956582	410	H3K27ac_day0_pooled_peak_2445a	11956078	proximal
Chr1	11970437	11971122	266	H3K27ac_day0_pooled_peak_2448a	11970628	proximal
Chr1	11977563	11978525	363	H3K27ac_day0_pooled_peak_2449	11978240	proximal
Chr1	12010763	12012051	1392	H3K27ac_day0_pooled_peak_2450	12011146	proximal
Chr1	12023178	12024320	1141	H3K27ac_day0_pooled_peak_2451	12023503	proximal
Chr1	12027662	12028090	132	H3K27ac_day0_pooled_peak_2452	12027953	proximal
Chr1	12046728	12047692	456	H3K27ac_day0_pooled_peak_2455a	12047040	proximal
Chr1	12057235	12059573	431	H3K27ac_day0_pooled_peak_2457b	12059230	proximal
Chr1	12064738	12065343	308	H3K27ac_day0_pooled_peak_2458	12064941	proximal
Chr1	12069880	12070501	279	H3K27ac_day0_pooled_peak_2462	12070162	proximal
Chr1	12074029	12074706	385	H3K27ac_day0_pooled_peak_2463	12074291	proximal
Chr1	12084861	12085753	944	H3K27ac_day0_pooled_peak_2464	12085201	proximal
Chr1	12091179	12092953	279	H3K27ac_day0_pooled_peak_2467b	12092377	proximal
Chr1	12095457	12096429	498	H3K27ac_day0_pooled_peak_2468b	12096083	proximal
Chr1	12104075	12104695	397	H3K27ac_day0_pooled_peak_2469	12104435	proximal
Chr1	12109010	12109726	270	H3K27ac_day0_pooled_peak_2470a	12109220	proximal
Chr1	12118266	12119497	351	H3K27ac_day0_pooled_peak_2471b	12118635	proximal
Chr1	12121927	12123505	717	H3K27ac_day0_pooled_peak_2474c	12123109	proximal
Chr1	12144421	12145130	377	H3K27ac_day0_pooled_peak_2475	12144806	proximal
Chr1	12169243	12169856	143	H3K27ac_day0_pooled_peak_2482	12169400	proximal
Chr1	12203916	12204357	513	H3K27ac_day0_pooled_peak_2485	12204199	proximal
Chr1	12264965	12265362	139	H3K27ac_day0_pooled_peak_2488	12265182	proximal
Chr1	12351727	12351970	218	H3K27ac_day0_pooled_peak_2494	12351851	proximal
Chr1	12355850	12356354	249	H3K27ac_day0_pooled_peak_2495a	12355964	proximal
Chr1	12358589	12358838	281	H3K27ac_day0_pooled_peak_2496	12358722	proximal
Chr1	12360281	12361013	281	H3K27ac_day0_pooled_peak_2497	12360695	proximal
Chr1	12366924	12367679	287	H3K27ac_day0_pooled_peak_2498a	12367121	proximal
Chr1	12390707	12390984	136	H3K27ac_day0_pooled_peak_2500	12390804	proximal
Chr1	12418358	12418885	341	H3K27ac_day0_pooled_peak_2502	12418712	proximal
Chr1	12426815	12427403	218	H3K27ac_day0_pooled_peak_2504	12426996	proximal
Chr1	12429984	12430502	277	H3K27ac_day0_pooled_peak_2505	12430339	proximal
Chr1	12435872	12436462	363	H3K27ac_day0_pooled_peak_2506	12436172	proximal
Chr1	12455552	12456440	1166	H3K27ac_day0_pooled_peak_2509	12456007	proximal
Chr1	12485284	12485852	136	H3K27ac_day0_pooled_peak_2511	12485589	proximal
Chr1	12493770	12494354	218	H3K27ac_day0_pooled_peak_2513b	12494186	proximal
Chr1	12503406	12504604	460	H3K27ac_day0_pooled_peak_2514a	12503764	proximal
Chr1	12520140	12521048	275	H3K27ac_day0_pooled_peak_2515a	12520318	proximal
Chr1	12534414	12535196	314	H3K27ac_day0_pooled_peak_2516	12534738	proximal
Chr1	12543011	12543586	281	H3K27ac_day0_pooled_peak_2517a	12543154	proximal
Chr1	12550470	12551103	134	H3K27ac_day0_pooled_peak_2518	12550820	proximal
Chr1	12582090	12582665	470	H3K27ac_day0_pooled_peak_2522	12582403	proximal
Chr1	12604272	12604738	672	H3K27ac_day0_pooled_peak_2524	12604568	proximal
Chr1	12650401	12651127	423	H3K27ac_day0_pooled_peak_2526b	12650820	proximal
Chr1	12656204	12656647	247	H3K27ac_day0_pooled_peak_2527	12656348	proximal
Chr1	12840378	12841827	664	H3K27ac_day0_pooled_peak_2536a	12840573	distal
Chr1	12867084	12868269	626	H3K27ac_day0_pooled_peak_2537a	12867431	proximal
Chr1	12908998	12909639	189	H3K27ac_day0_pooled_peak_2539a	12909138	proximal
Chr1	12977624	12978523	601	H3K27ac_day0_pooled_peak_2541a	12978033	proximal
Chr1	13026319	13026858	196	H3K27ac_day0_pooled_peak_2542	13026569	proximal
Chr1	13030634	13031170	716	H3K27ac_day0_pooled_peak_2545	13030832	proximal
Chr1	13039905	13040749	1116	H3K27ac_day0_pooled_peak_2546	13040284	proximal
Chr1	13054404	13055041	136	H3K27ac_day0_pooled_peak_2549	13054764	proximal
Chr1	13071343	13071935	425	H3K27ac_day0_pooled_peak_2550	13071709	proximal
Chr1	13078506	13079462	363	H3K27ac_day0_pooled_peak_2552b	13079141	proximal
Chr1	13116033	13117194	319	H3K27ac_day0_pooled_peak_2554d	13116947	proximal
Chr1	13124278	13125172	196	H3K27ac_day0_pooled_peak_2556b	13125046	proximal
Chr1	13192643	13193408	160	H3K27ac_day0_pooled_peak_2559	13192998	proximal
Chr1	13205343	13206113	277	H3K27ac_day0_pooled_peak_2561b	13205925	proximal
Chr1	13208651	13209403	626	H3K27ac_day0_pooled_peak_2562a	13208896	proximal
Chr1	13450295	13450918	375	H3K27ac_day0_pooled_peak_2565	13450582	proximal
Chr1	13533335	13533788	314	H3K27ac_day0_pooled_peak_2568	13533596	proximal
Chr1	13640679	13641357	224	H3K27ac_day0_pooled_peak_2570	13640998	proximal
Chr1	13669504	13670393	393	H3K27ac_day0_pooled_peak_2571b	13669955	proximal
Chr1	13671769	13672288	218	H3K27ac_day0_pooled_peak_2572	13672077	proximal
Chr1	13697845	13698643	210	H3K27ac_day0_pooled_peak_2576b	13698397	proximal
Chr1	13702934	13703397	189	H3K27ac_day0_pooled_peak_2578b	13703274	proximal
Chr1	13735726	13736168	117	H3K27ac_day0_pooled_peak_2580	13735834	distal
Chr1	13899832	13900877	264	H3K27ac_day0_pooled_peak_2582	13900386	proximal
Chr1	14004197	14004846	433	H3K27ac_day0_pooled_peak_2583	14004505	proximal
Chr1	14024921	14025512	287	H3K27ac_day0_pooled_peak_2585	14025238	proximal
Chr1	14295212	14296192	420	H3K27ac_day0_pooled_peak_2588b	14295956	proximal
Chr1	14659402	14660085	314	H3K27ac_day0_pooled_peak_2593	14659839	distal
Chr1	14889929	14890220	128	H3K27ac_day0_pooled_peak_2598	14890087	distal
Chr1	15014107	15014439	252	H3K27ac_day0_pooled_peak_2607	15014371	distal
Chr1	15081860	15086021	4876	H3K27ac_day0_pooled_peak_2609f	15083881	proximal
Chr1	15650089	15651065	915	H3K27ac_day0_pooled_peak_2623a	15650476	proximal
Chr1	15651791	15652629	351	H3K27ac_day0_pooled_peak_2625a	15652072	proximal
Chr1	15700505	15700723	402	H3K27ac_day0_pooled_peak_2626	15700601	distal
Chr1	15899448	15900128	245	H3K27ac_day0_pooled_peak_2631a	15899819	proximal
Chr1	15926273	15926694	281	H3K27ac_day0_pooled_peak_2632	15926493	proximal
Chr1	15977105	15977823	258	H3K27ac_day0_pooled_peak_2637	15977484	proximal
Chr1	16137188	16137530	274	H3K27ac_day0_pooled_peak_2639	16137342	proximal
Chr1	16230315	16231191	1073	H3K27ac_day0_pooled_peak_2640	16230921	proximal
Chr1	16266611	16267290	250	H3K27ac_day0_pooled_peak_2641	16266945	proximal
Chr1	16310104	16311036	1653	H3K27ac_day0_pooled_peak_2645	16310638	proximal
Chr1	16399467	16399850	150	H3K27ac_day0_pooled_peak_2647	16399651	proximal
Chr1	16412240	16412737	314	H3K27ac_day0_pooled_peak_2648	16412506	proximal
Chr1	16467897	16468531	139	H3K27ac_day0_pooled_peak_2650	16468315	proximal
Chr1	16478291	16478967	127	H3K27ac_day0_pooled_peak_2652	16478651	proximal
Chr1	16484268	16484898	333	H3K27ac_day0_pooled_peak_2653	16484581	proximal
Chr1	16487880	16488417	162	H3K27ac_day0_pooled_peak_2655b	16488274	proximal
Chr1	16509997	16511664	916	H3K27ac_day0_pooled_peak_2657	16510596	distal
Chr1	16513129	16513468	370	H3K27ac_day0_pooled_peak_2659	16513226	distal
Chr1	16519811	16520263	481	H3K27ac_day0_pooled_peak_2663	16520143	distal
Chr1	16528009	16528651	1096	H3K27ac_day0_pooled_peak_2668	16528520	distal
Chr1	16537626	16538098	139	H3K27ac_day0_pooled_peak_2669	16537800	distal
Chr1	16548373	16548860	218	H3K27ac_day0_pooled_peak_2670	16548716	proximal
Chr1	16617066	16618211	189	H3K27ac_day0_pooled_peak_2671a	16617222	proximal
Chr1	16646645	16647445	267	H3K27ac_day0_pooled_peak_2675	16647011	proximal
Chr1	16654026	16655068	202	H3K27ac_day0_pooled_peak_2676	16654348	proximal
Chr1	16708909	16709648	136	H3K27ac_day0_pooled_peak_2679b	16709326	proximal
Chr1	16786034	16786897	626	H3K27ac_day0_pooled_peak_2684	16786460	proximal
Chr1	16799548	16800181	184	H3K27ac_day0_pooled_peak_2686	16799743	proximal
Chr1	16850640	16851099	309	H3K27ac_day0_pooled_peak_2688	16850952	proximal
Chr1	16871683	16872519	186	H3K27ac_day0_pooled_peak_2691b	16872167	proximal
Chr1	16897449	16898476	498	H3K27ac_day0_pooled_peak_2695c	16898229	proximal
Chr1	16908790	16910284	185	H3K27ac_day0_pooled_peak_2697	16909916	proximal
Chr1	16923633	16924662	249	H3K27ac_day0_pooled_peak_2700a	16923761	proximal
Chr1	16926281	16927284	128	H3K27ac_day0_pooled_peak_2701a	16926576	proximal
Chr1	16939690	16940226	314	H3K27ac_day0_pooled_peak_2702	16940008	proximal
Chr1	16975665	16976172	244	H3K27ac_day0_pooled_peak_2704	16975854	proximal
Chr1	16983951	16984513	188	H3K27ac_day0_pooled_peak_2705	16984274	proximal
Chr1	16999586	16999915	132	H3K27ac_day0_pooled_peak_2706	16999736	proximal
Chr1	17009154	17009816	172	H3K27ac_day0_pooled_peak_2707	17009492	proximal
Chr1	17031270	17031966	307	H3K27ac_day0_pooled_peak_2708a	17031494	proximal
Chr1	17052616	17053199	215	H3K27ac_day0_pooled_peak_2709	17052975	proximal
Chr1	17065386	17066266	218	H3K27ac_day0_pooled_peak_2711	17065566	proximal
Chr1	17089764	17091220	236	H3K27ac_day0_pooled_peak_2713b	17090336	proximal
Chr1	17097420	17097942	245	H3K27ac_day0_pooled_peak_2715a	17097621	proximal
Chr1	17098533	17098917	189	H3K27ac_day0_pooled_peak_2716	17098681	proximal
Chr1	17132800	17133748	249	H3K27ac_day0_pooled_peak_2719a	17133252	proximal
Chr1	17152888	17153266	352	H3K27ac_day0_pooled_peak_2721	17153086	proximal
Chr1	17166909	17167289	191	H3K27ac_day0_pooled_peak_2722	17167120	proximal
Chr1	17170623	17171520	604	H3K27ac_day0_pooled_peak_2724	17171208	proximal
Chr1	17176120	17176827	661	H3K27ac_day0_pooled_peak_2725	17176522	proximal
Chr1	17179239	17180180	375	H3K27ac_day0_pooled_peak_2727	17179655	proximal
Chr1	17191316	17192794	835	H3K27ac_day0_pooled_peak_2728a	17191815	proximal
Chr1	17199226	17200271	829	H3K27ac_day0_pooled_peak_2729a	17199621	proximal
Chr1	17225014	17225861	281	H3K27ac_day0_pooled_peak_2732a	17225364	proximal
Chr1	17249533	17250021	136	H3K27ac_day0_pooled_peak_2734	17249686	distal
Chr1	17276776	17277864	433	H3K27ac_day0_pooled_peak_2735b	17277322	proximal
Chr1	17285042	17285771	533	H3K27ac_day0_pooled_peak_2737	17285393	proximal
Chr1	17297684	17298888	491	H3K27ac_day0_pooled_peak_2738b	17298506	proximal
Chr1	17300839	17301766	128	H3K27ac_day0_pooled_peak_2739a	17301051	proximal
Chr1	17306495	17307014	206	H3K27ac_day0_pooled_peak_2740	17306806	proximal
Chr1	17310646	17311477	375	H3K27ac_day0_pooled_peak_2741b	17311330	proximal
Chr1	17330759	17331364	136	H3K27ac_day0_pooled_peak_2745a	17330894	proximal
Chr1	17342927	17343764	349	H3K27ac_day0_pooled_peak_2748	17343196	proximal
Chr1	17375094	17376075	136	H3K27ac_day0_pooled_peak_2749b	17375604	proximal
Chr1	17396437	17397653	363	H3K27ac_day0_pooled_peak_2750b	17396949	proximal
Chr1	17424654	17425556	362	H3K27ac_day0_pooled_peak_2751	17425006	proximal
Chr1	17432580	17433852	186	H3K27ac_day0_pooled_peak_2752b	17433043	proximal
Chr1	17457029	17457618	352	H3K27ac_day0_pooled_peak_2754	17457318	proximal
Chr1	17478810	17479515	340	H3K27ac_day0_pooled_peak_2756a	17478935	proximal
Chr1	17497147	17497522	132	H3K27ac_day0_pooled_peak_2760	17497293	proximal
Chr1	17558171	17558870	543	H3K27ac_day0_pooled_peak_2761	17558492	proximal
Chr1	17562101	17562913	156	H3K27ac_day0_pooled_peak_2763b	17562641	proximal
Chr1	17566691	17567391	189	H3K27ac_day0_pooled_peak_2764	17566878	proximal
Chr1	17569372	17570194	423	H3K27ac_day0_pooled_peak_2765a	17569739	proximal
Chr1	17577685	17578232	707	H3K27ac_day0_pooled_peak_2766	17577892	distal
Chr1	17611940	17612470	238	H3K27ac_day0_pooled_peak_2767a	17612097	proximal
Chr1	17614573	17614842	139	H3K27ac_day0_pooled_peak_2768	17614698	proximal
Chr1	17634833	17635208	123	H3K27ac_day0_pooled_peak_2771	17635096	proximal
Chr1	17650946	17651712	301	H3K27ac_day0_pooled_peak_2772	17651177	proximal
Chr1	17687334	17687805	761	H3K27ac_day0_pooled_peak_2773	17687519	proximal
Chr1	17688428	17688675	157	H3K27ac_day0_pooled_peak_2774	17688544	proximal
Chr1	17718616	17719234	423	H3K27ac_day0_pooled_peak_2775b	17719029	proximal
Chr1	17721145	17721944	307	H3K27ac_day0_pooled_peak_2776b	17721778	proximal
Chr1	17769218	17769656	250	H3K27ac_day0_pooled_peak_2780	17769389	proximal
Chr1	17772769	17773509	475	H3K27ac_day0_pooled_peak_2781	17773132	proximal
Chr1	17788025	17789400	247	H3K27ac_day0_pooled_peak_2783c	17789232	proximal
Chr1	17797602	17798731	420	H3K27ac_day0_pooled_peak_2785	17797993	proximal
Chr1	17805888	17806315	184	H3K27ac_day0_pooled_peak_2786	17806178	proximal
Chr1	17811188	17811923	421	H3K27ac_day0_pooled_peak_2788b	17811743	proximal
Chr1	17825504	17826007	218	H3K27ac_day0_pooled_peak_2789	17825765	distal
Chr1	17829383	17830424	560	H3K27ac_day0_pooled_peak_2790b	17830160	proximal
Chr1	17835202	17836287	629	H3K27ac_day0_pooled_peak_2791a	17835357	proximal
Chr1	17847029	17847631	476	H3K27ac_day0_pooled_peak_2792	17847413	proximal
Chr1	17853440	17855577	196	H3K27ac_day0_pooled_peak_2795b	17855387	proximal
Chr1	17863885	17864256	136	H3K27ac_day0_pooled_peak_2797	17864053	proximal
Chr1	17867185	17867729	498	H3K27ac_day0_pooled_peak_2798b	17867546	proximal
Chr1	17868563	17869416	370	H3K27ac_day0_pooled_peak_2799	17868873	proximal
Chr1	17872220	17872923	119	H3K27ac_day0_pooled_peak_2800	17872666	proximal
Chr1	17874459	17875915	458	H3K27ac_day0_pooled_peak_2801a	17874749	proximal
Chr1	17878873	17879250	245	H3K27ac_day0_pooled_peak_2802	17879055	proximal
Chr1	17891308	17892496	311	H3K27ac_day0_pooled_peak_2804b	17892210	proximal
Chr1	17898098	17898897	275	H3K27ac_day0_pooled_peak_2806	17898474	proximal
Chr1	17906940	17907684	577	H3K27ac_day0_pooled_peak_2809	17907312	proximal
Chr1	17909776	17912156	448	H3K27ac_day0_pooled_peak_2813	17910785	proximal
Chr1	17918360	17920892	314	H3K27ac_day0_pooled_peak_2815a	17918786	proximal
Chr1	17928168	17928778	207	H3K27ac_day0_pooled_peak_2817	17928368	proximal
Chr1	17940073	17941002	596	H3K27ac_day0_pooled_peak_2818b	17940515	proximal
Chr1	17951977	17953772	374	H3K27ac_day0_pooled_peak_2820a	17952161	proximal
Chr1	17972217	17973172	565	H3K27ac_day0_pooled_peak_2823	17972651	proximal
Chr1	17974892	17976441	1397	H3K27ac_day0_pooled_peak_2824b	17976026	proximal
Chr1	17982486	17984424	178	H3K27ac_day0_pooled_peak_2825a	17982944	proximal
Chr1	17994681	17995277	421	H3K27ac_day0_pooled_peak_2827	17994930	proximal
Chr1	18018187	18018458	207	H3K27ac_day0_pooled_peak_2833	18018324	proximal
Chr1	18025588	18026087	163	H3K27ac_day0_pooled_peak_2834	18025782	proximal
Chr1	18030804	18031388	189	H3K27ac_day0_pooled_peak_2835b	18031259	proximal
Chr1	18038534	18039214	311	H3K27ac_day0_pooled_peak_2838	18038932	proximal
Chr1	18047064	18047669	156	H3K27ac_day0_pooled_peak_2840	18047247	proximal
Chr1	18060793	18061371	340	H3K27ac_day0_pooled_peak_2841	18061045	proximal
Chr1	18070555	18071512	174	H3K27ac_day0_pooled_peak_2843a	18070773	proximal
Chr1	18072447	18073487	136	H3K27ac_day0_pooled_peak_2845a	18072582	proximal
Chr1	18074246	18075106	135	H3K27ac_day0_pooled_peak_2846	18074448	proximal
Chr1	18080595	18081534	121	H3K27ac_day0_pooled_peak_2847a	18081034	proximal
Chr1	18087428	18087948	223	H3K27ac_day0_pooled_peak_2848	18087591	proximal
Chr1	18106838	18107625	242	H3K27ac_day0_pooled_peak_2852b	18107256	proximal
Chr1	18112473	18113211	302	H3K27ac_day0_pooled_peak_2853a	18112743	proximal
Chr1	18116793	18117620	739	H3K27ac_day0_pooled_peak_2854b	18117309	proximal
Chr1	18138242	18138685	182	H3K27ac_day0_pooled_peak_2855	18138543	proximal
Chr1	18148352	18149048	341	H3K27ac_day0_pooled_peak_2856b	18148838	proximal
Chr1	18150590	18151121	262	H3K27ac_day0_pooled_peak_2857	18150818	proximal
Chr1	18177618	18178341	398	H3K27ac_day0_pooled_peak_2859b	18178152	proximal
Chr1	18183546	18184524	196	H3K27ac_day0_pooled_peak_2860c	18184371	proximal
Chr1	18186750	18187604	334	H3K27ac_day0_pooled_peak_2862	18187212	proximal
Chr1	18216096	18216560	238	H3K27ac_day0_pooled_peak_2863	18216398	proximal
Chr1	18218789	18219180	172	H3K27ac_day0_pooled_peak_2864	18219007	proximal
Chr1	18234766	18235401	206	H3K27ac_day0_pooled_peak_2865	18235006	proximal
Chr1	18252011	18253155	180	H3K27ac_day0_pooled_peak_2866	18252573	proximal
Chr1	18264867	18265620	162	H3K27ac_day0_pooled_peak_2867a	18265003	proximal
Chr1	18276659	18277522	218	H3K27ac_day0_pooled_peak_2868b	18277191	proximal
Chr1	18282929	18283734	233	H3K27ac_day0_pooled_peak_2870	18283263	proximal
Chr1	18284299	18285007	124	H3K27ac_day0_pooled_peak_2871a	18284626	proximal
Chr1	18286324	18287060	156	H3K27ac_day0_pooled_peak_2872a	18286483	proximal
Chr1	18306663	18307001	116	H3K27ac_day0_pooled_peak_2875	18306848	proximal
Chr1	18315605	18316467	376	H3K27ac_day0_pooled_peak_2876a	18316027	proximal
Chr1	18317381	18319452	1169	H3K27ac_day0_pooled_peak_2877a	18318375	proximal
Chr1	18327636	18328097	136	H3K27ac_day0_pooled_peak_2880	18327835	proximal
Chr1	18329646	18330233	256	H3K27ac_day0_pooled_peak_2881	18329873	proximal
Chr1	18336928	18337494	167	H3K27ac_day0_pooled_peak_2882a	18337096	proximal
Chr1	18351464	18352200	772	H3K27ac_day0_pooled_peak_2884	18351856	proximal
Chr1	18354783	18355460	117	H3K27ac_day0_pooled_peak_2886	18355170	proximal
Chr1	18359600	18360281	279	H3K27ac_day0_pooled_peak_2887	18359954	proximal
Chr1	18362680	18363268	189	H3K27ac_day0_pooled_peak_2888a	18362930	proximal
Chr1	18365629	18366676	123	H3K27ac_day0_pooled_peak_2889b	18366325	proximal
Chr1	18375099	18375311	249	H3K27ac_day0_pooled_peak_2890	18375214	proximal
Chr1	18377492	18379853	595	H3K27ac_day0_pooled_peak_2891e	18379344	proximal
Chr1	18385578	18386189	215	H3K27ac_day0_pooled_peak_2893	18385942	proximal
Chr1	18393009	18393904	307	H3K27ac_day0_pooled_peak_2894	18393570	proximal
Chr1	18400309	18400892	128	H3K27ac_day0_pooled_peak_2895b	18400743	proximal
Chr1	18405010	18405623	352	H3K27ac_day0_pooled_peak_2899	18405457	proximal
Chr1	18416445	18417171	281	H3K27ac_day0_pooled_peak_2903a	18416690	proximal
Chr1	18428830	18430313	909	H3K27ac_day0_pooled_peak_2904a	18429280	proximal
Chr1	18436686	18437269	279	H3K27ac_day0_pooled_peak_2905	18436867	proximal
Chr1	18443485	18444945	133	H3K27ac_day0_pooled_peak_2907b	18444781	proximal
Chr1	18451980	18453661	251	H3K27ac_day0_pooled_peak_2909a	18452601	proximal
Chr1	18455183	18456575	539	H3K27ac_day0_pooled_peak_2910c	18456309	proximal
Chr1	18470202	18471215	390	H3K27ac_day0_pooled_peak_2911b	18470924	proximal
Chr1	18496426	18497385	997	H3K27ac_day0_pooled_peak_2912	18496972	proximal
Chr1	18504090	18504585	270	H3K27ac_day0_pooled_peak_2913	18504438	proximal
Chr1	18511581	18512591	459	H3K27ac_day0_pooled_peak_2914b	18512108	proximal
Chr1	18517530	18518880	162	H3K27ac_day0_pooled_peak_2916a	18517848	proximal
Chr1	18539305	18539843	319	H3K27ac_day0_pooled_peak_2918	18539667	proximal
Chr1	18542452	18542997	143	H3K27ac_day0_pooled_peak_2919	18542844	proximal
Chr1	18578499	18579090	136	H3K27ac_day0_pooled_peak_2923a	18578720	proximal
Chr1	18581984	18582644	247	H3K27ac_day0_pooled_peak_2924	18582327	proximal
Chr1	18597762	18598374	346	H3K27ac_day0_pooled_peak_2925a	18597915	proximal
Chr1	18606662	18607206	191	H3K27ac_day0_pooled_peak_2926	18606883	proximal
Chr1	18616586	18617137	150	H3K27ac_day0_pooled_peak_2929b	18616892	proximal
Chr1	18621039	18621789	236	H3K27ac_day0_pooled_peak_2931a	18621190	proximal
Chr1	18627693	18628408	460	H3K27ac_day0_pooled_peak_2932	18627877	proximal
Chr1	18639100	18639607	270	H3K27ac_day0_pooled_peak_2936	18639302	proximal
Chr1	18658637	18659166	566	H3K27ac_day0_pooled_peak_2937	18658977	proximal
Chr1	18684877	18686280	260	H3K27ac_day0_pooled_peak_2941c	18686121	proximal
Chr1	18689933	18690446	340	H3K27ac_day0_pooled_peak_2943	18690216	proximal
Chr1	18692451	18694848	1170	H3K27ac_day0_pooled_peak_2944b	18692916	proximal
Chr1	18701833	18702420	230	H3K27ac_day0_pooled_peak_2946	18702196	proximal
Chr1	18715043	18717149	349	H3K27ac_day0_pooled_peak_2947b	18715719	proximal
Chr1	18727148	18728189	314	H3K27ac_day0_pooled_peak_2950c	18728042	proximal
Chr1	18739078	18739383	314	H3K27ac_day0_pooled_peak_2952	18739218	proximal
Chr1	18756788	18758494	1342	H3K27ac_day0_pooled_peak_2955c	18758071	proximal
Chr1	18771117	18772287	388	H3K27ac_day0_pooled_peak_2957a	18771583	proximal
Chr1	18776090	18777091	127	H3K27ac_day0_pooled_peak_2958c	18776996	proximal
Chr1	18782021	18782582	309	H3K27ac_day0_pooled_peak_2959	18782367	proximal
Chr1	18786994	18787915	209	H3K27ac_day0_pooled_peak_2960	18787285	proximal
Chr1	18795167	18795839	437	H3K27ac_day0_pooled_peak_2961	18795478	proximal
Chr1	18807765	18808370	498	H3K27ac_day0_pooled_peak_2964	18808028	proximal
Chr1	18825527	18826599	199	H3K27ac_day0_pooled_peak_2965b	18825951	proximal
Chr1	18839112	18839675	258	H3K27ac_day0_pooled_peak_2966	18839325	proximal
Chr1	18864782	18867270	266	H3K27ac_day0_pooled_peak_2968b	18865559	proximal
Chr1	18870072	18871157	271	H3K27ac_day0_pooled_peak_2970	18870258	proximal
Chr1	18880206	18881018	186	H3K27ac_day0_pooled_peak_2971a	18880408	proximal
Chr1	18926896	18928274	227	H3K27ac_day0_pooled_peak_2973b	18928108	proximal
Chr1	18929973	18930821	1061	H3K27ac_day0_pooled_peak_2974	18930372	proximal
Chr1	18934327	18935925	247	H3K27ac_day0_pooled_peak_2975b	18935043	proximal
Chr1	18944958	18945830	433	H3K27ac_day0_pooled_peak_2977	18945401	proximal
Chr1	18949535	18950471	343	H3K27ac_day0_pooled_peak_2978b	18950010	proximal
Chr1	18953938	18954718	247	H3K27ac_day0_pooled_peak_2979a	18954112	proximal
Chr1	18984407	18985091	123	H3K27ac_day0_pooled_peak_2981	18984733	proximal
Chr1	19021157	19021806	247	H3K27ac_day0_pooled_peak_2982	19021475	proximal
Chr1	19035705	19036576	339	H3K27ac_day0_pooled_peak_2983a	19036006	proximal
Chr1	19044224	19044817	314	H3K27ac_day0_pooled_peak_2985	19044557	proximal
Chr1	19050226	19051308	232	H3K27ac_day0_pooled_peak_2989c	19050926	proximal
Chr1	19051981	19052654	496	H3K27ac_day0_pooled_peak_2990	19052286	proximal
Chr1	19074323	19075282	456	H3K27ac_day0_pooled_peak_2991a	19074715	proximal
Chr1	19104154	19104833	183	H3K27ac_day0_pooled_peak_2994	19104617	proximal
Chr1	19106659	19107745	682	H3K27ac_day0_pooled_peak_2995	19107165	proximal
Chr1	19113094	19114027	270	H3K27ac_day0_pooled_peak_2996a	19113351	proximal
Chr1	19115484	19116355	273	H3K27ac_day0_pooled_peak_2997b	19115968	proximal
Chr1	19119000	19119323	123	H3K27ac_day0_pooled_peak_2999	19119152	proximal
Chr1	19121118	19121991	257	H3K27ac_day0_pooled_peak_3000b	19121704	proximal
Chr1	19124061	19124990	272	H3K27ac_day0_pooled_peak_3001	19124660	proximal
Chr1	19125536	19126629	731	H3K27ac_day0_pooled_peak_3002	19125813	proximal
Chr1	19131860	19132860	223	H3K27ac_day0_pooled_peak_3005	19132548	proximal
Chr1	19136450	19137033	646	H3K27ac_day0_pooled_peak_3006	19136617	proximal
Chr1	19143948	19144307	314	H3K27ac_day0_pooled_peak_3008	19144130	proximal
Chr1	19149358	19150505	249	H3K27ac_day0_pooled_peak_3009a	19149789	proximal
Chr1	19152401	19155585	1904	H3K27ac_day0_pooled_peak_3011a	19154611	proximal
Chr1	19165902	19166949	445	H3K27ac_day0_pooled_peak_3013a	19166187	proximal
Chr1	19174447	19174945	174	H3K27ac_day0_pooled_peak_3015	19174620	proximal
Chr1	19179758	19180050	152	H3K27ac_day0_pooled_peak_3017	19179861	proximal
Chr1	19188046	19189564	308	H3K27ac_day0_pooled_peak_3020b	19188658	proximal
Chr1	19191528	19192088	123	H3K27ac_day0_pooled_peak_3021	19191839	proximal
Chr1	19199412	19200250	155	H3K27ac_day0_pooled_peak_3022b	19199867	proximal
Chr1	19297571	19299193	214	H3K27ac_day0_pooled_peak_3023b	19298753	proximal
Chr1	19305424	19306695	538	H3K27ac_day0_pooled_peak_3025	19306319	proximal
Chr1	19313311	19314099	281	H3K27ac_day0_pooled_peak_3026	19313785	proximal
Chr1	19326375	19326683	136	H3K27ac_day0_pooled_peak_3028	19326533	proximal
Chr1	19407678	19408001	127	H3K27ac_day0_pooled_peak_3029	19407839	proximal
Chr1	19413704	19414538	218	H3K27ac_day0_pooled_peak_3030a	19414008	proximal
Chr1	19423817	19424437	165	H3K27ac_day0_pooled_peak_3031	19424136	proximal
Chr1	19454143	19455276	286	H3K27ac_day0_pooled_peak_3033	19454392	proximal
Chr1	19468963	19469691	249	H3K27ac_day0_pooled_peak_3036	19469261	proximal
Chr1	19475714	19476232	435	H3K27ac_day0_pooled_peak_3037	19476009	proximal
Chr1	19478161	19478553	218	H3K27ac_day0_pooled_peak_3038	19478367	proximal
Chr1	19484314	19485316	948	H3K27ac_day0_pooled_peak_3039a	19484603	proximal
Chr1	19491138	19491692	125	H3K27ac_day0_pooled_peak_3040	19491446	proximal
Chr1	19499121	19499758	625	H3K27ac_day0_pooled_peak_3041	19499386	proximal
Chr1	19509000	19509637	615	H3K27ac_day0_pooled_peak_3042a	19509226	proximal
Chr1	19527869	19528467	387	H3K27ac_day0_pooled_peak_3044	19528082	proximal
Chr1	19559849	19560411	199	H3K27ac_day0_pooled_peak_3046	19560210	proximal
Chr1	19565542	19566374	180	H3K27ac_day0_pooled_peak_3048a	19565834	proximal
Chr1	19568757	19569087	174	H3K27ac_day0_pooled_peak_3049	19568902	proximal
Chr1	19571208	19572163	125	H3K27ac_day0_pooled_peak_3050b	19571677	proximal
Chr1	19573385	19574100	707	H3K27ac_day0_pooled_peak_3051	19573749	proximal
Chr1	19580039	19580613	249	H3K27ac_day0_pooled_peak_3052	19580200	proximal
Chr1	19590562	19591337	314	H3K27ac_day0_pooled_peak_3053	19590743	proximal
Chr1	19603623	19604381	332	H3K27ac_day0_pooled_peak_3055	19604043	proximal
Chr1	19608095	19608742	318	H3K27ac_day0_pooled_peak_3056	19608306	proximal
Chr1	19639374	19641538	1147	H3K27ac_day0_pooled_peak_3059	19641333	proximal
Chr1	19642573	19643295	224	H3K27ac_day0_pooled_peak_3060b	19643030	proximal
Chr1	19645191	19646036	363	H3K27ac_day0_pooled_peak_3061a	19645506	proximal
Chr1	19651320	19652293	413	H3K27ac_day0_pooled_peak_3062a	19651598	proximal
Chr1	19658564	19659533	402	H3K27ac_day0_pooled_peak_3063b	19659100	proximal
Chr1	19670201	19670835	249	H3K27ac_day0_pooled_peak_3065	19670666	proximal
Chr1	19685778	19686252	163	H3K27ac_day0_pooled_peak_3066b	19686124	proximal
Chr1	19711197	19711536	117	H3K27ac_day0_pooled_peak_3070	19711436	proximal
Chr1	19737287	19738169	724	H3K27ac_day0_pooled_peak_3071	19737654	proximal
Chr1	19746274	19747307	281	H3K27ac_day0_pooled_peak_3072b	19746979	proximal
Chr1	19761091	19761414	281	H3K27ac_day0_pooled_peak_3073	19761240	proximal
Chr1	19766570	19767545	191	H3K27ac_day0_pooled_peak_3077b	19767010	proximal
Chr1	19771938	19772818	459	H3K27ac_day0_pooled_peak_3078b	19772395	proximal
Chr1	19778378	19779218	122	H3K27ac_day0_pooled_peak_3079	19778722	proximal
Chr1	19783613	19784450	133	H3K27ac_day0_pooled_peak_3080b	19784163	proximal
Chr1	19785319	19785867	135	H3K27ac_day0_pooled_peak_3081	19785731	proximal
Chr1	19790195	19790739	161	H3K27ac_day0_pooled_peak_3082	19790378	proximal
Chr1	19792640	19793786	612	H3K27ac_day0_pooled_peak_3083b	19793048	proximal
Chr1	19799475	19799815	135	H3K27ac_day0_pooled_peak_3085	19799644	proximal
Chr1	19807037	19807732	215	H3K27ac_day0_pooled_peak_3087a	19807223	proximal
Chr1	19813925	19814226	233	H3K27ac_day0_pooled_peak_3088	19814048	proximal
Chr1	19821373	19822178	553	H3K27ac_day0_pooled_peak_3089	19821800	proximal
Chr1	19842645	19843399	286	H3K27ac_day0_pooled_peak_3092b	19843179	proximal
Chr1	19844633	19845326	384	H3K27ac_day0_pooled_peak_3093	19844990	proximal
Chr1	19850285	19851750	526	H3K27ac_day0_pooled_peak_3095c	19851283	proximal
Chr1	19855982	19857021	794	H3K27ac_day0_pooled_peak_3096b	19856569	proximal
Chr1	19866086	19867336	233	H3K27ac_day0_pooled_peak_3099c	19867059	proximal
Chr1	19871202	19872226	562	H3K27ac_day0_pooled_peak_3100a	19871623	proximal
Chr1	19879411	19880554	749	H3K27ac_day0_pooled_peak_3102a	19879775	proximal
Chr1	19887318	19888194	212	H3K27ac_day0_pooled_peak_3103a	19887616	proximal
Chr1	19892970	19893544	210	H3K27ac_day0_pooled_peak_3105	19893212	proximal
Chr1	19903757	19904337	318	H3K27ac_day0_pooled_peak_3106	19904046	proximal
Chr1	19913345	19916603	672	H3K27ac_day0_pooled_peak_3109d	19916237	proximal
Chr1	19918030	19919152	297	H3K27ac_day0_pooled_peak_3110a	19918266	proximal
Chr1	19935065	19935672	249	H3K27ac_day0_pooled_peak_3113	19935435	proximal
Chr1	19945777	19946645	189	H3K27ac_day0_pooled_peak_3114a	19945934	proximal
Chr1	19953310	19954298	496	H3K27ac_day0_pooled_peak_3115b	19953783	proximal
Chr1	19955735	19956703	298	H3K27ac_day0_pooled_peak_3116b	19956172	proximal
Chr1	19964225	19964761	167	H3K27ac_day0_pooled_peak_3117b	19964652	proximal
Chr1	19968839	19969535	168	H3K27ac_day0_pooled_peak_3119a	19969000	proximal
Chr1	19973133	19974482	218	H3K27ac_day0_pooled_peak_3120a	19973860	proximal
Chr1	19977288	19979076	749	H3K27ac_day0_pooled_peak_3121b	19977777	proximal
Chr1	19981313	19981982	423	H3K27ac_day0_pooled_peak_3122b	19981768	proximal
Chr1	19987180	19987879	347	H3K27ac_day0_pooled_peak_3123	19987579	proximal
Chr1	19996257	19996956	333	H3K27ac_day0_pooled_peak_3126	19996540	proximal
Chr1	20027586	20028676	858	H3K27ac_day0_pooled_peak_3128b	20028308	proximal
Chr1	20030767	20031489	227	H3K27ac_day0_pooled_peak_3129a	20030997	proximal
Chr1	20061586	20062398	203	H3K27ac_day0_pooled_peak_3138a	20061882	proximal
Chr1	20072987	20073756	553	H3K27ac_day0_pooled_peak_3141	20073428	proximal
Chr1	20078526	20079002	250	H3K27ac_day0_pooled_peak_3142	20078784	proximal
Chr1	20081425	20082584	264	H3K27ac_day0_pooled_peak_3143a	20081872	proximal
Chr1	20101356	20102857	557	H3K27ac_day0_pooled_peak_3144a	20101795	proximal
Chr1	20105413	20105853	163	H3K27ac_day0_pooled_peak_3146	20105677	proximal
Chr1	20108747	20109354	204	H3K27ac_day0_pooled_peak_3148b	20109201	proximal
Chr1	20115774	20116492	384	H3K27ac_day0_pooled_peak_3149	20116108	proximal
Chr1	20128340	20129081	384	H3K27ac_day0_pooled_peak_3150	20128775	proximal
Chr1	20135094	20136848	972	H3K27ac_day0_pooled_peak_3151a	20135399	proximal
Chr1	20180743	20181814	1546	H3K27ac_day0_pooled_peak_3157a	20181174	proximal
Chr1	20186148	20186834	234	H3K27ac_day0_pooled_peak_3158	20186673	proximal
Chr1	20189588	20190679	612	H3K27ac_day0_pooled_peak_3159a	20189791	proximal
Chr1	20198205	20199192	177	H3K27ac_day0_pooled_peak_3160c	20198825	proximal
Chr1	20201575	20202745	470	H3K27ac_day0_pooled_peak_3161a	20202131	proximal
Chr1	20210915	20212114	459	H3K27ac_day0_pooled_peak_3162a	20211106	proximal
Chr1	20214628	20216239	1092	H3K27ac_day0_pooled_peak_3163c	20215783	proximal
Chr1	20227304	20227827	138	H3K27ac_day0_pooled_peak_3166	20227653	proximal
Chr1	20259780	20260483	166	H3K27ac_day0_pooled_peak_3173	20260343	proximal
Chr1	20277119	20277989	275	H3K27ac_day0_pooled_peak_3176	20277626	proximal
Chr1	20286764	20287424	460	H3K27ac_day0_pooled_peak_3179	20287156	proximal
Chr1	20296421	20297299	299	H3K27ac_day0_pooled_peak_3183a	20296868	proximal
Chr1	20300247	20301020	178	H3K27ac_day0_pooled_peak_3184a	20300478	proximal
Chr1	20302737	20303859	124	H3K27ac_day0_pooled_peak_3185b	20303597	proximal
Chr1	20306172	20307079	189	H3K27ac_day0_pooled_peak_3188b	20306780	proximal
Chr1	20310195	20310746	318	H3K27ac_day0_pooled_peak_3191b	20310565	proximal
Chr1	20322938	20323968	841	H3K27ac_day0_pooled_peak_3192	20323322	proximal
Chr1	20342592	20343492	165	H3K27ac_day0_pooled_peak_3194	20343292	proximal
Chr1	20350131	20350748	342	H3K27ac_day0_pooled_peak_3195	20350445	proximal
Chr1	20357023	20357862	633	H3K27ac_day0_pooled_peak_3196	20357467	proximal
Chr1	20363475	20364153	122	H3K27ac_day0_pooled_peak_3198a	20363743	proximal
Chr1	20384315	20385032	322	H3K27ac_day0_pooled_peak_3199	20384750	proximal
Chr1	20389327	20389945	533	H3K27ac_day0_pooled_peak_3200	20389754	proximal
Chr1	20396204	20397222	444	H3K27ac_day0_pooled_peak_3201b	20396664	proximal
Chr1	20402529	20403017	374	H3K27ac_day0_pooled_peak_3202	20402701	proximal
Chr1	20406962	20407685	147	H3K27ac_day0_pooled_peak_3203a	20407090	proximal
Chr1	20412957	20413787	341	H3K27ac_day0_pooled_peak_3204a	20413220	proximal
Chr1	20420145	20420926	248	H3K27ac_day0_pooled_peak_3206	20420610	proximal
Chr1	20434525	20435498	196	H3K27ac_day0_pooled_peak_3207b	20434938	proximal
Chr1	20439425	20439960	176	H3K27ac_day0_pooled_peak_3208	20439733	proximal
Chr1	20451183	20451753	241	H3K27ac_day0_pooled_peak_3211	20451454	proximal
Chr1	20454257	20454771	176	H3K27ac_day0_pooled_peak_3213	20454373	proximal
Chr1	20470810	20471757	593	H3K27ac_day0_pooled_peak_3215a	20471006	proximal
Chr1	20500033	20500306	144	H3K27ac_day0_pooled_peak_3216	20500181	proximal
Chr1	20511534	20512688	128	H3K27ac_day0_pooled_peak_3218a	20511692	proximal
Chr1	20514527	20515263	484	H3K27ac_day0_pooled_peak_3219	20514819	proximal
Chr1	20534818	20535498	329	H3K27ac_day0_pooled_peak_3220	20535097	proximal
Chr1	20549648	20549902	175	H3K27ac_day0_pooled_peak_3221	20549771	proximal
Chr1	20553173	20555033	446	H3K27ac_day0_pooled_peak_3225a	20553694	proximal
Chr1	20566430	20566702	264	H3K27ac_day0_pooled_peak_3229	20566548	proximal
Chr1	20573691	20575142	349	H3K27ac_day0_pooled_peak_3232b	20574627	proximal
Chr1	20577754	20579851	571	H3K27ac_day0_pooled_peak_3233a	20578163	proximal
Chr1	20588347	20588968	236	H3K27ac_day0_pooled_peak_3235	20588651	proximal
Chr1	20591843	20592104	169	H3K27ac_day0_pooled_peak_3236	20591948	proximal
Chr1	20594187	20595304	562	H3K27ac_day0_pooled_peak_3237b	20594776	proximal
Chr1	20597961	20598791	900	H3K27ac_day0_pooled_peak_3238	20598296	proximal
Chr1	20606900	20607445	504	H3K27ac_day0_pooled_peak_3239	20607286	proximal
Chr1	20617266	20618026	292	H3K27ac_day0_pooled_peak_3240b	20617640	proximal
Chr1	20619255	20620132	277	H3K27ac_day0_pooled_peak_3241b	20619866	proximal
Chr1	20623921	20624715	222	H3K27ac_day0_pooled_peak_3243c	20624537	proximal
Chr1	20637355	20637997	229	H3K27ac_day0_pooled_peak_3247a	20637549	proximal
Chr1	20648488	20648958	136	H3K27ac_day0_pooled_peak_3249	20648834	proximal
Chr1	20651858	20652910	184	H3K27ac_day0_pooled_peak_3250a	20652041	proximal
Chr1	20663969	20665080	218	H3K27ac_day0_pooled_peak_3251c	20664756	proximal
Chr1	20666492	20668792	1166	H3K27ac_day0_pooled_peak_3252c	20667887	proximal
Chr1	20707447	20708215	264	H3K27ac_day0_pooled_peak_3254b	20707906	proximal
Chr1	20713543	20714458	250	H3K27ac_day0_pooled_peak_3258b	20714039	proximal
Chr1	20723303	20723830	119	H3K27ac_day0_pooled_peak_3261	20723457	proximal
Chr1	20742321	20743100	473	H3K27ac_day0_pooled_peak_3266b	20742808	proximal
Chr1	20771252	20771876	199	H3K27ac_day0_pooled_peak_3267	20771692	proximal
Chr1	20782359	20783153	420	H3K27ac_day0_pooled_peak_3268a	20782541	proximal
Chr1	20790139	20791059	445	H3K27ac_day0_pooled_peak_3269b	20790855	proximal
Chr1	20802786	20804647	568	H3K27ac_day0_pooled_peak_3272	20804359	proximal
Chr1	20811392	20812359	132	H3K27ac_day0_pooled_peak_3274b	20811941	proximal
Chr1	20848155	20848932	189	H3K27ac_day0_pooled_peak_3278	20848437	proximal
Chr1	20858579	20859549	685	H3K27ac_day0_pooled_peak_3280b	20859176	proximal
Chr1	20860598	20861470	194	H3K27ac_day0_pooled_peak_3281b	20861244	proximal
Chr1	20869661	20870421	170	H3K27ac_day0_pooled_peak_3283	20870049	proximal
Chr1	20873936	20874668	130	H3K27ac_day0_pooled_peak_3284	20874431	proximal
Chr1	20877284	20877509	144	H3K27ac_day0_pooled_peak_3287	20877399	proximal
Chr1	20895561	20896114	583	H3K27ac_day0_pooled_peak_3288	20895868	proximal
Chr1	20900673	20901996	904	H3K27ac_day0_pooled_peak_3290a	20900977	proximal
Chr1	20903009	20903851	210	H3K27ac_day0_pooled_peak_3291a	20903189	proximal
Chr1	20918741	20919436	249	H3K27ac_day0_pooled_peak_3297a	20918960	proximal
Chr1	20939895	20940713	413	H3K27ac_day0_pooled_peak_3300b	20940445	proximal
Chr1	20944078	20944901	891	H3K27ac_day0_pooled_peak_3301	20944498	proximal
Chr1	20952126	20953445	529	H3K27ac_day0_pooled_peak_3302c	20953198	proximal
Chr1	20963617	20964505	349	H3K27ac_day0_pooled_peak_3304a	20963901	proximal
Chr1	20971085	20971781	419	H3K27ac_day0_pooled_peak_3305	20971479	proximal
Chr1	20975712	20976285	332	H3K27ac_day0_pooled_peak_3307	20976074	proximal
Chr1	20978354	20979387	128	H3K27ac_day0_pooled_peak_3308b	20979062	proximal
Chr1	20986606	20986901	385	H3K27ac_day0_pooled_peak_3309	20986776	proximal
Chr1	21007032	21008640	487	H3K27ac_day0_pooled_peak_3310b	21007569	proximal
Chr1	21024636	21025441	225	H3K27ac_day0_pooled_peak_3314b	21025050	proximal
Chr1	21027405	21028949	341	H3K27ac_day0_pooled_peak_3315	21027734	proximal
Chr1	21030751	21031537	928	H3K27ac_day0_pooled_peak_3318	21031055	proximal
Chr1	21035854	21037130	1156	H3K27ac_day0_pooled_peak_3319a	21036375	proximal
Chr1	21043243	21044698	1622	H3K27ac_day0_pooled_peak_3320a	21043650	proximal
Chr1	21048157	21049003	183	H3K27ac_day0_pooled_peak_3321a	21048552	proximal
Chr1	21052708	21053168	396	H3K27ac_day0_pooled_peak_3322	21052919	distal
Chr1	21074266	21074938	218	H3K27ac_day0_pooled_peak_3323	21074615	proximal
Chr1	21082581	21083316	264	H3K27ac_day0_pooled_peak_3326b	21083040	proximal
Chr1	21087802	21088561	225	H3K27ac_day0_pooled_peak_3328b	21088362	proximal
Chr1	21091629	21092734	313	H3K27ac_day0_pooled_peak_3329a	21091980	proximal
Chr1	21093668	21095282	686	H3K27ac_day0_pooled_peak_3331b	21094231	proximal
Chr1	21123749	21124229	154	H3K27ac_day0_pooled_peak_3334b	21124101	proximal
Chr1	21128970	21129545	125	H3K27ac_day0_pooled_peak_3335	21129210	proximal
Chr1	21140879	21142349	345	H3K27ac_day0_pooled_peak_3337	21141328	proximal
Chr1	21146382	21146865	136	H3K27ac_day0_pooled_peak_3339	21146521	proximal
Chr1	21195539	21196078	207	H3K27ac_day0_pooled_peak_3343	21195926	proximal
Chr1	21204361	21204696	529	H3K27ac_day0_pooled_peak_3346	21204524	proximal
Chr1	21211762	21212316	115	H3K27ac_day0_pooled_peak_3347	21212173	proximal
Chr1	21214792	21215481	557	H3K27ac_day0_pooled_peak_3348	21215286	distal
Chr1	21256188	21257376	332	H3K27ac_day0_pooled_peak_3349b	21256881	proximal
Chr1	21310767	21311467	175	H3K27ac_day0_pooled_peak_3353a	21311049	proximal
Chr1	21334214	21334664	230	H3K27ac_day0_pooled_peak_3355	21334433	proximal
Chr1	21337630	21338845	475	H3K27ac_day0_pooled_peak_3357b	21338232	proximal
Chr1	21342386	21343254	601	H3K27ac_day0_pooled_peak_3359a	21342867	proximal
Chr1	21355384	21356316	1434	H3K27ac_day0_pooled_peak_3361a	21355812	proximal
Chr1	21363770	21364759	204	H3K27ac_day0_pooled_peak_3362b	21364402	proximal
Chr1	21370596	21371183	189	H3K27ac_day0_pooled_peak_3363	21370931	proximal
Chr1	21377555	21378333	581	H3K27ac_day0_pooled_peak_3364b	21378037	proximal
Chr1	21393313	21394309	446	H3K27ac_day0_pooled_peak_3366a	21393569	proximal
Chr1	21417432	21417910	230	H3K27ac_day0_pooled_peak_3370	21417562	proximal
Chr1	21430449	21430994	539	H3K27ac_day0_pooled_peak_3371b	21430855	proximal
Chr1	21435501	21436079	362	H3K27ac_day0_pooled_peak_3372	21435852	proximal
Chr1	21456882	21457641	1096	H3K27ac_day0_pooled_peak_3373	21457162	distal
Chr1	21467839	21468371	218	H3K27ac_day0_pooled_peak_3374	21468178	proximal
Chr1	21506757	21507541	232	H3K27ac_day0_pooled_peak_3377b	21507352	proximal
Chr1	21512685	21514095	423	H3K27ac_day0_pooled_peak_3378c	21513703	proximal
Chr1	21517113	21518316	384	H3K27ac_day0_pooled_peak_3379	21518074	proximal
Chr1	21527214	21527806	181	H3K27ac_day0_pooled_peak_3380b	21527651	distal
Chr1	21538675	21539538	218	H3K27ac_day0_pooled_peak_3384a	21538834	proximal
Chr1	21552256	21554141	356	H3K27ac_day0_pooled_peak_3385b	21552782	proximal
Chr1	21562224	21562935	236	H3K27ac_day0_pooled_peak_3387b	21562656	proximal
Chr1	21579929	21580736	853	H3K27ac_day0_pooled_peak_3390b	21580439	proximal
Chr1	21601070	21601657	298	H3K27ac_day0_pooled_peak_3391	21601401	proximal
Chr1	21625247	21626393	962	H3K27ac_day0_pooled_peak_3392c	21626008	proximal
Chr1	21667074	21667318	162	H3K27ac_day0_pooled_peak_3397	21667184	proximal
Chr1	21688932	21689844	2635	H3K27ac_day0_pooled_peak_3398	21689372	proximal
Chr1	21727037	21727904	794	H3K27ac_day0_pooled_peak_3402	21727355	proximal
Chr1	21732663	21733169	162	H3K27ac_day0_pooled_peak_3403	21732799	proximal
Chr1	21770615	21771344	629	H3K27ac_day0_pooled_peak_3404a	21771015	proximal
Chr1	21806754	21807602	1147	H3K27ac_day0_pooled_peak_3407	21807256	proximal
Chr1	21843131	21843853	498	H3K27ac_day0_pooled_peak_3410c	21843692	proximal
Chr1	21859648	21860143	162	H3K27ac_day0_pooled_peak_3411	21859939	proximal
Chr1	21861311	21861974	224	H3K27ac_day0_pooled_peak_3412	21861714	proximal
Chr1	21881718	21882050	148	H3K27ac_day0_pooled_peak_3413	21881872	proximal
Chr1	21883996	21884704	249	H3K27ac_day0_pooled_peak_3414a	21884268	proximal
Chr1	21891137	21891962	225	H3K27ac_day0_pooled_peak_3415	21891752	proximal
Chr1	21910184	21911225	829	H3K27ac_day0_pooled_peak_3418	21910917	proximal
Chr1	21919949	21920555	169	H3K27ac_day0_pooled_peak_3419b	21920318	proximal
Chr1	21979415	21980143	218	H3K27ac_day0_pooled_peak_3423	21979772	proximal
Chr1	22011339	22012126	547	H3K27ac_day0_pooled_peak_3425	22011720	proximal
Chr1	22021388	22022505	249	H3K27ac_day0_pooled_peak_3428	22022312	proximal
Chr1	22027847	22028134	118	H3K27ac_day0_pooled_peak_3430	22028022	proximal
Chr1	22043698	22044661	162	H3K27ac_day0_pooled_peak_3431b	22044111	proximal
Chr1	22051271	22052123	362	H3K27ac_day0_pooled_peak_3432	22051638	proximal
Chr1	22055318	22057270	351	H3K27ac_day0_pooled_peak_3434c	22056892	proximal
Chr1	22073749	22074635	375	H3K27ac_day0_pooled_peak_3435b	22074384	proximal
Chr1	22080911	22081436	218	H3K27ac_day0_pooled_peak_3436a	22081048	proximal
Chr1	22092433	22094638	488	H3K27ac_day0_pooled_peak_3441b	22094341	proximal
Chr1	22095427	22096627	470	H3K27ac_day0_pooled_peak_3442c	22096149	proximal
Chr1	22148943	22149306	118	H3K27ac_day0_pooled_peak_3443	22149098	proximal
Chr1	22154001	22154622	672	H3K27ac_day0_pooled_peak_3445	22154412	proximal
Chr1	22189504	22191672	959	H3K27ac_day0_pooled_peak_3448d	22191435	proximal
Chr1	22199447	22200265	193	H3K27ac_day0_pooled_peak_3449b	22199921	proximal
Chr1	22204649	22205350	272	H3K27ac_day0_pooled_peak_3450	22205039	proximal
Chr1	22208204	22208793	318	H3K27ac_day0_pooled_peak_3452	22208474	proximal
Chr1	22213638	22214429	353	H3K27ac_day0_pooled_peak_3454	22214082	proximal
Chr1	22220643	22221183	218	H3K27ac_day0_pooled_peak_3455	22221016	proximal
Chr1	22248030	22249328	583	H3K27ac_day0_pooled_peak_3456b	22248798	proximal
Chr1	22265530	22266097	384	H3K27ac_day0_pooled_peak_3457b	22265906	proximal
Chr1	22268807	22269208	162	H3K27ac_day0_pooled_peak_3458	22268963	proximal
Chr1	22289310	22290463	145	H3K27ac_day0_pooled_peak_3460b	22289896	proximal
Chr1	22302434	22303313	117	H3K27ac_day0_pooled_peak_3461a	22302846	distal
Chr1	22310824	22311487	374	H3K27ac_day0_pooled_peak_3465	22311136	proximal
Chr1	22331226	22331789	307	H3K27ac_day0_pooled_peak_3468	22331626	proximal
Chr1	22339177	22340528	353	H3K27ac_day0_pooled_peak_3470a	22339349	proximal
Chr1	22342461	22342927	551	H3K27ac_day0_pooled_peak_3472	22342656	proximal
Chr1	22343641	22344213	124	H3K27ac_day0_pooled_peak_3473	22343975	proximal
Chr1	22351306	22351877	145	H3K27ac_day0_pooled_peak_3474a	22351465	proximal
Chr1	22354052	22354550	218	H3K27ac_day0_pooled_peak_3475	22354311	proximal
Chr1	22368057	22368811	130	H3K27ac_day0_pooled_peak_3477c	22368660	proximal
Chr1	22381342	22382434	716	H3K27ac_day0_pooled_peak_3479	22381872	proximal
Chr1	22386062	22387715	407	H3K27ac_day0_pooled_peak_3483b	22387077	proximal
Chr1	22388607	22390067	446	H3K27ac_day0_pooled_peak_3484b	22389616	proximal
Chr1	22399831	22400431	199	H3K27ac_day0_pooled_peak_3485	22400129	proximal
Chr1	22406659	22408004	421	H3K27ac_day0_pooled_peak_3486b	22407557	proximal
Chr1	22409508	22410456	233	H3K27ac_day0_pooled_peak_3487	22409962	proximal
Chr1	22415842	22417188	158	H3K27ac_day0_pooled_peak_3489a	22416046	proximal
Chr1	22421194	22421489	128	H3K27ac_day0_pooled_peak_3490	22421357	distal
Chr1	22423944	22424680	158	H3K27ac_day0_pooled_peak_3491a	22424107	proximal
Chr1	22441546	22442105	136	H3K27ac_day0_pooled_peak_3492	22441739	proximal
Chr1	22444452	22445092	580	H3K27ac_day0_pooled_peak_3494	22444736	proximal
Chr1	22446850	22447276	143	H3K27ac_day0_pooled_peak_3495	22446990	proximal
Chr1	22470269	22470792	119	H3K27ac_day0_pooled_peak_3497	22470414	proximal
Chr1	22477119	22478806	601	H3K27ac_day0_pooled_peak_3499b	22478039	proximal
Chr1	22491018	22491466	189	H3K27ac_day0_pooled_peak_3502	22491145	proximal
Chr1	22511352	22512393	256	H3K27ac_day0_pooled_peak_3504	22511964	proximal
Chr1	22542455	22543154	180	H3K27ac_day0_pooled_peak_3506	22542757	proximal
Chr1	22549539	22550409	1096	H3K27ac_day0_pooled_peak_3507b	22550046	proximal
Chr1	22552105	22552324	154	H3K27ac_day0_pooled_peak_3508	22552211	proximal
Chr1	22557527	22558185	434	H3K27ac_day0_pooled_peak_3509	22557904	proximal
Chr1	22585810	22586385	218	H3K27ac_day0_pooled_peak_3512	22586213	proximal
Chr1	22603538	22604271	162	H3K27ac_day0_pooled_peak_3514b	22603937	proximal
Chr1	22615417	22615995	523	H3K27ac_day0_pooled_peak_3515a	22615546	proximal
Chr1	22633888	22634634	298	H3K27ac_day0_pooled_peak_3518b	22634482	proximal
Chr1	22663940	22664189	162	H3K27ac_day0_pooled_peak_3522	22664045	proximal
Chr1	22700013	22700651	367	H3K27ac_day0_pooled_peak_3527	22700407	proximal
Chr1	22708686	22709388	351	H3K27ac_day0_pooled_peak_3529a	22708881	proximal
Chr1	22737488	22738589	254	H3K27ac_day0_pooled_peak_3531a	22737706	proximal
Chr1	22770283	22770795	152	H3K27ac_day0_pooled_peak_3534	22770618	proximal
Chr1	22786217	22786744	218	H3K27ac_day0_pooled_peak_3535b	22786582	proximal
Chr1	22793710	22794684	423	H3K27ac_day0_pooled_peak_3536b	22794278	proximal
Chr1	22810108	22810584	218	H3K27ac_day0_pooled_peak_3538	22810376	proximal
Chr1	22813526	22815256	373	H3K27ac_day0_pooled_peak_3541	22814569	proximal
Chr1	22866066	22866704	249	H3K27ac_day0_pooled_peak_3544a	22866319	proximal
Chr1	22883742	22885023	587	H3K27ac_day0_pooled_peak_3547	22884721	proximal
Chr1	22893150	22894030	549	H3K27ac_day0_pooled_peak_3549	22893618	proximal
Chr1	22902106	22903131	221	H3K27ac_day0_pooled_peak_3551	22902424	proximal
Chr1	22904585	22905236	171	H3K27ac_day0_pooled_peak_3552a	22904719	proximal
Chr1	22907972	22908726	514	H3K27ac_day0_pooled_peak_3553	22908327	proximal
Chr1	22915685	22916350	314	H3K27ac_day0_pooled_peak_3555	22916059	proximal
Chr1	22931721	22932305	314	H3K27ac_day0_pooled_peak_3557	22932062	proximal
Chr1	22932907	22933613	249	H3K27ac_day0_pooled_peak_3558b	22933419	proximal
Chr1	22936310	22936625	384	H3K27ac_day0_pooled_peak_3559	22936471	proximal
Chr1	22937216	22938964	806	H3K27ac_day0_pooled_peak_3560a	22937753	proximal
Chr1	22949652	22950057	249	H3K27ac_day0_pooled_peak_3562	22949796	proximal
Chr1	22958925	22959809	349	H3K27ac_day0_pooled_peak_3563	22959325	proximal
Chr1	22961004	22961865	390	H3K27ac_day0_pooled_peak_3564b	22961451	proximal
Chr1	23039378	23039761	136	H3K27ac_day0_pooled_peak_3572	23039570	proximal
Chr1	23046740	23047510	628	H3K27ac_day0_pooled_peak_3573b	23047161	proximal
Chr1	23060442	23061612	249	H3K27ac_day0_pooled_peak_3575	23060741	proximal
Chr1	23072259	23072922	150	H3K27ac_day0_pooled_peak_3578	23072816	proximal
Chr1	23086538	23087126	195	H3K27ac_day0_pooled_peak_3582	23086812	proximal
Chr1	23144305	23145447	1048	H3K27ac_day0_pooled_peak_3588a	23144831	proximal
Chr1	23206169	23206826	587	H3K27ac_day0_pooled_peak_3592	23206413	proximal
Chr1	23231004	23231858	433	H3K27ac_day0_pooled_peak_3596a	23231176	proximal
Chr1	23263458	23264351	547	H3K27ac_day0_pooled_peak_3598b	23264101	proximal
Chr1	23266241	23267217	633	H3K27ac_day0_pooled_peak_3599	23266821	proximal
Chr1	23273439	23274326	330	H3K27ac_day0_pooled_peak_3600	23273978	proximal
Chr1	23285421	23286552	340	H3K27ac_day0_pooled_peak_3601b	23286056	proximal
Chr1	23291858	23292699	459	H3K27ac_day0_pooled_peak_3602b	23292253	proximal
Chr1	23299005	23299344	209	H3K27ac_day0_pooled_peak_3605	23299220	proximal
Chr1	23301301	23302163	641	H3K27ac_day0_pooled_peak_3606b	23302009	proximal
Chr1	23315416	23315928	184	H3K27ac_day0_pooled_peak_3608	23315654	proximal
Chr1	23319267	23320346	309	H3K27ac_day0_pooled_peak_3610b	23319972	proximal
Chr1	23323224	23323834	243	H3K27ac_day0_pooled_peak_3611	23323690	proximal
Chr1	23342473	23343084	158	H3K27ac_day0_pooled_peak_3614a	23342675	proximal
Chr1	23352399	23352733	136	H3K27ac_day0_pooled_peak_3616	23352563	proximal
Chr1	23362099	23362356	162	H3K27ac_day0_pooled_peak_3618	23362223	proximal
Chr1	23377414	23378160	199	H3K27ac_day0_pooled_peak_3619b	23378007	proximal
Chr1	23389973	23390878	308	H3K27ac_day0_pooled_peak_3620	23390543	proximal
Chr1	23392458	23392839	130	H3K27ac_day0_pooled_peak_3622	23392594	proximal
Chr1	23404824	23405087	189	H3K27ac_day0_pooled_peak_3623	23404960	proximal
Chr1	23410177	23411067	169	H3K27ac_day0_pooled_peak_3624a	23410493	proximal
Chr1	23412607	23413460	285	H3K27ac_day0_pooled_peak_3625b	23412999	proximal
Chr1	23419155	23419976	189	H3K27ac_day0_pooled_peak_3626	23419559	proximal
Chr1	23423470	23423884	144	H3K27ac_day0_pooled_peak_3627	23423660	proximal
Chr1	23425348	23426077	248	H3K27ac_day0_pooled_peak_3628b	23425732	proximal
Chr1	23450502	23450938	249	H3K27ac_day0_pooled_peak_3630	23450804	proximal
Chr1	23458055	23458609	281	H3K27ac_day0_pooled_peak_3631	23458301	proximal
Chr1	23465978	23466482	307	H3K27ac_day0_pooled_peak_3632	23466154	proximal
Chr1	23468471	23469098	136	H3K27ac_day0_pooled_peak_3633	23468874	proximal
Chr1	23470686	23471385	429	H3K27ac_day0_pooled_peak_3634	23471091	proximal
Chr1	23473157	23473903	195	H3K27ac_day0_pooled_peak_3635	23473402	proximal
Chr1	23481959	23482553	249	H3K27ac_day0_pooled_peak_3636	23482411	proximal
Chr1	23506358	23507726	774	H3K27ac_day0_pooled_peak_3638	23506768	proximal
[truncated: 8,709 more rows]

## Sheet: Stage 2
Chromosome	Start	End	Score	Name	Summit	TSS-proximal or distal
Chr1	46338	46818	168	H3K27ac_day2_pooled_peak_4b	46600	proximal
Chr1	48499	49216	280	H3K27ac_day2_pooled_peak_5b	49010	proximal
Chr1	50299	51225	374	H3K27ac_day2_pooled_peak_6c	51040	proximal
Chr1	63274	64028	547	H3K27ac_day2_pooled_peak_12b	63712	proximal
Chr1	67000	67631	324	H3K27ac_day2_pooled_peak_16	67367	proximal
Chr1	72434	74776	385	H3K27ac_day2_pooled_peak_18d	74424	proximal
Chr1	75692	76516	117	H3K27ac_day2_pooled_peak_19b	76094	proximal
Chr1	88977	89601	176	H3K27ac_day2_pooled_peak_21	89268	proximal
Chr1	91351	92390	250	H3K27ac_day2_pooled_peak_22b	91875	proximal
Chr1	95940	97283	127	H3K27ac_day2_pooled_peak_24a	96082	proximal
Chr1	99957	100407	159	H3K27ac_day2_pooled_peak_26	100141	proximal
Chr1	109158	110223	324	H3K27ac_day2_pooled_peak_28b	109671	proximal
Chr1	117039	118644	1116	H3K27ac_day2_pooled_peak_31a	117586	proximal
Chr1	142079	142930	268	H3K27ac_day2_pooled_peak_37b	142420	proximal
Chr1	143681	144254	179	H3K27ac_day2_pooled_peak_38	143957	proximal
Chr1	157733	158626	119	H3K27ac_day2_pooled_peak_40a	157879	proximal
Chr1	161828	162754	282	H3K27ac_day2_pooled_peak_41a	162116	proximal
Chr1	181223	181579	180	H3K27ac_day2_pooled_peak_44	181457	proximal
Chr1	187156	188105	755	H3K27ac_day2_pooled_peak_47	187466	proximal
Chr1	195772	196451	452	H3K27ac_day2_pooled_peak_48b	196294	proximal
Chr1	199676	201280	944	H3K27ac_day2_pooled_peak_50a	199994	proximal
Chr1	220341	220986	318	H3K27ac_day2_pooled_peak_52	220589	proximal
Chr1	225854	227239	403	H3K27ac_day2_pooled_peak_54b	226482	proximal
Chr1	236591	237760	423	H3K27ac_day2_pooled_peak_56d	237499	proximal
Chr1	258862	259196	263	H3K27ac_day2_pooled_peak_62	259065	distal
Chr1	266440	267202	278	H3K27ac_day2_pooled_peak_65	266684	proximal
Chr1	268434	269535	689	H3K27ac_day2_pooled_peak_67b	269228	proximal
Chr1	270921	271667	282	H3K27ac_day2_pooled_peak_68b	271289	proximal
Chr1	293384	294561	258	H3K27ac_day2_pooled_peak_74a	293650	proximal
Chr1	297545	298076	162	H3K27ac_day2_pooled_peak_75b	297944	proximal
Chr1	298766	299439	307	H3K27ac_day2_pooled_peak_76	299019	proximal
Chr1	303547	304055	201	H3K27ac_day2_pooled_peak_80	303915	proximal
Chr1	305501	306315	350	H3K27ac_day2_pooled_peak_81b	306059	proximal
Chr1	316141	316751	169	H3K27ac_day2_pooled_peak_85b	316484	proximal
Chr1	325341	326024	291	H3K27ac_day2_pooled_peak_89a	325568	proximal
Chr1	343593	344193	138	H3K27ac_day2_pooled_peak_92b	343977	proximal
Chr1	345944	347103	179	H3K27ac_day2_pooled_peak_93a	346301	proximal
Chr1	353480	354740	192	H3K27ac_day2_pooled_peak_96b	354139	proximal
Chr1	361979	363212	951	H3K27ac_day2_pooled_peak_98b	362773	proximal
Chr1	365616	366545	320	H3K27ac_day2_pooled_peak_99	366109	proximal
Chr1	392833	394262	633	H3K27ac_day2_pooled_peak_107a	393066	proximal
Chr1	403854	405007	303	H3K27ac_day2_pooled_peak_111	404131	proximal
Chr1	408690	409470	291	H3K27ac_day2_pooled_peak_113	408952	proximal
Chr1	410815	411453	261	H3K27ac_day2_pooled_peak_114a	410976	proximal
Chr1	442138	442791	135	H3K27ac_day2_pooled_peak_121a	442388	proximal
Chr1	445558	446192	202	H3K27ac_day2_pooled_peak_122b	446054	proximal
Chr1	449840	450368	135	H3K27ac_day2_pooled_peak_123	450207	proximal
Chr1	463020	463589	304	H3K27ac_day2_pooled_peak_127	463333	proximal
Chr1	474402	475243	171	H3K27ac_day2_pooled_peak_131b	474798	proximal
Chr1	490999	491804	123	H3K27ac_day2_pooled_peak_134a	491151	proximal
Chr1	514497	515307	369	H3K27ac_day2_pooled_peak_136b	515132	proximal
Chr1	518390	518801	117	H3K27ac_day2_pooled_peak_137	518500	proximal
Chr1	537822	538816	211	H3K27ac_day2_pooled_peak_141	538238	proximal
Chr1	564238	564620	241	H3K27ac_day2_pooled_peak_143	564444	proximal
Chr1	566203	566639	163	H3K27ac_day2_pooled_peak_146	566536	proximal
Chr1	569250	569874	226	H3K27ac_day2_pooled_peak_148	569493	proximal
Chr1	574171	574837	225	H3K27ac_day2_pooled_peak_149b	574585	proximal
Chr1	580641	581387	175	H3K27ac_day2_pooled_peak_150a	580867	proximal
Chr1	591940	593210	319	H3K27ac_day2_pooled_peak_153a	592309	proximal
Chr1	608318	609501	679	H3K27ac_day2_pooled_peak_156c	609269	proximal
Chr1	621591	622435	206	H3K27ac_day2_pooled_peak_157b	621941	proximal
Chr1	626699	627330	281	H3K27ac_day2_pooled_peak_158b	627076	proximal
Chr1	638171	638654	314	H3K27ac_day2_pooled_peak_159	638393	proximal
Chr1	641551	642057	145	H3K27ac_day2_pooled_peak_160	641801	distal
Chr1	643606	644617	285	H3K27ac_day2_pooled_peak_162b	644294	proximal
Chr1	657511	658211	371	H3K27ac_day2_pooled_peak_165b	657955	proximal
Chr1	669183	669867	245	H3K27ac_day2_pooled_peak_166b	669581	proximal
Chr1	686750	687268	191	H3K27ac_day2_pooled_peak_168a	686877	proximal
Chr1	691562	692618	213	H3K27ac_day2_pooled_peak_169c	692314	proximal
Chr1	705493	706514	172	H3K27ac_day2_pooled_peak_172b	706320	proximal
Chr1	737462	738001	170	H3K27ac_day2_pooled_peak_174	737751	proximal
Chr1	739773	740190	122	H3K27ac_day2_pooled_peak_175	739889	proximal
Chr1	749328	749784	173	H3K27ac_day2_pooled_peak_178	749517	proximal
Chr1	753308	754210	258	H3K27ac_day2_pooled_peak_179b	754054	proximal
Chr1	754926	756270	318	H3K27ac_day2_pooled_peak_181c	756014	proximal
Chr1	761342	762079	129	H3K27ac_day2_pooled_peak_182	761745	proximal
Chr1	787226	787739	172	H3K27ac_day2_pooled_peak_187	787502	proximal
Chr1	790459	791198	164	H3K27ac_day2_pooled_peak_189c	791053	proximal
Chr1	794726	795413	213	H3K27ac_day2_pooled_peak_190b	795128	proximal
Chr1	797736	798423	131	H3K27ac_day2_pooled_peak_191b	798158	proximal
Chr1	803002	803775	196	H3K27ac_day2_pooled_peak_193	803394	proximal
Chr1	812696	813068	241	H3K27ac_day2_pooled_peak_195	812896	proximal
Chr1	818735	819389	211	H3K27ac_day2_pooled_peak_197b	819209	proximal
Chr1	823608	824339	137	H3K27ac_day2_pooled_peak_198	824104	proximal
Chr1	830714	831128	121	H3K27ac_day2_pooled_peak_202a	830853	proximal
Chr1	846737	848728	456	H3K27ac_day2_pooled_peak_204a	847022	proximal
Chr1	852554	853845	408	H3K27ac_day2_pooled_peak_206b	853185	proximal
Chr1	870196	871240	185	H3K27ac_day2_pooled_peak_210c	870997	proximal
Chr1	875533	875952	230	H3K27ac_day2_pooled_peak_211a	875669	distal
Chr1	882811	883503	138	H3K27ac_day2_pooled_peak_216b	883164	proximal
Chr1	898832	899674	694	H3K27ac_day2_pooled_peak_220	899127	proximal
Chr1	900929	902821	159	H3K27ac_day2_pooled_peak_221c	901598	proximal
Chr1	918343	919147	177	H3K27ac_day2_pooled_peak_225a	918556	proximal
Chr1	930878	931681	984	H3K27ac_day2_pooled_peak_226	931383	proximal
Chr1	933414	934310	162	H3K27ac_day2_pooled_peak_227	933806	proximal
Chr1	936612	938656	339	H3K27ac_day2_pooled_peak_228c	937380	proximal
Chr1	981402	981861	197	H3K27ac_day2_pooled_peak_234	981649	proximal
Chr1	991222	992000	275	H3K27ac_day2_pooled_peak_235	991449	proximal
Chr1	996073	996806	206	H3K27ac_day2_pooled_peak_236b	996593	proximal
Chr1	1005022	1005730	337	H3K27ac_day2_pooled_peak_237a	1005257	proximal
Chr1	1008516	1008876	126	H3K27ac_day2_pooled_peak_238	1008777	distal
Chr1	1018082	1019085	245	H3K27ac_day2_pooled_peak_240a	1018345	proximal
Chr1	1027442	1028934	421	H3K27ac_day2_pooled_peak_241b	1028061	proximal
Chr1	1048932	1049135	117	H3K27ac_day2_pooled_peak_245	1049036	proximal
Chr1	1050651	1051153	152	H3K27ac_day2_pooled_peak_247	1050889	proximal
Chr1	1073369	1074434	322	H3K27ac_day2_pooled_peak_252a	1073755	proximal
Chr1	1079988	1080570	157	H3K27ac_day2_pooled_peak_253	1080331	proximal
Chr1	1095818	1096195	124	H3K27ac_day2_pooled_peak_255	1096029	proximal
Chr1	1108199	1108533	173	H3K27ac_day2_pooled_peak_257	1108378	proximal
Chr1	1109444	1110262	341	H3K27ac_day2_pooled_peak_258a	1109664	proximal
Chr1	1114425	1115264	123	H3K27ac_day2_pooled_peak_259a	1114760	proximal
Chr1	1125505	1126285	386	H3K27ac_day2_pooled_peak_261	1125750	proximal
Chr1	1140724	1141378	319	H3K27ac_day2_pooled_peak_263b	1141094	proximal
Chr1	1142592	1143085	253	H3K27ac_day2_pooled_peak_264	1142784	proximal
Chr1	1146077	1146525	190	H3K27ac_day2_pooled_peak_265	1146267	proximal
Chr1	1147737	1148518	242	H3K27ac_day2_pooled_peak_266b	1148174	proximal
Chr1	1156432	1157215	154	H3K27ac_day2_pooled_peak_269b	1156879	proximal
Chr1	1164144	1164838	328	H3K27ac_day2_pooled_peak_271b	1164503	proximal
Chr1	1183200	1183652	179	H3K27ac_day2_pooled_peak_274	1183496	proximal
Chr1	1187230	1188407	298	H3K27ac_day2_pooled_peak_275c	1188003	proximal
Chr1	1190209	1192106	196	H3K27ac_day2_pooled_peak_278	1191791	proximal
Chr1	1198034	1199203	168	H3K27ac_day2_pooled_peak_279a	1198362	proximal
Chr1	1202287	1203106	215	H3K27ac_day2_pooled_peak_280b	1202738	proximal
Chr1	1216033	1216783	265	H3K27ac_day2_pooled_peak_281	1216289	proximal
Chr1	1226642	1227343	218	H3K27ac_day2_pooled_peak_283	1226874	proximal
Chr1	1231597	1233210	486	H3K27ac_day2_pooled_peak_285	1232919	proximal
Chr1	1235065	1236094	457	H3K27ac_day2_pooled_peak_287b	1235768	proximal
Chr1	1240436	1241263	373	H3K27ac_day2_pooled_peak_291a	1240815	proximal
Chr1	1242557	1243319	456	H3K27ac_day2_pooled_peak_292	1242939	proximal
Chr1	1290489	1291104	169	H3K27ac_day2_pooled_peak_295	1290898	proximal
Chr1	1313522	1314890	307	H3K27ac_day2_pooled_peak_302a	1313876	proximal
Chr1	1332356	1333548	259	H3K27ac_day2_pooled_peak_304c	1333209	proximal
Chr1	1336587	1337801	132	H3K27ac_day2_pooled_peak_306d	1337700	proximal
Chr1	1343168	1343660	215	H3K27ac_day2_pooled_peak_308	1343345	proximal
Chr1	1344985	1345444	203	H3K27ac_day2_pooled_peak_309	1345240	proximal
Chr1	1361700	1361921	136	H3K27ac_day2_pooled_peak_313	1361775	proximal
Chr1	1368087	1368794	195	H3K27ac_day2_pooled_peak_314b	1368511	proximal
Chr1	1375174	1375706	158	H3K27ac_day2_pooled_peak_316	1375491	proximal
Chr1	1390466	1391197	335	H3K27ac_day2_pooled_peak_318b	1390936	proximal
Chr1	1400937	1401260	231	H3K27ac_day2_pooled_peak_322	1401125	proximal
Chr1	1410171	1410808	214	H3K27ac_day2_pooled_peak_325	1410612	proximal
Chr1	1418634	1419013	185	H3K27ac_day2_pooled_peak_328	1418760	proximal
Chr1	1431762	1432083	131	H3K27ac_day2_pooled_peak_330	1431967	proximal
Chr1	1436859	1437299	146	H3K27ac_day2_pooled_peak_331b	1437151	proximal
Chr1	1450089	1450867	133	H3K27ac_day2_pooled_peak_333b	1450677	proximal
Chr1	1452247	1453052	180	H3K27ac_day2_pooled_peak_334	1452666	proximal
Chr1	1454175	1454489	146	H3K27ac_day2_pooled_peak_335	1454315	proximal
Chr1	1458040	1458760	230	H3K27ac_day2_pooled_peak_337	1458439	proximal
Chr1	1469705	1470718	139	H3K27ac_day2_pooled_peak_338a	1470068	proximal
Chr1	1485514	1486903	250	H3K27ac_day2_pooled_peak_341d	1486507	proximal
Chr1	1490310	1491022	161	H3K27ac_day2_pooled_peak_342	1490732	proximal
Chr1	1501053	1501853	160	H3K27ac_day2_pooled_peak_344b	1501565	proximal
Chr1	1509755	1511044	240	H3K27ac_day2_pooled_peak_348	1510651	proximal
Chr1	1533521	1534323	646	H3K27ac_day2_pooled_peak_351b	1534147	proximal
Chr1	1564682	1565155	146	H3K27ac_day2_pooled_peak_353a	1564797	proximal
Chr1	1569457	1569947	754	H3K27ac_day2_pooled_peak_355	1569682	proximal
Chr1	1595000	1595793	167	H3K27ac_day2_pooled_peak_361c	1595643	proximal
Chr1	1609761	1611624	155	H3K27ac_day2_pooled_peak_365c	1610609	proximal
Chr1	1625003	1625716	184	H3K27ac_day2_pooled_peak_366b	1625284	proximal
Chr1	1634741	1635849	280	H3K27ac_day2_pooled_peak_367c	1635317	proximal
Chr1	1658563	1659382	125	H3K27ac_day2_pooled_peak_369a	1658779	proximal
Chr1	1669382	1670437	130	H3K27ac_day2_pooled_peak_371a	1669698	proximal
Chr1	1671935	1672531	196	H3K27ac_day2_pooled_peak_372	1672059	proximal
Chr1	1688879	1689791	176	H3K27ac_day2_pooled_peak_375	1689469	proximal
Chr1	1715414	1717041	147	H3K27ac_day2_pooled_peak_379d	1716365	proximal
Chr1	1718238	1718845	205	H3K27ac_day2_pooled_peak_380	1718600	proximal
Chr1	1721570	1722126	162	H3K27ac_day2_pooled_peak_382	1721752	proximal
Chr1	1732807	1733506	326	H3K27ac_day2_pooled_peak_385	1733216	proximal
Chr1	1744801	1745540	296	H3K27ac_day2_pooled_peak_386	1745106	proximal
Chr1	1754192	1755001	300	H3K27ac_day2_pooled_peak_388	1754547	proximal
Chr1	1762367	1762589	142	H3K27ac_day2_pooled_peak_390	1762462	proximal
Chr1	1765635	1766236	187	H3K27ac_day2_pooled_peak_391a	1765904	proximal
Chr1	1767745	1768675	254	H3K27ac_day2_pooled_peak_392b	1768397	proximal
Chr1	1772557	1773163	155	H3K27ac_day2_pooled_peak_394b	1773044	proximal
Chr1	1803438	1803947	182	H3K27ac_day2_pooled_peak_399	1803747	proximal
Chr1	1816497	1817147	144	H3K27ac_day2_pooled_peak_401	1816826	proximal
Chr1	1820390	1821825	482	H3K27ac_day2_pooled_peak_402a	1820648	proximal
Chr1	1828950	1829867	313	H3K27ac_day2_pooled_peak_403b	1829520	proximal
Chr1	1831312	1833340	231	H3K27ac_day2_pooled_peak_405	1833167	proximal
Chr1	1836791	1837624	197	H3K27ac_day2_pooled_peak_406c	1837360	proximal
Chr1	1854144	1855035	169	H3K27ac_day2_pooled_peak_407b	1854754	proximal
Chr1	1896436	1898178	173	H3K27ac_day2_pooled_peak_416a	1897457	proximal
Chr1	1899959	1900505	186	H3K27ac_day2_pooled_peak_417	1900206	proximal
Chr1	1907130	1907800	127	H3K27ac_day2_pooled_peak_418a	1907286	proximal
Chr1	1922398	1922996	265	H3K27ac_day2_pooled_peak_422	1922754	proximal
Chr1	1944078	1945989	438	H3K27ac_day2_pooled_peak_424d	1945301	proximal
Chr1	1946816	1947588	286	H3K27ac_day2_pooled_peak_425	1947180	proximal
Chr1	1952031	1952816	492	H3K27ac_day2_pooled_peak_427	1952510	proximal
Chr1	1954770	1955941	231	H3K27ac_day2_pooled_peak_428b	1955342	proximal
Chr1	1969107	1970545	312	H3K27ac_day2_pooled_peak_434a	1969960	proximal
Chr1	1989513	1990078	229	H3K27ac_day2_pooled_peak_435	1989814	proximal
Chr1	1991768	1993201	615	H3K27ac_day2_pooled_peak_436b	1992555	proximal
Chr1	2001444	2002207	159	H3K27ac_day2_pooled_peak_437b	2001924	proximal
Chr1	2012970	2013452	135	H3K27ac_day2_pooled_peak_439b	2013356	proximal
Chr1	2015474	2016100	211	H3K27ac_day2_pooled_peak_440b	2015967	proximal
Chr1	2027746	2028504	383	H3K27ac_day2_pooled_peak_442	2028027	proximal
Chr1	2040463	2040804	220	H3K27ac_day2_pooled_peak_443	2040649	proximal
Chr1	2047871	2048387	318	H3K27ac_day2_pooled_peak_446b	2048196	proximal
Chr1	2059544	2060341	128	H3K27ac_day2_pooled_peak_448a	2059742	proximal
Chr1	2067593	2068036	177	H3K27ac_day2_pooled_peak_450	2067753	proximal
Chr1	2076477	2077725	146	H3K27ac_day2_pooled_peak_453b	2076973	proximal
Chr1	2083438	2084132	137	H3K27ac_day2_pooled_peak_455a	2083651	proximal
Chr1	2090144	2091030	441	H3K27ac_day2_pooled_peak_457b	2090761	proximal
Chr1	2095717	2096449	346	H3K27ac_day2_pooled_peak_458	2095971	proximal
Chr1	2105217	2106230	193	H3K27ac_day2_pooled_peak_460a	2105435	proximal
Chr1	2108642	2109392	343	H3K27ac_day2_pooled_peak_461	2108911	proximal
Chr1	2113880	2114470	371	H3K27ac_day2_pooled_peak_462	2114147	proximal
Chr1	2120971	2121903	168	H3K27ac_day2_pooled_peak_464a	2121234	proximal
Chr1	2151796	2152330	143	H3K27ac_day2_pooled_peak_467	2152167	proximal
Chr1	2155213	2155893	275	H3K27ac_day2_pooled_peak_469	2155543	proximal
Chr1	2159533	2160747	170	H3K27ac_day2_pooled_peak_471b	2160191	proximal
Chr1	2170054	2170866	234	H3K27ac_day2_pooled_peak_474a	2170308	proximal
Chr1	2187791	2188476	1043	H3K27ac_day2_pooled_peak_476	2188186	proximal
Chr1	2192862	2193786	267	H3K27ac_day2_pooled_peak_478b	2193491	proximal
Chr1	2194609	2195432	117	H3K27ac_day2_pooled_peak_479b	2195035	proximal
Chr1	2200199	2200795	154	H3K27ac_day2_pooled_peak_480a	2200406	proximal
Chr1	2210809	2212340	291	H3K27ac_day2_pooled_peak_481d	2211961	proximal
Chr1	2215304	2215968	164	H3K27ac_day2_pooled_peak_482b	2215739	proximal
Chr1	2218225	2219424	245	H3K27ac_day2_pooled_peak_483c	2219091	proximal
Chr1	2221679	2222912	337	H3K27ac_day2_pooled_peak_484b	2222442	proximal
Chr1	2225973	2228743	269	H3K27ac_day2_pooled_peak_488c	2228314	proximal
Chr1	2244028	2244888	453	H3K27ac_day2_pooled_peak_492c	2244620	proximal
Chr1	2247897	2249871	511	H3K27ac_day2_pooled_peak_493c	2248607	proximal
Chr1	2262207	2262834	147	H3K27ac_day2_pooled_peak_496	2262706	proximal
Chr1	2276113	2276822	128	H3K27ac_day2_pooled_peak_498a	2276340	proximal
Chr1	2277911	2278756	140	H3K27ac_day2_pooled_peak_499a	2277988	proximal
Chr1	2305521	2306553	388	H3K27ac_day2_pooled_peak_501a	2305863	proximal
Chr1	2310734	2312108	197	H3K27ac_day2_pooled_peak_503b	2311755	proximal
Chr1	2315476	2316415	222	H3K27ac_day2_pooled_peak_505a	2315878	proximal
Chr1	2332453	2333390	218	H3K27ac_day2_pooled_peak_506c	2333229	proximal
Chr1	2337642	2338430	132	H3K27ac_day2_pooled_peak_507a	2338097	proximal
Chr1	2343649	2344319	423	H3K27ac_day2_pooled_peak_508	2344051	proximal
Chr1	2349134	2350814	422	H3K27ac_day2_pooled_peak_509c	2349913	proximal
Chr1	2368978	2369650	314	H3K27ac_day2_pooled_peak_512a	2369310	proximal
Chr1	2373996	2374563	162	H3K27ac_day2_pooled_peak_513b	2374409	proximal
Chr1	2379698	2380259	225	H3K27ac_day2_pooled_peak_514a	2379827	proximal
Chr1	2395421	2396607	307	H3K27ac_day2_pooled_peak_517a	2395762	proximal
Chr1	2413095	2413641	123	H3K27ac_day2_pooled_peak_523a	2413231	proximal
Chr1	2416322	2416703	116	H3K27ac_day2_pooled_peak_524	2416504	proximal
Chr1	2421442	2422959	374	H3K27ac_day2_pooled_peak_527a	2422509	proximal
Chr1	2431273	2431995	156	H3K27ac_day2_pooled_peak_530b	2431593	proximal
Chr1	2437512	2439270	421	H3K27ac_day2_pooled_peak_531b	2437816	proximal
Chr1	2443906	2444749	199	H3K27ac_day2_pooled_peak_532a	2444048	proximal
Chr1	2458390	2458803	122	H3K27ac_day2_pooled_peak_536	2458560	proximal
Chr1	2466523	2467414	150	H3K27ac_day2_pooled_peak_538a	2466798	proximal
Chr1	2472130	2472641	382	H3K27ac_day2_pooled_peak_539	2472366	proximal
Chr1	2477172	2477873	166	H3K27ac_day2_pooled_peak_541a	2477452	proximal
Chr1	2487067	2488004	146	H3K27ac_day2_pooled_peak_543b	2487741	proximal
Chr1	2564627	2565090	184	H3K27ac_day2_pooled_peak_552a	2564796	proximal
Chr1	2567493	2568152	496	H3K27ac_day2_pooled_peak_553	2567802	proximal
Chr1	2576171	2576760	291	H3K27ac_day2_pooled_peak_554	2576523	proximal
Chr1	2580017	2580698	158	H3K27ac_day2_pooled_peak_555b	2580434	proximal
Chr1	2588889	2590350	509	H3K27ac_day2_pooled_peak_557b	2589421	proximal
Chr1	2606862	2607427	130	H3K27ac_day2_pooled_peak_559	2607204	proximal
Chr1	2608070	2609103	129	H3K27ac_day2_pooled_peak_560a	2608195	proximal
Chr1	2635247	2636616	233	H3K27ac_day2_pooled_peak_564	2636251	proximal
Chr1	2638167	2638941	220	H3K27ac_day2_pooled_peak_565a	2638477	proximal
Chr1	2640986	2641683	127	H3K27ac_day2_pooled_peak_566a	2641172	proximal
Chr1	2642197	2642944	238	H3K27ac_day2_pooled_peak_567a	2642426	proximal
Chr1	2645033	2646995	269	H3K27ac_day2_pooled_peak_568c	2645804	proximal
Chr1	2649699	2650497	215	H3K27ac_day2_pooled_peak_570b	2650176	proximal
Chr1	2672397	2673329	387	H3K27ac_day2_pooled_peak_572a	2672646	proximal
Chr1	2684242	2685057	220	H3K27ac_day2_pooled_peak_575a	2684534	proximal
Chr1	2688040	2688518	242	H3K27ac_day2_pooled_peak_576	2688320	proximal
Chr1	2693079	2694145	165	H3K27ac_day2_pooled_peak_578d	2694010	proximal
Chr1	2696469	2697045	149	H3K27ac_day2_pooled_peak_579a	2696617	proximal
Chr1	2701191	2701969	156	H3K27ac_day2_pooled_peak_580a	2701391	proximal
Chr1	2712922	2714449	545	H3K27ac_day2_pooled_peak_583a	2713191	proximal
Chr1	2715897	2716419	291	H3K27ac_day2_pooled_peak_584	2716170	proximal
Chr1	2721151	2721988	285	H3K27ac_day2_pooled_peak_586	2721661	proximal
Chr1	2736810	2737646	345	H3K27ac_day2_pooled_peak_589a	2737196	proximal
Chr1	2752175	2753160	134	H3K27ac_day2_pooled_peak_592a	2752506	proximal
Chr1	2758977	2759826	218	H3K27ac_day2_pooled_peak_594b	2759417	proximal
Chr1	2771721	2772186	152	H3K27ac_day2_pooled_peak_597	2772030	proximal
Chr1	2774048	2774859	265	H3K27ac_day2_pooled_peak_598b	2774384	proximal
Chr1	2801027	2801656	178	H3K27ac_day2_pooled_peak_600b	2801466	proximal
Chr1	2805387	2806154	137	H3K27ac_day2_pooled_peak_601a	2805595	proximal
Chr1	2808904	2809728	443	H3K27ac_day2_pooled_peak_602a	2809177	proximal
Chr1	2824543	2825270	253	H3K27ac_day2_pooled_peak_604b	2825050	proximal
Chr1	2827078	2827629	123	H3K27ac_day2_pooled_peak_605	2827355	proximal
Chr1	2839112	2839622	155	H3K27ac_day2_pooled_peak_607	2839292	proximal
Chr1	2842083	2842407	137	H3K27ac_day2_pooled_peak_608	2842166	proximal
Chr1	2847315	2847709	117	H3K27ac_day2_pooled_peak_609	2847553	proximal
Chr1	2879645	2880564	137	H3K27ac_day2_pooled_peak_612b	2880215	proximal
Chr1	2882575	2883352	146	H3K27ac_day2_pooled_peak_614a	2882738	proximal
Chr1	2903924	2904860	184	H3K27ac_day2_pooled_peak_619b	2904380	proximal
Chr1	2925077	2925832	163	H3K27ac_day2_pooled_peak_621b	2925514	proximal
Chr1	2927838	2928744	222	H3K27ac_day2_pooled_peak_622a	2928046	proximal
Chr1	2946294	2946882	275	H3K27ac_day2_pooled_peak_627	2946446	proximal
Chr1	2955078	2955707	267	H3K27ac_day2_pooled_peak_629b	2955488	proximal
Chr1	2970691	2972189	374	H3K27ac_day2_pooled_peak_631	2971212	proximal
Chr1	2981953	2982562	210	H3K27ac_day2_pooled_peak_635	2982305	proximal
Chr1	2989475	2990242	247	H3K27ac_day2_pooled_peak_636b	2989873	proximal
Chr1	2994340	2995278	569	H3K27ac_day2_pooled_peak_637	2994650	proximal
Chr1	3000682	3001398	470	H3K27ac_day2_pooled_peak_638	3001099	proximal
Chr1	3003045	3004276	135	H3K27ac_day2_pooled_peak_639b	3003652	proximal
Chr1	3015278	3015873	222	H3K27ac_day2_pooled_peak_642	3015550	proximal
Chr1	3037847	3038461	192	H3K27ac_day2_pooled_peak_645	3038162	proximal
Chr1	3041192	3042689	164	H3K27ac_day2_pooled_peak_647b	3041652	proximal
Chr1	3071306	3072112	268	H3K27ac_day2_pooled_peak_651b	3071899	proximal
Chr1	3099606	3100358	118	H3K27ac_day2_pooled_peak_655a	3099721	proximal
Chr1	3101914	3102981	142	H3K27ac_day2_pooled_peak_656d	3102823	proximal
Chr1	3104562	3105030	197	H3K27ac_day2_pooled_peak_657	3104779	proximal
Chr1	3106510	3107106	438	H3K27ac_day2_pooled_peak_658	3106704	proximal
Chr1	3118893	3120665	342	H3K27ac_day2_pooled_peak_661	3119324	proximal
Chr1	3122942	3123903	415	H3K27ac_day2_pooled_peak_663a	3123244	proximal
Chr1	3125250	3126578	147	H3K27ac_day2_pooled_peak_665a	3125590	proximal
Chr1	3130414	3130902	152	H3K27ac_day2_pooled_peak_666	3130765	proximal
Chr1	3136734	3137566	386	H3K27ac_day2_pooled_peak_667b	3137292	proximal
Chr1	3139677	3139909	135	H3K27ac_day2_pooled_peak_668	3139808	proximal
Chr1	3153888	3154305	186	H3K27ac_day2_pooled_peak_671	3154148	proximal
Chr1	3161871	3162287	157	H3K27ac_day2_pooled_peak_678b	3162172	proximal
Chr1	3172215	3172525	146	H3K27ac_day2_pooled_peak_679	3172345	proximal
Chr1	3192011	3192512	136	H3K27ac_day2_pooled_peak_686b	3192362	proximal
Chr1	3226234	3227022	118	H3K27ac_day2_pooled_peak_692c	3226855	proximal
Chr1	3252480	3253653	467	H3K27ac_day2_pooled_peak_695b	3252941	proximal
Chr1	3270049	3272039	484	H3K27ac_day2_pooled_peak_701b	3271589	proximal
Chr1	3278025	3278623	146	H3K27ac_day2_pooled_peak_703	3278288	proximal
Chr1	3325922	3326971	157	H3K27ac_day2_pooled_peak_711c	3326578	proximal
Chr1	3341004	3341621	223	H3K27ac_day2_pooled_peak_713b	3341400	proximal
Chr1	3346986	3347857	355	H3K27ac_day2_pooled_peak_715b	3347498	proximal
Chr1	3355549	3356287	193	H3K27ac_day2_pooled_peak_717b	3356127	proximal
Chr1	3356936	3357286	137	H3K27ac_day2_pooled_peak_718	3357013	proximal
Chr1	3363536	3364218	161	H3K27ac_day2_pooled_peak_721b	3363976	proximal
Chr1	3367971	3369002	205	H3K27ac_day2_pooled_peak_722a	3368362	proximal
Chr1	3370515	3371264	395	H3K27ac_day2_pooled_peak_723	3370841	proximal
Chr1	3387797	3389273	267	H3K27ac_day2_pooled_peak_726	3388060	proximal
Chr1	3394047	3395041	388	H3K27ac_day2_pooled_peak_729b	3394683	proximal
Chr1	3418235	3419504	303	H3K27ac_day2_pooled_peak_734c	3419161	proximal
Chr1	3429538	3430645	155	H3K27ac_day2_pooled_peak_737c	3430323	proximal
Chr1	3460885	3461701	225	H3K27ac_day2_pooled_peak_743b	3461272	proximal
Chr1	3487639	3488115	213	H3K27ac_day2_pooled_peak_747	3487805	proximal
Chr1	3492736	3493710	213	H3K27ac_day2_pooled_peak_748b	3493344	proximal
Chr1	3502609	3503441	145	H3K27ac_day2_pooled_peak_749c	3503173	proximal
Chr1	3514065	3514760	150	H3K27ac_day2_pooled_peak_751b	3514428	proximal
Chr1	3532449	3533413	142	H3K27ac_day2_pooled_peak_756b	3533034	proximal
Chr1	3535519	3536350	331	H3K27ac_day2_pooled_peak_757	3535850	proximal
Chr1	3550054	3550592	132	H3K27ac_day2_pooled_peak_758a	3550236	proximal
Chr1	3554136	3555055	346	H3K27ac_day2_pooled_peak_759a	3554400	proximal
Chr1	3562971	3563759	231	H3K27ac_day2_pooled_peak_760a	3563322	proximal
Chr1	3607093	3607445	128	H3K27ac_day2_pooled_peak_767	3607239	proximal
Chr1	3609696	3610455	381	H3K27ac_day2_pooled_peak_768	3610115	proximal
Chr1	3611758	3613859	464	H3K27ac_day2_pooled_peak_769d	3612947	proximal
Chr1	3615698	3616214	192	H3K27ac_day2_pooled_peak_770	3615913	proximal
Chr1	3622977	3623715	151	H3K27ac_day2_pooled_peak_771b	3623482	proximal
Chr1	3646999	3647636	194	H3K27ac_day2_pooled_peak_775b	3647300	proximal
Chr1	3657873	3658413	150	H3K27ac_day2_pooled_peak_780b	3658284	proximal
Chr1	3659217	3659967	135	H3K27ac_day2_pooled_peak_781a	3659451	proximal
Chr1	3664410	3664858	343	H3K27ac_day2_pooled_peak_782	3664645	proximal
Chr1	3666293	3667085	120	H3K27ac_day2_pooled_peak_783a	3666447	proximal
Chr1	3676853	3677660	144	H3K27ac_day2_pooled_peak_785b	3677163	proximal
Chr1	3681773	3682569	292	H3K27ac_day2_pooled_peak_786b	3682188	proximal
Chr1	3684752	3685571	199	H3K27ac_day2_pooled_peak_788b	3685122	proximal
Chr1	3702615	3703372	194	H3K27ac_day2_pooled_peak_790b	3703058	proximal
Chr1	3715106	3716170	241	H3K27ac_day2_pooled_peak_793a	3715311	proximal
Chr1	3718812	3719686	473	H3K27ac_day2_pooled_peak_794b	3719367	proximal
Chr1	3723008	3723895	118	H3K27ac_day2_pooled_peak_795	3723291	proximal
Chr1	3753322	3754011	159	H3K27ac_day2_pooled_peak_798a	3753500	proximal
Chr1	3767664	3768320	214	H3K27ac_day2_pooled_peak_799	3768049	proximal
Chr1	3790207	3790755	327	H3K27ac_day2_pooled_peak_802	3790594	proximal
Chr1	3793204	3794070	219	H3K27ac_day2_pooled_peak_803	3793649	proximal
Chr1	3803391	3804045	118	H3K27ac_day2_pooled_peak_805c	3803916	proximal
Chr1	3807182	3808020	196	H3K27ac_day2_pooled_peak_806a	3807405	proximal
Chr1	3822224	3823009	496	H3K27ac_day2_pooled_peak_809	3822736	proximal
Chr1	3828650	3829235	252	H3K27ac_day2_pooled_peak_810	3828903	proximal
Chr1	3832618	3833411	263	H3K27ac_day2_pooled_peak_811a	3832817	proximal
Chr1	3837090	3838601	180	H3K27ac_day2_pooled_peak_812	3837286	proximal
Chr1	3862426	3863107	184	H3K27ac_day2_pooled_peak_817a	3862612	proximal
Chr1	3866341	3866915	122	H3K27ac_day2_pooled_peak_819b	3866731	proximal
Chr1	3913625	3915366	662	H3K27ac_day2_pooled_peak_827	3914126	proximal
Chr1	3920633	3921103	155	H3K27ac_day2_pooled_peak_830a	3920788	proximal
Chr1	3945757	3946544	322	H3K27ac_day2_pooled_peak_833a	3945923	proximal
Chr1	3967513	3968011	180	H3K27ac_day2_pooled_peak_840	3967761	proximal
Chr1	3971233	3971838	223	H3K27ac_day2_pooled_peak_842	3971572	proximal
Chr1	3972461	3973305	311	H3K27ac_day2_pooled_peak_843b	3973036	proximal
Chr1	3978565	3979172	313	H3K27ac_day2_pooled_peak_844	3978992	proximal
Chr1	3981328	3981937	154	H3K27ac_day2_pooled_peak_845	3981571	proximal
Chr1	3992766	3993517	159	H3K27ac_day2_pooled_peak_847c	3993329	proximal
Chr1	4001309	4002284	130	H3K27ac_day2_pooled_peak_849a	4001551	proximal
Chr1	4003845	4004301	189	H3K27ac_day2_pooled_peak_850	4004060	proximal
Chr1	4009751	4011719	210	H3K27ac_day2_pooled_peak_851b	4010157	proximal
Chr1	4014213	4015610	148	H3K27ac_day2_pooled_peak_855a	4015079	proximal
Chr1	4020247	4020977	139	H3K27ac_day2_pooled_peak_856b	4020622	proximal
Chr1	4028678	4029703	231	H3K27ac_day2_pooled_peak_857a	4028928	proximal
Chr1	4033408	4034070	196	H3K27ac_day2_pooled_peak_858c	4033862	proximal
Chr1	4037964	4038703	117	H3K27ac_day2_pooled_peak_859b	4038559	proximal
Chr1	4043119	4043968	460	H3K27ac_day2_pooled_peak_861	4043690	proximal
Chr1	4058195	4058831	239	H3K27ac_day2_pooled_peak_864c	4058675	distal
Chr1	4062598	4063270	385	H3K27ac_day2_pooled_peak_865	4063065	proximal
Chr1	4090041	4090595	197	H3K27ac_day2_pooled_peak_868	4090348	proximal
Chr1	4116731	4117544	116	H3K27ac_day2_pooled_peak_870b	4117358	proximal
Chr1	4157820	4160112	262	H3K27ac_day2_pooled_peak_872b	4158169	proximal
Chr1	4172060	4172746	258	H3K27ac_day2_pooled_peak_873	4172237	proximal
Chr1	4181801	4182617	137	H3K27ac_day2_pooled_peak_874b	4182195	proximal
Chr1	4187229	4187972	357	H3K27ac_day2_pooled_peak_875	4187771	proximal
Chr1	4194667	4196208	622	H3K27ac_day2_pooled_peak_876d	4195899	proximal
Chr1	4200951	4201591	452	H3K27ac_day2_pooled_peak_879	4201268	proximal
Chr1	4208060	4209009	202	H3K27ac_day2_pooled_peak_881b	4208611	proximal
Chr1	4215252	4217119	414	H3K27ac_day2_pooled_peak_882c	4216280	proximal
Chr1	4237566	4238706	342	H3K27ac_day2_pooled_peak_885c	4238423	proximal
Chr1	4241044	4243007	238	H3K27ac_day2_pooled_peak_886e	4242191	proximal
Chr1	4244319	4245263	239	H3K27ac_day2_pooled_peak_887a	4244591	proximal
Chr1	4247329	4248574	177	H3K27ac_day2_pooled_peak_888b	4247827	proximal
Chr1	4251043	4251566	139	H3K27ac_day2_pooled_peak_889	4251250	proximal
Chr1	4263565	4265039	287	H3K27ac_day2_pooled_peak_892b	4264768	proximal
Chr1	4268188	4268946	204	H3K27ac_day2_pooled_peak_893c	4268756	proximal
Chr1	4282917	4283665	275	H3K27ac_day2_pooled_peak_896a	4283137	proximal
Chr1	4296356	4297138	201	H3K27ac_day2_pooled_peak_897b	4296806	proximal
Chr1	4305075	4306653	296	H3K27ac_day2_pooled_peak_898b	4305516	proximal
Chr1	4322570	4322890	134	H3K27ac_day2_pooled_peak_901	4322752	proximal
Chr1	4325576	4326317	143	H3K27ac_day2_pooled_peak_902	4326008	proximal
Chr1	4327688	4328555	195	H3K27ac_day2_pooled_peak_904b	4328238	proximal
Chr1	4334600	4335264	173	H3K27ac_day2_pooled_peak_905a	4334868	proximal
Chr1	4348740	4349363	190	H3K27ac_day2_pooled_peak_907a	4348887	proximal
Chr1	4353836	4354349	128	H3K27ac_day2_pooled_peak_909	4354017	proximal
Chr1	4364114	4365357	221	H3K27ac_day2_pooled_peak_912d	4364974	proximal
Chr1	4369124	4371284	341	H3K27ac_day2_pooled_peak_914f	4370879	proximal
Chr1	4373838	4376433	298	H3K27ac_day2_pooled_peak_915d	4374724	proximal
Chr1	4380708	4381569	388	H3K27ac_day2_pooled_peak_918b	4381242	proximal
Chr1	4395498	4398170	232	H3K27ac_day2_pooled_peak_922	4395863	proximal
Chr1	4404360	4405627	126	H3K27ac_day2_pooled_peak_925d	4405225	proximal
Chr1	4423612	4424457	268	H3K27ac_day2_pooled_peak_926c	4424094	proximal
Chr1	4443079	4443696	330	H3K27ac_day2_pooled_peak_931b	4443514	proximal
Chr1	4461919	4462385	184	H3K27ac_day2_pooled_peak_936	4462127	proximal
Chr1	4472684	4473165	155	H3K27ac_day2_pooled_peak_937b	4473034	proximal
Chr1	4480809	4481234	128	H3K27ac_day2_pooled_peak_939	4480995	proximal
Chr1	4491688	4492459	307	H3K27ac_day2_pooled_peak_942b	4492134	proximal
Chr1	4495060	4495871	239	H3K27ac_day2_pooled_peak_943a	4495261	proximal
Chr1	4498865	4499821	127	H3K27ac_day2_pooled_peak_944a	4499058	proximal
Chr1	4512750	4513816	157	H3K27ac_day2_pooled_peak_946c	4513676	proximal
Chr1	4515561	4516073	205	H3K27ac_day2_pooled_peak_947	4515779	proximal
Chr1	4529011	4530072	504	H3K27ac_day2_pooled_peak_948c	4529777	proximal
Chr1	4542402	4543329	342	H3K27ac_day2_pooled_peak_949a	4542672	proximal
Chr1	4547491	4548599	640	H3K27ac_day2_pooled_peak_952c	4548269	proximal
Chr1	4577115	4577912	1850	H3K27ac_day2_pooled_peak_958	4577493	proximal
Chr1	4589791	4590465	243	H3K27ac_day2_pooled_peak_960b	4590207	proximal
Chr1	4593824	4594361	194	H3K27ac_day2_pooled_peak_962	4594050	proximal
Chr1	4614437	4615073	268	H3K27ac_day2_pooled_peak_964b	4614901	proximal
Chr1	4615838	4616431	155	H3K27ac_day2_pooled_peak_965	4616083	proximal
Chr1	4641396	4642126	227	H3K27ac_day2_pooled_peak_966a	4641784	proximal
Chr1	4646413	4647018	386	H3K27ac_day2_pooled_peak_969	4646753	proximal
Chr1	4672402	4673030	163	H3K27ac_day2_pooled_peak_970c	4672897	proximal
Chr1	4693327	4694220	316	H3K27ac_day2_pooled_peak_972a	4693569	proximal
Chr1	4709900	4710940	280	H3K27ac_day2_pooled_peak_977a	4710318	proximal
Chr1	4713649	4715107	395	H3K27ac_day2_pooled_peak_979a	4714214	proximal
Chr1	4721731	4722334	214	H3K27ac_day2_pooled_peak_982	4721997	proximal
Chr1	4724608	4725063	121	H3K27ac_day2_pooled_peak_983	4724771	proximal
Chr1	4726849	4727342	118	H3K27ac_day2_pooled_peak_984	4727047	proximal
Chr1	4746492	4746892	154	H3K27ac_day2_pooled_peak_988	4746704	proximal
Chr1	4748906	4750128	855	H3K27ac_day2_pooled_peak_990a	4749141	proximal
Chr1	4754607	4755563	219	H3K27ac_day2_pooled_peak_991a	4755104	proximal
Chr1	4761288	4761602	147	H3K27ac_day2_pooled_peak_994	4761454	proximal
Chr1	4776500	4777247	305	H3K27ac_day2_pooled_peak_996b	4776849	proximal
Chr1	4788539	4789123	262	H3K27ac_day2_pooled_peak_997	4788779	proximal
Chr1	4794807	4795350	132	H3K27ac_day2_pooled_peak_998	4794954	proximal
Chr1	4797374	4798261	324	H3K27ac_day2_pooled_peak_999	4797644	proximal
Chr1	4802871	4803418	170	H3K27ac_day2_pooled_peak_1001	4802990	proximal
Chr1	4819731	4820535	132	H3K27ac_day2_pooled_peak_1004b	4820186	proximal
Chr1	4826776	4827494	298	H3K27ac_day2_pooled_peak_1005b	4827214	proximal
Chr1	4838979	4839615	320	H3K27ac_day2_pooled_peak_1007	4839337	proximal
Chr1	4845412	4845793	306	H3K27ac_day2_pooled_peak_1008	4845596	proximal
Chr1	4847169	4847640	356	H3K27ac_day2_pooled_peak_1009	4847391	proximal
Chr1	4854759	4855895	203	H3K27ac_day2_pooled_peak_1012	4855761	proximal
Chr1	4861360	4862155	150	H3K27ac_day2_pooled_peak_1013a	4861646	proximal
Chr1	4876696	4877182	172	H3K27ac_day2_pooled_peak_1014	4876891	proximal
Chr1	4881025	4881704	194	H3K27ac_day2_pooled_peak_1015b	4881587	proximal
Chr1	4884190	4884713	124	H3K27ac_day2_pooled_peak_1016b	4884567	proximal
Chr1	4888191	4888897	278	H3K27ac_day2_pooled_peak_1018a	4888382	proximal
Chr1	4897339	4899886	335	H3K27ac_day2_pooled_peak_1022b	4899636	proximal
Chr1	4908317	4909999	303	H3K27ac_day2_pooled_peak_1025a	4908586	proximal
Chr1	4921163	4921481	132	H3K27ac_day2_pooled_peak_1031	4921374	proximal
Chr1	4927730	4928751	276	H3K27ac_day2_pooled_peak_1033b	4928428	proximal
Chr1	4929959	4930914	242	H3K27ac_day2_pooled_peak_1034c	4930735	proximal
Chr1	4934736	4935903	542	H3K27ac_day2_pooled_peak_1036a	4935102	proximal
Chr1	4939010	4940793	340	H3K27ac_day2_pooled_peak_1037a	4939358	proximal
Chr1	4946339	4947635	343	H3K27ac_day2_pooled_peak_1038e	4947412	proximal
Chr1	4951731	4952846	154	H3K27ac_day2_pooled_peak_1039c	4952537	proximal
Chr1	4958591	4959349	139	H3K27ac_day2_pooled_peak_1040a	4958898	proximal
Chr1	4963947	4964323	144	H3K27ac_day2_pooled_peak_1041	4964186	proximal
Chr1	4980773	4981484	161	H3K27ac_day2_pooled_peak_1044a	4981003	proximal
Chr1	4983651	4984356	130	H3K27ac_day2_pooled_peak_1046b	4983982	proximal
Chr1	4999848	5000693	307	H3K27ac_day2_pooled_peak_1047b	5000445	proximal
Chr1	5015801	5016668	399	H3K27ac_day2_pooled_peak_1049c	5016401	proximal
Chr1	5037596	5038521	228	H3K27ac_day2_pooled_peak_1053a	5037847	proximal
Chr1	5042519	5044078	381	H3K27ac_day2_pooled_peak_1055a	5042823	proximal
Chr1	5047932	5048684	1580	H3K27ac_day2_pooled_peak_1058	5048261	proximal
Chr1	5049412	5049916	146	H3K27ac_day2_pooled_peak_1059b	5049738	proximal
Chr1	5054181	5055212	265	H3K27ac_day2_pooled_peak_1060b	5054839	proximal
Chr1	5063984	5065036	316	H3K27ac_day2_pooled_peak_1063c	5064812	proximal
Chr1	5066784	5068537	209	H3K27ac_day2_pooled_peak_1064d	5068207	proximal
Chr1	5076358	5077768	672	H3K27ac_day2_pooled_peak_1065c	5077173	proximal
Chr1	5081445	5082408	136	H3K27ac_day2_pooled_peak_1066a	5081618	proximal
Chr1	5103790	5104719	240	H3K27ac_day2_pooled_peak_1068c	5104367	proximal
Chr1	5106027	5107037	235	H3K27ac_day2_pooled_peak_1069b	5106664	proximal
Chr1	5114717	5115575	296	H3K27ac_day2_pooled_peak_1071	5115222	proximal
Chr1	5122647	5123519	198	H3K27ac_day2_pooled_peak_1074c	5123240	proximal
Chr1	5137303	5137734	217	H3K27ac_day2_pooled_peak_1075	5137439	proximal
Chr1	5138390	5139365	587	H3K27ac_day2_pooled_peak_1076	5138876	proximal
Chr1	5139924	5140665	143	H3K27ac_day2_pooled_peak_1077b	5140414	proximal
Chr1	5142232	5143707	203	H3K27ac_day2_pooled_peak_1078d	5143399	proximal
Chr1	5149324	5151201	1194	H3K27ac_day2_pooled_peak_1079a	5150004	proximal
Chr1	5164384	5165086	269	H3K27ac_day2_pooled_peak_1080	5164753	proximal
Chr1	5166211	5166738	240	H3K27ac_day2_pooled_peak_1081	5166505	proximal
Chr1	5167365	5170572	276	H3K27ac_day2_pooled_peak_1083c	5170300	proximal
Chr1	5175581	5176213	155	H3K27ac_day2_pooled_peak_1084b	5175889	proximal
Chr1	5186078	5186927	303	H3K27ac_day2_pooled_peak_1087b	5186736	proximal
Chr1	5193505	5194221	382	H3K27ac_day2_pooled_peak_1090	5193852	proximal
Chr1	5209230	5209758	121	H3K27ac_day2_pooled_peak_1094	5209612	proximal
Chr1	5211370	5212179	684	H3K27ac_day2_pooled_peak_1095	5211857	proximal
Chr1	5230387	5231026	231	H3K27ac_day2_pooled_peak_1098	5230866	proximal
Chr1	5240643	5241483	188	H3K27ac_day2_pooled_peak_1099b	5241188	proximal
Chr1	5242704	5244359	372	H3K27ac_day2_pooled_peak_1100b	5243058	proximal
Chr1	5249066	5249364	155	H3K27ac_day2_pooled_peak_1102	5249245	proximal
Chr1	5276585	5277606	218	H3K27ac_day2_pooled_peak_1107b	5277098	proximal
Chr1	5286996	5287953	241	H3K27ac_day2_pooled_peak_1108a	5287272	proximal
Chr1	5294616	5295443	249	H3K27ac_day2_pooled_peak_1109a	5294880	proximal
Chr1	5302881	5303382	204	H3K27ac_day2_pooled_peak_1112	5303168	proximal
Chr1	5308978	5309550	213	H3K27ac_day2_pooled_peak_1113	5309263	proximal
Chr1	5318125	5319012	117	H3K27ac_day2_pooled_peak_1115b	5318790	proximal
Chr1	5323069	5323840	150	H3K27ac_day2_pooled_peak_1116a	5323330	proximal
Chr1	5326319	5327153	293	H3K27ac_day2_pooled_peak_1117a	5326580	proximal
Chr1	5332311	5332926	120	H3K27ac_day2_pooled_peak_1119	5332606	proximal
Chr1	5340852	5342061	167	H3K27ac_day2_pooled_peak_1121c	5341789	proximal
Chr1	5361919	5362709	242	H3K27ac_day2_pooled_peak_1122	5362183	proximal
Chr1	5390015	5391032	214	H3K27ac_day2_pooled_peak_1126a	5390360	proximal
Chr1	5398977	5399999	354	H3K27ac_day2_pooled_peak_1127b	5399310	proximal
Chr1	5402916	5403884	238	H3K27ac_day2_pooled_peak_1130c	5403524	proximal
Chr1	5404417	5405366	120	H3K27ac_day2_pooled_peak_1131a	5404821	proximal
Chr1	5406015	5406662	177	H3K27ac_day2_pooled_peak_1132a	5406258	proximal
Chr1	5410978	5411542	131	H3K27ac_day2_pooled_peak_1134	5411145	proximal
Chr1	5419963	5420778	225	H3K27ac_day2_pooled_peak_1137a	5420307	proximal
Chr1	5436197	5436578	183	H3K27ac_day2_pooled_peak_1140	5436304	proximal
Chr1	5444481	5445657	205	H3K27ac_day2_pooled_peak_1143a	5444715	proximal
Chr1	5446753	5449681	340	H3K27ac_day2_pooled_peak_1145c	5449041	proximal
Chr1	5455021	5455263	127	H3K27ac_day2_pooled_peak_1146	5455159	proximal
Chr1	5457098	5457688	165	H3K27ac_day2_pooled_peak_1147	5457279	proximal
Chr1	5464329	5464756	239	H3K27ac_day2_pooled_peak_1148	5464472	proximal
Chr1	5469723	5470348	169	H3K27ac_day2_pooled_peak_1150a	5469819	proximal
Chr1	5471379	5472080	358	H3K27ac_day2_pooled_peak_1151a	5471661	proximal
Chr1	5478749	5479465	122	H3K27ac_day2_pooled_peak_1155b	5479048	proximal
Chr1	5487874	5488737	374	H3K27ac_day2_pooled_peak_1156	5488327	proximal
Chr1	5498189	5498717	137	H3K27ac_day2_pooled_peak_1159	5498326	proximal
Chr1	5511066	5511766	380	H3K27ac_day2_pooled_peak_1162	5511404	proximal
Chr1	5514349	5515481	580	H3K27ac_day2_pooled_peak_1166a	5514612	proximal
Chr1	5540523	5541104	130	H3K27ac_day2_pooled_peak_1168a	5540652	proximal
Chr1	5543234	5543842	214	H3K27ac_day2_pooled_peak_1170	5543389	proximal
Chr1	5546964	5547627	454	H3K27ac_day2_pooled_peak_1171a	5547258	proximal
Chr1	5556148	5556820	160	H3K27ac_day2_pooled_peak_1173b	5556541	proximal
Chr1	5563249	5563707	117	H3K27ac_day2_pooled_peak_1175	5563433	proximal
Chr1	5569818	5570602	285	H3K27ac_day2_pooled_peak_1176a	5570178	proximal
Chr1	5580921	5581427	128	H3K27ac_day2_pooled_peak_1178	5581151	proximal
Chr1	5590034	5592319	250	H3K27ac_day2_pooled_peak_1181a	5591076	proximal
Chr1	5621751	5623307	139	H3K27ac_day2_pooled_peak_1184c	5622471	proximal
Chr1	5629205	5629880	192	H3K27ac_day2_pooled_peak_1188	5629445	proximal
Chr1	5648746	5649564	240	H3K27ac_day2_pooled_peak_1192	5649061	proximal
Chr1	5665601	5666224	341	H3K27ac_day2_pooled_peak_1195	5665883	distal
Chr1	5678135	5678822	396	H3K27ac_day2_pooled_peak_1198	5678524	proximal
Chr1	5685609	5686312	263	H3K27ac_day2_pooled_peak_1200	5686034	proximal
Chr1	5705969	5706638	354	H3K27ac_day2_pooled_peak_1205	5706265	proximal
Chr1	5709753	5710318	152	H3K27ac_day2_pooled_peak_1206a	5709995	proximal
Chr1	5713992	5714579	169	H3K27ac_day2_pooled_peak_1207b	5714441	proximal
Chr1	5723012	5723920	292	H3K27ac_day2_pooled_peak_1208b	5723460	proximal
Chr1	5727699	5728145	201	H3K27ac_day2_pooled_peak_1209	5727897	proximal
Chr1	5744533	5745153	307	H3K27ac_day2_pooled_peak_1212a	5744847	proximal
Chr1	5755693	5756275	122	H3K27ac_day2_pooled_peak_1214a	5755802	proximal
Chr1	5763350	5764090	352	H3K27ac_day2_pooled_peak_1217b	5763839	proximal
Chr1	5772386	5773162	128	H3K27ac_day2_pooled_peak_1219b	5772890	proximal
Chr1	5773666	5774748	147	H3K27ac_day2_pooled_peak_1220a	5773840	proximal
Chr1	5777714	5778408	158	H3K27ac_day2_pooled_peak_1224a	5777897	proximal
Chr1	5786464	5787307	226	H3K27ac_day2_pooled_peak_1226	5786745	proximal
Chr1	5788549	5789254	218	H3K27ac_day2_pooled_peak_1227	5788916	proximal
Chr1	5824883	5825401	143	H3K27ac_day2_pooled_peak_1230	5825154	proximal
Chr1	5837629	5838264	195	H3K27ac_day2_pooled_peak_1232b	5837890	proximal
Chr1	5841150	5841642	276	H3K27ac_day2_pooled_peak_1233	5841375	proximal
Chr1	5844672	5845532	496	H3K27ac_day2_pooled_peak_1236a	5844903	proximal
Chr1	5851896	5853195	860	H3K27ac_day2_pooled_peak_1239a	5852254	proximal
Chr1	5856891	5858117	169	H3K27ac_day2_pooled_peak_1241c	5857656	proximal
Chr1	5867634	5868547	1137	H3K27ac_day2_pooled_peak_1244	5867989	proximal
Chr1	5902119	5902575	120	H3K27ac_day2_pooled_peak_1249a	5902223	proximal
Chr1	5910772	5911680	221	H3K27ac_day2_pooled_peak_1250b	5911375	proximal
Chr1	5919393	5920102	166	H3K27ac_day2_pooled_peak_1251b	5919778	proximal
Chr1	5929842	5930378	291	H3K27ac_day2_pooled_peak_1253	5930130	proximal
Chr1	5941751	5942373	152	H3K27ac_day2_pooled_peak_1255	5942013	proximal
Chr1	5954289	5954944	394	H3K27ac_day2_pooled_peak_1260b	5954767	proximal
Chr1	5956659	5957056	231	H3K27ac_day2_pooled_peak_1261	5956908	proximal
Chr1	5969148	5969978	424	H3K27ac_day2_pooled_peak_1262c	5969735	proximal
Chr1	5986830	5987651	185	H3K27ac_day2_pooled_peak_1263c	5987365	proximal
Chr1	5996176	5997764	372	H3K27ac_day2_pooled_peak_1264	5996592	proximal
Chr1	6008606	6009017	132	H3K27ac_day2_pooled_peak_1271	6008868	proximal
Chr1	6018059	6018724	185	H3K27ac_day2_pooled_peak_1272b	6018382	proximal
Chr1	6023692	6024320	202	H3K27ac_day2_pooled_peak_1273b	6024077	proximal
Chr1	6026941	6028430	300	H3K27ac_day2_pooled_peak_1275	6027893	proximal
Chr1	6038136	6038664	148	H3K27ac_day2_pooled_peak_1278b	6038498	proximal
Chr1	6062175	6063205	721	H3K27ac_day2_pooled_peak_1282a	6062436	proximal
Chr1	6068592	6069280	129	H3K27ac_day2_pooled_peak_1284b	6069020	proximal
Chr1	6071354	6072039	241	H3K27ac_day2_pooled_peak_1285	6071805	proximal
Chr1	6073979	6074540	170	H3K27ac_day2_pooled_peak_1286b	6074235	proximal
Chr1	6076119	6076520	136	H3K27ac_day2_pooled_peak_1287	6076298	proximal
Chr1	6087665	6088254	117	H3K27ac_day2_pooled_peak_1288b	6088002	proximal
Chr1	6097631	6098198	227	H3K27ac_day2_pooled_peak_1289b	6098064	proximal
Chr1	6099110	6100173	514	H3K27ac_day2_pooled_peak_1290a	6099413	proximal
Chr1	6126706	6127431	303	H3K27ac_day2_pooled_peak_1295	6127186	proximal
Chr1	6134784	6135310	194	H3K27ac_day2_pooled_peak_1296b	6135085	proximal
Chr1	6142796	6143298	125	H3K27ac_day2_pooled_peak_1297b	6143126	proximal
Chr1	6153547	6153916	185	H3K27ac_day2_pooled_peak_1299	6153709	proximal
Chr1	6184938	6185649	168	H3K27ac_day2_pooled_peak_1304b	6185412	proximal
Chr1	6204354	6204829	384	H3K27ac_day2_pooled_peak_1306	6204648	proximal
Chr1	6212725	6213528	138	H3K27ac_day2_pooled_peak_1309b	6213194	proximal
Chr1	6217440	6218305	189	H3K27ac_day2_pooled_peak_1310b	6218056	proximal
Chr1	6220519	6221091	206	H3K27ac_day2_pooled_peak_1312	6220712	distal
Chr1	6222198	6223075	934	H3K27ac_day2_pooled_peak_1313a	6222492	proximal
Chr1	6239227	6240028	129	H3K27ac_day2_pooled_peak_1315b	6239845	proximal
Chr1	6260865	6261471	129	H3K27ac_day2_pooled_peak_1320b	6261285	proximal
Chr1	6267894	6268847	517	H3K27ac_day2_pooled_peak_1321c	6268482	proximal
Chr1	6276859	6277931	568	H3K27ac_day2_pooled_peak_1323b	6277593	proximal
Chr1	6281167	6282076	383	H3K27ac_day2_pooled_peak_1324a	6281638	proximal
Chr1	6299785	6300220	139	H3K27ac_day2_pooled_peak_1327a	6299921	proximal
Chr1	6313087	6313909	139	H3K27ac_day2_pooled_peak_1331c	6313615	proximal
Chr1	6318763	6319347	211	H3K27ac_day2_pooled_peak_1332a	6319026	proximal
Chr1	6345008	6346653	232	H3K27ac_day2_pooled_peak_1335b	6345457	proximal
Chr1	6348088	6348929	249	H3K27ac_day2_pooled_peak_1337	6348483	proximal
Chr1	6359609	6360201	157	H3K27ac_day2_pooled_peak_1340	6359895	proximal
Chr1	6361633	6362445	220	H3K27ac_day2_pooled_peak_1341	6361912	proximal
Chr1	6367063	6367599	239	H3K27ac_day2_pooled_peak_1343	6367299	proximal
Chr1	6369254	6369967	179	H3K27ac_day2_pooled_peak_1344	6369609	proximal
Chr1	6378171	6378640	385	H3K27ac_day2_pooled_peak_1346	6378419	proximal
Chr1	6383536	6384335	146	H3K27ac_day2_pooled_peak_1347c	6384195	proximal
Chr1	6385236	6385847	357	H3K27ac_day2_pooled_peak_1348	6385521	proximal
Chr1	6395960	6396572	263	H3K27ac_day2_pooled_peak_1349	6396121	proximal
Chr1	6400526	6401395	332	H3K27ac_day2_pooled_peak_1351	6400799	proximal
Chr1	6414764	6415389	185	H3K27ac_day2_pooled_peak_1355a	6414961	proximal
Chr1	6417579	6422535	302	H3K27ac_day2_pooled_peak_1357c	6419853	proximal
Chr1	6430149	6430868	248	H3K27ac_day2_pooled_peak_1364b	6430501	proximal
Chr1	6432563	6433486	618	H3K27ac_day2_pooled_peak_1365b	6433218	proximal
Chr1	6437495	6438124	213	H3K27ac_day2_pooled_peak_1367	6437700	proximal
Chr1	6459042	6459820	201	H3K27ac_day2_pooled_peak_1369	6459454	proximal
Chr1	6464053	6465116	212	H3K27ac_day2_pooled_peak_1371a	6464283	proximal
Chr1	6465799	6466453	347	H3K27ac_day2_pooled_peak_1372b	6466166	proximal
Chr1	6503790	6504167	146	H3K27ac_day2_pooled_peak_1374	6504032	proximal
Chr1	6505591	6506440	189	H3K27ac_day2_pooled_peak_1377b	6506162	proximal
Chr1	6524905	6525853	215	H3K27ac_day2_pooled_peak_1379b	6525291	proximal
Chr1	6546418	6546958	269	H3K27ac_day2_pooled_peak_1382	6546754	proximal
Chr1	6561431	6562756	275	H3K27ac_day2_pooled_peak_1383c	6562380	proximal
Chr1	6584352	6584958	146	H3K27ac_day2_pooled_peak_1389a	6584456	proximal
Chr1	6594929	6595904	145	H3K27ac_day2_pooled_peak_1390a	6595174	proximal
Chr1	6602166	6603028	456	H3K27ac_day2_pooled_peak_1391a	6602396	proximal
Chr1	6608038	6608694	122	H3K27ac_day2_pooled_peak_1392	6608416	proximal
Chr1	6609689	6610664	235	H3K27ac_day2_pooled_peak_1393b	6610300	proximal
Chr1	6611933	6612452	263	H3K27ac_day2_pooled_peak_1394	6612238	proximal
Chr1	6616598	6617586	470	H3K27ac_day2_pooled_peak_1396b	6617104	proximal
Chr1	6620389	6620698	162	H3K27ac_day2_pooled_peak_1398	6620539	distal
Chr1	6627054	6627652	240	H3K27ac_day2_pooled_peak_1401b	6627362	proximal
Chr1	6632431	6633032	161	H3K27ac_day2_pooled_peak_1405	6632732	proximal
Chr1	6649786	6650422	291	H3K27ac_day2_pooled_peak_1406	6650233	proximal
Chr1	6662489	6663423	136	H3K27ac_day2_pooled_peak_1407b	6662876	proximal
Chr1	6666149	6666752	654	H3K27ac_day2_pooled_peak_1408	6666336	proximal
Chr1	6671185	6672562	721	H3K27ac_day2_pooled_peak_1410	6671906	proximal
Chr1	6676812	6677569	217	H3K27ac_day2_pooled_peak_1412b	6677461	proximal
Chr1	6682282	6683471	424	H3K27ac_day2_pooled_peak_1413d	6683282	proximal
Chr1	6684565	6685822	374	H3K27ac_day2_pooled_peak_1414a	6685083	proximal
Chr1	6688664	6689949	551	H3K27ac_day2_pooled_peak_1416a	6688941	proximal
Chr1	6691410	6692479	307	H3K27ac_day2_pooled_peak_1417d	6692243	proximal
Chr1	6693957	6694943	363	H3K27ac_day2_pooled_peak_1418c	6694751	proximal
Chr1	6697058	6697808	310	H3K27ac_day2_pooled_peak_1419	6697358	proximal
Chr1	6713550	6714347	180	H3K27ac_day2_pooled_peak_1422b	6714246	proximal
Chr1	6727012	6727816	231	H3K27ac_day2_pooled_peak_1423c	6727577	proximal
Chr1	6728920	6729703	121	H3K27ac_day2_pooled_peak_1424b	6729431	proximal
Chr1	6744441	6745380	583	H3K27ac_day2_pooled_peak_1426b	6744780	proximal
Chr1	6746815	6747427	201	H3K27ac_day2_pooled_peak_1427b	6747104	proximal
Chr1	6773929	6775641	372	H3K27ac_day2_pooled_peak_1430a	6775010	proximal
Chr1	6778991	6779776	195	H3K27ac_day2_pooled_peak_1431a	6779126	proximal
Chr1	6805471	6806291	242	H3K27ac_day2_pooled_peak_1434a	6805685	proximal
Chr1	6809215	6809585	203	H3K27ac_day2_pooled_peak_1435	6809353	proximal
Chr1	6811403	6812043	242	H3K27ac_day2_pooled_peak_1436	6811662	proximal
Chr1	6821983	6822770	263	H3K27ac_day2_pooled_peak_1439	6822518	proximal
Chr1	6824336	6825290	354	H3K27ac_day2_pooled_peak_1442b	6824764	proximal
Chr1	6832308	6832966	182	H3K27ac_day2_pooled_peak_1443b	6832805	proximal
Chr1	6872608	6873272	211	H3K27ac_day2_pooled_peak_1453a	6872744	proximal
Chr1	6886750	6889074	386	H3K27ac_day2_pooled_peak_1456c	6887612	proximal
Chr1	6894233	6894680	249	H3K27ac_day2_pooled_peak_1458	6894535	proximal
Chr1	6913280	6913817	142	H3K27ac_day2_pooled_peak_1462	6913570	proximal
Chr1	6915750	6916770	222	H3K27ac_day2_pooled_peak_1464b	6916574	proximal
Chr1	6932193	6932756	236	H3K27ac_day2_pooled_peak_1469b	6932613	proximal
Chr1	6935244	6936174	214	H3K27ac_day2_pooled_peak_1471	6935492	proximal
Chr1	6939794	6940581	194	H3K27ac_day2_pooled_peak_1474	6940278	proximal
Chr1	6941128	6941859	475	H3K27ac_day2_pooled_peak_1475	6941424	proximal
Chr1	6945799	6946408	228	H3K27ac_day2_pooled_peak_1478a	6946104	proximal
Chr1	6949091	6949928	127	H3K27ac_day2_pooled_peak_1479b	6949367	proximal
Chr1	6966928	6967492	189	H3K27ac_day2_pooled_peak_1481	6967190	proximal
Chr1	6970279	6970874	315	H3K27ac_day2_pooled_peak_1485	6970651	proximal
Chr1	6971498	6972478	374	H3K27ac_day2_pooled_peak_1486a	6971672	proximal
Chr1	7003568	7004344	180	H3K27ac_day2_pooled_peak_1488b	7004062	proximal
Chr1	7007210	7007600	190	H3K27ac_day2_pooled_peak_1489	7007351	proximal
Chr1	7008778	7009286	137	H3K27ac_day2_pooled_peak_1490b	7009174	proximal
Chr1	7029765	7030312	147	H3K27ac_day2_pooled_peak_1494a	7029975	proximal
Chr1	7038712	7040157	966	H3K27ac_day2_pooled_peak_1495b	7039472	proximal
Chr1	7042475	7043429	916	H3K27ac_day2_pooled_peak_1496	7043059	proximal
Chr1	7052948	7053698	295	H3K27ac_day2_pooled_peak_1497b	7053419	proximal
Chr1	7081667	7082531	198	H3K27ac_day2_pooled_peak_1500b	7082206	proximal
Chr1	7083278	7083863	172	H3K27ac_day2_pooled_peak_1501b	7083658	proximal
Chr1	7091255	7091887	186	H3K27ac_day2_pooled_peak_1504a	7091540	proximal
Chr1	7095701	7096588	147	H3K27ac_day2_pooled_peak_1505	7096016	proximal
Chr1	7104450	7105746	438	H3K27ac_day2_pooled_peak_1507b	7105027	proximal
Chr1	7109864	7110326	117	H3K27ac_day2_pooled_peak_1508	7110204	proximal
Chr1	7117573	7118231	276	H3K27ac_day2_pooled_peak_1510a	7117728	proximal
Chr1	7120821	7121831	588	H3K27ac_day2_pooled_peak_1511	7121568	proximal
Chr1	7144304	7145908	165	H3K27ac_day2_pooled_peak_1519a	7144395	proximal
Chr1	7154560	7155958	129	H3K27ac_day2_pooled_peak_1521c	7155301	proximal
Chr1	7159451	7160408	117	H3K27ac_day2_pooled_peak_1522b	7160078	proximal
Chr1	7175559	7178306	452	H3K27ac_day2_pooled_peak_1525a	7177150	proximal
Chr1	7179487	7180722	430	H3K27ac_day2_pooled_peak_1526a	7179766	proximal
Chr1	7209461	7209931	150	H3K27ac_day2_pooled_peak_1527	7209583	proximal
Chr1	7232056	7232607	264	H3K27ac_day2_pooled_peak_1530	7232224	proximal
Chr1	7233717	7234122	153	H3K27ac_day2_pooled_peak_1531a	7233829	proximal
Chr1	7247605	7248242	170	H3K27ac_day2_pooled_peak_1534b	7247984	proximal
Chr1	7266597	7267275	198	H3K27ac_day2_pooled_peak_1536c	7267111	proximal
Chr1	7285242	7285689	117	H3K27ac_day2_pooled_peak_1538	7285417	proximal
Chr1	7324544	7326170	594	H3K27ac_day2_pooled_peak_1547a	7324948	proximal
Chr1	7366831	7367492	159	H3K27ac_day2_pooled_peak_1552	7367155	proximal
Chr1	7374324	7375102	231	H3K27ac_day2_pooled_peak_1554a	7374563	proximal
Chr1	7377138	7378083	133	H3K27ac_day2_pooled_peak_1556a	7377725	proximal
Chr1	7382089	7382274	127	H3K27ac_day2_pooled_peak_1558	7382162	proximal
Chr1	7384872	7386251	386	H3K27ac_day2_pooled_peak_1559b	7385243	proximal
Chr1	7412336	7413579	165	H3K27ac_day2_pooled_peak_1562	7413204	proximal
Chr1	7420537	7420856	151	H3K27ac_day2_pooled_peak_1563	7420638	proximal
Chr1	7442440	7442856	153	H3K27ac_day2_pooled_peak_1567	7442689	distal
Chr1	7478365	7479053	646	H3K27ac_day2_pooled_peak_1573	7478811	proximal
Chr1	7488053	7488791	204	H3K27ac_day2_pooled_peak_1575a	7488260	proximal
Chr1	7489535	7490589	137	H3K27ac_day2_pooled_peak_1576c	7490381	proximal
Chr1	7494451	7495202	186	H3K27ac_day2_pooled_peak_1578a	7494678	proximal
Chr1	7497145	7497899	178	H3K27ac_day2_pooled_peak_1579a	7497412	proximal
Chr1	7503513	7504135	262	H3K27ac_day2_pooled_peak_1580b	7503819	proximal
Chr1	7509080	7509501	190	H3K27ac_day2_pooled_peak_1581	7509231	proximal
Chr1	7530745	7531016	144	H3K27ac_day2_pooled_peak_1584	7530935	proximal
Chr1	7573285	7573825	286	H3K27ac_day2_pooled_peak_1590b	7573675	proximal
Chr1	7581170	7581756	225	H3K27ac_day2_pooled_peak_1593	7581441	proximal
Chr1	7588640	7589186	224	H3K27ac_day2_pooled_peak_1594b	7588928	proximal
Chr1	7603593	7604200	167	H3K27ac_day2_pooled_peak_1595b	7604055	proximal
Chr1	7613106	7614011	160	H3K27ac_day2_pooled_peak_1598c	7613703	proximal
Chr1	7615657	7616281	133	H3K27ac_day2_pooled_peak_1599	7615901	proximal
Chr1	7619250	7619809	258	H3K27ac_day2_pooled_peak_1600	7619410	proximal
Chr1	7624355	7625472	795	H3K27ac_day2_pooled_peak_1602a	7624655	proximal
Chr1	7630237	7630877	280	H3K27ac_day2_pooled_peak_1605	7630461	proximal
Chr1	7641357	7643227	347	H3K27ac_day2_pooled_peak_1607c	7642397	proximal
Chr1	7645784	7646251	154	H3K27ac_day2_pooled_peak_1608	7645979	proximal
Chr1	7651823	7652907	202	H3K27ac_day2_pooled_peak_1613	7652684	proximal
Chr1	7661473	7662605	194	H3K27ac_day2_pooled_peak_1617	7662380	proximal
Chr1	7666451	7667569	222	H3K27ac_day2_pooled_peak_1618a	7666711	proximal
Chr1	7680489	7682059	368	H3K27ac_day2_pooled_peak_1619a	7680971	proximal
Chr1	7691302	7692399	215	H3K27ac_day2_pooled_peak_1620c	7692132	proximal
Chr1	7704699	7706143	386	H3K27ac_day2_pooled_peak_1623c	7705883	proximal
Chr1	7734752	7735935	320	H3K27ac_day2_pooled_peak_1625b	7735263	proximal
Chr1	7754528	7755173	119	H3K27ac_day2_pooled_peak_1627a	7754811	proximal
Chr1	7759501	7760371	135	H3K27ac_day2_pooled_peak_1628a	7759831	proximal
Chr1	7768102	7768784	143	H3K27ac_day2_pooled_peak_1629	7768426	proximal
Chr1	7780667	7781463	213	H3K27ac_day2_pooled_peak_1630b	7781105	proximal
Chr1	7836401	7837103	940	H3K27ac_day2_pooled_peak_1635	7836727	proximal
Chr1	7840289	7840810	286	H3K27ac_day2_pooled_peak_1636	7840528	proximal
Chr1	7865501	7866044	335	H3K27ac_day2_pooled_peak_1639	7865766	proximal
Chr1	7880400	7881212	247	H3K27ac_day2_pooled_peak_1641b	7880993	proximal
Chr1	7882593	7883745	932	H3K27ac_day2_pooled_peak_1643c	7883445	proximal
Chr1	7912044	7913172	319	H3K27ac_day2_pooled_peak_1648	7912328	proximal
Chr1	7925268	7926308	193	H3K27ac_day2_pooled_peak_1650a	7925535	proximal
Chr1	7939088	7939559	128	H3K27ac_day2_pooled_peak_1651	7939286	proximal
Chr1	7952074	7952688	258	H3K27ac_day2_pooled_peak_1653	7952492	proximal
Chr1	7953775	7954422	373	H3K27ac_day2_pooled_peak_1654b	7954179	proximal
Chr1	7994280	7996333	337	H3K27ac_day2_pooled_peak_1658b	7994939	proximal
Chr1	8002198	8002863	395	H3K27ac_day2_pooled_peak_1660	8002615	proximal
Chr1	8017384	8018234	219	H3K27ac_day2_pooled_peak_1662	8017654	proximal
Chr1	8028846	8029956	195	H3K27ac_day2_pooled_peak_1664d	8029719	proximal
Chr1	8046200	8046806	155	H3K27ac_day2_pooled_peak_1665a	8046298	proximal
Chr1	8067834	8068700	314	H3K27ac_day2_pooled_peak_1669	8068134	proximal
Chr1	8071961	8072464	193	H3K27ac_day2_pooled_peak_1672	8072250	proximal
Chr1	8079271	8080021	370	H3K27ac_day2_pooled_peak_1674	8079485	proximal
Chr1	8082498	8084079	215	H3K27ac_day2_pooled_peak_1676a	8083466	proximal
Chr1	8097071	8097543	251	H3K27ac_day2_pooled_peak_1678	8097211	proximal
Chr1	8098667	8099481	159	H3K27ac_day2_pooled_peak_1679a	8098805	proximal
Chr1	8111288	8112056	212	H3K27ac_day2_pooled_peak_1683	8111726	proximal
Chr1	8117389	8119000	282	H3K27ac_day2_pooled_peak_1684b	8117983	proximal
Chr1	8122366	8123162	477	H3K27ac_day2_pooled_peak_1685a	8122599	proximal
Chr1	8126302	8127244	241	H3K27ac_day2_pooled_peak_1686c	8127017	proximal
Chr1	8129447	8130367	169	H3K27ac_day2_pooled_peak_1687b	8129928	proximal
Chr1	8131576	8132195	128	H3K27ac_day2_pooled_peak_1688b	8132004	proximal
Chr1	8135290	8135952	236	H3K27ac_day2_pooled_peak_1690	8135620	proximal
Chr1	8143454	8145082	702	H3K27ac_day2_pooled_peak_1692b	8144525	proximal
Chr1	8156630	8157462	262	H3K27ac_day2_pooled_peak_1694a	8156878	proximal
Chr1	8212796	8213307	145	H3K27ac_day2_pooled_peak_1699	8213074	proximal
Chr1	8215954	8216806	212	H3K27ac_day2_pooled_peak_1700	8216295	proximal
Chr1	8242542	8243100	243	H3K27ac_day2_pooled_peak_1704	8242817	proximal
Chr1	8244153	8245531	162	H3K27ac_day2_pooled_peak_1705b	8244662	proximal
Chr1	8262948	8263736	699	H3K27ac_day2_pooled_peak_1709a	8263173	proximal
Chr1	8271022	8271960	278	H3K27ac_day2_pooled_peak_1710b	8271539	proximal
Chr1	8281225	8282005	354	H3K27ac_day2_pooled_peak_1711a	8281638	proximal
Chr1	8296148	8298096	222	H3K27ac_day2_pooled_peak_1715	8296698	proximal
Chr1	8301028	8302589	287	H3K27ac_day2_pooled_peak_1717d	8302220	proximal
Chr1	8311342	8312681	206	H3K27ac_day2_pooled_peak_1718c	8312397	proximal
Chr1	8313891	8314713	249	H3K27ac_day2_pooled_peak_1720b	8314410	proximal
Chr1	8336714	8337488	303	H3K27ac_day2_pooled_peak_1725	8337060	proximal
Chr1	8385267	8386113	149	H3K27ac_day2_pooled_peak_1727b	8385557	proximal
Chr1	8407662	8408476	184	H3K27ac_day2_pooled_peak_1729	8408269	proximal
Chr1	8420315	8421130	265	H3K27ac_day2_pooled_peak_1730a	8420530	proximal
Chr1	8428651	8429385	494	H3K27ac_day2_pooled_peak_1733	8429054	proximal
Chr1	8432208	8433413	124	H3K27ac_day2_pooled_peak_1734b	8432532	proximal
Chr1	8436318	8436949	124	H3K27ac_day2_pooled_peak_1735b	8436662	proximal
Chr1	8470967	8471309	118	H3K27ac_day2_pooled_peak_1736	8471198	proximal
Chr1	8479568	8480398	130	H3K27ac_day2_pooled_peak_1737b	8480164	proximal
Chr1	8484871	8486067	384	H3K27ac_day2_pooled_peak_1739a	8485518	proximal
Chr1	8506994	8507714	168	H3K27ac_day2_pooled_peak_1741b	8507565	proximal
Chr1	8523291	8524041	342	H3K27ac_day2_pooled_peak_1744a	8523482	proximal
Chr1	8549471	8550878	152	H3K27ac_day2_pooled_peak_1748d	8550749	proximal
Chr1	8555266	8556451	184	H3K27ac_day2_pooled_peak_1749b	8555922	proximal
Chr1	8557120	8558855	378	H3K27ac_day2_pooled_peak_1750d	8558344	proximal
Chr1	8562645	8563423	223	H3K27ac_day2_pooled_peak_1751b	8563231	proximal
Chr1	8574703	8575183	196	H3K27ac_day2_pooled_peak_1753	8574994	proximal
Chr1	8607039	8607436	131	H3K27ac_day2_pooled_peak_1756	8607168	proximal
Chr1	8613578	8614352	177	H3K27ac_day2_pooled_peak_1758a	8613758	proximal
Chr1	8624067	8625095	206	H3K27ac_day2_pooled_peak_1760a	8624330	proximal
Chr1	8635236	8635895	455	H3K27ac_day2_pooled_peak_1762	8635414	proximal
Chr1	8639822	8641543	322	H3K27ac_day2_pooled_peak_1764a	8640916	proximal
Chr1	8662110	8662811	178	H3K27ac_day2_pooled_peak_1765a	8662338	proximal
Chr1	8687590	8688164	148	H3K27ac_day2_pooled_peak_1769	8687909	proximal
Chr1	8702382	8703268	285	H3K27ac_day2_pooled_peak_1770a	8702687	proximal
Chr1	8721859	8722760	232	H3K27ac_day2_pooled_peak_1771b	8722469	proximal
Chr1	8755886	8756653	211	H3K27ac_day2_pooled_peak_1774b	8756490	distal
Chr1	8762748	8763275	168	H3K27ac_day2_pooled_peak_1775b	8763121	proximal
Chr1	8838865	8839565	165	H3K27ac_day2_pooled_peak_1776	8839241	proximal
Chr1	8854958	8855903	231	H3K27ac_day2_pooled_peak_1777c	8855703	proximal
Chr1	8863957	8864620	201	H3K27ac_day2_pooled_peak_1779	8864273	proximal
Chr1	8867165	8867759	203	H3K27ac_day2_pooled_peak_1782a	8867378	proximal
Chr1	8877881	8878933	217	H3K27ac_day2_pooled_peak_1784b	8878245	proximal
Chr1	8902683	8904185	279	H3K27ac_day2_pooled_peak_1788a	8903786	proximal
Chr1	8908032	8909088	354	H3K27ac_day2_pooled_peak_1789d	8908804	proximal
Chr1	8916041	8916952	224	H3K27ac_day2_pooled_peak_1791b	8916483	proximal
Chr1	8945821	8946598	264	H3K27ac_day2_pooled_peak_1795	8946265	proximal
Chr1	8948495	8949164	159	H3K27ac_day2_pooled_peak_1796a	8948684	proximal
Chr1	8959405	8960921	443	H3K27ac_day2_pooled_peak_1799a	8959807	proximal
Chr1	8974208	8974642	141	H3K27ac_day2_pooled_peak_1803a	8974318	proximal
Chr1	8982126	8982969	214	H3K27ac_day2_pooled_peak_1804a	8982364	proximal
Chr1	8994061	8995533	727	H3K27ac_day2_pooled_peak_1805d	8995248	proximal
Chr1	9020417	9021009	121	H3K27ac_day2_pooled_peak_1808b	9020890	proximal
Chr1	9027148	9027642	231	H3K27ac_day2_pooled_peak_1811	9027408	proximal
Chr1	9030656	9031565	344	H3K27ac_day2_pooled_peak_1812b	9031132	proximal
Chr1	9033256	9033862	232	H3K27ac_day2_pooled_peak_1813	9033581	proximal
Chr1	9042459	9043458	411	H3K27ac_day2_pooled_peak_1815b	9043251	proximal
Chr1	9046422	9047013	209	H3K27ac_day2_pooled_peak_1816	9046764	proximal
Chr1	9054759	9055378	186	H3K27ac_day2_pooled_peak_1818a	9054962	proximal
Chr1	9060642	9061006	155	H3K27ac_day2_pooled_peak_1820	9060823	proximal
Chr1	9071202	9072296	392	H3K27ac_day2_pooled_peak_1821a	9071420	proximal
Chr1	9076392	9076776	170	H3K27ac_day2_pooled_peak_1824a	9076478	proximal
Chr1	9086990	9087712	215	H3K27ac_day2_pooled_peak_1825a	9087263	proximal
Chr1	9091554	9092453	177	H3K27ac_day2_pooled_peak_1828c	9092239	proximal
Chr1	9098933	9099792	152	H3K27ac_day2_pooled_peak_1830b	9099497	proximal
Chr1	9113879	9114674	154	H3K27ac_day2_pooled_peak_1832a	9114053	proximal
Chr1	9125073	9125479	116	H3K27ac_day2_pooled_peak_1834	9125261	proximal
Chr1	9151718	9152426	372	H3K27ac_day2_pooled_peak_1836	9152107	proximal
Chr1	9158477	9158795	129	H3K27ac_day2_pooled_peak_1838	9158603	proximal
Chr1	9165040	9166203	296	H3K27ac_day2_pooled_peak_1839c	9165678	proximal
Chr1	9184730	9185402	151	H3K27ac_day2_pooled_peak_1842	9185132	proximal
Chr1	9214126	9214968	257	H3K27ac_day2_pooled_peak_1849b	9214567	proximal
Chr1	9215877	9216545	320	H3K27ac_day2_pooled_peak_1850	9216252	proximal
Chr1	9225054	9225773	178	H3K27ac_day2_pooled_peak_1851a	9225389	proximal
Chr1	9246223	9247273	170	H3K27ac_day2_pooled_peak_1853a	9247012	proximal
Chr1	9295732	9296528	134	H3K27ac_day2_pooled_peak_1862a	9295925	proximal
Chr1	9303210	9304132	269	H3K27ac_day2_pooled_peak_1865b	9303864	proximal
Chr1	9316129	9316766	237	H3K27ac_day2_pooled_peak_1866a	9316366	proximal
Chr1	9320981	9321475	121	H3K27ac_day2_pooled_peak_1867	9321234	proximal
Chr1	9336480	9337874	169	H3K27ac_day2_pooled_peak_1869c	9337473	proximal
Chr1	9394872	9395281	147	H3K27ac_day2_pooled_peak_1874	9395150	proximal
Chr1	9404989	9406294	201	H3K27ac_day2_pooled_peak_1876b	9405705	proximal
Chr1	9407842	9408579	558	H3K27ac_day2_pooled_peak_1877b	9408276	proximal
Chr1	9421202	9422237	168	H3K27ac_day2_pooled_peak_1878a	9421515	proximal
Chr1	9447823	9448854	302	H3K27ac_day2_pooled_peak_1882b	9448437	proximal
Chr1	9450743	9451665	176	H3K27ac_day2_pooled_peak_1883b	9451339	proximal
Chr1	9455745	9458053	703	H3K27ac_day2_pooled_peak_1884e	9457554	proximal
Chr1	9481629	9482653	307	H3K27ac_day2_pooled_peak_1885a	9481880	proximal
Chr1	9483370	9483591	180	H3K27ac_day2_pooled_peak_1886	9483478	proximal
Chr1	9485086	9485867	121	H3K27ac_day2_pooled_peak_1887b	9485541	proximal
Chr1	9487187	9488416	167	H3K27ac_day2_pooled_peak_1888a	9487522	proximal
Chr1	9492975	9493884	167	H3K27ac_day2_pooled_peak_1889b	9493505	proximal
Chr1	9514630	9515727	168	H3K27ac_day2_pooled_peak_1897	9514773	proximal
Chr1	9528456	9528890	215	H3K27ac_day2_pooled_peak_1902	9528628	proximal
Chr1	9531880	9533043	402	H3K27ac_day2_pooled_peak_1903b	9532566	proximal
Chr1	9534567	9535289	199	H3K27ac_day2_pooled_peak_1904b	9534915	proximal
Chr1	9543541	9544302	147	H3K27ac_day2_pooled_peak_1905c	9544159	proximal
Chr1	9563457	9563861	154	H3K27ac_day2_pooled_peak_1911b	9563722	proximal
Chr1	9575460	9576182	242	H3K27ac_day2_pooled_peak_1912a	9575636	proximal
Chr1	9592161	9592758	248	H3K27ac_day2_pooled_peak_1913a	9592348	proximal
Chr1	9604975	9606141	195	H3K27ac_day2_pooled_peak_1914b	9605655	proximal
Chr1	9614571	9615388	247	H3K27ac_day2_pooled_peak_1917	9614794	proximal
Chr1	9631524	9631982	131	H3K27ac_day2_pooled_peak_1920b	9631851	proximal
Chr1	9636597	9637670	391	H3K27ac_day2_pooled_peak_1921a	9636869	proximal
Chr1	9639005	9639648	118	H3K27ac_day2_pooled_peak_1922b	9639337	proximal
Chr1	9640955	9641950	241	H3K27ac_day2_pooled_peak_1923c	9641556	proximal
Chr1	9657342	9657822	232	H3K27ac_day2_pooled_peak_1925	9657600	proximal
Chr1	9662086	9662849	452	H3K27ac_day2_pooled_peak_1926a	9662409	proximal
Chr1	9675296	9676167	373	H3K27ac_day2_pooled_peak_1928b	9675964	proximal
Chr1	9719659	9720527	147	H3K27ac_day2_pooled_peak_1932c	9720343	proximal
Chr1	9724008	9724733	197	H3K27ac_day2_pooled_peak_1933b	9724472	proximal
Chr1	9729967	9730400	201	H3K27ac_day2_pooled_peak_1934	9730187	distal
Chr1	9731125	9732506	719	H3K27ac_day2_pooled_peak_1935b	9732151	proximal
Chr1	9740639	9741318	507	H3K27ac_day2_pooled_peak_1936	9740914	proximal
Chr1	9746841	9747593	470	H3K27ac_day2_pooled_peak_1939	9747096	proximal
Chr1	9777001	9777706	175	H3K27ac_day2_pooled_peak_1941b	9777454	proximal
Chr1	9779105	9780240	269	H3K27ac_day2_pooled_peak_1942a	9779337	proximal
Chr1	9795849	9796347	143	H3K27ac_day2_pooled_peak_1945a	9796012	proximal
Chr1	9833065	9834401	680	H3K27ac_day2_pooled_peak_1958b	9834208	proximal
Chr1	9835210	9835982	468	H3K27ac_day2_pooled_peak_1959b	9835594	proximal
Chr1	9847000	9847913	252	H3K27ac_day2_pooled_peak_1960	9847531	proximal
Chr1	9851786	9852348	241	H3K27ac_day2_pooled_peak_1963	9852134	proximal
Chr1	9854556	9855073	136	H3K27ac_day2_pooled_peak_1964	9854858	proximal
Chr1	9871255	9872156	160	H3K27ac_day2_pooled_peak_1965	9871747	proximal
Chr1	9874204	9875126	198	H3K27ac_day2_pooled_peak_1966b	9874624	proximal
Chr1	9886356	9887430	657	H3K27ac_day2_pooled_peak_1968c	9887166	proximal
Chr1	9889230	9890925	410	H3K27ac_day2_pooled_peak_1969b	9890077	proximal
Chr1	9940053	9941024	184	H3K27ac_day2_pooled_peak_1974b	9940462	proximal
Chr1	9944008	9944808	221	H3K27ac_day2_pooled_peak_1975a	9944199	proximal
Chr1	9951841	9952843	259	H3K27ac_day2_pooled_peak_1979a	9952383	proximal
Chr1	9963649	9964206	211	H3K27ac_day2_pooled_peak_1980	9963861	proximal
Chr1	9970941	9971495	119	H3K27ac_day2_pooled_peak_1984	9971249	proximal
Chr1	9978410	9979155	177	H3K27ac_day2_pooled_peak_1985	9978884	proximal
Chr1	9979837	9980752	250	H3K27ac_day2_pooled_peak_1986a	9980000	proximal
Chr1	9996895	9999401	455	H3K27ac_day2_pooled_peak_1989c	9997623	proximal
Chr1	10015976	10016539	291	H3K27ac_day2_pooled_peak_1990	10016208	proximal
Chr1	10023927	10024404	178	H3K27ac_day2_pooled_peak_1991	10024151	proximal
Chr1	10034762	10036208	303	H3K27ac_day2_pooled_peak_1994b	10035870	proximal
Chr1	10040804	10041498	201	H3K27ac_day2_pooled_peak_1995c	10041273	proximal
Chr1	10078315	10078898	249	H3K27ac_day2_pooled_peak_1997	10078539	proximal
Chr1	10102256	10102793	139	H3K27ac_day2_pooled_peak_1998	10102606	proximal
Chr1	10111157	10111579	119	H3K27ac_day2_pooled_peak_2000a	10111268	proximal
Chr1	10135434	10136093	257	H3K27ac_day2_pooled_peak_2003	10135694	proximal
Chr1	10149827	10150204	155	H3K27ac_day2_pooled_peak_2005	10149971	proximal
Chr1	10174292	10174770	165	H3K27ac_day2_pooled_peak_2009b	10174668	proximal
Chr1	10180547	10181239	211	H3K27ac_day2_pooled_peak_2010	10180764	proximal
Chr1	10194573	10195045	117	H3K27ac_day2_pooled_peak_2014	10194885	proximal
Chr1	10212127	10212711	274	H3K27ac_day2_pooled_peak_2017	10212404	proximal
Chr1	10224181	10225717	291	H3K27ac_day2_pooled_peak_2020d	10225111	proximal
Chr1	10248079	10249550	624	H3K27ac_day2_pooled_peak_2021b	10248543	proximal
Chr1	10252298	10252808	151	H3K27ac_day2_pooled_peak_2022	10252518	proximal
Chr1	10255348	10255810	138	H3K27ac_day2_pooled_peak_2024	10255493	proximal
Chr1	10260190	10261059	167	H3K27ac_day2_pooled_peak_2025c	10260877	proximal
Chr1	10264249	10265544	677	H3K27ac_day2_pooled_peak_2026a	10264560	proximal
Chr1	10287330	10287851	152	H3K27ac_day2_pooled_peak_2030b	10287700	proximal
Chr1	10293328	10294498	204	H3K27ac_day2_pooled_peak_2032a	10293657	proximal
Chr1	10299337	10300550	174	H3K27ac_day2_pooled_peak_2035	10300364	proximal
Chr1	10313130	10313945	232	H3K27ac_day2_pooled_peak_2037b	10313695	proximal
Chr1	10349544	10349872	127	H3K27ac_day2_pooled_peak_2042	10349774	proximal
Chr1	10381433	10381988	348	H3K27ac_day2_pooled_peak_2047	10381692	proximal
Chr1	10387212	10388309	317	H3K27ac_day2_pooled_peak_2048b	10387827	proximal
Chr1	10407272	10408084	157	H3K27ac_day2_pooled_peak_2049a	10407550	proximal
Chr1	10428472	10428997	280	H3K27ac_day2_pooled_peak_2052	10428880	distal
Chr1	10429855	10431103	318	H3K27ac_day2_pooled_peak_2053c	10430571	proximal
Chr1	10436703	10437959	167	H3K27ac_day2_pooled_peak_2055b	10437262	proximal
Chr1	10447087	10448209	185	H3K27ac_day2_pooled_peak_2057	10447366	proximal
Chr1	10462362	10462772	202	H3K27ac_day2_pooled_peak_2059	10462548	proximal
Chr1	10463348	10463957	201	H3K27ac_day2_pooled_peak_2060	10463632	proximal
Chr1	10468099	10469034	137	H3K27ac_day2_pooled_peak_2061a	10468273	proximal
Chr1	10477982	10478309	122	H3K27ac_day2_pooled_peak_2063	10478145	proximal
Chr1	10494708	10495195	136	H3K27ac_day2_pooled_peak_2067a	10494911	proximal
Chr1	10498369	10499486	231	H3K27ac_day2_pooled_peak_2068b	10499181	proximal
Chr1	10503519	10504727	241	H3K27ac_day2_pooled_peak_2071a	10504438	proximal
Chr1	10505463	10506106	351	H3K27ac_day2_pooled_peak_2072b	10505874	proximal
Chr1	10507592	10508274	142	H3K27ac_day2_pooled_peak_2073b	10507894	proximal
Chr1	10513212	10514099	324	H3K27ac_day2_pooled_peak_2076	10513556	proximal
Chr1	10572189	10572702	144	H3K27ac_day2_pooled_peak_2079	10572499	proximal
Chr1	10585623	10586580	138	H3K27ac_day2_pooled_peak_2080c	10586342	proximal
Chr1	10587519	10588238	187	H3K27ac_day2_pooled_peak_2081	10587855	proximal
Chr1	10625039	10626135	324	H3K27ac_day2_pooled_peak_2082a	10625364	proximal
Chr1	10628990	10630501	276	H3K27ac_day2_pooled_peak_2083d	10630228	proximal
Chr1	10645430	10645969	134	H3K27ac_day2_pooled_peak_2085	10645702	proximal
Chr1	10654884	10655621	125	H3K27ac_day2_pooled_peak_2086c	10655495	proximal
Chr1	10671918	10673599	238	H3K27ac_day2_pooled_peak_2088	10672443	proximal
Chr1	10680218	10681881	265	H3K27ac_day2_pooled_peak_2091b	10681044	proximal
Chr1	10686116	10690833	724	H3K27ac_day2_pooled_peak_2093m	10689803	proximal
Chr1	10715709	10717552	519	H3K27ac_day2_pooled_peak_2094a	10716046	proximal
Chr1	10722195	10723129	424	H3K27ac_day2_pooled_peak_2095a	10722415	proximal
Chr1	10728097	10728616	129	H3K27ac_day2_pooled_peak_2096	10728270	proximal
Chr1	10759087	10759845	137	H3K27ac_day2_pooled_peak_2100b	10759450	proximal
Chr1	10774842	10775425	176	H3K27ac_day2_pooled_peak_2102	10775173	proximal
Chr1	10779176	10779904	138	H3K27ac_day2_pooled_peak_2103	10779470	proximal
Chr1	10789849	10791165	429	H3K27ac_day2_pooled_peak_2105b	10790569	proximal
Chr1	10799196	10800910	168	H3K27ac_day2_pooled_peak_2108b	10800776	proximal
Chr1	10808294	10809125	293	H3K27ac_day2_pooled_peak_2110b	10808962	proximal
Chr1	10814863	10815656	179	H3K27ac_day2_pooled_peak_2112	10815196	proximal
Chr1	10818801	10819294	186	H3K27ac_day2_pooled_peak_2116b	10819133	proximal
Chr1	10834779	10835520	265	H3K27ac_day2_pooled_peak_2119c	10835358	proximal
Chr1	10839598	10839922	145	H3K27ac_day2_pooled_peak_2120	10839795	proximal
Chr1	10846674	10847371	160	H3K27ac_day2_pooled_peak_2123a	10846836	proximal
Chr1	10854658	10856024	118	H3K27ac_day2_pooled_peak_2124a	10854921	proximal
Chr1	10887870	10888564	190	H3K27ac_day2_pooled_peak_2129b	10888220	proximal
Chr1	10909009	10909580	153	H3K27ac_day2_pooled_peak_2132	10909289	proximal
Chr1	10940550	10941982	185	H3K27ac_day2_pooled_peak_2134c	10941269	proximal
Chr1	10947328	10949326	144	H3K27ac_day2_pooled_peak_2135f	10948655	proximal
Chr1	10960994	10961329	123	H3K27ac_day2_pooled_peak_2136	10961160	proximal
Chr1	10967062	10968288	342	H3K27ac_day2_pooled_peak_2137b	10967503	distal
Chr1	10993395	10994689	232	H3K27ac_day2_pooled_peak_2140	10993874	proximal
Chr1	11000861	11001461	190	H3K27ac_day2_pooled_peak_2143	11001117	proximal
Chr1	11039618	11039959	146	H3K27ac_day2_pooled_peak_2145	11039805	proximal
Chr1	11043042	11043738	223	H3K27ac_day2_pooled_peak_2146c	11043541	proximal
Chr1	11056202	11057714	326	H3K27ac_day2_pooled_peak_2148	11057426	proximal
Chr1	11106960	11108114	201	H3K27ac_day2_pooled_peak_2150c	11107798	proximal
Chr1	11115132	11115998	408	H3K27ac_day2_pooled_peak_2151b	11115772	proximal
Chr1	11123806	11124156	190	H3K27ac_day2_pooled_peak_2153	11123908	proximal
Chr1	11133551	11134073	145	H3K27ac_day2_pooled_peak_2154	11133692	proximal
Chr1	11140560	11141188	456	H3K27ac_day2_pooled_peak_2155	11140808	proximal
Chr1	11143906	11145399	387	H3K27ac_day2_pooled_peak_2157	11144361	proximal
Chr1	11156822	11157484	252	H3K27ac_day2_pooled_peak_2160a	11156977	proximal
Chr1	11164224	11164910	386	H3K27ac_day2_pooled_peak_2162b	11164610	proximal
Chr1	11181766	11182550	481	H3K27ac_day2_pooled_peak_2163	11182060	proximal
Chr1	11193749	11194230	211	H3K27ac_day2_pooled_peak_2164a	11193855	proximal
Chr1	11215442	11217307	478	H3K27ac_day2_pooled_peak_2171a	11215608	proximal
Chr1	11218532	11219435	180	H3K27ac_day2_pooled_peak_2174c	11219161	proximal
Chr1	11221540	11222730	457	H3K27ac_day2_pooled_peak_2175b	11222222	proximal
Chr1	11248640	11249375	147	H3K27ac_day2_pooled_peak_2176b	11249091	proximal
Chr1	11258209	11258722	373	H3K27ac_day2_pooled_peak_2177	11258389	proximal
Chr1	11261773	11262650	179	H3K27ac_day2_pooled_peak_2178b	11262435	proximal
Chr1	11264434	11264920	220	H3K27ac_day2_pooled_peak_2179	11264776	proximal
Chr1	11314448	11314905	190	H3K27ac_day2_pooled_peak_2183a	11314588	proximal
Chr1	11330152	11330747	180	H3K27ac_day2_pooled_peak_2184b	11330489	proximal
Chr1	11332883	11333374	239	H3K27ac_day2_pooled_peak_2185b	11333252	proximal
Chr1	11359696	11360537	176	H3K27ac_day2_pooled_peak_2187a	11359902	proximal
Chr1	11391219	11392028	214	H3K27ac_day2_pooled_peak_2194b	11391668	proximal
Chr1	11396401	11396892	126	H3K27ac_day2_pooled_peak_2195	11396578	proximal
Chr1	11413931	11414419	162	H3K27ac_day2_pooled_peak_2198	11414123	proximal
Chr1	11420117	11420814	187	H3K27ac_day2_pooled_peak_2201b	11420524	proximal
Chr1	11423019	11423681	464	H3K27ac_day2_pooled_peak_2202a	11423302	proximal
Chr1	11430262	11431704	222	H3K27ac_day2_pooled_peak_2203a	11430509	proximal
Chr1	11436270	11437395	143	H3K27ac_day2_pooled_peak_2205	11436411	proximal
Chr1	11457297	11457468	133	H3K27ac_day2_pooled_peak_2209	11457369	proximal
Chr1	11470320	11471402	126	H3K27ac_day2_pooled_peak_2214b	11471008	proximal
Chr1	11479910	11480470	196	H3K27ac_day2_pooled_peak_2217	11480125	proximal
Chr1	11528526	11529059	180	H3K27ac_day2_pooled_peak_2218	11528767	proximal
Chr1	11532633	11533216	215	H3K27ac_day2_pooled_peak_2219a	11532841	proximal
Chr1	11535734	11536219	136	H3K27ac_day2_pooled_peak_2221	11536047	proximal
Chr1	11543382	11544103	116	H3K27ac_day2_pooled_peak_2223b	11543870	proximal
Chr1	11552686	11553507	269	H3K27ac_day2_pooled_peak_2224a	11552978	proximal
Chr1	11561134	11561792	176	H3K27ac_day2_pooled_peak_2228b	11561653	proximal
Chr1	11568651	11569381	149	H3K27ac_day2_pooled_peak_2230a	11568794	proximal
Chr1	11594830	11595962	841	H3K27ac_day2_pooled_peak_2234b	11595598	proximal
Chr1	11604204	11605064	363	H3K27ac_day2_pooled_peak_2236b	11604802	proximal
Chr1	11606867	11607655	230	H3K27ac_day2_pooled_peak_2238b	11607470	proximal
Chr1	11612147	11613130	258	H3K27ac_day2_pooled_peak_2240b	11612441	proximal
Chr1	11629379	11630493	164	H3K27ac_day2_pooled_peak_2242a	11629684	proximal
Chr1	11641174	11641839	211	H3K27ac_day2_pooled_peak_2243b	11641710	proximal
Chr1	11653508	11653972	304	H3K27ac_day2_pooled_peak_2245	11653759	proximal
Chr1	11659838	11660438	302	H3K27ac_day2_pooled_peak_2246b	11660267	proximal
Chr1	11665411	11666104	203	H3K27ac_day2_pooled_peak_2247b	11665855	proximal
Chr1	11673005	11673876	205	H3K27ac_day2_pooled_peak_2248c	11673579	proximal
Chr1	11676930	11677428	231	H3K27ac_day2_pooled_peak_2249	11677228	proximal
Chr1	11684601	11685159	124	H3K27ac_day2_pooled_peak_2251a	11684849	distal
Chr1	11738186	11739251	304	H3K27ac_day2_pooled_peak_2259a	11738433	proximal
Chr1	11749135	11749776	252	H3K27ac_day2_pooled_peak_2261	11749554	proximal
Chr1	11751316	11752002	145	H3K27ac_day2_pooled_peak_2262b	11751677	proximal
Chr1	11773584	11774185	145	H3K27ac_day2_pooled_peak_2265	11773976	proximal
Chr1	11784090	11784674	137	H3K27ac_day2_pooled_peak_2266b	11784435	proximal
Chr1	11796353	11797991	263	H3K27ac_day2_pooled_peak_2267b	11797006	proximal
Chr1	11799010	11800961	953	H3K27ac_day2_pooled_peak_2268c	11800580	proximal
Chr1	11827556	11828481	154	H3K27ac_day2_pooled_peak_2270c	11828112	proximal
Chr1	11845548	11846083	1124	H3K27ac_day2_pooled_peak_2273	11845819	proximal
Chr1	11858278	11859128	213	H3K27ac_day2_pooled_peak_2275a	11858554	proximal
Chr1	11876170	11877359	657	H3K27ac_day2_pooled_peak_2276b	11877055	proximal
Chr1	11907593	11908832	223	H3K27ac_day2_pooled_peak_2278c	11908224	proximal
Chr1	11928880	11929506	252	H3K27ac_day2_pooled_peak_2282	11929040	proximal
Chr1	11931255	11932475	393	H3K27ac_day2_pooled_peak_2283a	11931488	proximal
Chr1	11933158	11934686	330	H3K27ac_day2_pooled_peak_2285d	11934226	proximal
Chr1	11955762	11956465	208	H3K27ac_day2_pooled_peak_2288	11956106	proximal
Chr1	12046738	12047481	215	H3K27ac_day2_pooled_peak_2294a	12046943	proximal
Chr1	12058230	12059490	185	H3K27ac_day2_pooled_peak_2295c	12059062	proximal
Chr1	12084888	12085741	454	H3K27ac_day2_pooled_peak_2299	12085187	proximal
Chr1	12091942	12092995	133	H3K27ac_day2_pooled_peak_2301c	12092697	proximal
Chr1	12104175	12104666	194	H3K27ac_day2_pooled_peak_2303	12104428	proximal
Chr1	12108935	12109525	180	H3K27ac_day2_pooled_peak_2304	12109170	proximal
Chr1	12118261	12118793	169	H3K27ac_day2_pooled_peak_2305	12118629	proximal
Chr1	12121956	12123476	235	H3K27ac_day2_pooled_peak_2307d	12123140	proximal
Chr1	12144554	12145297	264	H3K27ac_day2_pooled_peak_2309a	12144720	proximal
Chr1	12149804	12150250	201	H3K27ac_day2_pooled_peak_2312b	12150131	proximal
Chr1	12151647	12152279	186	H3K27ac_day2_pooled_peak_2313b	12152157	proximal
Chr1	12265006	12265498	162	H3K27ac_day2_pooled_peak_2321	12265305	proximal
Chr1	12355857	12356284	146	H3K27ac_day2_pooled_peak_2324a	12355960	proximal
Chr1	12371108	12371545	117	H3K27ac_day2_pooled_peak_2328	12371357	proximal
Chr1	12418391	12419006	279	H3K27ac_day2_pooled_peak_2329b	12418749	proximal
Chr1	12426738	12427209	150	H3K27ac_day2_pooled_peak_2330a	12426931	proximal
Chr1	12429950	12430532	161	H3K27ac_day2_pooled_peak_2331	12430239	proximal
Chr1	12435902	12436506	225	H3K27ac_day2_pooled_peak_2332	12436103	proximal
Chr1	12455703	12456568	750	H3K27ac_day2_pooled_peak_2336a	12455972	proximal
Chr1	12465241	12466068	176	H3K27ac_day2_pooled_peak_2337a	12465607	proximal
Chr1	12503435	12504194	211	H3K27ac_day2_pooled_peak_2340c	12503867	proximal
Chr1	12534403	12535101	236	H3K27ac_day2_pooled_peak_2344	12534754	proximal
Chr1	12543052	12543324	155	H3K27ac_day2_pooled_peak_2345	12543169	proximal
Chr1	12582098	12582621	536	H3K27ac_day2_pooled_peak_2350	12582307	proximal
Chr1	12604302	12604994	153	H3K27ac_day2_pooled_peak_2351	12604510	proximal
Chr1	12650509	12651048	255	H3K27ac_day2_pooled_peak_2352	12650831	proximal
Chr1	12840442	12841090	200	H3K27ac_day2_pooled_peak_2358	12840739	distal
Chr1	12867151	12868256	479	H3K27ac_day2_pooled_peak_2359a	12867413	proximal
Chr1	12977719	12978403	248	H3K27ac_day2_pooled_peak_2361	12978029	proximal
Chr1	13030647	13031168	300	H3K27ac_day2_pooled_peak_2363	13030787	proximal
Chr1	13039971	13040807	516	H3K27ac_day2_pooled_peak_2365a	13040244	proximal
Chr1	13054499	13055014	155	H3K27ac_day2_pooled_peak_2366b	13054870	proximal
Chr1	13071313	13072197	237	H3K27ac_day2_pooled_peak_2367b	13071696	proximal
Chr1	13078557	13079434	121	H3K27ac_day2_pooled_peak_2368a	13078799	proximal
Chr1	13116172	13117126	280	H3K27ac_day2_pooled_peak_2370c	13116852	proximal
Chr1	13156610	13157153	146	H3K27ac_day2_pooled_peak_2374a	13156731	proximal
Chr1	13192622	13193353	121	H3K27ac_day2_pooled_peak_2375a	13192871	proximal
Chr1	13205406	13206060	221	H3K27ac_day2_pooled_peak_2376b	13205715	proximal
Chr1	13450250	13450903	311	H3K27ac_day2_pooled_peak_2379	13450538	proximal
Chr1	13470281	13470558	127	H3K27ac_day2_pooled_peak_2381	13470381	proximal
Chr1	13640674	13641143	165	H3K27ac_day2_pooled_peak_2386	13640829	proximal
Chr1	13669461	13670301	338	H3K27ac_day2_pooled_peak_2387b	13669808	proximal
Chr1	13697889	13698634	130	H3K27ac_day2_pooled_peak_2389b	13698269	proximal
Chr1	13702895	13703555	118	H3K27ac_day2_pooled_peak_2391b	13703365	proximal
Chr1	13899713	13900754	118	H3K27ac_day2_pooled_peak_2392c	13900433	proximal
Chr1	14004084	14004795	187	H3K27ac_day2_pooled_peak_2393c	14004586	proximal
Chr1	14024975	14025641	246	H3K27ac_day2_pooled_peak_2394a	14025247	proximal
Chr1	14295717	14296158	204	H3K27ac_day2_pooled_peak_2396	14295920	proximal
Chr1	15081888	15085107	694	H3K27ac_day2_pooled_peak_2402b	15084865	proximal
Chr1	15650170	15651043	148	H3K27ac_day2_pooled_peak_2404a	15650380	proximal
Chr1	15652087	15652565	263	H3K27ac_day2_pooled_peak_2405	15652311	proximal
Chr1	15899568	15900009	268	H3K27ac_day2_pooled_peak_2407	15899808	proximal
Chr1	16137172	16137435	201	H3K27ac_day2_pooled_peak_2416	16137291	proximal
Chr1	16230466	16231247	269	H3K27ac_day2_pooled_peak_2417	16231057	proximal
Chr1	16266683	16267195	219	H3K27ac_day2_pooled_peak_2418	16266917	proximal
Chr1	16310103	16310888	431	H3K27ac_day2_pooled_peak_2421b	16310688	proximal
Chr1	16412253	16412744	347	H3K27ac_day2_pooled_peak_2423	16412488	proximal
Chr1	16468061	16469030	133	H3K27ac_day2_pooled_peak_2425a	16468257	proximal
Chr1	16478245	16478695	215	H3K27ac_day2_pooled_peak_2427	16478527	proximal
Chr1	16484299	16485043	188	H3K27ac_day2_pooled_peak_2428a	16484468	proximal
Chr1	16617290	16618152	146	H3K27ac_day2_pooled_peak_2434a	16617503	proximal
Chr1	16646755	16647348	130	H3K27ac_day2_pooled_peak_2436a	16646922	proximal
Chr1	16654037	16654917	121	H3K27ac_day2_pooled_peak_2438a	16654253	proximal
Chr1	16708909	16709590	118	H3K27ac_day2_pooled_peak_2440	16709307	proximal
Chr1	16785986	16786825	174	H3K27ac_day2_pooled_peak_2443b	16786545	proximal
Chr1	16799528	16799996	127	H3K27ac_day2_pooled_peak_2445b	16799799	proximal
Chr1	16897388	16898448	347	H3K27ac_day2_pooled_peak_2450d	16898293	proximal
Chr1	16923618	16924480	228	H3K27ac_day2_pooled_peak_2455b	16923976	proximal
Chr1	16926336	16926925	241	H3K27ac_day2_pooled_peak_2456	16926660	proximal
Chr1	16939875	16940266	168	H3K27ac_day2_pooled_peak_2458	16939996	proximal
Chr1	16983961	16984429	152	H3K27ac_day2_pooled_peak_2462	16984120	proximal
Chr1	16999629	16999989	145	H3K27ac_day2_pooled_peak_2463	16999794	proximal
Chr1	17009125	17009791	204	H3K27ac_day2_pooled_peak_2465b	17009507	proximal
Chr1	17031324	17031801	130	H3K27ac_day2_pooled_peak_2466	17031483	proximal
Chr1	17132896	17133670	165	H3K27ac_day2_pooled_peak_2477b	17133252	proximal
Chr1	17170680	17171465	331	H3K27ac_day2_pooled_peak_2482	17171252	proximal
Chr1	17176055	17176814	147	H3K27ac_day2_pooled_peak_2483b	17176517	proximal
Chr1	17191459	17192718	487	H3K27ac_day2_pooled_peak_2485a	17191670	proximal
Chr1	17199335	17200079	263	H3K27ac_day2_pooled_peak_2486	17199627	proximal
Chr1	17276893	17277765	249	H3K27ac_day2_pooled_peak_2490b	17277480	proximal
Chr1	17285025	17285717	438	H3K27ac_day2_pooled_peak_2491	17285335	proximal
Chr1	17297953	17298819	346	H3K27ac_day2_pooled_peak_2492b	17298490	proximal
Chr1	17300818	17301578	130	H3K27ac_day2_pooled_peak_2493a	17301100	proximal
Chr1	17306562	17307122	140	H3K27ac_day2_pooled_peak_2494a	17306787	proximal
Chr1	17310707	17311385	329	H3K27ac_day2_pooled_peak_2495	17311126	proximal
Chr1	17319166	17319775	287	H3K27ac_day2_pooled_peak_2496a	17319408	proximal
Chr1	17343003	17343640	433	H3K27ac_day2_pooled_peak_2500	17343210	proximal
Chr1	17375515	17375974	155	H3K27ac_day2_pooled_peak_2502	17375823	proximal
Chr1	17396527	17397239	273	H3K27ac_day2_pooled_peak_2504b	17396943	proximal
Chr1	17424749	17425373	200	H3K27ac_day2_pooled_peak_2505b	17425191	proximal
Chr1	17432653	17433131	180	H3K27ac_day2_pooled_peak_2507	17432860	proximal
Chr1	17457078	17457680	143	H3K27ac_day2_pooled_peak_2509a	17457306	proximal
Chr1	17539074	17539440	159	H3K27ac_day2_pooled_peak_2513	17539172	proximal
Chr1	17558229	17559076	308	H3K27ac_day2_pooled_peak_2514a	17558452	proximal
Chr1	17562044	17562947	268	H3K27ac_day2_pooled_peak_2516c	17562760	proximal
Chr1	17566666	17567421	239	H3K27ac_day2_pooled_peak_2517b	17566936	proximal
Chr1	17569454	17570119	510	H3K27ac_day2_pooled_peak_2519	17569869	proximal
Chr1	17577675	17578206	303	H3K27ac_day2_pooled_peak_2520	17577995	distal
Chr1	17614342	17614926	184	H3K27ac_day2_pooled_peak_2522b	17614748	proximal
Chr1	17687246	17687577	334	H3K27ac_day2_pooled_peak_2525	17687467	proximal
Chr1	17718349	17719280	324	H3K27ac_day2_pooled_peak_2527b	17718968	proximal
Chr1	17773073	17773399	189	H3K27ac_day2_pooled_peak_2533	17773245	proximal
Chr1	17788164	17788585	119	H3K27ac_day2_pooled_peak_2535b	17788463	proximal
Chr1	17797592	17798394	328	H3K27ac_day2_pooled_peak_2537	17798093	proximal
Chr1	17805845	17806225	135	H3K27ac_day2_pooled_peak_2539	17806087	proximal
Chr1	17811126	17811828	279	H3K27ac_day2_pooled_peak_2540b	17811629	proximal
Chr1	17829475	17830374	503	H3K27ac_day2_pooled_peak_2542b	17830072	proximal
Chr1	17835262	17836278	176	H3K27ac_day2_pooled_peak_2543b	17835622	proximal
Chr1	17847036	17847886	138	H3K27ac_day2_pooled_peak_2544a	17847307	proximal
Chr1	17863902	17864245	155	H3K27ac_day2_pooled_peak_2548	17864126	proximal
Chr1	17868712	17869233	127	H3K27ac_day2_pooled_peak_2551a	17868827	proximal
Chr1	17874482	17875588	312	H3K27ac_day2_pooled_peak_2553a	17874788	proximal
Chr1	17878796	17879282	146	H3K27ac_day2_pooled_peak_2554a	17878910	proximal
Chr1	17891425	17892492	201	H3K27ac_day2_pooled_peak_2556c	17892178	proximal
Chr1	17897953	17898723	160	H3K27ac_day2_pooled_peak_2559c	17898586	proximal
Chr1	17907007	17907586	222	H3K27ac_day2_pooled_peak_2561b	17907294	proximal
Chr1	17910736	17911061	210	H3K27ac_day2_pooled_peak_2564	17910824	proximal
Chr1	17918453	17919821	194	H3K27ac_day2_pooled_peak_2566b	17918834	proximal
Chr1	17927991	17928746	263	H3K27ac_day2_pooled_peak_2568c	17928487	proximal
Chr1	17940103	17940714	426	H3K27ac_day2_pooled_peak_2569	17940265	proximal
Chr1	17951943	17953614	197	H3K27ac_day2_pooled_peak_2571b	17952267	proximal
Chr1	17972142	17973239	204	H3K27ac_day2_pooled_peak_2577a	17972578	proximal
Chr1	17974950	17976347	432	H3K27ac_day2_pooled_peak_2578d	17975994	proximal
Chr1	17982832	17984447	307	H3K27ac_day2_pooled_peak_2580	17983157	proximal
Chr1	18030848	18031248	186	H3K27ac_day2_pooled_peak_2584	18030995	proximal
Chr1	18038606	18039368	403	H3K27ac_day2_pooled_peak_2585b	18039000	proximal
Chr1	18040213	18040863	159	H3K27ac_day2_pooled_peak_2586c	18040639	proximal
Chr1	18047025	18047608	126	H3K27ac_day2_pooled_peak_2587	18047456	proximal
Chr1	18060817	18061292	138	H3K27ac_day2_pooled_peak_2588	18061031	proximal
Chr1	18070611	18071490	139	H3K27ac_day2_pooled_peak_2592c	18071249	proximal
Chr1	18072483	18072900	116	H3K27ac_day2_pooled_peak_2593	18072617	proximal
Chr1	18080541	18081302	215	H3K27ac_day2_pooled_peak_2596a	18080736	proximal
Chr1	18087279	18087792	155	H3K27ac_day2_pooled_peak_2597b	18087684	proximal
Chr1	18106928	18107554	160	H3K27ac_day2_pooled_peak_2600b	18107263	proximal
Chr1	18112553	18113262	122	H3K27ac_day2_pooled_peak_2601a	18112738	proximal
Chr1	18116743	18117561	291	H3K27ac_day2_pooled_peak_2602b	18117223	proximal
Chr1	18148509	18148952	125	H3K27ac_day2_pooled_peak_2606	18148763	proximal
Chr1	18177843	18178276	196	H3K27ac_day2_pooled_peak_2609	18178034	proximal
Chr1	18183963	18184495	211	H3K27ac_day2_pooled_peak_2610b	18184297	proximal
Chr1	18186668	18187557	353	H3K27ac_day2_pooled_peak_2611b	18187233	proximal
Chr1	18215968	18216373	121	H3K27ac_day2_pooled_peak_2612	18216242	proximal
Chr1	18218765	18219175	154	H3K27ac_day2_pooled_peak_2613	18218922	proximal
Chr1	18234761	18235297	139	H3K27ac_day2_pooled_peak_2614a	18234988	proximal
Chr1	18252159	18253170	141	H3K27ac_day2_pooled_peak_2616c	18252878	proximal
Chr1	18276623	18277599	150	H3K27ac_day2_pooled_peak_2618b	18276941	proximal
Chr1	18283053	18283663	253	H3K27ac_day2_pooled_peak_2619	18283234	proximal
Chr1	18286469	18286926	252	H3K27ac_day2_pooled_peak_2621	18286791	proximal
Chr1	18306546	18307004	143	H3K27ac_day2_pooled_peak_2622b	18306899	proximal
Chr1	18315123	18316457	307	H3K27ac_day2_pooled_peak_2623c	18316161	proximal
Chr1	18317526	18319111	384	H3K27ac_day2_pooled_peak_2624b	18318017	proximal
Chr1	18329666	18330216	155	H3K27ac_day2_pooled_peak_2628	18329855	proximal
Chr1	18336869	18337526	154	H3K27ac_day2_pooled_peak_2630a	18337141	proximal
Chr1	18351495	18352693	257	H3K27ac_day2_pooled_peak_2632a	18351833	proximal
Chr1	18365858	18366539	122	H3K27ac_day2_pooled_peak_2637a	18366045	proximal
Chr1	18377490	18379672	431	H3K27ac_day2_pooled_peak_2638a	18377883	proximal
Chr1	18385635	18386056	122	H3K27ac_day2_pooled_peak_2640	18385904	proximal
Chr1	18393037	18393888	525	H3K27ac_day2_pooled_peak_2641b	18393580	proximal
Chr1	18404700	18405526	181	H3K27ac_day2_pooled_peak_2644b	18405385	proximal
Chr1	18416528	18417225	195	H3K27ac_day2_pooled_peak_2648	18416821	proximal
Chr1	18429052	18430299	536	H3K27ac_day2_pooled_peak_2650a	18429415	proximal
Chr1	18436739	18437237	135	H3K27ac_day2_pooled_peak_2651a	18436866	proximal
Chr1	18442881	18443582	126	H3K27ac_day2_pooled_peak_2652a	18443094	proximal
Chr1	18452155	18453596	192	H3K27ac_day2_pooled_peak_2654a	18452555	proximal
Chr1	18455794	18456526	415	H3K27ac_day2_pooled_peak_2656b	18456304	proximal
Chr1	18470072	18471265	156	H3K27ac_day2_pooled_peak_2657c	18470966	proximal
Chr1	18496476	18497292	347	H3K27ac_day2_pooled_peak_2658b	18496832	proximal
Chr1	18503929	18504500	242	H3K27ac_day2_pooled_peak_2660	18504250	proximal
Chr1	18511990	18512596	177	H3K27ac_day2_pooled_peak_2664	18512331	proximal
Chr1	18539243	18539859	231	H3K27ac_day2_pooled_peak_2670b	18539571	proximal
Chr1	18597943	18598329	144	H3K27ac_day2_pooled_peak_2677	18598129	proximal
Chr1	18620860	18621686	125	H3K27ac_day2_pooled_peak_2680c	18621547	proximal
Chr1	18627731	18628345	275	H3K27ac_day2_pooled_peak_2681a	18627908	proximal
Chr1	18631610	18631899	136	H3K27ac_day2_pooled_peak_2682	18631723	proximal
Chr1	18658627	18659310	122	H3K27ac_day2_pooled_peak_2685b	18659036	proximal
Chr1	18678699	18679650	204	H3K27ac_day2_pooled_peak_2687b	18679363	proximal
Chr1	18685283	18686698	172	H3K27ac_day2_pooled_peak_2689a	18685447	proximal
Chr1	18689571	18690416	132	H3K27ac_day2_pooled_peak_2690c	18690227	proximal
Chr1	18692488	18693060	483	H3K27ac_day2_pooled_peak_2691	18692751	proximal
Chr1	18693780	18694574	166	H3K27ac_day2_pooled_peak_2692b	18694248	proximal
Chr1	18701923	18702510	186	H3K27ac_day2_pooled_peak_2693	18702265	proximal
Chr1	18715298	18716780	262	H3K27ac_day2_pooled_peak_2695b	18715777	proximal
Chr1	18727707	18728262	190	H3K27ac_day2_pooled_peak_2700b	18728075	proximal
Chr1	18739070	18739480	146	H3K27ac_day2_pooled_peak_2703a	18739171	proximal
Chr1	18756818	18758427	907	H3K27ac_day2_pooled_peak_2706d	18758158	proximal
Chr1	18771200	18771941	301	H3K27ac_day2_pooled_peak_2707b	18771637	proximal
Chr1	18776238	18776859	205	H3K27ac_day2_pooled_peak_2709b	18776654	proximal
Chr1	18782027	18782656	220	H3K27ac_day2_pooled_peak_2710	18782485	proximal
Chr1	18787109	18787745	220	H3K27ac_day2_pooled_peak_2711	18787491	proximal
Chr1	18795205	18795864	275	H3K27ac_day2_pooled_peak_2712	18795453	proximal
Chr1	18807742	18808312	146	H3K27ac_day2_pooled_peak_2713	18808009	proximal
Chr1	18825959	18826578	278	H3K27ac_day2_pooled_peak_2715	18826182	proximal
Chr1	18839123	18839868	202	H3K27ac_day2_pooled_peak_2716a	18839380	proximal
Chr1	18865065	18866688	422	H3K27ac_day2_pooled_peak_2717	18865393	proximal
Chr1	18870105	18870948	144	H3K27ac_day2_pooled_peak_2720a	18870351	proximal
Chr1	18880232	18880776	135	H3K27ac_day2_pooled_peak_2721a	18880459	proximal
Chr1	18926981	18928552	143	H3K27ac_day2_pooled_peak_2724a	18927249	proximal
Chr1	18929979	18930706	298	H3K27ac_day2_pooled_peak_2727b	18930477	proximal
Chr1	18934384	18935978	175	H3K27ac_day2_pooled_peak_2728e	18935670	proximal
Chr1	18944794	18945725	179	H3K27ac_day2_pooled_peak_2730b	18945265	proximal
Chr1	18949709	18950455	193	H3K27ac_day2_pooled_peak_2731a	18949969	proximal
Chr1	18953873	18954351	170	H3K27ac_day2_pooled_peak_2732	18954014	proximal
Chr1	19021088	19021750	362	H3K27ac_day2_pooled_peak_2734	19021569	proximal
Chr1	19035815	19036482	143	H3K27ac_day2_pooled_peak_2735a	19036048	proximal
Chr1	19044505	19044922	136	H3K27ac_day2_pooled_peak_2740	19044649	proximal
Chr1	19050384	19051353	140	H3K27ac_day2_pooled_peak_2743a	19050506	proximal
Chr1	19051899	19052612	380	H3K27ac_day2_pooled_peak_2744b	19052348	proximal
Chr1	19100642	19100958	126	H3K27ac_day2_pooled_peak_2749	19100844	proximal
Chr1	19106760	19107723	487	H3K27ac_day2_pooled_peak_2751a	19107103	proximal
Chr1	19113164	19113978	216	H3K27ac_day2_pooled_peak_2753a	19113320	proximal
Chr1	19115534	19116352	371	H3K27ac_day2_pooled_peak_2754a	19115887	proximal
Chr1	19118846	19119296	154	H3K27ac_day2_pooled_peak_2755	19119156	proximal
Chr1	19121061	19121913	122	H3K27ac_day2_pooled_peak_2757b	19121714	proximal
Chr1	19124196	19124904	148	H3K27ac_day2_pooled_peak_2758a	19124523	proximal
Chr1	19125561	19126333	302	H3K27ac_day2_pooled_peak_2759	19125895	proximal
Chr1	19136469	19137155	190	H3K27ac_day2_pooled_peak_2761a	19136577	proximal
Chr1	19149542	19150142	127	H3K27ac_day2_pooled_peak_2763	19149840	proximal
Chr1	19152553	19153415	383	H3K27ac_day2_pooled_peak_2765a	19152831	proximal
Chr1	19154376	19155623	609	H3K27ac_day2_pooled_peak_2767a	19154634	proximal
Chr1	19165993	19166841	263	H3K27ac_day2_pooled_peak_2769a	19166311	proximal
Chr1	19188006	19188811	174	H3K27ac_day2_pooled_peak_2774b	19188583	proximal
Chr1	19191618	19192116	117	H3K27ac_day2_pooled_peak_2776	19191772	proximal
Chr1	19199568	19200311	212	H3K27ac_day2_pooled_peak_2777	19199854	proximal
Chr1	19297720	19299147	203	H3K27ac_day2_pooled_peak_2778b	19298641	proximal
Chr1	19305455	19306798	395	H3K27ac_day2_pooled_peak_2779b	19306303	proximal
Chr1	19326380	19326870	155	H3K27ac_day2_pooled_peak_2781b	19326673	proximal
Chr1	19413936	19414510	169	H3K27ac_day2_pooled_peak_2783b	19414280	proximal
Chr1	19454107	19454632	194	H3K27ac_day2_pooled_peak_2786b	19454457	proximal
Chr1	19468846	19469628	159	H3K27ac_day2_pooled_peak_2788b	19469371	proximal
Chr1	19475365	19476286	415	H3K27ac_day2_pooled_peak_2789b	19475920	proximal
Chr1	19478124	19478767	230	H3K27ac_day2_pooled_peak_2790a	19478381	proximal
Chr1	19484313	19484978	239	H3K27ac_day2_pooled_peak_2792a	19484614	proximal
Chr1	19499109	19500061	146	H3K27ac_day2_pooled_peak_2796a	19499210	proximal
Chr1	19509030	19509607	186	H3K27ac_day2_pooled_peak_2797	19509197	proximal
Chr1	19527913	19528392	121	H3K27ac_day2_pooled_peak_2799	19528151	proximal
Chr1	19559996	19560547	194	H3K27ac_day2_pooled_peak_2800	19560220	proximal
Chr1	19565774	19566313	231	H3K27ac_day2_pooled_peak_2802a	19565897	proximal
Chr1	19571313	19572077	231	H3K27ac_day2_pooled_peak_2804c	19571836	proximal
Chr1	19573275	19574081	319	H3K27ac_day2_pooled_peak_2805b	19573770	proximal
Chr1	19603665	19604379	171	H3K27ac_day2_pooled_peak_2809	19604005	proximal
Chr1	19608131	19608588	157	H3K27ac_day2_pooled_peak_2810	19608423	proximal
Chr1	19639231	19640379	233	H3K27ac_day2_pooled_peak_2814c	19640077	proximal
Chr1	19640896	19641480	427	H3K27ac_day2_pooled_peak_2815	19641145	proximal
Chr1	19642651	19643524	116	H3K27ac_day2_pooled_peak_2816b	19642910	proximal
Chr1	19645266	19646232	281	H3K27ac_day2_pooled_peak_2817a	19645520	proximal
Chr1	19651347	19652010	577	H3K27ac_day2_pooled_peak_2818a	19651649	proximal
Chr1	19658671	19659761	140	H3K27ac_day2_pooled_peak_2819b	19658994	proximal
Chr1	19685958	19686615	133	H3K27ac_day2_pooled_peak_2821a	19686115	proximal
Chr1	19737485	19738031	531	H3K27ac_day2_pooled_peak_2824	19737638	proximal
Chr1	19746212	19747160	208	H3K27ac_day2_pooled_peak_2825d	19747034	proximal
Chr1	19761090	19761359	127	H3K27ac_day2_pooled_peak_2827	19761230	proximal
Chr1	19766768	19767451	181	H3K27ac_day2_pooled_peak_2830a	19767018	proximal
Chr1	19772024	19772994	189	H3K27ac_day2_pooled_peak_2831b	19772569	proximal
Chr1	19783513	19784441	142	H3K27ac_day2_pooled_peak_2833a	19783723	proximal
Chr1	19792765	19793443	252	H3K27ac_day2_pooled_peak_2837	19793041	proximal
Chr1	19813826	19814495	118	H3K27ac_day2_pooled_peak_2843b	19814160	proximal
Chr1	19821424	19822103	371	H3K27ac_day2_pooled_peak_2844b	19821772	proximal
Chr1	19842874	19843433	382	H3K27ac_day2_pooled_peak_2845	19843138	proximal
Chr1	19844695	19845743	386	H3K27ac_day2_pooled_peak_2846a	19844939	proximal
Chr1	19850139	19851728	340	H3K27ac_day2_pooled_peak_2849d	19851307	proximal
Chr1	19855684	19856951	315	H3K27ac_day2_pooled_peak_2850f	19856801	proximal
Chr1	19866533	19867291	154	H3K27ac_day2_pooled_peak_2852b	19867047	proximal
Chr1	19871273	19872359	307	H3K27ac_day2_pooled_peak_2853b	19871848	proximal
Chr1	19879500	19880719	360	H3K27ac_day2_pooled_peak_2854a	19879699	proximal
Chr1	19887308	19888202	169	H3K27ac_day2_pooled_peak_2855c	19887902	proximal
Chr1	19892732	19893476	296	H3K27ac_day2_pooled_peak_2857b	19893224	proximal
Chr1	19903926	19904539	135	H3K27ac_day2_pooled_peak_2859a	19904082	proximal
Chr1	19913347	19914463	310	H3K27ac_day2_pooled_peak_2861a	19913634	proximal
Chr1	19915295	19916577	386	H3K27ac_day2_pooled_peak_2863b	19916275	proximal
Chr1	19917921	19918737	118	H3K27ac_day2_pooled_peak_2864b	19918406	proximal
Chr1	19924797	19925534	147	H3K27ac_day2_pooled_peak_2866a	19925027	proximal
Chr1	19953333	19954243	208	H3K27ac_day2_pooled_peak_2870b	19953767	proximal
Chr1	19955720	19956669	151	H3K27ac_day2_pooled_peak_2871c	19956394	proximal
Chr1	19973457	19974281	165	H3K27ac_day2_pooled_peak_2875b	19973999	proximal
Chr1	19978172	19978791	258	H3K27ac_day2_pooled_peak_2878	19978506	proximal
Chr1	19981390	19982130	127	H3K27ac_day2_pooled_peak_2879a	19981584	proximal
Chr1	19987329	19987807	184	H3K27ac_day2_pooled_peak_2880	19987508	proximal
Chr1	19996314	19997175	171	H3K27ac_day2_pooled_peak_2882b	19996783	proximal
Chr1	20027772	20028637	503	H3K27ac_day2_pooled_peak_2883b	20028344	proximal
Chr1	20036656	20036974	155	H3K27ac_day2_pooled_peak_2885	20036839	proximal
Chr1	20055801	20056376	185	H3K27ac_day2_pooled_peak_2889	20056181	proximal
Chr1	20061648	20062317	144	H3K27ac_day2_pooled_peak_2890b	20061906	proximal
Chr1	20070380	20071087	358	H3K27ac_day2_pooled_peak_2893b	20070806	proximal
Chr1	20072817	20073777	356	H3K27ac_day2_pooled_peak_2894b	20073535	proximal
Chr1	20078489	20078989	276	H3K27ac_day2_pooled_peak_2895	20078747	proximal
Chr1	20081685	20082381	122	H3K27ac_day2_pooled_peak_2896	20081872	proximal
Chr1	20101486	20102725	391	H3K27ac_day2_pooled_peak_2897a	20101848	proximal
Chr1	20105247	20105947	154	H3K27ac_day2_pooled_peak_2898	20105657	proximal
Chr1	20135147	20136609	640	H3K27ac_day2_pooled_peak_2902a	20135435	proximal
Chr1	20180822	20181929	430	H3K27ac_day2_pooled_peak_2905a	20181045	proximal
Chr1	20189590	20190697	335	H3K27ac_day2_pooled_peak_2907a	20190023	proximal
Chr1	20201860	20202580	268	H3K27ac_day2_pooled_peak_2911a	20202196	proximal
Chr1	20210994	20211982	223	H3K27ac_day2_pooled_peak_2912b	20211373	proximal
Chr1	20214628	20216044	520	H3K27ac_day2_pooled_peak_2915	20215709	proximal
Chr1	20241196	20241625	144	H3K27ac_day2_pooled_peak_2921	20241387	proximal
Chr1	20256949	20257428	118	H3K27ac_day2_pooled_peak_2925	20257185	proximal
Chr1	20277233	20277923	239	H3K27ac_day2_pooled_peak_2930b	20277737	proximal
Chr1	20286568	20287633	263	H3K27ac_day2_pooled_peak_2932a	20287114	proximal
Chr1	20296433	20297286	362	H3K27ac_day2_pooled_peak_2934b	20296975	proximal
Chr1	20299841	20300884	242	H3K27ac_day2_pooled_peak_2935e	20300723	proximal
Chr1	20310033	20310747	145	H3K27ac_day2_pooled_peak_2941b	20310453	proximal
Chr1	20323001	20323733	250	H3K27ac_day2_pooled_peak_2942	20323320	proximal
Chr1	20350189	20350876	195	H3K27ac_day2_pooled_peak_2948a	20350400	proximal
Chr1	20357055	20357752	163	H3K27ac_day2_pooled_peak_2949b	20357569	proximal
Chr1	20363594	20364253	121	H3K27ac_day2_pooled_peak_2951	20363862	proximal
Chr1	20407118	20407626	150	H3K27ac_day2_pooled_peak_2957	20407364	proximal
Chr1	20413005	20414139	415	H3K27ac_day2_pooled_peak_2958a	20413282	proximal
Chr1	20420205	20420868	215	H3K27ac_day2_pooled_peak_2961a	20420507	proximal
Chr1	20434589	20435370	353	H3K27ac_day2_pooled_peak_2963	20434848	proximal
Chr1	20439413	20440134	126	H3K27ac_day2_pooled_peak_2964b	20439896	proximal
Chr1	20451213	20451486	187	H3K27ac_day2_pooled_peak_2967	20451355	proximal
Chr1	20470822	20471722	269	H3K27ac_day2_pooled_peak_2970a	20471194	proximal
Chr1	20511482	20512633	280	H3K27ac_day2_pooled_peak_2974a	20511748	proximal
Chr1	20514629	20515207	296	H3K27ac_day2_pooled_peak_2975a	20514864	proximal
Chr1	20534889	20535586	170	H3K27ac_day2_pooled_peak_2976	20535080	proximal
Chr1	20553332	20554091	168	H3K27ac_day2_pooled_peak_2980	20553756	proximal
Chr1	20561616	20562106	136	H3K27ac_day2_pooled_peak_2983	20561792	proximal
Chr1	20566503	20566876	136	H3K27ac_day2_pooled_peak_2986	20566691	proximal
Chr1	20573908	20575149	246	H3K27ac_day2_pooled_peak_2990a	20574708	proximal
Chr1	20577796	20579531	292	H3K27ac_day2_pooled_peak_2991c	20578816	proximal
Chr1	20580291	20581051	142	H3K27ac_day2_pooled_peak_2992	20580689	proximal
Chr1	20588442	20589052	230	H3K27ac_day2_pooled_peak_2993	20588735	proximal
Chr1	20594355	20595383	126	H3K27ac_day2_pooled_peak_2999b	20594895	proximal
Chr1	20598058	20598696	343	H3K27ac_day2_pooled_peak_3000a	20598353	proximal
Chr1	20606977	20607592	133	H3K27ac_day2_pooled_peak_3001a	20607159	proximal
Chr1	20617476	20617872	147	H3K27ac_day2_pooled_peak_3004	20617644	proximal
Chr1	20619115	20620148	160	H3K27ac_day2_pooled_peak_3005c	20619893	proximal
Chr1	20623931	20624634	132	H3K27ac_day2_pooled_peak_3006b	20624329	proximal
Chr1	20633166	20633772	138	H3K27ac_day2_pooled_peak_3009b	20633525	proximal
Chr1	20637377	20637851	153	H3K27ac_day2_pooled_peak_3010	20637654	proximal
Chr1	20648513	20648826	151	H3K27ac_day2_pooled_peak_3011	20648671	proximal
Chr1	20651959	20652852	295	H3K27ac_day2_pooled_peak_3012a	20652141	proximal
Chr1	20664261	20665000	314	H3K27ac_day2_pooled_peak_3014c	20664821	proximal
Chr1	20666751	20668736	512	H3K27ac_day2_pooled_peak_3015b	20667841	proximal
Chr1	20707529	20708257	142	H3K27ac_day2_pooled_peak_3016	20707685	proximal
Chr1	20713699	20714471	291	H3K27ac_day2_pooled_peak_3018	20713912	proximal
Chr1	20723339	20723762	118	H3K27ac_day2_pooled_peak_3022a	20723475	proximal
Chr1	20771127	20771877	228	H3K27ac_day2_pooled_peak_3032	20771565	proximal
Chr1	20802693	20804631	509	H3K27ac_day2_pooled_peak_3036	20803233	proximal
Chr1	20848258	20848910	127	H3K27ac_day2_pooled_peak_3044b	20848648	proximal
Chr1	20858776	20859458	314	H3K27ac_day2_pooled_peak_3045	20859187	proximal
Chr1	20869552	20870230	242	H3K27ac_day2_pooled_peak_3048	20869953	proximal
Chr1	20873806	20874643	177	H3K27ac_day2_pooled_peak_3049a	20874100	proximal
Chr1	20895454	20896242	352	H3K27ac_day2_pooled_peak_3053	20895768	proximal
Chr1	20900584	20902039	346	H3K27ac_day2_pooled_peak_3054	20901031	proximal
Chr1	20903070	20903618	454	H3K27ac_day2_pooled_peak_3057	20903310	proximal
Chr1	20952129	20953437	418	H3K27ac_day2_pooled_peak_3063d	20953062	proximal
Chr1	20962671	20963109	136	H3K27ac_day2_pooled_peak_3064	20962945	proximal
Chr1	20963749	20964398	180	H3K27ac_day2_pooled_peak_3065a	20963919	proximal
Chr1	20975792	20976269	440	H3K27ac_day2_pooled_peak_3068	20976013	proximal
Chr1	20978930	20979348	194	H3K27ac_day2_pooled_peak_3069	20979167	proximal
Chr1	20986546	20986918	152	H3K27ac_day2_pooled_peak_3070	20986764	proximal
Chr1	21007077	21007913	212	H3K27ac_day2_pooled_peak_3071b	21007660	proximal
Chr1	21027485	21028756	154	H3K27ac_day2_pooled_peak_3076	21028471	proximal
Chr1	21030803	21031548	269	H3K27ac_day2_pooled_peak_3079	21031176	proximal
Chr1	21035908	21037073	553	H3K27ac_day2_pooled_peak_3080	21036389	proximal
Chr1	21043284	21044654	968	H3K27ac_day2_pooled_peak_3081a	21043590	proximal
Chr1	21048224	21049114	170	H3K27ac_day2_pooled_peak_3083a	21048599	proximal
Chr1	21052710	21053135	332	H3K27ac_day2_pooled_peak_3084	21052956	distal
Chr1	21082580	21083149	146	H3K27ac_day2_pooled_peak_3088	21082906	proximal
Chr1	21087787	21088584	167	H3K27ac_day2_pooled_peak_3089b	21088320	proximal
Chr1	21093773	21095336	231	H3K27ac_day2_pooled_peak_3092b	21094196	proximal
Chr1	21140788	21141441	186	H3K27ac_day2_pooled_peak_3097c	21141326	proximal
Chr1	21146361	21146818	146	H3K27ac_day2_pooled_peak_3099	21146496	proximal
Chr1	21192526	21193338	194	H3K27ac_day2_pooled_peak_3100b	21192818	proximal
Chr1	21204076	21204778	217	H3K27ac_day2_pooled_peak_3106b	21204577	proximal
Chr1	21214740	21215445	302	H3K27ac_day2_pooled_peak_3109	21215185	distal
Chr1	21256185	21257103	231	H3K27ac_day2_pooled_peak_3110a	21256594	proximal
Chr1	21337823	21338763	359	H3K27ac_day2_pooled_peak_3116	21338463	proximal
Chr1	21342672	21343321	186	H3K27ac_day2_pooled_peak_3117	21342986	proximal
Chr1	21355562	21356132	399	H3K27ac_day2_pooled_peak_3118a	21355714	proximal
Chr1	21363709	21364633	155	H3K27ac_day2_pooled_peak_3119c	21364410	proximal
Chr1	21370630	21371570	146	H3K27ac_day2_pooled_peak_3120b	21371171	proximal
Chr1	21377650	21378458	188	H3K27ac_day2_pooled_peak_3121a	21377889	proximal
Chr1	21405299	21405814	131	H3K27ac_day2_pooled_peak_3125	21405529	proximal
Chr1	21435294	21436017	263	H3K27ac_day2_pooled_peak_3128b	21435870	proximal
Chr1	21457095	21457564	262	H3K27ac_day2_pooled_peak_3129	21457407	distal
Chr1	21501366	21501813	213	H3K27ac_day2_pooled_peak_3132b	21501658	proximal
Chr1	21507019	21507479	144	H3K27ac_day2_pooled_peak_3134	21507184	proximal
Chr1	21512639	21514039	326	H3K27ac_day2_pooled_peak_3135d	21513618	proximal
Chr1	21517656	21518220	217	H3K27ac_day2_pooled_peak_3136	21518036	proximal
Chr1	21538447	21539574	194	H3K27ac_day2_pooled_peak_3138b	21538984	proximal
Chr1	21552280	21553071	183	H3K27ac_day2_pooled_peak_3139c	21552781	proximal
Chr1	21562249	21562960	193	H3K27ac_day2_pooled_peak_3141	21562578	proximal
Chr1	21601118	21601675	184	H3K27ac_day2_pooled_peak_3142	21601417	proximal
Chr1	21624970	21626237	476	H3K27ac_day2_pooled_peak_3143b	21625964	proximal
Chr1	21688984	21689545	269	H3K27ac_day2_pooled_peak_3149b	21689256	proximal
Chr1	21716827	21717231	118	H3K27ac_day2_pooled_peak_3150b	21717147	proximal
Chr1	21727031	21727903	279	H3K27ac_day2_pooled_peak_3151a	21727299	proximal
Chr1	21861366	21862005	228	H3K27ac_day2_pooled_peak_3154a	21861562	proximal
Chr1	21884096	21884723	203	H3K27ac_day2_pooled_peak_3158a	21884294	proximal
Chr1	21891321	21891952	206	H3K27ac_day2_pooled_peak_3159	21891705	proximal
Chr1	21893296	21893736	228	H3K27ac_day2_pooled_peak_3160	21893592	proximal
Chr1	21910182	21911177	410	H3K27ac_day2_pooled_peak_3161b	21910862	proximal
Chr1	21919931	21920324	146	H3K27ac_day2_pooled_peak_3162	21920024	proximal
Chr1	21989712	21990215	201	H3K27ac_day2_pooled_peak_3167b	21990101	proximal
Chr1	22011364	22012175	242	H3K27ac_day2_pooled_peak_3168a	22011554	proximal
Chr1	22021885	22022411	262	H3K27ac_day2_pooled_peak_3169b	22022291	proximal
Chr1	22043824	22044520	143	H3K27ac_day2_pooled_peak_3175a	22044127	proximal
Chr1	22055941	22057216	482	H3K27ac_day2_pooled_peak_3177c	22056959	proximal
Chr1	22073773	22074569	196	H3K27ac_day2_pooled_peak_3179a	22074094	proximal
Chr1	22092447	22094619	379	H3K27ac_day2_pooled_peak_3182c	22094302	proximal
Chr1	22095509	22096525	176	H3K27ac_day2_pooled_peak_3183b	22096034	proximal
Chr1	22148861	22149414	128	H3K27ac_day2_pooled_peak_3187	22149250	proximal
Chr1	22154078	22154681	194	H3K27ac_day2_pooled_peak_3188	22154358	proximal
Chr1	22190359	22191523	381	H3K27ac_day2_pooled_peak_3191b	22191032	proximal
Chr1	22199731	22200257	168	H3K27ac_day2_pooled_peak_3193	22200080	proximal
Chr1	22248450	22249365	254	H3K27ac_day2_pooled_peak_3200b	22248990	proximal
Chr1	22289847	22290310	169	H3K27ac_day2_pooled_peak_3206	22290087	proximal
Chr1	22307717	22308126	178	H3K27ac_day2_pooled_peak_3208	22307988	proximal
Chr1	22342339	22343101	194	H3K27ac_day2_pooled_peak_3215b	22342780	proximal
Chr1	22381433	22382305	420	H3K27ac_day2_pooled_peak_3220b	22382018	proximal
Chr1	22386072	22387414	280	H3K27ac_day2_pooled_peak_3224d	22387060	proximal
Chr1	22388831	22389995	201	H3K27ac_day2_pooled_peak_3225b	22389442	proximal
Chr1	22399774	22400401	221	H3K27ac_day2_pooled_peak_3226	22400091	proximal
Chr1	22407159	22407867	145	H3K27ac_day2_pooled_peak_3227	22407610	proximal
Chr1	22409679	22410295	164	H3K27ac_day2_pooled_peak_3228	22409921	proximal
Chr1	22415883	22417176	170	H3K27ac_day2_pooled_peak_3229d	22416956	proximal
Chr1	22423875	22424833	221	H3K27ac_day2_pooled_peak_3230a	22424114	proximal
Chr1	22444484	22445119	371	H3K27ac_day2_pooled_peak_3234a	22444723	proximal
Chr1	22477912	22478822	327	H3K27ac_day2_pooled_peak_3241a	22478119	proximal
Chr1	22511348	22512260	131	H3K27ac_day2_pooled_peak_3244c	22511985	proximal
Chr1	22549666	22550398	562	H3K27ac_day2_pooled_peak_3246	22550064	proximal
Chr1	22581949	22582292	155	H3K27ac_day2_pooled_peak_3248	22582031	proximal
Chr1	22585899	22586407	129	H3K27ac_day2_pooled_peak_3249a	22586016	proximal
Chr1	22603541	22604292	165	H3K27ac_day2_pooled_peak_3250b	22603903	proximal
Chr1	22633913	22634910	277	H3K27ac_day2_pooled_peak_3252a	22634292	proximal
Chr1	22700063	22701029	247	H3K27ac_day2_pooled_peak_3256a	22700322	proximal
Chr1	22708786	22709372	204	H3K27ac_day2_pooled_peak_3257	22709136	proximal
Chr1	22737553	22738154	188	H3K27ac_day2_pooled_peak_3261a	22737690	proximal
Chr1	22770103	22770912	158	H3K27ac_day2_pooled_peak_3265a	22770245	proximal
Chr1	22793979	22794635	153	H3K27ac_day2_pooled_peak_3267b	22794377	proximal
Chr1	22800369	22801007	127	H3K27ac_day2_pooled_peak_3268a	22800467	proximal
Chr1	22810153	22810693	126	H3K27ac_day2_pooled_peak_3270	22810326	proximal
Chr1	22814424	22815066	265	H3K27ac_day2_pooled_peak_3272	22814645	proximal
Chr1	22865971	22866588	303	H3K27ac_day2_pooled_peak_3277b	22866315	proximal
Chr1	22883822	22885047	316	H3K27ac_day2_pooled_peak_3281d	22884737	proximal
Chr1	22893215	22893924	327	H3K27ac_day2_pooled_peak_3283	22893571	proximal
Chr1	22902135	22903038	330	H3K27ac_day2_pooled_peak_3284	22902397	proximal
Chr1	22915738	22916541	165	H3K27ac_day2_pooled_peak_3288a	22916049	proximal
Chr1	22925961	22926611	116	H3K27ac_day2_pooled_peak_3292b	22926474	proximal
Chr1	22933015	22933585	236	H3K27ac_day2_pooled_peak_3293	22933409	proximal
Chr1	22937279	22938942	617	H3K27ac_day2_pooled_peak_3295d	22938496	proximal
Chr1	22959198	22959754	129	H3K27ac_day2_pooled_peak_3297b	22959524	proximal
Chr1	22961138	22961926	249	H3K27ac_day2_pooled_peak_3298	22961503	proximal
Chr1	22971106	22971548	125	H3K27ac_day2_pooled_peak_3300	22971426	proximal
Chr1	23046774	23047522	280	H3K27ac_day2_pooled_peak_3307b	23047127	proximal
Chr1	23060641	23061576	201	H3K27ac_day2_pooled_peak_3310a	23061311	proximal
Chr1	23100486	23100958	118	H3K27ac_day2_pooled_peak_3315	23100746	proximal
Chr1	23144467	23145347	579	H3K27ac_day2_pooled_peak_3320	23144900	proximal
Chr1	23230343	23231784	177	H3K27ac_day2_pooled_peak_3327	23230511	proximal
Chr1	23263479	23264393	330	H3K27ac_day2_pooled_peak_3331b	23264084	proximal
Chr1	23266447	23267033	228	H3K27ac_day2_pooled_peak_3332	23266759	proximal
Chr1	23273769	23274274	369	H3K27ac_day2_pooled_peak_3333	23274039	proximal
Chr1	23285264	23286495	133	H3K27ac_day2_pooled_peak_3334b	23285746	proximal
Chr1	23291912	23292679	262	H3K27ac_day2_pooled_peak_3335a	23292212	proximal
Chr1	23301218	23302053	217	H3K27ac_day2_pooled_peak_3336b	23301684	proximal
Chr1	23315003	23316019	155	H3K27ac_day2_pooled_peak_3339b	23315584	proximal
Chr1	23319335	23320289	269	H3K27ac_day2_pooled_peak_3340b	23319986	proximal
Chr1	23323294	23323787	198	H3K27ac_day2_pooled_peak_3341	23323665	proximal
Chr1	23352299	23352541	127	H3K27ac_day2_pooled_peak_3346	23352395	proximal
Chr1	23377500	23378284	252	H3K27ac_day2_pooled_peak_3348b	23378046	proximal
Chr1	23390276	23390861	122	H3K27ac_day2_pooled_peak_3350b	23390561	proximal
Chr1	23392007	23392753	211	H3K27ac_day2_pooled_peak_3351b	23392566	proximal
Chr1	23410105	23410858	151	H3K27ac_day2_pooled_peak_3353b	23410725	proximal
Chr1	23425424	23426032	424	H3K27ac_day2_pooled_peak_3356	23425678	proximal
Chr1	23450566	23450891	146	H3K27ac_day2_pooled_peak_3358b	23450797	proximal
Chr1	23470446	23471302	353	H3K27ac_day2_pooled_peak_3364b	23471062	proximal
Chr1	23473171	23473887	285	H3K27ac_day2_pooled_peak_3365	23473538	proximal
Chr1	23506574	23506848	146	H3K27ac_day2_pooled_peak_3367	23506718	proximal
Chr1	23516354	23516557	183	H3K27ac_day2_pooled_peak_3368	23516446	proximal
Chr1	23522704	23523656	170	H3K27ac_day2_pooled_peak_3369b	23523156	proximal
Chr1	23535071	23535624	199	H3K27ac_day2_pooled_peak_3370	23535296	proximal
Chr1	23538449	23539030	228	H3K27ac_day2_pooled_peak_3371	23538711	proximal
Chr1	23540938	23542255	155	H3K27ac_day2_pooled_peak_3372	23541371	proximal
Chr1	23555603	23556440	155	H3K27ac_day2_pooled_peak_3375a	23555810	proximal
Chr1	23585128	23585658	147	H3K27ac_day2_pooled_peak_3376	23585508	proximal
Chr1	23599674	23600475	143	H3K27ac_day2_pooled_peak_3379c	23600170	proximal
Chr1	23606669	23607137	178	H3K27ac_day2_pooled_peak_3381	23606925	proximal
Chr1	23614388	23615491	177	H3K27ac_day2_pooled_peak_3384a	23614616	proximal
Chr1	23618403	23618985	163	H3K27ac_day2_pooled_peak_3385b	23618797	proximal
Chr1	23666648	23667230	294	H3K27ac_day2_pooled_peak_3392b	23667109	proximal
Chr1	23668364	23669056	126	H3K27ac_day2_pooled_peak_3394	23668879	proximal
Chr1	23696799	23697521	461	H3K27ac_day2_pooled_peak_3398	23697164	proximal
Chr1	23730082	23730674	124	H3K27ac_day2_pooled_peak_3400a	23730262	proximal
Chr1	23739446	23741246	159	H3K27ac_day2_pooled_peak_3401c	23740097	proximal
Chr1	23759908	23760564	211	H3K27ac_day2_pooled_peak_3403a	23760136	proximal
Chr1	23785262	23786675	358	H3K27ac_day2_pooled_peak_3408d	23786337	proximal
Chr1	23789294	23790076	482	H3K27ac_day2_pooled_peak_3409a	23789604	proximal
Chr1	23794981	23795562	136	H3K27ac_day2_pooled_peak_3410b	23795323	proximal
Chr1	23821670	23822201	347	H3K27ac_day2_pooled_peak_3413	23821922	proximal
Chr1	23826021	23827138	182	H3K27ac_day2_pooled_peak_3416b	23826806	proximal
Chr1	23833548	23834007	291	H3K27ac_day2_pooled_peak_3417	23833819	proximal
Chr1	23854530	23855568	187	H3K27ac_day2_pooled_peak_3419b	23855127	proximal
Chr1	23881522	23882180	452	H3K27ac_day2_pooled_peak_3422	23881803	proximal
Chr1	23911177	23913397	400	H3K27ac_day2_pooled_peak_3426a	23911480	proximal
Chr1	23933440	23934529	137	H3K27ac_day2_pooled_peak_3428a	23933795	proximal
Chr1	23941619	23942927	1271	H3K27ac_day2_pooled_peak_3430a	23942077	proximal
Chr1	23945243	23945601	154	H3K27ac_day2_pooled_peak_3432	23945354	proximal
Chr1	23955464	23956810	258	H3K27ac_day2_pooled_peak_3435b	23956070	proximal
Chr1	23968804	23969361	160	H3K27ac_day2_pooled_peak_3438	23969032	proximal
Chr1	23986129	23986724	180	H3K27ac_day2_pooled_peak_3440c	23986563	proximal
Chr1	24007371	24008463	195	H3K27ac_day2_pooled_peak_3446a	24007635	proximal
Chr1	24022474	24023021	122	H3K27ac_day2_pooled_peak_3448a	24022653	proximal
Chr1	24032729	24033437	135	H3K27ac_day2_pooled_peak_3452b	24033266	proximal
Chr1	24047733	24048690	382	H3K27ac_day2_pooled_peak_3454c	24048282	proximal
Chr1	24055724	24056315	287	H3K27ac_day2_pooled_peak_3458a	24056028	proximal
Chr1	24081647	24082013	242	H3K27ac_day2_pooled_peak_3461	24081852	proximal
Chr1	24093778	24094154	154	H3K27ac_day2_pooled_peak_3463	24094051	proximal
Chr1	24109654	24110557	269	H3K27ac_day2_pooled_peak_3470a	24109950	proximal
Chr1	24130150	24130582	136	H3K27ac_day2_pooled_peak_3472a	24130286	proximal
Chr1	24145571	24146122	221	H3K27ac_day2_pooled_peak_3476	24145835	proximal
Chr1	24146997	24147721	239	H3K27ac_day2_pooled_peak_3477b	24147400	proximal
Chr1	24156258	24156434	136	H3K27ac_day2_pooled_peak_3480	24156350	proximal
Chr1	24175656	24176248	236	H3K27ac_day2_pooled_peak_3482	24175963	proximal
Chr1	24241751	24242239	123	H3K27ac_day2_pooled_peak_3489	24242083	proximal
Chr1	24245267	24245947	153	H3K27ac_day2_pooled_peak_3490a	24245487	proximal
Chr1	24249737	24250418	221	H3K27ac_day2_pooled_peak_3491b	24250228	proximal
Chr1	24251637	24252259	334	H3K27ac_day2_pooled_peak_3492b	24252024	proximal
Chr1	24313917	24314550	263	H3K27ac_day2_pooled_peak_3499b	24314297	proximal
Chr1	24361327	24361811	198	H3K27ac_day2_pooled_peak_3501	24361504	proximal
Chr1	24383338	24383965	190	H3K27ac_day2_pooled_peak_3503	24383739	proximal
Chr1	24417176	24417923	324	H3K27ac_day2_pooled_peak_3507	24417432	proximal
Chr1	24435935	24436278	118	H3K27ac_day2_pooled_peak_3509	24436046	proximal
Chr1	24439905	24441097	211	H3K27ac_day2_pooled_peak_3510d	24440764	proximal
Chr1	24485215	24485668	244	H3K27ac_day2_pooled_peak_3514b	24485470	proximal
Chr1	24517908	24518408	144	H3K27ac_day2_pooled_peak_3519a	24518027	proximal
Chr1	24538954	24539871	134	H3K27ac_day2_pooled_peak_3521b	24539330	proximal
Chr1	24552176	24552546	127	H3K27ac_day2_pooled_peak_3523	24552279	proximal
Chr1	24560353	24560856	165	H3K27ac_day2_pooled_peak_3524	24560541	proximal
Chr1	24600385	24600897	193	H3K27ac_day2_pooled_peak_3525a	24600568	proximal
Chr1	24615057	24615411	155	H3K27ac_day2_pooled_peak_3526	24615292	proximal
Chr1	24631426	24632482	319	H3K27ac_day2_pooled_peak_3528a	24631730	proximal
Chr1	24647191	24648384	269	H3K27ac_day2_pooled_peak_3529b	24648033	proximal
Chr1	24686771	24687360	222	H3K27ac_day2_pooled_peak_3532	24687015	proximal
Chr1	24734289	24734829	122	H3K27ac_day2_pooled_peak_3534a	24734420	proximal
Chr1	24737704	24738569	211	H3K27ac_day2_pooled_peak_3536b	24738151	proximal
Chr1	24748298	24749540	568	H3K27ac_day2_pooled_peak_3537b	24748874	proximal
Chr1	24775091	24775900	372	H3K27ac_day2_pooled_peak_3538	24775609	proximal
Chr1	24818000	24818774	428	H3K27ac_day2_pooled_peak_3543	24818551	proximal
Chr1	24839137	24839869	120	H3K27ac_day2_pooled_peak_3546a	24839286	proximal
Chr1	24862864	24863470	134	H3K27ac_day2_pooled_peak_3548a	24863145	proximal
Chr1	24864954	24865709	266	H3K27ac_day2_pooled_peak_3549b	24865493	proximal
Chr1	24868271	24868919	119	H3K27ac_day2_pooled_peak_3550b	24868669	proximal
Chr1	24894721	24895505	118	H3K27ac_day2_pooled_peak_3554a	24894928	proximal
Chr1	24930075	24930507	439	H3K27ac_day2_pooled_peak_3557	24930310	proximal
Chr1	24954463	24955408	293	H3K27ac_day2_pooled_peak_3558b	24955137	proximal
Chr1	24957570	24958036	626	H3K27ac_day2_pooled_peak_3559	24957753	proximal
Chr1	24959317	24959984	313	H3K27ac_day2_pooled_peak_3560	24959642	proximal
Chr1	24995588	24995957	162	H3K27ac_day2_pooled_peak_3562	24995833	proximal
Chr1	25021117	25021997	236	H3K27ac_day2_pooled_peak_3565b	25021752	proximal
Chr1	25036548	25037433	168	H3K27ac_day2_pooled_peak_3566a	25036906	proximal
Chr1	25048029	25049358	269	H3K27ac_day2_pooled_peak_3569d	25049094	proximal
Chr1	25127313	25128021	220	H3K27ac_day2_pooled_peak_3571a	25127509	proximal
Chr1	25154939	25156237	250	H3K27ac_day2_pooled_peak_3576d	25156092	proximal
Chr1	25190001	25190664	201	H3K27ac_day2_pooled_peak_3580a	25190366	proximal
Chr1	25196626	25197040	207	H3K27ac_day2_pooled_peak_3582	25196830	proximal
Chr1	25212107	25212557	198	H3K27ac_day2_pooled_peak_3585	25212353	proximal
Chr1	25230238	25231726	725	H3K27ac_day2_pooled_peak_3586b	25231296	proximal
Chr1	25235385	25236301	577	H3K27ac_day2_pooled_peak_3587	25235651	proximal
Chr1	25250430	25250715	159	H3K27ac_day2_pooled_peak_3589	25250560	proximal
Chr1	25253201	25253638	242	H3K27ac_day2_pooled_peak_3591	25253374	proximal
Chr1	25262096	25263042	522	H3K27ac_day2_pooled_peak_3594a	25262363	proximal
Chr1	25296462	25296993	130	H3K27ac_day2_pooled_peak_3599	25296593	proximal
Chr1	25299345	25300130	225	H3K27ac_day2_pooled_peak_3601a	25299477	proximal
Chr1	25307677	25308512	141	H3K27ac_day2_pooled_peak_3602a	25307994	proximal
Chr1	25325228	25325679	140	H3K27ac_day2_pooled_peak_3607a	25325337	proximal
Chr1	25330897	25331324	174	H3K27ac_day2_pooled_peak_3608	25331143	proximal
Chr1	25340550	25341036	268	H3K27ac_day2_pooled_peak_3609b	25340867	proximal
Chr1	25374188	25374775	190	H3K27ac_day2_pooled_peak_3616	25374400	proximal
Chr1	25386214	25387704	151	H3K27ac_day2_pooled_peak_3617b	25386801	proximal
Chr1	25391541	25392492	233	H3K27ac_day2_pooled_peak_3618a	25391806	proximal
Chr1	25394424	25395132	553	H3K27ac_day2_pooled_peak_3621	25394706	proximal
Chr1	25416463	25418584	422	H3K27ac_day2_pooled_peak_3624	25416864	proximal
Chr1	25422934	25423396	131	H3K27ac_day2_pooled_peak_3626	25423087	proximal
Chr1	25434130	25434432	169	H3K27ac_day2_pooled_peak_3629	25434329	proximal
Chr1	25454392	25455042	139	H3K27ac_day2_pooled_peak_3634c	25454912	proximal
Chr1	25457192	25457873	211	H3K27ac_day2_pooled_peak_3635	25457525	proximal
Chr1	25476184	25477288	439	H3K27ac_day2_pooled_peak_3640b	25476965	proximal
Chr1	25479830	25480576	184	H3K27ac_day2_pooled_peak_3643b	25480296	proximal
Chr1	25483595	25484261	121	H3K27ac_day2_pooled_peak_3644b	25484109	proximal
Chr1	25485900	25486462	152	H3K27ac_day2_pooled_peak_3645	25486106	proximal
Chr1	25490970	25491817	176	H3K27ac_day2_pooled_peak_3647a	25491096	proximal
Chr1	25497213	25498360	234	H3K27ac_day2_pooled_peak_3649a	25497714	proximal
Chr1	25508722	25510451	255	H3K27ac_day2_pooled_peak_3651a	25508921	proximal
Chr1	25513370	25514467	213	H3K27ac_day2_pooled_peak_3652c	25514153	proximal
Chr1	25516172	25518353	304	H3K27ac_day2_pooled_peak_3653a	25516505	proximal
Chr1	25521187	25521836	314	H3K27ac_day2_pooled_peak_3655	25521378	proximal
Chr1	25526610	25527271	158	H3K27ac_day2_pooled_peak_3656b	25526892	proximal
Chr1	25540948	25541719	180	H3K27ac_day2_pooled_peak_3658c	25541472	proximal
Chr1	25548032	25548726	155	H3K27ac_day2_pooled_peak_3659b	25548435	proximal
Chr1	25570219	25571336	232	H3K27ac_day2_pooled_peak_3663b	25570615	proximal
Chr1	25598684	25599369	180	H3K27ac_day2_pooled_peak_3667a	25598991	proximal
Chr1	25634324	25634696	269	H3K27ac_day2_pooled_peak_3672	25634464	proximal
Chr1	25647504	25648844	352	H3K27ac_day2_pooled_peak_3674d	25648628	proximal
Chr1	25651893	25652799	289	H3K27ac_day2_pooled_peak_3675b	25652556	proximal
Chr1	25693537	25695107	367	H3K27ac_day2_pooled_peak_3680b	25694075	proximal
Chr1	25713583	25714807	220	H3K27ac_day2_pooled_peak_3682a	25713970	proximal
Chr1	25725601	25727540	584	H3K27ac_day2_pooled_peak_3684e	25727121	proximal
Chr1	25736542	25737945	342	H3K27ac_day2_pooled_peak_3687b	25737528	proximal
Chr1	25752669	25754338	335	H3K27ac_day2_pooled_peak_3691a	25752921	proximal
Chr1	25756826	25758132	142	H3K27ac_day2_pooled_peak_3693c	25757995	proximal
Chr1	25775727	25776712	217	H3K27ac_day2_pooled_peak_3694b	25776130	proximal
Chr1	25778475	25779162	217	H3K27ac_day2_pooled_peak_3695b	25778750	proximal
Chr1	25782187	25783925	524	H3K27ac_day2_pooled_peak_3696b	25783067	proximal
Chr1	25785581	25786233	199	H3K27ac_day2_pooled_peak_3697	25785813	proximal
Chr1	25804430	25804964	307	H3K27ac_day2_pooled_peak_3700	25804702	proximal
Chr1	25810571	25811165	139	H3K27ac_day2_pooled_peak_3701b	25810897	proximal
Chr1	25829091	25829609	167	H3K27ac_day2_pooled_peak_3702	25829323	proximal
Chr1	25838563	25839357	331	H3K27ac_day2_pooled_peak_3705	25839120	proximal
Chr1	25865749	25866180	264	H3K27ac_day2_pooled_peak_3706	25865885	proximal
Chr1	25874823	25875514	304	H3K27ac_day2_pooled_peak_3707b	25875346	proximal
Chr1	25891126	25891803	156	H3K27ac_day2_pooled_peak_3709	25891523	proximal
Chr1	25914978	25916121	189	H3K27ac_day2_pooled_peak_3713a	25915170	proximal
Chr1	25946590	25947282	205	H3K27ac_day2_pooled_peak_3719a	25946761	proximal
Chr1	25948522	25949265	273	H3K27ac_day2_pooled_peak_3720b	25949045	proximal
Chr1	25957860	25959624	136	H3K27ac_day2_pooled_peak_3721a	25958102	proximal
Chr1	25970886	25971482	127	H3K27ac_day2_pooled_peak_3723	25971195	proximal
Chr1	25984422	25986193	176	H3K27ac_day2_pooled_peak_3724e	25985626	proximal
Chr1	26024927	26026181	396	H3K27ac_day2_pooled_peak_3730c	26025869	proximal
Chr1	26032970	26033650	303	H3K27ac_day2_pooled_peak_3731a	26033090	proximal
Chr1	26036745	26037464	354	H3K27ac_day2_pooled_peak_3732	26037080	distal
Chr1	26039468	26040075	138	H3K27ac_day2_pooled_peak_3733a	26039754	proximal
Chr1	26041626	26042580	201	H3K27ac_day2_pooled_peak_3734c	26042277	proximal
Chr1	26048542	26049331	331	H3K27ac_day2_pooled_peak_3735c	26049084	proximal
Chr1	26051180	26051739	300	H3K27ac_day2_pooled_peak_3737b	26051621	proximal
Chr1	26065810	26066652	118	H3K27ac_day2_pooled_peak_3740	26066097	proximal
Chr1	26069736	26070293	132	H3K27ac_day2_pooled_peak_3741	26069893	proximal
Chr1	26080088	26080746	164	H3K27ac_day2_pooled_peak_3742a	26080206	proximal
Chr1	26082909	26083576	222	H3K27ac_day2_pooled_peak_3743b	26083380	proximal
Chr1	26093415	26094789	386	H3K27ac_day2_pooled_peak_3747a	26093799	proximal
Chr1	26112632	26113215	328	H3K27ac_day2_pooled_peak_3750	26112884	proximal
Chr1	26119051	26119623	447	H3K27ac_day2_pooled_peak_3751	26119417	proximal
Chr1	26172526	26173399	158	H3K27ac_day2_pooled_peak_3754e	26173290	proximal
Chr1	26178710	26179392	276	H3K27ac_day2_pooled_peak_3755	26179186	proximal
Chr1	26182499	26183375	309	H3K27ac_day2_pooled_peak_3756a	26182715	proximal
Chr1	26189839	26190598	231	H3K27ac_day2_pooled_peak_3757a	26190109	proximal
Chr1	26195020	26195704	442	H3K27ac_day2_pooled_peak_3758	26195364	proximal
Chr1	26203736	26205700	154	H3K27ac_day2_pooled_peak_3760a	26205276	proximal
Chr1	26216442	26217550	299	H3K27ac_day2_pooled_peak_3763a	26216695	proximal
Chr1	26220327	26220995	167	H3K27ac_day2_pooled_peak_3765b	26220689	proximal
Chr1	26231872	26232609	202	H3K27ac_day2_pooled_peak_3767	26232325	proximal
Chr1	26240104	26240692	534	H3K27ac_day2_pooled_peak_3769	26240409	proximal
Chr1	26259101	26260549	279	H3K27ac_day2_pooled_peak_3772	26260278	proximal
Chr1	26292501	26292984	135	H3K27ac_day2_pooled_peak_3775	26292754	proximal
Chr1	26323788	26324597	360	H3K27ac_day2_pooled_peak_3780	26324322	proximal
Chr1	26329997	26332069	740	H3K27ac_day2_pooled_peak_3781b	26330569	proximal
Chr1	26342056	26343127	257	H3K27ac_day2_pooled_peak_3782c	26342842	proximal
Chr1	26346253	26346779	438	H3K27ac_day2_pooled_peak_3783	26346450	distal
Chr1	26349791	26350645	343	H3K27ac_day2_pooled_peak_3784b	26350376	proximal
Chr1	26356979	26357647	370	H3K27ac_day2_pooled_peak_3785	26357330	proximal
Chr1	26383259	26383953	194	H3K27ac_day2_pooled_peak_3786b	26383757	proximal
Chr1	26393338	26393995	170	H3K27ac_day2_pooled_peak_3787c	26393859	proximal
Chr1	26400732	26402125	959	H3K27ac_day2_pooled_peak_3788a	26401006	proximal
Chr1	26414166	26415081	124	H3K27ac_day2_pooled_peak_3791b	26414756	proximal
Chr1	26416788	26418528	485	H3K27ac_day2_pooled_peak_3792a	26417054	proximal
Chr1	26419951	26421950	231	H3K27ac_day2_pooled_peak_3793a	26420304	proximal
Chr1	26426456	26427051	262	H3K27ac_day2_pooled_peak_3795b	26426761	proximal
Chr1	26430556	26431543	169	H3K27ac_day2_pooled_peak_3797a	26430709	proximal
Chr1	26433676	26434436	302	H3K27ac_day2_pooled_peak_3798a	26434025	proximal
Chr1	26439908	26441736	179	H3K27ac_day2_pooled_peak_3800b	26441436	proximal
Chr1	26467195	26468649	180	H3K27ac_day2_pooled_peak_3802c	26468510	proximal
Chr1	26473181	26474777	204	H3K27ac_day2_pooled_peak_3804b	26473702	proximal
Chr1	26480476	26481252	286	H3K27ac_day2_pooled_peak_3806	26480798	proximal
Chr1	26502959	26503735	204	H3K27ac_day2_pooled_peak_3810a	26503204	proximal
Chr1	26505686	26506401	286	H3K27ac_day2_pooled_peak_3811	26506001	proximal
Chr1	26507622	26509617	232	H3K27ac_day2_pooled_peak_3812b	26508014	proximal
Chr1	26513196	26515109	493	H3K27ac_day2_pooled_peak_3814a	26513477	proximal
Chr1	26561857	26563350	351	H3K27ac_day2_pooled_peak_3819a	26562095	proximal
Chr1	26576561	26577804	225	H3K27ac_day2_pooled_peak_3822a	26576763	proximal
Chr1	26581515	26582176	142	H3K27ac_day2_pooled_peak_3827b	26581793	proximal
Chr1	26583467	26584003	211	H3K27ac_day2_pooled_peak_3828a	26583578	distal
Chr1	26585789	26587423	253	H3K27ac_day2_pooled_peak_3829f	26587128	proximal
Chr1	26590133	26591434	211	H3K27ac_day2_pooled_peak_3831c	26590851	proximal
Chr1	26608607	26609586	122	H3K27ac_day2_pooled_peak_3834a	26608934	proximal
Chr1	26618431	26619480	400	H3K27ac_day2_pooled_peak_3836a	26618569	proximal
Chr1	26620793	26622681	494	H3K27ac_day2_pooled_peak_3837b	26621502	proximal
Chr1	26626541	26627126	330	H3K27ac_day2_pooled_peak_3840	26626804	proximal
Chr1	26638124	26638528	155	H3K27ac_day2_pooled_peak_3844	26638221	proximal
Chr1	26640669	26641916	214	H3K27ac_day2_pooled_peak_3847a	26640923	proximal
Chr1	26658214	26658719	144	H3K27ac_day2_pooled_peak_3851	26658456	distal
Chr1	26661473	26662879	330	H3K27ac_day2_pooled_peak_3852b	26662511	proximal
Chr1	26672098	26672781	126	H3K27ac_day2_pooled_peak_3854b	26672372	proximal
Chr1	26674807	26675933	380	H3K27ac_day2_pooled_peak_3855a	26675374	proximal
Chr1	26682796	26683147	122	H3K27ac_day2_pooled_peak_3858	26682942	proximal
Chr1	26689860	26691225	258	H3K27ac_day2_pooled_peak_3861d	26690968	proximal
Chr1	26695181	26696365	408	H3K27ac_day2_pooled_peak_3862a	26695662	proximal
Chr1	26700370	26701010	355	H3K27ac_day2_pooled_peak_3863	26700628	proximal
Chr1	26727989	26728761	148	H3K27ac_day2_pooled_peak_3865c	26728465	proximal
Chr1	26731814	26732669	136	H3K27ac_day2_pooled_peak_3866a	26732061	proximal
Chr1	26792433	26793187	194	H3K27ac_day2_pooled_peak_3872	26792972	proximal
Chr1	26806620	26807551	195	H3K27ac_day2_pooled_peak_3876	26807009	proximal
Chr1	26808602	26809520	274	H3K27ac_day2_pooled_peak_3878a	26808997	proximal
Chr1	26811100	26811823	143	H3K27ac_day2_pooled_peak_3879b	26811602	proximal
Chr1	26814620	26815599	671	H3K27ac_day2_pooled_peak_3882	26814986	proximal
Chr1	26818052	26818543	231	H3K27ac_day2_pooled_peak_3883a	26818250	proximal
Chr1	26822770	26823482	386	H3K27ac_day2_pooled_peak_3885	26823041	proximal
Chr1	26830745	26831436	161	H3K27ac_day2_pooled_peak_3886b	26831135	proximal
Chr1	26832322	26833052	164	H3K27ac_day2_pooled_peak_3887b	26832666	proximal
Chr1	26840647	26841462	296	H3K27ac_day2_pooled_peak_3888	26841139	proximal
Chr1	26855609	26855795	180	H3K27ac_day2_pooled_peak_3891	26855707	proximal
Chr1	26886894	26887316	165	H3K27ac_day2_pooled_peak_3895a	26887023	proximal
Chr1	26916898	26917611	155	H3K27ac_day2_pooled_peak_3900	26917243	proximal
Chr1	26920417	26921109	282	H3K27ac_day2_pooled_peak_3902	26920750	proximal
Chr1	26923856	26924472	146	H3K27ac_day2_pooled_peak_3903b	26924280	proximal
Chr1	26942449	26942853	124	H3K27ac_day2_pooled_peak_3905b	26942756	proximal
Chr1	26966923	26967360	239	H3K27ac_day2_pooled_peak_3909	26967138	proximal
Chr1	26976124	26976722	380	H3K27ac_day2_pooled_peak_3912	26976435	proximal
Chr1	26986163	26986926	211	H3K27ac_day2_pooled_peak_3914	26986673	proximal
Chr1	26996033	26996623	118	H3K27ac_day2_pooled_peak_3916	26996376	proximal
Chr1	26999422	27000025	123	H3K27ac_day2_pooled_peak_3918	26999746	proximal
Chr1	27007202	27008021	221	H3K27ac_day2_pooled_peak_3919b	27007625	proximal
Chr1	27009718	27010381	286	H3K27ac_day2_pooled_peak_3920a	27009964	proximal
Chr1	27018346	27019189	232	H3K27ac_day2_pooled_peak_3921a	27018587	proximal
Chr1	27022335	27022762	169	H3K27ac_day2_pooled_peak_3922	27022590	proximal
Chr1	27025808	27027567	144	H3K27ac_day2_pooled_peak_3925b	27027102	proximal
Chr1	27029211	27029744	151	H3K27ac_day2_pooled_peak_3926a	27029342	proximal
Chr1	27061489	27061993	383	H3K27ac_day2_pooled_peak_3929	27061703	proximal
Chr1	27078542	27079436	360	H3K27ac_day2_pooled_peak_3931b	27078845	proximal
Chr1	27080802	27081561	201	H3K27ac_day2_pooled_peak_3932b	27081308	proximal
Chr1	27100210	27101122	260	H3K27ac_day2_pooled_peak_3935b	27100504	proximal
Chr1	27107600	27108784	344	H3K27ac_day2_pooled_peak_3937b	27108012	proximal
Chr1	27109646	27110414	210	H3K27ac_day2_pooled_peak_3938b	27110069	proximal
Chr1	27115025	27115620	267	H3K27ac_day2_pooled_peak_3941	27115285	proximal
Chr1	27123517	27124213	154	H3K27ac_day2_pooled_peak_3943b	27123829	proximal
Chr1	27154330	27155597	269	H3K27ac_day2_pooled_peak_3950c	27155204	proximal
Chr1	27157913	27158694	368	H3K27ac_day2_pooled_peak_3952a	27158178	proximal
Chr1	27169193	27169919	197	H3K27ac_day2_pooled_peak_3953	27169532	proximal
Chr1	27179946	27180645	161	H3K27ac_day2_pooled_peak_3955b	27180249	proximal
Chr1	27209760	27211102	125	H3K27ac_day2_pooled_peak_3957d	27210798	proximal
Chr1	27225915	27227016	393	H3K27ac_day2_pooled_peak_3961a	27226165	proximal
Chr1	27233586	27234034	130	H3K27ac_day2_pooled_peak_3963	27233826	proximal
Chr1	27236903	27237671	147	H3K27ac_day2_pooled_peak_3964b	27237258	proximal
Chr1	27244247	27245806	429	H3K27ac_day2_pooled_peak_3967b	27244717	proximal
Chr1	27272773	27273705	127	H3K27ac_day2_pooled_peak_3973c	27273418	proximal
Chr1	27284007	27285143	324	H3K27ac_day2_pooled_peak_3975b	27284458	proximal
Chr1	27287563	27288343	207	H3K27ac_day2_pooled_peak_3976c	27288239	proximal
Chr1	27298217	27298585	263	H3K27ac_day2_pooled_peak_3977	27298393	proximal
Chr1	27303510	27304332	140	H3K27ac_day2_pooled_peak_3978b	27304056	proximal
Chr1	27312981	27313634	142	H3K27ac_day2_pooled_peak_3981	27313188	proximal
Chr1	27323314	27324010	146	H3K27ac_day2_pooled_peak_3982b	27323725	proximal
Chr1	27346969	27349154	314	H3K27ac_day2_pooled_peak_3988d	27348057	proximal
Chr1	27361327	27361669	122	H3K27ac_day2_pooled_peak_3993	27361517	proximal
Chr1	27366081	27367252	231	H3K27ac_day2_pooled_peak_3994a	27366369	proximal
Chr1	27372308	27372885	163	H3K27ac_day2_pooled_peak_3995b	27372696	proximal
Chr1	27382019	27382884	193	H3K27ac_day2_pooled_peak_3998b	27382671	proximal
Chr1	27383496	27384274	375	H3K27ac_day2_pooled_peak_3999	27383803	proximal
Chr1	27394865	27396520	277	H3K27ac_day2_pooled_peak_4001c	27395527	proximal
Chr1	27406812	27407887	280	H3K27ac_day2_pooled_peak_4006b	27407597	proximal
Chr1	27409426	27409861	126	H3K27ac_day2_pooled_peak_4007b	27409749	proximal
Chr1	27416293	27417275	188	H3K27ac_day2_pooled_peak_4008b	27416576	proximal
Chr1	27425383	27426081	180	H3K27ac_day2_pooled_peak_4010c	27425932	proximal
Chr1	27461872	27462517	296	H3K27ac_day2_pooled_peak_4016	27462254	proximal
Chr1	27472557	27474473	652	H3K27ac_day2_pooled_peak_4018	27474137	proximal
Chr1	27484376	27485353	168	H3K27ac_day2_pooled_peak_4020a	27484800	proximal
Chr1	27505397	27506228	666	H3K27ac_day2_pooled_peak_4024b	27505978	proximal
Chr1	27517804	27518623	140	H3K27ac_day2_pooled_peak_4027b	27518156	proximal
Chr1	27530027	27530592	135	H3K27ac_day2_pooled_peak_4031	27530141	proximal
Chr1	27544030	27544714	347	H3K27ac_day2_pooled_peak_4033	27544455	proximal
Chr1	27566567	27567288	319	H3K27ac_day2_pooled_peak_4035	27566874	proximal
Chr1	27576871	27577294	206	H3K27ac_day2_pooled_peak_4036	27577035	proximal
Chr1	27589093	27589960	259	H3K27ac_day2_pooled_peak_4039a	27589301	proximal
Chr1	27598245	27598778	190	H3K27ac_day2_pooled_peak_4042a	27598397	proximal
Chr1	27603877	27604591	242	H3K27ac_day2_pooled_peak_4043a	27604014	proximal
Chr1	27611373	27611830	149	H3K27ac_day2_pooled_peak_4044	27611662	proximal
Chr1	27613436	27614265	194	H3K27ac_day2_pooled_peak_4046a	27613723	proximal
Chr1	27619527	27620290	189	H3K27ac_day2_pooled_peak_4047a	27619778	proximal
Chr1	27625117	27626259	396	H3K27ac_day2_pooled_peak_4048a	27625385	proximal
Chr1	27629040	27630030	219	H3K27ac_day2_pooled_peak_4050	27629530	proximal
Chr1	27645910	27646421	201	H3K27ac_day2_pooled_peak_4054b	27646289	proximal
Chr1	27651042	27651788	193	H3K27ac_day2_pooled_peak_4055b	27651401	proximal
Chr1	27659702	27661081	172	H3K27ac_day2_pooled_peak_4056a	27660059	proximal
Chr1	27670504	27670953	186	H3K27ac_day2_pooled_peak_4057b	27670800	proximal
Chr1	27691088	27691847	269	H3K27ac_day2_pooled_peak_4063	27691553	proximal
Chr1	27695748	27697032	136	H3K27ac_day2_pooled_peak_4065b	27696495	proximal
Chr1	27712414	27713700	865	H3K27ac_day2_pooled_peak_4068b	27713286	distal
Chr1	27734279	27734939	237	H3K27ac_day2_pooled_peak_4073	27734717	proximal
Chr1	27736553	27737255	252	H3K27ac_day2_pooled_peak_4074	27736810	proximal
Chr1	27740834	27741222	211	H3K27ac_day2_pooled_peak_4076	27740942	proximal
Chr1	27742135	27742606	140	H3K27ac_day2_pooled_peak_4077	27742372	proximal
Chr1	27744675	27745250	239	H3K27ac_day2_pooled_peak_4078	27744976	proximal
Chr1	27756704	27757256	188	H3K27ac_day2_pooled_peak_4079b	27757032	proximal
Chr1	27765652	27766355	194	H3K27ac_day2_pooled_peak_4081	27766082	proximal
Chr1	27781094	27781616	328	H3K27ac_day2_pooled_peak_4083	27781349	proximal
Chr1	27785147	27785847	308	H3K27ac_day2_pooled_peak_4084a	27785442	proximal
Chr1	27798945	27799625	136	H3K27ac_day2_pooled_peak_4088	27799216	proximal
Chr1	27816789	27817795	231	H3K27ac_day2_pooled_peak_4091a	27817010	proximal
Chr1	27824430	27825173	132	H3K27ac_day2_pooled_peak_4093a	27824688	proximal
Chr1	27842213	27842939	370	H3K27ac_day2_pooled_peak_4095	27842436	proximal
Chr1	27848273	27848773	410	H3K27ac_day2_pooled_peak_4096	27848495	proximal
Chr1	27850790	27851406	155	H3K27ac_day2_pooled_peak_4097b	27851104	proximal
Chr1	27851968	27852797	231	H3K27ac_day2_pooled_peak_4098b	27852573	proximal
Chr1	27872690	27873239	201	H3K27ac_day2_pooled_peak_4101	27873062	proximal
Chr1	27886973	27887348	125	H3K27ac_day2_pooled_peak_4104	27887093	proximal
Chr1	27909754	27910636	159	H3K27ac_day2_pooled_peak_4106b	27910058	proximal
Chr1	27920262	27920981	302	H3K27ac_day2_pooled_peak_4110	27920556	proximal
Chr1	27928936	27929534	127	H3K27ac_day2_pooled_peak_4113	27929284	proximal
Chr1	27939393	27939729	119	H3K27ac_day2_pooled_peak_4116	27939605	proximal
Chr1	27946571	27947131	136	H3K27ac_day2_pooled_peak_4119b	27947038	proximal
Chr1	27958422	27960481	498	H3K27ac_day2_pooled_peak_4122a	27959861	proximal
Chr1	27975299	27975875	399	H3K27ac_day2_pooled_peak_4125	27975530	proximal
Chr1	27979736	27980433	159	H3K27ac_day2_pooled_peak_4127b	27980089	proximal
Chr1	27982635	27983543	269	H3K27ac_day2_pooled_peak_4128a	27982912	proximal
Chr1	27984637	27985197	145	H3K27ac_day2_pooled_peak_4129b	27985001	distal
Chr1	27991136	27992559	519	H3K27ac_day2_pooled_peak_4130a	27991404	proximal
Chr1	28005391	28005919	133	H3K27ac_day2_pooled_peak_4131a	28005630	proximal
Chr1	28008493	28009333	186	H3K27ac_day2_pooled_peak_4132b	28009001	proximal
Chr1	28011129	28012111	192	H3K27ac_day2_pooled_peak_4133c	28011888	proximal
Chr1	28059182	28060576	151	H3K27ac_day2_pooled_peak_4139b	28059914	proximal
Chr1	28064267	28064587	287	H3K27ac_day2_pooled_peak_4141	28064439	proximal
Chr1	28065257	28066122	217	H3K27ac_day2_pooled_peak_4142b	28065636	proximal
Chr1	28075087	28077669	434	H3K27ac_day2_pooled_peak_4144e	28076529	proximal
Chr1	28081427	28082596	136	H3K27ac_day2_pooled_peak_4147c	28082033	proximal
Chr1	28095924	28096637	137	H3K27ac_day2_pooled_peak_4150a	28096071	proximal
Chr1	28103992	28105056	201	H3K27ac_day2_pooled_peak_4152b	28104428	proximal
Chr1	28121801	28122552	139	H3K27ac_day2_pooled_peak_4157	28122279	proximal
Chr1	28134024	28134525	211	H3K27ac_day2_pooled_peak_4159	28134392	proximal
Chr1	28137754	28138711	303	H3K27ac_day2_pooled_peak_4160b	28138361	proximal
Chr1	28141672	28142731	210	H3K27ac_day2_pooled_peak_4161a	28142188	proximal
Chr1	28144182	28144902	375	H3K27ac_day2_pooled_peak_4162	28144465	proximal
Chr1	28146118	28147130	538	H3K27ac_day2_pooled_peak_4163a	28146455	proximal
Chr1	28148707	28150393	454	H3K27ac_day2_pooled_peak_4164e	28150188	proximal
Chr1	28155507	28156227	355	H3K27ac_day2_pooled_peak_4165	28155914	proximal
Chr1	28158736	28159242	231	H3K27ac_day2_pooled_peak_4168	28159050	proximal
Chr1	28169294	28170005	221	H3K27ac_day2_pooled_peak_4171b	28169812	proximal
Chr1	28181938	28183452	223	H3K27ac_day2_pooled_peak_4175	28183150	proximal
Chr1	28185550	28187121	703	H3K27ac_day2_pooled_peak_4176a	28185878	proximal
Chr1	28187865	28188552	168	H3K27ac_day2_pooled_peak_4177	28188253	proximal
Chr1	28189187	28189765	297	H3K27ac_day2_pooled_peak_4178	28189483	proximal
Chr1	28192606	28193940	179	H3K27ac_day2_pooled_peak_4181b	28193606	proximal
Chr1	28201203	28201970	439	H3K27ac_day2_pooled_peak_4184	28201639	proximal
Chr1	28203230	28204272	192	H3K27ac_day2_pooled_peak_4187b	28204019	proximal
Chr1	28211985	28212555	187	H3K27ac_day2_pooled_peak_4188	28212269	distal
Chr1	28214064	28214970	148	H3K27ac_day2_pooled_peak_4189c	28214737	proximal
Chr1	28216055	28218496	319	H3K27ac_day2_pooled_peak_4191a	28217587	proximal
Chr1	28219496	28220269	699	H3K27ac_day2_pooled_peak_4192	28219870	proximal
Chr1	28222209	28223708	284	H3K27ac_day2_pooled_peak_4194b	28223260	proximal
Chr1	28234368	28235762	487	H3K27ac_day2_pooled_peak_4197a	28234673	proximal
Chr1	28241018	28242576	1148	H3K27ac_day2_pooled_peak_4200c	28242103	proximal
Chr1	28256635	28257226	152	H3K27ac_day2_pooled_peak_4204	28256998	proximal
Chr1	28260897	28261862	235	H3K27ac_day2_pooled_peak_4205a	28261175	proximal
Chr1	28271265	28272420	280	H3K27ac_day2_pooled_peak_4210	28272299	proximal
Chr1	28274983	28275722	121	H3K27ac_day2_pooled_peak_4212c	28275577	proximal
Chr1	28282678	28284106	136	H3K27ac_day2_pooled_peak_4214e	28283803	proximal
Chr1	28296920	28298316	180	H3K27ac_day2_pooled_peak_4216b	28297426	proximal
Chr1	28338888	28339213	137	H3K27ac_day2_pooled_peak_4223	28339071	proximal
Chr1	28347746	28348711	201	H3K27ac_day2_pooled_peak_4225c	28348265	proximal
Chr1	28377469	28378215	280	H3K27ac_day2_pooled_peak_4231	28377867	proximal
Chr1	28400658	28401962	189	H3K27ac_day2_pooled_peak_4233a	28401065	proximal
Chr1	28403623	28406968	239	H3K27ac_day2_pooled_peak_4235c	28405315	proximal
Chr1	28408263	28408685	165	H3K27ac_day2_pooled_peak_4236a	28408385	proximal
Chr1	28422699	28423244	185	H3K27ac_day2_pooled_peak_4243	28423023	proximal
Chr1	28428833	28431148	829	H3K27ac_day2_pooled_peak_4245	28430775	proximal
Chr1	28447790	28448596	211	H3K27ac_day2_pooled_peak_4247b	28448314	proximal
Chr1	28458831	28460425	933	H3K27ac_day2_pooled_peak_4251a	28459434	proximal
Chr1	28461690	28462240	260	H3K27ac_day2_pooled_peak_4252	28461864	proximal
Chr1	28464156	28466629	335	H3K27ac_day2_pooled_peak_4253d	28465015	proximal
Chr1	28475716	28476635	308	H3K27ac_day2_pooled_peak_4254a	28476055	proximal
Chr1	28483146	28483787	149	H3K27ac_day2_pooled_peak_4255b	28483655	proximal
Chr1	28516590	28517558	524	H3K27ac_day2_pooled_peak_4258a	28516869	proximal
Chr1	28518883	28519691	626	H3K27ac_day2_pooled_peak_4259	28519147	proximal
Chr1	28523928	28524344	203	H3K27ac_day2_pooled_peak_4261	28524145	proximal
Chr1	28525990	28526706	393	H3K27ac_day2_pooled_peak_4262b	28526529	proximal
Chr1	28533096	28533621	241	H3K27ac_day2_pooled_peak_4264	28533398	proximal
Chr1	28540877	28541279	152	H3K27ac_day2_pooled_peak_4267	28541050	proximal
Chr1	28543146	28543815	170	H3K27ac_day2_pooled_peak_4268a	28543448	proximal
Chr1	28548757	28549456	153	H3K27ac_day2_pooled_peak_4270a	28548994	proximal
Chr1	28554080	28555686	214	H3K27ac_day2_pooled_peak_4273	28555477	proximal
Chr1	28557246	28557439	118	H3K27ac_day2_pooled_peak_4274	28557334	proximal
Chr1	28558842	28560561	576	H3K27ac_day2_pooled_peak_4276	28560226	proximal
Chr1	28571225	28571943	213	H3K27ac_day2_pooled_peak_4278a	28571472	proximal
Chr1	28577093	28577749	147	H3K27ac_day2_pooled_peak_4281b	28577608	proximal
Chr1	28579142	28581121	263	H3K27ac_day2_pooled_peak_4284	28580825	proximal
Chr1	28584122	28584613	127	H3K27ac_day2_pooled_peak_4285	28584277	proximal
Chr1	28585433	28586272	169	H3K27ac_day2_pooled_peak_4286a	28585917	proximal
Chr1	28590259	28591416	279	H3K27ac_day2_pooled_peak_4288a	28590522	proximal
Chr1	28593261	28593788	119	H3K27ac_day2_pooled_peak_4289a	28593468	proximal
Chr1	28610361	28610975	124	H3K27ac_day2_pooled_peak_4290a	28610525	proximal
Chr1	28615943	28616749	141	H3K27ac_day2_pooled_peak_4292c	28616544	proximal
Chr1	28625955	28626440	171	H3K27ac_day2_pooled_peak_4295	28626100	proximal
Chr1	28631310	28631898	172	H3K27ac_day2_pooled_peak_4297b	28631723	proximal
Chr1	28636058	28636697	186	H3K27ac_day2_pooled_peak_4299b	28636457	proximal
Chr1	28639750	28640815	147	H3K27ac_day2_pooled_peak_4300b	28640297	proximal
Chr1	28654090	28654416	129	H3K27ac_day2_pooled_peak_4303	28654306	proximal
Chr1	28661074	28661729	147	H3K27ac_day2_pooled_peak_4307b	28661524	proximal
Chr1	28683041	28683787	280	H3K27ac_day2_pooled_peak_4311	28683453	proximal
Chr1	28684511	28685358	214	H3K27ac_day2_pooled_peak_4312a	28684892	proximal
Chr1	28688051	28689111	277	H3K27ac_day2_pooled_peak_4313a	28688472	proximal
Chr1	28696028	28696989	223	H3K27ac_day2_pooled_peak_4314b	28696348	proximal
Chr1	28712419	28712888	193	H3K27ac_day2_pooled_peak_4317	28712687	proximal
Chr1	28728287	28729892	291	H3K27ac_day2_pooled_peak_4323a	28729288	proximal
Chr1	28734247	28735527	444	H3K27ac_day2_pooled_peak_4324b	28734939	proximal
Chr1	28747025	28747400	299	H3K27ac_day2_pooled_peak_4327	28747192	proximal
Chr1	28759549	28760384	304	H3K27ac_day2_pooled_peak_4329a	28759805	proximal
Chr1	28769605	28771318	252	H3K27ac_day2_pooled_peak_4330d	28770985	proximal
Chr1	28773192	28774897	320	H3K27ac_day2_pooled_peak_4331c	28774521	proximal
Chr1	28782443	28783205	172	H3K27ac_day2_pooled_peak_4332	28782990	proximal
Chr1	28792080	28792624	124	H3K27ac_day2_pooled_peak_4333	28792341	proximal
Chr1	28804027	28804758	252	H3K27ac_day2_pooled_peak_4335b	28804492	proximal
Chr1	28835816	28836603	246	H3K27ac_day2_pooled_peak_4337b	28836364	proximal
Chr1	28847971	28848641	207	H3K27ac_day2_pooled_peak_4338a	28848168	proximal
Chr1	28865615	28865812	170	H3K27ac_day2_pooled_peak_4342	28865712	proximal
Chr1	28866557	28867892	124	H3K27ac_day2_pooled_peak_4345e	28867661	proximal
Chr1	28881806	28882370	360	H3K27ac_day2_pooled_peak_4346	28882162	proximal
Chr1	28889091	28889868	240	H3K27ac_day2_pooled_peak_4348a	28889424	distal
Chr1	28892190	28893180	458	H3K27ac_day2_pooled_peak_4349	28892505	proximal
Chr1	28906490	28907523	191	H3K27ac_day2_pooled_peak_4352c	28907029	proximal
Chr1	28932896	28933511	135	H3K27ac_day2_pooled_peak_4357b	28933241	proximal
Chr1	28940405	28941829	144	H3K27ac_day2_pooled_peak_4358d	28941495	proximal
Chr1	28950813	28951549	342	H3K27ac_day2_pooled_peak_4360c	28951403	proximal
Chr1	28952705	28953503	496	H3K27ac_day2_pooled_peak_4363b	28953313	proximal
Chr1	28955635	28956101	211	H3K27ac_day2_pooled_peak_4364	28955787	proximal
Chr1	28977864	28978582	132	H3K27ac_day2_pooled_peak_4368b	28978479	proximal
Chr1	28981534	28982103	228	H3K27ac_day2_pooled_peak_4370	28981781	proximal
Chr1	28983971	28984807	275	H3K27ac_day2_pooled_peak_4371	28984267	proximal
Chr1	29001090	29002131	230	H3K27ac_day2_pooled_peak_4373d	29001916	proximal
Chr1	29012811	29013242	166	H3K27ac_day2_pooled_peak_4375b	29013139	proximal
Chr1	29016176	29016619	222	H3K27ac_day2_pooled_peak_4376a	29016325	proximal
Chr1	29070238	29070737	144	H3K27ac_day2_pooled_peak_4388	29070572	proximal
Chr1	29073888	29074545	224	H3K27ac_day2_pooled_peak_4390	29074111	proximal
Chr1	29085913	29086682	294	H3K27ac_day2_pooled_peak_4392b	29086467	proximal
Chr1	29093598	29094068	152	H3K27ac_day2_pooled_peak_4395	29093720	proximal
Chr1	29096305	29096911	263	H3K27ac_day2_pooled_peak_4396	29096447	proximal
Chr1	29100594	29100970	138	H3K27ac_day2_pooled_peak_4397	29100720	proximal
Chr1	29113939	29114407	201	H3K27ac_day2_pooled_peak_4400	29114168	proximal
Chr1	29116620	29118410	193	H3K27ac_day2_pooled_peak_4403a	29117951	proximal
Chr1	29137803	29138235	123	H3K27ac_day2_pooled_peak_4409	29137996	proximal
Chr1	29151883	29152202	125	H3K27ac_day2_pooled_peak_4413	29152021	proximal
Chr1	29172691	29172985	127	H3K27ac_day2_pooled_peak_4417	29172814	proximal
Chr1	29173539	29174480	214	H3K27ac_day2_pooled_peak_4418a	29173735	proximal
Chr1	29186116	29187826	165	H3K27ac_day2_pooled_peak_4419b	29186681	proximal
Chr1	29195254	29196242	177	H3K27ac_day2_pooled_peak_4422b	29196056	proximal
Chr1	29206682	29207118	167	H3K27ac_day2_pooled_peak_4423b	29206983	proximal
Chr1	29220382	29223081	542	H3K27ac_day2_pooled_peak_4426a	29220745	proximal
Chr1	29230933	29231616	201	H3K27ac_day2_pooled_peak_4428b	29231491	proximal
[truncated: 6,211 more rows]

## Sheet: Stage 4
Chromosome	Start	End	Score	Name	Summit	TSS-proximal or distal
Chr1	48277	49337	308	H3K27ac_day4_pooled_peak_5a	48892	proximal
Chr1	50352	51279	333	H3K27ac_day4_pooled_peak_6b	51026	proximal
Chr1	52284	52551	173	H3K27ac_day4_pooled_peak_7	52408	proximal
Chr1	63313	64196	672	H3K27ac_day4_pooled_peak_12a	63700	proximal
Chr1	66743	67727	372	H3K27ac_day4_pooled_peak_14b	67249	proximal
Chr1	72312	74849	452	H3K27ac_day4_pooled_peak_16c	74298	proximal
Chr1	75738	76559	191	H3K27ac_day4_pooled_peak_17b	76241	proximal
Chr1	88889	89585	150	H3K27ac_day4_pooled_peak_19	89215	proximal
Chr1	91428	92320	473	H3K27ac_day4_pooled_peak_20	91874	proximal
Chr1	95980	96983	210	H3K27ac_day4_pooled_peak_21a	96234	proximal
Chr1	97493	98249	202	H3K27ac_day4_pooled_peak_22a	97683	proximal
Chr1	109110	110221	390	H3K27ac_day4_pooled_peak_24b	109698	proximal
Chr1	117019	118673	1319	H3K27ac_day4_pooled_peak_27a	117620	proximal
Chr1	120189	120516	121	H3K27ac_day4_pooled_peak_28	120362	proximal
Chr1	136184	136800	213	H3K27ac_day4_pooled_peak_31	136469	proximal
Chr1	142041	142781	352	H3K27ac_day4_pooled_peak_32	142278	proximal
Chr1	143585	144431	228	H3K27ac_day4_pooled_peak_33b	144069	proximal
Chr1	161603	162762	275	H3K27ac_day4_pooled_peak_36a	162150	proximal
Chr1	163295	164074	137	H3K27ac_day4_pooled_peak_37b	163621	distal
Chr1	181350	181798	194	H3K27ac_day4_pooled_peak_39	181484	proximal
Chr1	187088	187946	837	H3K27ac_day4_pooled_peak_41	187528	proximal
Chr1	195661	196836	753	H3K27ac_day4_pooled_peak_42	196240	proximal
Chr1	199632	201022	678	H3K27ac_day4_pooled_peak_43a	200046	proximal
Chr1	220282	221030	628	H3K27ac_day4_pooled_peak_48	220650	proximal
Chr1	225853	227279	384	H3K27ac_day4_pooled_peak_50b	226941	proximal
Chr1	236993	237732	174	H3K27ac_day4_pooled_peak_54b	237474	proximal
Chr1	258771	259235	212	H3K27ac_day4_pooled_peak_56	259064	distal
Chr1	266402	266953	230	H3K27ac_day4_pooled_peak_59	266593	proximal
Chr1	268423	269539	498	H3K27ac_day4_pooled_peak_61b	269231	proximal
Chr1	270821	271758	407	H3K27ac_day4_pooled_peak_62a	271201	proximal
Chr1	278093	279337	167	H3K27ac_day4_pooled_peak_63a	278281	proximal
Chr1	293358	294724	288	H3K27ac_day4_pooled_peak_66a	293664	proximal
Chr1	297409	299393	226	H3K27ac_day4_pooled_peak_68	298995	proximal
Chr1	303555	304085	204	H3K27ac_day4_pooled_peak_72	303799	proximal
Chr1	305790	306354	362	H3K27ac_day4_pooled_peak_73	305987	proximal
Chr1	315381	316788	188	H3K27ac_day4_pooled_peak_74c	316604	proximal
Chr1	322211	322882	121	H3K27ac_day4_pooled_peak_75a	322345	proximal
Chr1	325336	325915	218	H3K27ac_day4_pooled_peak_78	325637	proximal
Chr1	336851	339087	206	H3K27ac_day4_pooled_peak_79b	337455	proximal
Chr1	343649	344401	210	H3K27ac_day4_pooled_peak_81a	343865	proximal
Chr1	345867	347214	288	H3K27ac_day4_pooled_peak_82a	346294	proximal
Chr1	347802	348550	138	H3K27ac_day4_pooled_peak_83	348154	proximal
Chr1	353587	354794	272	H3K27ac_day4_pooled_peak_84a	354171	proximal
Chr1	361998	363218	1260	H3K27ac_day4_pooled_peak_86b	362824	proximal
Chr1	365556	366524	290	H3K27ac_day4_pooled_peak_87	366054	proximal
Chr1	373685	373965	116	H3K27ac_day4_pooled_peak_89	373820	proximal
Chr1	389256	390419	238	H3K27ac_day4_pooled_peak_90	389409	proximal
Chr1	392796	394131	595	H3K27ac_day4_pooled_peak_92b	393464	proximal
Chr1	401256	401811	126	H3K27ac_day4_pooled_peak_96	401542	proximal
Chr1	403731	404988	195	H3K27ac_day4_pooled_peak_97a	404133	proximal
Chr1	408620	409617	240	H3K27ac_day4_pooled_peak_98a	408945	proximal
Chr1	410628	413057	319	H3K27ac_day4_pooled_peak_101a	412164	proximal
Chr1	414137	414541	234	H3K27ac_day4_pooled_peak_102	414313	proximal
Chr1	445537	446220	199	H3K27ac_day4_pooled_peak_104b	445976	proximal
Chr1	449856	450434	146	H3K27ac_day4_pooled_peak_105	450081	proximal
Chr1	452230	452789	244	H3K27ac_day4_pooled_peak_106	452512	proximal
Chr1	462822	463644	260	H3K27ac_day4_pooled_peak_110	463310	proximal
Chr1	469981	470493	132	H3K27ac_day4_pooled_peak_111	470317	proximal
Chr1	474327	475531	440	H3K27ac_day4_pooled_peak_114	474804	proximal
Chr1	476945	477883	142	H3K27ac_day4_pooled_peak_116b	477379	proximal
Chr1	493632	494268	149	H3K27ac_day4_pooled_peak_118a	493817	proximal
Chr1	514459	515397	413	H3K27ac_day4_pooled_peak_119a	514949	proximal
Chr1	518398	518795	157	H3K27ac_day4_pooled_peak_120	518579	proximal
Chr1	537843	538447	353	H3K27ac_day4_pooled_peak_121	538130	proximal
Chr1	564173	566663	391	H3K27ac_day4_pooled_peak_122a	564483	proximal
Chr1	569331	569873	154	H3K27ac_day4_pooled_peak_125	569558	proximal
Chr1	574240	574878	329	H3K27ac_day4_pooled_peak_126	574566	proximal
Chr1	580599	581350	202	H3K27ac_day4_pooled_peak_127a	580858	proximal
Chr1	592111	593231	460	H3K27ac_day4_pooled_peak_129b	592626	proximal
Chr1	602664	602967	172	H3K27ac_day4_pooled_peak_132	602820	proximal
Chr1	608466	609571	972	H3K27ac_day4_pooled_peak_133b	609291	proximal
Chr1	621615	622113	211	H3K27ac_day4_pooled_peak_134	621790	proximal
Chr1	626661	627336	322	H3K27ac_day4_pooled_peak_135	627042	proximal
Chr1	637977	638677	150	H3K27ac_day4_pooled_peak_136b	638499	proximal
Chr1	641467	642093	234	H3K27ac_day4_pooled_peak_137	641754	distal
Chr1	643238	644651	159	H3K27ac_day4_pooled_peak_138c	644318	proximal
Chr1	657653	658241	346	H3K27ac_day4_pooled_peak_142	657964	proximal
Chr1	669153	669901	217	H3K27ac_day4_pooled_peak_143	669507	proximal
Chr1	686757	687376	226	H3K27ac_day4_pooled_peak_144	687066	proximal
Chr1	691750	692649	449	H3K27ac_day4_pooled_peak_145b	692402	proximal
Chr1	701638	702310	278	H3K27ac_day4_pooled_peak_146a	701846	proximal
Chr1	726674	727358	173	H3K27ac_day4_pooled_peak_150b	727137	proximal
Chr1	737485	738104	132	H3K27ac_day4_pooled_peak_151	737862	proximal
Chr1	753674	754279	172	H3K27ac_day4_pooled_peak_155	753984	proximal
Chr1	755354	756838	169	H3K27ac_day4_pooled_peak_156b	755985	proximal
Chr1	761298	762175	141	H3K27ac_day4_pooled_peak_157a	761511	proximal
Chr1	787206	788235	215	H3K27ac_day4_pooled_peak_162b	788011	proximal
Chr1	790364	791234	244	H3K27ac_day4_pooled_peak_163b	790990	proximal
Chr1	794770	795440	345	H3K27ac_day4_pooled_peak_165	795023	proximal
Chr1	797886	798331	195	H3K27ac_day4_pooled_peak_166	798123	proximal
Chr1	799169	799842	121	H3K27ac_day4_pooled_peak_167	799429	proximal
Chr1	803091	803744	152	H3K27ac_day4_pooled_peak_168a	803280	proximal
Chr1	818746	819453	311	H3K27ac_day4_pooled_peak_172	819125	proximal
Chr1	823597	825130	299	H3K27ac_day4_pooled_peak_173a	824079	proximal
Chr1	846796	847622	468	H3K27ac_day4_pooled_peak_177	847232	proximal
Chr1	852579	853755	342	H3K27ac_day4_pooled_peak_179a	852947	proximal
Chr1	863181	864103	208	H3K27ac_day4_pooled_peak_180b	863659	proximal
Chr1	867122	867734	124	H3K27ac_day4_pooled_peak_182	867565	proximal
Chr1	870456	871237	179	H3K27ac_day4_pooled_peak_184	870919	proximal
Chr1	875023	876048	507	H3K27ac_day4_pooled_peak_185	875650	distal
Chr1	877044	877488	245	H3K27ac_day4_pooled_peak_186	877268	proximal
Chr1	879202	880015	159	H3K27ac_day4_pooled_peak_188b	879824	proximal
Chr1	882925	884325	354	H3K27ac_day4_pooled_peak_191	884046	proximal
Chr1	891925	892490	212	H3K27ac_day4_pooled_peak_193	892186	proximal
Chr1	896859	897529	240	H3K27ac_day4_pooled_peak_194	897048	proximal
Chr1	898782	899720	510	H3K27ac_day4_pooled_peak_195	899101	proximal
Chr1	900928	902517	126	H3K27ac_day4_pooled_peak_196b	901715	proximal
Chr1	918292	918843	329	H3K27ac_day4_pooled_peak_201	918512	proximal
Chr1	930867	931742	1091	H3K27ac_day4_pooled_peak_202	931354	proximal
Chr1	933482	934478	390	H3K27ac_day4_pooled_peak_203a	933784	proximal
Chr1	936776	938634	362	H3K27ac_day4_pooled_peak_204	937402	proximal
Chr1	966174	966786	238	H3K27ac_day4_pooled_peak_206	966496	proximal
Chr1	991215	991969	301	H3K27ac_day4_pooled_peak_208	991538	proximal
Chr1	996022	996789	250	H3K27ac_day4_pooled_peak_209	996443	proximal
Chr1	1004847	1005679	332	H3K27ac_day4_pooled_peak_210	1005291	proximal
Chr1	1008477	1009298	362	H3K27ac_day4_pooled_peak_211a	1008662	distal
Chr1	1018041	1019078	452	H3K27ac_day4_pooled_peak_213	1018377	proximal
Chr1	1027239	1029026	373	H3K27ac_day4_pooled_peak_215c	1028745	proximal
Chr1	1073290	1074094	377	H3K27ac_day4_pooled_peak_225	1073646	proximal
Chr1	1079963	1080674	193	H3K27ac_day4_pooled_peak_227	1080220	proximal
Chr1	1086226	1086648	138	H3K27ac_day4_pooled_peak_228	1086423	proximal
Chr1	1095664	1096289	270	H3K27ac_day4_pooled_peak_229	1095984	proximal
Chr1	1096972	1097685	189	H3K27ac_day4_pooled_peak_230	1097286	proximal
Chr1	1108039	1108692	171	H3K27ac_day4_pooled_peak_231	1108381	proximal
Chr1	1109296	1110220	435	H3K27ac_day4_pooled_peak_232	1109739	proximal
Chr1	1114434	1115141	250	H3K27ac_day4_pooled_peak_233	1114654	proximal
Chr1	1125458	1126315	365	H3K27ac_day4_pooled_peak_234	1125656	proximal
Chr1	1140800	1141441	517	H3K27ac_day4_pooled_peak_235	1141082	proximal
Chr1	1142560	1143125	150	H3K27ac_day4_pooled_peak_236	1142803	proximal
Chr1	1146005	1146690	175	H3K27ac_day4_pooled_peak_237a	1146147	proximal
Chr1	1147749	1148530	447	H3K27ac_day4_pooled_peak_238	1148166	proximal
Chr1	1157289	1157599	127	H3K27ac_day4_pooled_peak_244	1157434	proximal
Chr1	1164002	1164906	270	H3K27ac_day4_pooled_peak_245b	1164522	proximal
Chr1	1187280	1188436	338	H3K27ac_day4_pooled_peak_249b	1187983	proximal
Chr1	1190236	1191375	217	H3K27ac_day4_pooled_peak_250b	1190989	proximal
Chr1	1198080	1199114	324	H3K27ac_day4_pooled_peak_252b	1198776	proximal
Chr1	1202189	1203065	346	H3K27ac_day4_pooled_peak_253b	1202687	proximal
Chr1	1216029	1216836	258	H3K27ac_day4_pooled_peak_254	1216429	proximal
Chr1	1226590	1227296	201	H3K27ac_day4_pooled_peak_255a	1226845	proximal
Chr1	1231542	1233221	477	H3K27ac_day4_pooled_peak_257	1232833	proximal
Chr1	1235319	1236169	519	H3K27ac_day4_pooled_peak_259	1235758	proximal
Chr1	1240379	1241297	357	H3K27ac_day4_pooled_peak_261	1240774	proximal
Chr1	1242480	1243295	765	H3K27ac_day4_pooled_peak_262	1242894	proximal
Chr1	1290603	1291384	291	H3K27ac_day4_pooled_peak_265	1290934	proximal
Chr1	1313435	1314687	440	H3K27ac_day4_pooled_peak_268a	1313772	proximal
Chr1	1332562	1333633	487	H3K27ac_day4_pooled_peak_270b	1333318	proximal
Chr1	1337217	1337818	159	H3K27ac_day4_pooled_peak_272b	1337640	proximal
Chr1	1342684	1343753	342	H3K27ac_day4_pooled_peak_273b	1343421	proximal
Chr1	1344867	1345348	325	H3K27ac_day4_pooled_peak_274	1345193	proximal
Chr1	1357316	1358407	126	H3K27ac_day4_pooled_peak_275b	1357812	proximal
Chr1	1368121	1368828	336	H3K27ac_day4_pooled_peak_276	1368578	proximal
Chr1	1375273	1375788	191	H3K27ac_day4_pooled_peak_277	1375469	proximal
Chr1	1383954	1384555	144	H3K27ac_day4_pooled_peak_278	1384171	proximal
Chr1	1390270	1391161	420	H3K27ac_day4_pooled_peak_279b	1390901	proximal
Chr1	1398417	1399007	161	H3K27ac_day4_pooled_peak_280	1398678	proximal
Chr1	1400856	1401356	202	H3K27ac_day4_pooled_peak_282	1401073	proximal
Chr1	1410270	1411534	346	H3K27ac_day4_pooled_peak_284	1410507	proximal
Chr1	1417892	1419066	251	H3K27ac_day4_pooled_peak_286a	1418180	proximal
Chr1	1452185	1453090	605	H3K27ac_day4_pooled_peak_292	1452611	proximal
Chr1	1453976	1454351	201	H3K27ac_day4_pooled_peak_293	1454230	distal
Chr1	1457400	1458714	273	H3K27ac_day4_pooled_peak_295b	1458430	proximal
Chr1	1463031	1464156	506	H3K27ac_day4_pooled_peak_296a	1463450	proximal
Chr1	1469796	1470795	210	H3K27ac_day4_pooled_peak_297a	1470011	proximal
Chr1	1482734	1483345	129	H3K27ac_day4_pooled_peak_300	1483131	proximal
Chr1	1485997	1486991	332	H3K27ac_day4_pooled_peak_301	1486447	proximal
Chr1	1490264	1491180	236	H3K27ac_day4_pooled_peak_302	1490828	proximal
Chr1	1501275	1501865	277	H3K27ac_day4_pooled_peak_303	1501583	proximal
Chr1	1509818	1511271	346	H3K27ac_day4_pooled_peak_306c	1510742	proximal
Chr1	1533488	1534421	724	H3K27ac_day4_pooled_peak_308	1534097	proximal
Chr1	1569468	1569952	608	H3K27ac_day4_pooled_peak_309	1569730	proximal
Chr1	1576946	1577771	118	H3K27ac_day4_pooled_peak_310a	1577151	proximal
Chr1	1586979	1587722	120	H3K27ac_day4_pooled_peak_311c	1587535	proximal
Chr1	1594975	1595878	191	H3K27ac_day4_pooled_peak_314	1595586	proximal
Chr1	1609786	1610933	128	H3K27ac_day4_pooled_peak_318a	1610201	proximal
Chr1	1634939	1635899	374	H3K27ac_day4_pooled_peak_322b	1635521	proximal
Chr1	1658595	1659444	214	H3K27ac_day4_pooled_peak_324a	1658794	proximal
Chr1	1669397	1670441	138	H3K27ac_day4_pooled_peak_325a	1669579	proximal
Chr1	1682353	1683244	139	H3K27ac_day4_pooled_peak_327b	1682787	proximal
Chr1	1688940	1689787	309	H3K27ac_day4_pooled_peak_330b	1689400	proximal
Chr1	1715183	1716935	264	H3K27ac_day4_pooled_peak_332b	1716079	proximal
Chr1	1718390	1719430	287	H3K27ac_day4_pooled_peak_333a	1718623	proximal
Chr1	1730261	1730793	219	H3K27ac_day4_pooled_peak_336	1730515	proximal
Chr1	1732738	1733633	505	H3K27ac_day4_pooled_peak_337	1733087	proximal
Chr1	1744714	1745592	374	H3K27ac_day4_pooled_peak_338	1745185	proximal
Chr1	1754136	1755204	188	H3K27ac_day4_pooled_peak_340a	1754492	proximal
Chr1	1765596	1766277	355	H3K27ac_day4_pooled_peak_341	1766116	proximal
Chr1	1767720	1768705	374	H3K27ac_day4_pooled_peak_343	1768416	proximal
Chr1	1779463	1780041	165	H3K27ac_day4_pooled_peak_346	1779814	proximal
Chr1	1816454	1817270	243	H3K27ac_day4_pooled_peak_351a	1816783	proximal
Chr1	1820401	1821803	559	H3K27ac_day4_pooled_peak_352a	1821023	proximal
Chr1	1829099	1829924	399	H3K27ac_day4_pooled_peak_353	1829614	proximal
Chr1	1831542	1832477	172	H3K27ac_day4_pooled_peak_355b	1832232	proximal
Chr1	1836638	1837673	204	H3K27ac_day4_pooled_peak_357	1837262	proximal
Chr1	1854306	1855015	284	H3K27ac_day4_pooled_peak_358b	1854774	proximal
Chr1	1889496	1889833	140	H3K27ac_day4_pooled_peak_362	1889648	proximal
Chr1	1896464	1897879	293	H3K27ac_day4_pooled_peak_365b	1897679	proximal
Chr1	1899962	1900670	313	H3K27ac_day4_pooled_peak_366a	1900201	proximal
Chr1	1907041	1907785	179	H3K27ac_day4_pooled_peak_367a	1907406	proximal
Chr1	1911246	1911789	250	H3K27ac_day4_pooled_peak_368	1911437	proximal
Chr1	1922266	1923033	443	H3K27ac_day4_pooled_peak_370	1922623	proximal
Chr1	1942876	1945939	806	H3K27ac_day4_pooled_peak_372c	1945330	proximal
Chr1	1946741	1947835	421	H3K27ac_day4_pooled_peak_373b	1947203	proximal
Chr1	1951572	1952835	885	H3K27ac_day4_pooled_peak_375b	1952480	proximal
Chr1	1954688	1955892	499	H3K27ac_day4_pooled_peak_377b	1955370	proximal
Chr1	1969086	1970476	271	H3K27ac_day4_pooled_peak_381b	1970022	proximal
Chr1	1989438	1990221	331	H3K27ac_day4_pooled_peak_383	1989784	proximal
Chr1	1991624	1992997	554	H3K27ac_day4_pooled_peak_384c	1992573	proximal
Chr1	2001393	2002286	155	H3K27ac_day4_pooled_peak_385	2001824	proximal
Chr1	2006414	2007002	145	H3K27ac_day4_pooled_peak_386	2006869	proximal
Chr1	2013088	2013535	129	H3K27ac_day4_pooled_peak_388	2013335	proximal
Chr1	2015496	2016129	245	H3K27ac_day4_pooled_peak_389b	2015905	proximal
Chr1	2024158	2024672	116	H3K27ac_day4_pooled_peak_390	2024401	proximal
Chr1	2027722	2028695	116	H3K27ac_day4_pooled_peak_391b	2028339	proximal
Chr1	2040283	2041048	215	H3K27ac_day4_pooled_peak_393	2040674	proximal
Chr1	2047804	2048492	217	H3K27ac_day4_pooled_peak_395	2048208	proximal
Chr1	2059704	2060371	252	H3K27ac_day4_pooled_peak_398	2059869	proximal
Chr1	2066785	2068000	151	H3K27ac_day4_pooled_peak_399	2067131	proximal
Chr1	2076603	2077728	138	H3K27ac_day4_pooled_peak_403a	2076896	proximal
Chr1	2090099	2091129	763	H3K27ac_day4_pooled_peak_407	2090660	proximal
Chr1	2095597	2096401	358	H3K27ac_day4_pooled_peak_408	2096063	proximal
Chr1	2105092	2105886	201	H3K27ac_day4_pooled_peak_410b	2105722	proximal
Chr1	2108657	2109567	202	H3K27ac_day4_pooled_peak_411a	2108951	proximal
Chr1	2113676	2114548	149	H3K27ac_day4_pooled_peak_412c	2114389	proximal
Chr1	2120232	2121852	235	H3K27ac_day4_pooled_peak_413b	2121241	proximal
Chr1	2135029	2136338	210	H3K27ac_day4_pooled_peak_414b	2136032	proximal
Chr1	2151766	2152439	152	H3K27ac_day4_pooled_peak_415	2152170	proximal
Chr1	2155182	2156039	306	H3K27ac_day4_pooled_peak_417	2155597	proximal
Chr1	2159567	2160827	362	H3K27ac_day4_pooled_peak_418b	2160337	proximal
Chr1	2169891	2170902	151	H3K27ac_day4_pooled_peak_422a	2170342	proximal
Chr1	2187780	2188494	1059	H3K27ac_day4_pooled_peak_424	2188173	proximal
Chr1	2192802	2195293	257	H3K27ac_day4_pooled_peak_426b	2193540	proximal
Chr1	2200122	2200832	157	H3K27ac_day4_pooled_peak_428	2200298	proximal
Chr1	2211073	2212369	440	H3K27ac_day4_pooled_peak_429b	2212159	proximal
Chr1	2215292	2215824	153	H3K27ac_day4_pooled_peak_430	2215536	proximal
Chr1	2218415	2219465	226	H3K27ac_day4_pooled_peak_431c	2219282	proximal
Chr1	2221708	2222933	369	H3K27ac_day4_pooled_peak_432b	2222338	proximal
Chr1	2225952	2228496	591	H3K27ac_day4_pooled_peak_435	2228078	proximal
Chr1	2244079	2244912	362	H3K27ac_day4_pooled_peak_441b	2244613	proximal
Chr1	2247861	2249874	522	H3K27ac_day4_pooled_peak_442b	2248640	proximal
Chr1	2262215	2262938	226	H3K27ac_day4_pooled_peak_444b	2262606	proximal
Chr1	2270214	2270649	129	H3K27ac_day4_pooled_peak_445	2270502	proximal
Chr1	2276083	2276464	125	H3K27ac_day4_pooled_peak_446	2276325	proximal
Chr1	2298871	2299444	196	H3K27ac_day4_pooled_peak_450	2299235	proximal
Chr1	2305546	2306417	411	H3K27ac_day4_pooled_peak_451	2305968	proximal
Chr1	2310354	2312182	160	H3K27ac_day4_pooled_peak_453b	2311400	proximal
Chr1	2314946	2316459	369	H3K27ac_day4_pooled_peak_454c	2316028	proximal
Chr1	2332188	2333438	196	H3K27ac_day4_pooled_peak_455b	2333065	proximal
Chr1	2337296	2338469	250	H3K27ac_day4_pooled_peak_456b	2338077	proximal
Chr1	2343542	2344406	326	H3K27ac_day4_pooled_peak_457	2344050	proximal
Chr1	2349098	2350597	675	H3K27ac_day4_pooled_peak_458b	2350098	proximal
Chr1	2364294	2364889	173	H3K27ac_day4_pooled_peak_460	2364549	proximal
Chr1	2368931	2369730	434	H3K27ac_day4_pooled_peak_462	2369408	proximal
Chr1	2373623	2374514	194	H3K27ac_day4_pooled_peak_463b	2374368	proximal
Chr1	2379534	2380270	459	H3K27ac_day4_pooled_peak_464	2379870	proximal
Chr1	2395368	2396597	537	H3K27ac_day4_pooled_peak_466a	2395794	proximal
Chr1	2399656	2400470	122	H3K27ac_day4_pooled_peak_467b	2400044	proximal
Chr1	2408658	2409488	384	H3K27ac_day4_pooled_peak_469	2409255	proximal
Chr1	2412170	2413615	324	H3K27ac_day4_pooled_peak_471	2412407	proximal
Chr1	2416178	2416970	166	H3K27ac_day4_pooled_peak_473b	2416538	proximal
Chr1	2420981	2422934	423	H3K27ac_day4_pooled_peak_474b	2421566	proximal
Chr1	2431038	2432067	401	H3K27ac_day4_pooled_peak_477b	2431681	proximal
Chr1	2437440	2439231	379	H3K27ac_day4_pooled_peak_479a	2437722	proximal
Chr1	2443832	2444828	166	H3K27ac_day4_pooled_peak_480	2444314	proximal
Chr1	2472043	2472698	627	H3K27ac_day4_pooled_peak_489	2472349	proximal
Chr1	2477027	2477817	216	H3K27ac_day4_pooled_peak_490	2477433	proximal
Chr1	2486544	2488046	208	H3K27ac_day4_pooled_peak_493c	2487759	proximal
Chr1	2510440	2511136	143	H3K27ac_day4_pooled_peak_497b	2510789	proximal
Chr1	2535349	2535905	131	H3K27ac_day4_pooled_peak_498	2535589	proximal
Chr1	2564420	2565070	187	H3K27ac_day4_pooled_peak_501	2564878	proximal
Chr1	2567442	2568212	449	H3K27ac_day4_pooled_peak_502	2567764	proximal
Chr1	2576058	2576787	145	H3K27ac_day4_pooled_peak_503	2576501	proximal
Chr1	2580012	2580700	171	H3K27ac_day4_pooled_peak_504	2580460	proximal
Chr1	2582556	2583317	229	H3K27ac_day4_pooled_peak_505	2583026	proximal
Chr1	2588929	2590376	729	H3K27ac_day4_pooled_peak_506a	2589466	proximal
Chr1	2606993	2607520	120	H3K27ac_day4_pooled_peak_508	2607274	proximal
Chr1	2608081	2608936	153	H3K27ac_day4_pooled_peak_509	2608528	proximal
Chr1	2615028	2615585	188	H3K27ac_day4_pooled_peak_510	2615370	proximal
Chr1	2620499	2621380	176	H3K27ac_day4_pooled_peak_511	2620946	proximal
Chr1	2635101	2636626	271	H3K27ac_day4_pooled_peak_513	2636257	proximal
Chr1	2638131	2638941	210	H3K27ac_day4_pooled_peak_515b	2638609	proximal
Chr1	2640986	2642774	340	H3K27ac_day4_pooled_peak_517	2642576	proximal
Chr1	2645434	2646918	228	H3K27ac_day4_pooled_peak_518c	2646574	proximal
Chr1	2649625	2650527	241	H3K27ac_day4_pooled_peak_519b	2650257	proximal
Chr1	2672421	2673645	431	H3K27ac_day4_pooled_peak_521a	2672713	proximal
Chr1	2683414	2685162	262	H3K27ac_day4_pooled_peak_524a	2684576	proximal
Chr1	2687741	2688619	226	H3K27ac_day4_pooled_peak_525c	2688379	proximal
Chr1	2693002	2694211	116	H3K27ac_day4_pooled_peak_527b	2693705	proximal
Chr1	2696437	2697204	268	H3K27ac_day4_pooled_peak_528	2696781	proximal
Chr1	2712750	2714449	588	H3K27ac_day4_pooled_peak_531a	2713198	proximal
Chr1	2715697	2716453	272	H3K27ac_day4_pooled_peak_532b	2716139	proximal
Chr1	2720791	2722038	373	H3K27ac_day4_pooled_peak_534b	2721695	proximal
Chr1	2723802	2724467	159	H3K27ac_day4_pooled_peak_535	2724105	proximal
Chr1	2736806	2737680	462	H3K27ac_day4_pooled_peak_537	2737225	proximal
Chr1	2752146	2753160	313	H3K27ac_day4_pooled_peak_538	2752676	proximal
Chr1	2759010	2759808	543	H3K27ac_day4_pooled_peak_539	2759526	proximal
Chr1	2771704	2772379	231	H3K27ac_day4_pooled_peak_542	2771944	proximal
Chr1	2773931	2774681	243	H3K27ac_day4_pooled_peak_543	2774384	proximal
Chr1	2800960	2801643	186	H3K27ac_day4_pooled_peak_544	2801368	proximal
Chr1	2805320	2805938	189	H3K27ac_day4_pooled_peak_546	2805622	proximal
Chr1	2808865	2809493	419	H3K27ac_day4_pooled_peak_548	2809103	proximal
Chr1	2810610	2811236	360	H3K27ac_day4_pooled_peak_549	2810893	proximal
Chr1	2824417	2825321	247	H3K27ac_day4_pooled_peak_550a	2824748	proximal
Chr1	2827063	2827683	245	H3K27ac_day4_pooled_peak_551a	2827285	proximal
Chr1	2839121	2839559	165	H3K27ac_day4_pooled_peak_552	2839353	proximal
Chr1	2846910	2847785	119	H3K27ac_day4_pooled_peak_554b	2847486	proximal
Chr1	2879651	2880535	193	H3K27ac_day4_pooled_peak_557	2880067	proximal
Chr1	2882545	2883471	146	H3K27ac_day4_pooled_peak_558b	2883092	proximal
Chr1	2898950	2899446	220	H3K27ac_day4_pooled_peak_561	2899136	proximal
Chr1	2904174	2904869	155	H3K27ac_day4_pooled_peak_562	2904364	proximal
Chr1	2925198	2925817	166	H3K27ac_day4_pooled_peak_565	2925584	proximal
Chr1	2927739	2928511	187	H3K27ac_day4_pooled_peak_566a	2927964	proximal
Chr1	2946220	2946601	122	H3K27ac_day4_pooled_peak_570	2946409	proximal
Chr1	2955065	2955808	446	H3K27ac_day4_pooled_peak_572	2955431	proximal
Chr1	2970781	2972269	116	H3K27ac_day4_pooled_peak_573a	2971091	proximal
Chr1	2982012	2982609	254	H3K27ac_day4_pooled_peak_576	2982364	proximal
Chr1	2989345	2990288	211	H3K27ac_day4_pooled_peak_577	2989885	proximal
Chr1	2994372	2995285	346	H3K27ac_day4_pooled_peak_578	2994734	proximal
Chr1	3000738	3001450	605	H3K27ac_day4_pooled_peak_579	3001129	proximal
Chr1	3003112	3004266	135	H3K27ac_day4_pooled_peak_580b	3004083	proximal
Chr1	3015298	3016194	168	H3K27ac_day4_pooled_peak_585a	3015581	proximal
Chr1	3037915	3038556	180	H3K27ac_day4_pooled_peak_586	3038179	proximal
Chr1	3040969	3042550	136	H3K27ac_day4_pooled_peak_587d	3042295	proximal
Chr1	3071376	3072116	438	H3K27ac_day4_pooled_peak_592b	3071855	proximal
Chr1	3076609	3077143	175	H3K27ac_day4_pooled_peak_593b	3076971	proximal
Chr1	3093816	3094389	124	H3K27ac_day4_pooled_peak_595a	3093972	proximal
Chr1	3099632	3100453	120	H3K27ac_day4_pooled_peak_596b	3100324	proximal
Chr1	3102192	3103122	220	H3K27ac_day4_pooled_peak_597b	3102633	proximal
Chr1	3104491	3105081	266	H3K27ac_day4_pooled_peak_598	3104831	proximal
Chr1	3106395	3107082	384	H3K27ac_day4_pooled_peak_599	3106736	proximal
Chr1	3116015	3116592	115	H3K27ac_day4_pooled_peak_600	3116361	proximal
Chr1	3118678	3120626	142	H3K27ac_day4_pooled_peak_601b	3119367	proximal
Chr1	3122931	3123832	716	H3K27ac_day4_pooled_peak_604	3123262	proximal
Chr1	3125276	3126694	297	H3K27ac_day4_pooled_peak_607a	3125549	proximal
Chr1	3136621	3137587	796	H3K27ac_day4_pooled_peak_610b	3137258	proximal
Chr1	3153767	3154451	121	H3K27ac_day4_pooled_peak_613	3154190	proximal
Chr1	3161104	3162320	192	H3K27ac_day4_pooled_peak_615b	3162180	proximal
Chr1	3172280	3172508	116	H3K27ac_day4_pooled_peak_617	3172381	proximal
Chr1	3179700	3180425	143	H3K27ac_day4_pooled_peak_619a	3179996	proximal
Chr1	3191975	3192496	116	H3K27ac_day4_pooled_peak_622b	3192358	proximal
Chr1	3223963	3224540	270	H3K27ac_day4_pooled_peak_625	3224218	proximal
Chr1	3252490	3253611	357	H3K27ac_day4_pooled_peak_629b	3252954	proximal
Chr1	3270003	3272115	887	H3K27ac_day4_pooled_peak_631b	3271410	proximal
Chr1	3273749	3274324	313	H3K27ac_day4_pooled_peak_632	3274072	proximal
Chr1	3305399	3306127	133	H3K27ac_day4_pooled_peak_638b	3305731	proximal
Chr1	3325905	3326707	167	H3K27ac_day4_pooled_peak_639	3326143	proximal
Chr1	3341044	3341865	267	H3K27ac_day4_pooled_peak_641	3341336	proximal
Chr1	3346645	3347951	273	H3K27ac_day4_pooled_peak_642c	3347549	proximal
Chr1	3355610	3356363	336	H3K27ac_day4_pooled_peak_643	3356016	proximal
Chr1	3358970	3359726	171	H3K27ac_day4_pooled_peak_646	3359393	proximal
Chr1	3363544	3364239	153	H3K27ac_day4_pooled_peak_647a	3363729	proximal
Chr1	3367917	3368952	323	H3K27ac_day4_pooled_peak_648a	3368446	proximal
Chr1	3370532	3371101	374	H3K27ac_day4_pooled_peak_649	3370742	proximal
Chr1	3383592	3383991	171	H3K27ac_day4_pooled_peak_650	3383813	proximal
Chr1	3387953	3389061	208	H3K27ac_day4_pooled_peak_651a	3388180	proximal
Chr1	3393999	3395039	434	H3K27ac_day4_pooled_peak_652	3394640	proximal
Chr1	3412335	3412916	196	H3K27ac_day4_pooled_peak_655b	3412676	proximal
Chr1	3418448	3419637	260	H3K27ac_day4_pooled_peak_656b	3419041	proximal
Chr1	3429545	3430619	169	H3K27ac_day4_pooled_peak_658b	3430377	proximal
Chr1	3439669	3440130	250	H3K27ac_day4_pooled_peak_660	3439976	proximal
Chr1	3453224	3453687	143	H3K27ac_day4_pooled_peak_662	3453397	proximal
Chr1	3460882	3461544	297	H3K27ac_day4_pooled_peak_663	3461283	proximal
Chr1	3487621	3488138	136	H3K27ac_day4_pooled_peak_667	3487840	proximal
Chr1	3492893	3493760	171	H3K27ac_day4_pooled_peak_668	3493305	proximal
Chr1	3502621	3504351	235	H3K27ac_day4_pooled_peak_669	3503016	proximal
Chr1	3513916	3514822	137	H3K27ac_day4_pooled_peak_671b	3514517	proximal
Chr1	3525377	3526299	281	H3K27ac_day4_pooled_peak_674c	3526077	proximal
Chr1	3532383	3533458	155	H3K27ac_day4_pooled_peak_676b	3532991	proximal
Chr1	3535414	3536396	330	H3K27ac_day4_pooled_peak_677	3535806	proximal
Chr1	3550010	3550613	292	H3K27ac_day4_pooled_peak_678	3550410	proximal
Chr1	3554055	3554700	218	H3K27ac_day4_pooled_peak_679	3554365	proximal
Chr1	3562890	3563928	517	H3K27ac_day4_pooled_peak_680a	3563355	proximal
Chr1	3606697	3607521	195	H3K27ac_day4_pooled_peak_686b	3607229	proximal
Chr1	3609639	3610485	362	H3K27ac_day4_pooled_peak_687	3610133	proximal
Chr1	3611712	3614026	234	H3K27ac_day4_pooled_peak_688c	3612875	proximal
Chr1	3615713	3616181	136	H3K27ac_day4_pooled_peak_689	3615908	proximal
Chr1	3623211	3623727	196	H3K27ac_day4_pooled_peak_690	3623522	proximal
Chr1	3646745	3647624	136	H3K27ac_day4_pooled_peak_693b	3647224	proximal
Chr1	3655137	3655509	176	H3K27ac_day4_pooled_peak_695	3655319	proximal
Chr1	3657929	3658494	166	H3K27ac_day4_pooled_peak_696	3658247	proximal
Chr1	3659259	3659805	133	H3K27ac_day4_pooled_peak_697	3659454	proximal
Chr1	3664392	3664991	145	H3K27ac_day4_pooled_peak_698	3664643	proximal
Chr1	3666288	3667278	268	H3K27ac_day4_pooled_peak_699a	3666567	proximal
Chr1	3676711	3677665	162	H3K27ac_day4_pooled_peak_702b	3677142	proximal
Chr1	3681765	3682732	365	H3K27ac_day4_pooled_peak_704	3682127	proximal
Chr1	3684728	3685543	242	H3K27ac_day4_pooled_peak_705	3684946	proximal
Chr1	3715050	3715924	568	H3K27ac_day4_pooled_peak_707	3715419	proximal
Chr1	3718689	3719728	527	H3K27ac_day4_pooled_peak_709b	3719319	proximal
Chr1	3722962	3723689	166	H3K27ac_day4_pooled_peak_710	3723272	proximal
Chr1	3744932	3745529	157	H3K27ac_day4_pooled_peak_711	3745274	proximal
Chr1	3753270	3754139	238	H3K27ac_day4_pooled_peak_712	3753791	proximal
Chr1	3767755	3768333	349	H3K27ac_day4_pooled_peak_714	3768052	proximal
Chr1	3790317	3790757	293	H3K27ac_day4_pooled_peak_716	3790562	proximal
Chr1	3793177	3794038	384	H3K27ac_day4_pooled_peak_717	3793830	proximal
Chr1	3803553	3804133	133	H3K27ac_day4_pooled_peak_720a	3803702	proximal
Chr1	3807062	3807979	315	H3K27ac_day4_pooled_peak_721	3807407	proximal
Chr1	3822143	3823019	267	H3K27ac_day4_pooled_peak_723	3822735	proximal
Chr1	3828621	3829223	387	H3K27ac_day4_pooled_peak_724	3828938	proximal
Chr1	3832436	3833434	133	H3K27ac_day4_pooled_peak_725	3832923	proximal
Chr1	3837829	3838405	181	H3K27ac_day4_pooled_peak_727b	3838243	proximal
Chr1	3847139	3847761	125	H3K27ac_day4_pooled_peak_728	3847483	proximal
Chr1	3866202	3866902	136	H3K27ac_day4_pooled_peak_731a	3866349	proximal
Chr1	3895502	3897027	357	H3K27ac_day4_pooled_peak_733c	3896663	distal
Chr1	3913624	3914536	427	H3K27ac_day4_pooled_peak_735	3914146	proximal
Chr1	3920762	3921141	119	H3K27ac_day4_pooled_peak_737	3920954	proximal
Chr1	3938462	3939263	165	H3K27ac_day4_pooled_peak_738a	3938777	proximal
Chr1	3945743	3946546	406	H3K27ac_day4_pooled_peak_739	3946106	proximal
Chr1	3951401	3952038	135	H3K27ac_day4_pooled_peak_740a	3951589	proximal
Chr1	3967435	3968124	243	H3K27ac_day4_pooled_peak_744	3967786	proximal
Chr1	3971321	3971818	170	H3K27ac_day4_pooled_peak_745	3971542	proximal
Chr1	3972553	3973355	247	H3K27ac_day4_pooled_peak_746	3972979	proximal
Chr1	3978320	3979141	298	H3K27ac_day4_pooled_peak_747b	3978927	proximal
Chr1	3981206	3982085	233	H3K27ac_day4_pooled_peak_748a	3981542	proximal
Chr1	3992542	3993480	265	H3K27ac_day4_pooled_peak_749b	3993303	proximal
Chr1	4001158	4002217	233	H3K27ac_day4_pooled_peak_752c	4001815	proximal
Chr1	4003712	4004584	149	H3K27ac_day4_pooled_peak_753	4004129	proximal
Chr1	4009755	4011524	274	H3K27ac_day4_pooled_peak_754	4010144	proximal
Chr1	4014066	4015627	167	H3K27ac_day4_pooled_peak_756b	4015019	proximal
Chr1	4028620	4029447	474	H3K27ac_day4_pooled_peak_758	4028988	proximal
Chr1	4033548	4034138	266	H3K27ac_day4_pooled_peak_759	4033779	proximal
Chr1	4043309	4044015	274	H3K27ac_day4_pooled_peak_762b	4043719	proximal
Chr1	4058371	4058837	153	H3K27ac_day4_pooled_peak_764b	4058688	distal
Chr1	4062416	4063426	211	H3K27ac_day4_pooled_peak_765	4062858	proximal
Chr1	4157793	4160082	302	H3K27ac_day4_pooled_peak_773b	4158227	proximal
Chr1	4171954	4172942	269	H3K27ac_day4_pooled_peak_774a	4172324	proximal
Chr1	4181960	4182669	165	H3K27ac_day4_pooled_peak_775	4182169	proximal
Chr1	4185357	4185928	173	H3K27ac_day4_pooled_peak_776b	4185815	proximal
Chr1	4187299	4187987	256	H3K27ac_day4_pooled_peak_777	4187682	proximal
Chr1	4194608	4196385	1273	H3K27ac_day4_pooled_peak_778a	4195511	proximal
Chr1	4200947	4201447	519	H3K27ac_day4_pooled_peak_781	4201248	proximal
Chr1	4208251	4208935	171	H3K27ac_day4_pooled_peak_782a	4208465	proximal
Chr1	4215674	4217167	484	H3K27ac_day4_pooled_peak_783d	4216883	proximal
Chr1	4223714	4223914	116	H3K27ac_day4_pooled_peak_784	4223860	proximal
Chr1	4237913	4238776	306	H3K27ac_day4_pooled_peak_786b	4238375	proximal
Chr1	4241406	4243106	398	H3K27ac_day4_pooled_peak_788d	4242895	proximal
Chr1	4244279	4245557	277	H3K27ac_day4_pooled_peak_790a	4244699	proximal
Chr1	4247403	4248431	278	H3K27ac_day4_pooled_peak_791b	4247936	proximal
Chr1	4263783	4265061	538	H3K27ac_day4_pooled_peak_793b	4264763	proximal
Chr1	4268238	4268978	305	H3K27ac_day4_pooled_peak_795	4268715	proximal
Chr1	4282886	4283782	541	H3K27ac_day4_pooled_peak_798	4283109	proximal
Chr1	4296663	4297152	175	H3K27ac_day4_pooled_peak_799a	4296770	proximal
Chr1	4305018	4306468	340	H3K27ac_day4_pooled_peak_800b	4305576	proximal
Chr1	4325732	4326283	157	H3K27ac_day4_pooled_peak_802	4326077	proximal
Chr1	4327767	4328565	175	H3K27ac_day4_pooled_peak_803a	4328013	proximal
Chr1	4334613	4335228	144	H3K27ac_day4_pooled_peak_804	4334905	proximal
Chr1	4348717	4349300	254	H3K27ac_day4_pooled_peak_806a	4348894	proximal
Chr1	4353788	4354466	121	H3K27ac_day4_pooled_peak_808	4354070	proximal
Chr1	4364568	4365318	249	H3K27ac_day4_pooled_peak_812a	4364936	proximal
Chr1	4369400	4371290	379	H3K27ac_day4_pooled_peak_814d	4370882	proximal
Chr1	4374245	4376447	352	H3K27ac_day4_pooled_peak_816a	4374707	proximal
Chr1	4380525	4381637	363	H3K27ac_day4_pooled_peak_819	4381183	proximal
Chr1	4395403	4398250	284	H3K27ac_day4_pooled_peak_823b	4397633	proximal
Chr1	4404669	4405543	348	H3K27ac_day4_pooled_peak_824	4405117	proximal
Chr1	4423635	4424455	302	H3K27ac_day4_pooled_peak_825	4423922	proximal
Chr1	4433722	4434894	263	H3K27ac_day4_pooled_peak_826b	4434370	proximal
Chr1	4442968	4443776	297	H3K27ac_day4_pooled_peak_828	4443328	proximal
Chr1	4461931	4462407	124	H3K27ac_day4_pooled_peak_831	4462177	proximal
Chr1	4478064	4478723	245	H3K27ac_day4_pooled_peak_833	4478384	proximal
Chr1	4484557	4485101	243	H3K27ac_day4_pooled_peak_835	4484861	proximal
Chr1	4491768	4492594	310	H3K27ac_day4_pooled_peak_836b	4492249	proximal
Chr1	4495055	4495982	208	H3K27ac_day4_pooled_peak_837a	4495302	proximal
Chr1	4498848	4499858	244	H3K27ac_day4_pooled_peak_838a	4499063	proximal
Chr1	4512694	4513853	407	H3K27ac_day4_pooled_peak_840b	4513267	proximal
Chr1	4515418	4516222	210	H3K27ac_day4_pooled_peak_841	4515729	proximal
Chr1	4528940	4530165	365	H3K27ac_day4_pooled_peak_842b	4529790	proximal
Chr1	4542553	4543254	149	H3K27ac_day4_pooled_peak_843a	4542694	proximal
Chr1	4545096	4545334	129	H3K27ac_day4_pooled_peak_844	4545211	proximal
Chr1	4547430	4548628	954	H3K27ac_day4_pooled_peak_846c	4548259	proximal
Chr1	4576172	4577958	2082	H3K27ac_day4_pooled_peak_849	4577479	proximal
Chr1	4589868	4590453	335	H3K27ac_day4_pooled_peak_850b	4590248	proximal
Chr1	4592867	4594359	331	H3K27ac_day4_pooled_peak_852b	4594198	proximal
Chr1	4598833	4599339	341	H3K27ac_day4_pooled_peak_854	4599235	proximal
Chr1	4614550	4615057	349	H3K27ac_day4_pooled_peak_857	4614887	proximal
Chr1	4615824	4616590	132	H3K27ac_day4_pooled_peak_858a	4616014	proximal
Chr1	4641447	4642165	327	H3K27ac_day4_pooled_peak_859	4641747	proximal
Chr1	4646095	4647064	320	H3K27ac_day4_pooled_peak_861	4646705	proximal
Chr1	4672410	4673095	204	H3K27ac_day4_pooled_peak_862b	4672851	proximal
Chr1	4693219	4694181	482	H3K27ac_day4_pooled_peak_864a	4693511	proximal
Chr1	4695072	4695994	240	H3K27ac_day4_pooled_peak_865a	4695385	proximal
Chr1	4709884	4711112	184	H3K27ac_day4_pooled_peak_867a	4710099	proximal
Chr1	4713654	4715110	501	H3K27ac_day4_pooled_peak_868a	4714261	proximal
Chr1	4748100	4749969	721	H3K27ac_day4_pooled_peak_877a	4749136	proximal
Chr1	4754626	4755607	174	H3K27ac_day4_pooled_peak_878a	4754950	proximal
Chr1	4765491	4766758	116	H3K27ac_day4_pooled_peak_882c	4766021	proximal
Chr1	4776453	4777498	277	H3K27ac_day4_pooled_peak_883b	4776869	proximal
Chr1	4797299	4798277	290	H3K27ac_day4_pooled_peak_886	4797687	proximal
Chr1	4801250	4801880	210	H3K27ac_day4_pooled_peak_888	4801537	proximal
Chr1	4806885	4807485	195	H3K27ac_day4_pooled_peak_890	4807212	proximal
Chr1	4819950	4820520	297	H3K27ac_day4_pooled_peak_892	4820330	proximal
Chr1	4826852	4827572	280	H3K27ac_day4_pooled_peak_893	4827204	proximal
Chr1	4838778	4839664	289	H3K27ac_day4_pooled_peak_896	4839315	proximal
Chr1	4845050	4845881	220	H3K27ac_day4_pooled_peak_897	4845563	proximal
Chr1	4847168	4847997	382	H3K27ac_day4_pooled_peak_898a	4847418	proximal
Chr1	4861239	4862049	166	H3K27ac_day4_pooled_peak_902b	4861766	proximal
Chr1	4876720	4877220	329	H3K27ac_day4_pooled_peak_903a	4876895	proximal
Chr1	4884265	4885688	250	H3K27ac_day4_pooled_peak_905	4884571	proximal
Chr1	4888106	4888943	473	H3K27ac_day4_pooled_peak_907a	4888403	proximal
Chr1	4897332	4899973	357	H3K27ac_day4_pooled_peak_910	4899402	proximal
Chr1	4908129	4910007	346	H3K27ac_day4_pooled_peak_912b	4909075	proximal
Chr1	4921067	4921554	178	H3K27ac_day4_pooled_peak_917	4921378	proximal
Chr1	4927804	4928738	379	H3K27ac_day4_pooled_peak_918	4928311	proximal
Chr1	4930061	4930978	310	H3K27ac_day4_pooled_peak_919b	4930704	proximal
Chr1	4934652	4935940	954	H3K27ac_day4_pooled_peak_920a	4935060	proximal
Chr1	4939028	4940766	341	H3K27ac_day4_pooled_peak_921b	4939721	proximal
Chr1	4947071	4947642	186	H3K27ac_day4_pooled_peak_923	4947372	proximal
Chr1	4951855	4952862	118	H3K27ac_day4_pooled_peak_924	4952649	proximal
Chr1	4963393	4964334	169	H3K27ac_day4_pooled_peak_926b	4964125	proximal
Chr1	4980627	4981490	219	H3K27ac_day4_pooled_peak_928a	4980868	proximal
Chr1	4999753	5000747	301	H3K27ac_day4_pooled_peak_930b	5000454	proximal
Chr1	5013963	5014440	145	H3K27ac_day4_pooled_peak_931	5014215	proximal
Chr1	5015922	5016661	351	H3K27ac_day4_pooled_peak_932	5016360	proximal
Chr1	5027586	5028352	152	H3K27ac_day4_pooled_peak_933b	5028078	proximal
Chr1	5040861	5041561	146	H3K27ac_day4_pooled_peak_936b	5041381	proximal
Chr1	5042584	5044081	303	H3K27ac_day4_pooled_peak_937b	5043080	proximal
Chr1	5047826	5048712	1438	H3K27ac_day4_pooled_peak_938	5048233	proximal
Chr1	5054189	5055226	314	H3K27ac_day4_pooled_peak_940b	5054975	proximal
Chr1	5063878	5065165	281	H3K27ac_day4_pooled_peak_942b	5064882	proximal
Chr1	5066859	5068605	172	H3K27ac_day4_pooled_peak_943a	5067123	proximal
Chr1	5076301	5077801	936	H3K27ac_day4_pooled_peak_944b	5077097	proximal
Chr1	5103948	5104733	307	H3K27ac_day4_pooled_peak_948	5104420	proximal
Chr1	5105986	5107048	391	H3K27ac_day4_pooled_peak_949b	5106536	proximal
Chr1	5110929	5111700	137	H3K27ac_day4_pooled_peak_950b	5111515	proximal
Chr1	5114731	5115570	342	H3K27ac_day4_pooled_peak_951	5115235	proximal
Chr1	5122867	5123577	403	H3K27ac_day4_pooled_peak_952	5123272	proximal
Chr1	5137284	5137687	218	H3K27ac_day4_pooled_peak_953	5137414	proximal
Chr1	5138346	5139507	626	H3K27ac_day4_pooled_peak_954a	5138867	proximal
Chr1	5142563	5143776	181	H3K27ac_day4_pooled_peak_956b	5143446	proximal
Chr1	5149245	5151232	1180	H3K27ac_day4_pooled_peak_957a	5149983	proximal
Chr1	5164362	5165100	122	H3K27ac_day4_pooled_peak_958b	5164881	proximal
Chr1	5166200	5166832	141	H3K27ac_day4_pooled_peak_959	5166507	proximal
Chr1	5167481	5170669	368	H3K27ac_day4_pooled_peak_961d	5170328	proximal
Chr1	5175602	5176281	132	H3K27ac_day4_pooled_peak_962a	5175861	proximal
Chr1	5177490	5178038	158	H3K27ac_day4_pooled_peak_963	5177827	proximal
Chr1	5186413	5186997	219	H3K27ac_day4_pooled_peak_965	5186698	proximal
Chr1	5193479	5194205	483	H3K27ac_day4_pooled_peak_967	5193883	proximal
Chr1	5209244	5209935	135	H3K27ac_day4_pooled_peak_970a	5209544	proximal
Chr1	5211201	5212288	851	H3K27ac_day4_pooled_peak_971	5211860	proximal
Chr1	5230459	5231040	377	H3K27ac_day4_pooled_peak_974	5230725	proximal
Chr1	5240681	5241506	467	H3K27ac_day4_pooled_peak_975b	5241214	proximal
Chr1	5242499	5243856	379	H3K27ac_day4_pooled_peak_976a	5243010	proximal
Chr1	5248750	5249386	132	H3K27ac_day4_pooled_peak_977b	5249232	proximal
Chr1	5263822	5264115	233	H3K27ac_day4_pooled_peak_980	5263964	proximal
Chr1	5276694	5277689	261	H3K27ac_day4_pooled_peak_981b	5277336	proximal
Chr1	5287001	5287835	197	H3K27ac_day4_pooled_peak_982a	5287279	proximal
Chr1	5294588	5295351	567	H3K27ac_day4_pooled_peak_983	5294860	proximal
Chr1	5295910	5296906	244	H3K27ac_day4_pooled_peak_984c	5296708	proximal
Chr1	5303008	5303497	167	H3K27ac_day4_pooled_peak_986	5303315	proximal
Chr1	5308969	5309490	162	H3K27ac_day4_pooled_peak_988	5309285	proximal
Chr1	5315463	5316205	157	H3K27ac_day4_pooled_peak_989a	5315793	proximal
Chr1	5317937	5318650	136	H3K27ac_day4_pooled_peak_990	5318331	proximal
Chr1	5326157	5327224	122	H3K27ac_day4_pooled_peak_992a	5326549	proximal
Chr1	5332216	5332966	182	H3K27ac_day4_pooled_peak_994	5332533	proximal
Chr1	5341222	5342073	212	H3K27ac_day4_pooled_peak_996a	5341572	proximal
Chr1	5361865	5363413	252	H3K27ac_day4_pooled_peak_997a	5362248	proximal
Chr1	5390017	5390776	155	H3K27ac_day4_pooled_peak_1000b	5390372	proximal
Chr1	5398923	5400098	505	H3K27ac_day4_pooled_peak_1002a	5399236	proximal
Chr1	5403230	5403908	281	H3K27ac_day4_pooled_peak_1005	5403583	proximal
Chr1	5404420	5405278	310	H3K27ac_day4_pooled_peak_1006a	5404842	proximal
Chr1	5405983	5406620	409	H3K27ac_day4_pooled_peak_1007	5406282	proximal
Chr1	5419720	5420810	318	H3K27ac_day4_pooled_peak_1011	5420359	proximal
Chr1	5436035	5436535	225	H3K27ac_day4_pooled_peak_1013	5436305	proximal
Chr1	5444340	5445140	286	H3K27ac_day4_pooled_peak_1015	5444756	proximal
Chr1	5446667	5450110	458	H3K27ac_day4_pooled_peak_1018b	5449100	proximal
Chr1	5457020	5457735	175	H3K27ac_day4_pooled_peak_1020a	5457150	proximal
Chr1	5464335	5464759	162	H3K27ac_day4_pooled_peak_1021	5464621	proximal
Chr1	5469507	5470510	225	H3K27ac_day4_pooled_peak_1023a	5469970	proximal
Chr1	5471299	5472165	441	H3K27ac_day4_pooled_peak_1024	5471592	proximal
Chr1	5487965	5488742	453	H3K27ac_day4_pooled_peak_1027	5488324	proximal
Chr1	5497131	5498645	292	H3K27ac_day4_pooled_peak_1031	5498479	proximal
Chr1	5504871	5505373	126	H3K27ac_day4_pooled_peak_1034	5505005	proximal
Chr1	5511071	5511688	415	H3K27ac_day4_pooled_peak_1035	5511381	proximal
Chr1	5514351	5515337	486	H3K27ac_day4_pooled_peak_1037	5514618	proximal
Chr1	5539250	5539736	137	H3K27ac_day4_pooled_peak_1040	5539398	proximal
Chr1	5543122	5543794	181	H3K27ac_day4_pooled_peak_1042	5543299	proximal
Chr1	5546749	5547689	503	H3K27ac_day4_pooled_peak_1043b	5547253	proximal
Chr1	5556057	5556936	276	H3K27ac_day4_pooled_peak_1045b	5556588	proximal
Chr1	5569802	5570687	225	H3K27ac_day4_pooled_peak_1048b	5570321	proximal
Chr1	5580904	5581278	115	H3K27ac_day4_pooled_peak_1050	5581070	proximal
Chr1	5590864	5591989	333	H3K27ac_day4_pooled_peak_1052a	5591175	proximal
Chr1	5614496	5615148	158	H3K27ac_day4_pooled_peak_1054	5614816	proximal
Chr1	5622081	5623273	182	H3K27ac_day4_pooled_peak_1057b	5622521	proximal
Chr1	5628682	5629951	321	H3K27ac_day4_pooled_peak_1058b	5629429	proximal
Chr1	5647501	5648020	136	H3K27ac_day4_pooled_peak_1061b	5647869	proximal
Chr1	5648609	5649611	440	H3K27ac_day4_pooled_peak_1062	5649093	proximal
Chr1	5665515	5666295	281	H3K27ac_day4_pooled_peak_1063	5665911	distal
Chr1	5674080	5674292	124	H3K27ac_day4_pooled_peak_1065	5674179	proximal
Chr1	5678250	5678860	622	H3K27ac_day4_pooled_peak_1066	5678593	proximal
Chr1	5685666	5686344	297	H3K27ac_day4_pooled_peak_1067	5686121	proximal
Chr1	5705682	5706729	466	H3K27ac_day4_pooled_peak_1072	5706242	proximal
Chr1	5709636	5710381	340	H3K27ac_day4_pooled_peak_1073	5709983	proximal
Chr1	5722989	5723791	281	H3K27ac_day4_pooled_peak_1075	5723484	proximal
Chr1	5727629	5728278	202	H3K27ac_day4_pooled_peak_1076	5727842	proximal
Chr1	5744500	5745153	460	H3K27ac_day4_pooled_peak_1078	5744862	proximal
Chr1	5758850	5759404	148	H3K27ac_day4_pooled_peak_1081a	5759030	proximal
Chr1	5763008	5764142	612	H3K27ac_day4_pooled_peak_1083b	5763881	proximal
Chr1	5772579	5774164	186	H3K27ac_day4_pooled_peak_1086	5772817	proximal
Chr1	5777601	5778399	173	H3K27ac_day4_pooled_peak_1089	5778027	proximal
Chr1	5786373	5787163	238	H3K27ac_day4_pooled_peak_1091	5786810	proximal
Chr1	5788694	5789358	345	H3K27ac_day4_pooled_peak_1093	5788880	proximal
Chr1	5829048	5829566	150	H3K27ac_day4_pooled_peak_1098	5829321	proximal
Chr1	5837462	5838301	422	H3K27ac_day4_pooled_peak_1099	5837902	proximal
Chr1	5841029	5841729	346	H3K27ac_day4_pooled_peak_1100	5841395	proximal
Chr1	5844609	5845532	333	H3K27ac_day4_pooled_peak_1103a	5844964	proximal
Chr1	5850085	5850780	220	H3K27ac_day4_pooled_peak_1104	5850472	proximal
Chr1	5851813	5853507	1324	H3K27ac_day4_pooled_peak_1105a	5852213	proximal
Chr1	5854265	5854603	184	H3K27ac_day4_pooled_peak_1106	5854424	proximal
Chr1	5856492	5858406	234	H3K27ac_day4_pooled_peak_1107c	5857630	proximal
Chr1	5861788	5862631	132	H3K27ac_day4_pooled_peak_1108b	5862263	proximal
Chr1	5867620	5868551	1208	H3K27ac_day4_pooled_peak_1109	5868014	proximal
Chr1	5901879	5902583	136	H3K27ac_day4_pooled_peak_1114	5902365	proximal
Chr1	5911079	5911754	251	H3K27ac_day4_pooled_peak_1115	5911391	proximal
Chr1	5919371	5920078	458	H3K27ac_day4_pooled_peak_1116	5919774	proximal
Chr1	5922719	5923390	118	H3K27ac_day4_pooled_peak_1117	5923126	proximal
Chr1	5929805	5930315	190	H3K27ac_day4_pooled_peak_1118	5929984	proximal
Chr1	5941784	5942616	157	H3K27ac_day4_pooled_peak_1120a	5941939	proximal
Chr1	5946627	5947508	147	H3K27ac_day4_pooled_peak_1121b	5947146	proximal
Chr1	5953805	5954972	204	H3K27ac_day4_pooled_peak_1122c	5954588	proximal
Chr1	5969176	5970016	577	H3K27ac_day4_pooled_peak_1125	5969647	proximal
Chr1	5986856	5987717	175	H3K27ac_day4_pooled_peak_1127a	5987102	proximal
Chr1	5996161	5997872	408	H3K27ac_day4_pooled_peak_1128	5996487	proximal
Chr1	6007841	6009095	307	H3K27ac_day4_pooled_peak_1134	6008884	proximal
Chr1	6017958	6019110	257	H3K27ac_day4_pooled_peak_1135b	6018353	proximal
Chr1	6023666	6024398	202	H3K27ac_day4_pooled_peak_1136	6024026	proximal
Chr1	6026960	6028430	214	H3K27ac_day4_pooled_peak_1138a	6027883	proximal
Chr1	6062128	6063267	1253	H3K27ac_day4_pooled_peak_1143	6062723	proximal
Chr1	6068585	6069326	269	H3K27ac_day4_pooled_peak_1144	6069089	proximal
Chr1	6071251	6072094	163	H3K27ac_day4_pooled_peak_1145	6071829	proximal
Chr1	6073829	6074606	175	H3K27ac_day4_pooled_peak_1146	6074208	proximal
Chr1	6076026	6076573	149	H3K27ac_day4_pooled_peak_1147	6076197	proximal
Chr1	6087842	6088348	132	H3K27ac_day4_pooled_peak_1148b	6088222	proximal
Chr1	6099101	6099872	717	H3K27ac_day4_pooled_peak_1150	6099418	proximal
Chr1	6126696	6127420	294	H3K27ac_day4_pooled_peak_1155	6127146	proximal
Chr1	6134746	6135285	294	H3K27ac_day4_pooled_peak_1156	6135115	proximal
Chr1	6164630	6165412	256	H3K27ac_day4_pooled_peak_1163a	6164777	proximal
Chr1	6168092	6168749	124	H3K27ac_day4_pooled_peak_1166	6168601	proximal
Chr1	6184998	6185526	117	H3K27ac_day4_pooled_peak_1167a	6185152	proximal
Chr1	6191095	6191684	242	H3K27ac_day4_pooled_peak_1168	6191405	proximal
Chr1	6194797	6196223	642	H3K27ac_day4_pooled_peak_1169b	6195499	proximal
Chr1	6199963	6201319	655	H3K27ac_day4_pooled_peak_1170b	6200544	proximal
Chr1	6204256	6205031	292	H3K27ac_day4_pooled_peak_1171	6204586	proximal
Chr1	6212608	6213478	179	H3K27ac_day4_pooled_peak_1173b	6213223	proximal
Chr1	6217678	6218355	379	H3K27ac_day4_pooled_peak_1174	6218028	proximal
Chr1	6220286	6221446	123	H3K27ac_day4_pooled_peak_1175a	6220681	distal
Chr1	6222131	6223248	1103	H3K27ac_day4_pooled_peak_1176	6222491	proximal
Chr1	6246837	6247716	250	H3K27ac_day4_pooled_peak_1179b	6247477	proximal
Chr1	6248671	6249467	221	H3K27ac_day4_pooled_peak_1180	6249162	proximal
Chr1	6254156	6254793	270	H3K27ac_day4_pooled_peak_1181	6254412	proximal
Chr1	6267834	6268929	502	H3K27ac_day4_pooled_peak_1183b	6268490	proximal
Chr1	6276904	6277981	622	H3K27ac_day4_pooled_peak_1184a	6277409	proximal
Chr1	6281155	6282173	581	H3K27ac_day4_pooled_peak_1185b	6281870	proximal
Chr1	6310784	6311272	226	H3K27ac_day4_pooled_peak_1191	6311087	proximal
Chr1	6344847	6346548	231	H3K27ac_day4_pooled_peak_1194	6345467	proximal
Chr1	6348012	6348743	520	H3K27ac_day4_pooled_peak_1196	6348345	proximal
Chr1	6359330	6360175	181	H3K27ac_day4_pooled_peak_1198b	6359960	proximal
Chr1	6363195	6363751	167	H3K27ac_day4_pooled_peak_1200	6363447	proximal
Chr1	6367047	6367829	196	H3K27ac_day4_pooled_peak_1201	6367326	proximal
Chr1	6368908	6369939	187	H3K27ac_day4_pooled_peak_1202b	6369579	proximal
Chr1	6378094	6378597	318	H3K27ac_day4_pooled_peak_1203	6378406	proximal
Chr1	6385192	6385982	440	H3K27ac_day4_pooled_peak_1205	6385409	proximal
Chr1	6395896	6396767	204	H3K27ac_day4_pooled_peak_1206a	6396196	proximal
Chr1	6400424	6401322	320	H3K27ac_day4_pooled_peak_1207	6400771	proximal
Chr1	6405682	6406172	117	H3K27ac_day4_pooled_peak_1208	6405988	proximal
Chr1	6414542	6415518	122	H3K27ac_day4_pooled_peak_1210b	6414982	proximal
Chr1	6417575	6420589	379	H3K27ac_day4_pooled_peak_1212c	6420294	proximal
Chr1	6421161	6421984	236	H3K27ac_day4_pooled_peak_1213a	6421353	proximal
Chr1	6430118	6430923	209	H3K27ac_day4_pooled_peak_1215c	6430743	proximal
Chr1	6432768	6434000	793	H3K27ac_day4_pooled_peak_1217a	6433208	proximal
Chr1	6459044	6459928	432	H3K27ac_day4_pooled_peak_1222	6459512	proximal
Chr1	6464051	6464634	225	H3K27ac_day4_pooled_peak_1225	6464363	proximal
Chr1	6465774	6466476	456	H3K27ac_day4_pooled_peak_1226	6466225	proximal
Chr1	6503712	6504105	208	H3K27ac_day4_pooled_peak_1228	6503955	proximal
Chr1	6505627	6506414	164	H3K27ac_day4_pooled_peak_1229b	6506170	proximal
Chr1	6524859	6525987	292	H3K27ac_day4_pooled_peak_1231b	6525546	proximal
Chr1	6546336	6547038	252	H3K27ac_day4_pooled_peak_1232a	6546563	proximal
Chr1	6561656	6562727	335	H3K27ac_day4_pooled_peak_1233b	6562461	proximal
Chr1	6565587	6566316	158	H3K27ac_day4_pooled_peak_1234	6565975	proximal
Chr1	6578846	6579175	125	H3K27ac_day4_pooled_peak_1236	6579015	proximal
Chr1	6584352	6585141	132	H3K27ac_day4_pooled_peak_1237a	6584476	proximal
Chr1	6594903	6595599	250	H3K27ac_day4_pooled_peak_1238	6595126	proximal
Chr1	6602149	6602974	445	H3K27ac_day4_pooled_peak_1239	6602430	proximal
Chr1	6607972	6609053	268	H3K27ac_day4_pooled_peak_1240	6608352	proximal
Chr1	6609993	6610738	218	H3K27ac_day4_pooled_peak_1241b	6610400	proximal
Chr1	6611756	6613142	340	H3K27ac_day4_pooled_peak_1242	6612242	proximal
Chr1	6616590	6617790	819	H3K27ac_day4_pooled_peak_1244	6616950	proximal
Chr1	6627013	6627567	136	H3K27ac_day4_pooled_peak_1248	6627373	proximal
Chr1	6632244	6633157	164	H3K27ac_day4_pooled_peak_1249b	6632717	proximal
Chr1	6649795	6650492	203	H3K27ac_day4_pooled_peak_1250	6650216	proximal
Chr1	6662474	6663836	144	H3K27ac_day4_pooled_peak_1251a	6662820	proximal
Chr1	6666100	6667042	480	H3K27ac_day4_pooled_peak_1252	6666396	proximal
Chr1	6671233	6672605	831	H3K27ac_day4_pooled_peak_1255	6671966	proximal
Chr1	6676576	6677597	184	H3K27ac_day4_pooled_peak_1256d	6677448	proximal
Chr1	6682462	6683505	518	H3K27ac_day4_pooled_peak_1257b	6683242	proximal
Chr1	6684549	6686058	579	H3K27ac_day4_pooled_peak_1258a	6685051	proximal
Chr1	6688634	6689988	792	H3K27ac_day4_pooled_peak_1260a	6689005	proximal
Chr1	6691670	6692544	332	H3K27ac_day4_pooled_peak_1261	6692161	proximal
Chr1	6694018	6694963	430	H3K27ac_day4_pooled_peak_1262a	6694543	proximal
Chr1	6696942	6698601	459	H3K27ac_day4_pooled_peak_1263b	6697347	proximal
Chr1	6713593	6714376	132	H3K27ac_day4_pooled_peak_1266b	6714264	proximal
Chr1	6726915	6727889	245	H3K27ac_day4_pooled_peak_1267c	6727641	proximal
Chr1	6728999	6729666	115	H3K27ac_day4_pooled_peak_1268	6729424	proximal
Chr1	6734520	6734732	124	H3K27ac_day4_pooled_peak_1269	6734628	proximal
Chr1	6744366	6745182	326	H3K27ac_day4_pooled_peak_1270	6744853	proximal
Chr1	6746774	6747259	349	H3K27ac_day4_pooled_peak_1271	6747094	proximal
Chr1	6759963	6760760	334	H3K27ac_day4_pooled_peak_1273a	6760175	proximal
Chr1	6773812	6775567	280	H3K27ac_day4_pooled_peak_1275	6775078	proximal
Chr1	6778998	6779807	115	H3K27ac_day4_pooled_peak_1276a	6779160	proximal
Chr1	6805448	6806356	244	H3K27ac_day4_pooled_peak_1278b	6805876	proximal
Chr1	6811346	6812561	212	H3K27ac_day4_pooled_peak_1280a	6811627	proximal
Chr1	6814799	6815546	165	H3K27ac_day4_pooled_peak_1281	6815160	proximal
Chr1	6822153	6822832	159	H3K27ac_day4_pooled_peak_1283	6822414	proximal
Chr1	6824313	6825299	419	H3K27ac_day4_pooled_peak_1285a	6824686	proximal
Chr1	6832280	6833425	157	H3K27ac_day4_pooled_peak_1286a	6832612	proximal
Chr1	6859281	6860150	162	H3K27ac_day4_pooled_peak_1289b	6859701	proximal
Chr1	6872389	6873342	180	H3K27ac_day4_pooled_peak_1290	6872937	proximal
Chr1	6886798	6889245	440	H3K27ac_day4_pooled_peak_1292c	6888344	proximal
Chr1	6897553	6898420	204	H3K27ac_day4_pooled_peak_1295b	6898236	proximal
Chr1	6913179	6913960	129	H3K27ac_day4_pooled_peak_1297	6913576	proximal
Chr1	6915970	6916905	301	H3K27ac_day4_pooled_peak_1299b	6916486	proximal
Chr1	6924128	6924932	144	H3K27ac_day4_pooled_peak_1300	6924607	proximal
Chr1	6932097	6932788	202	H3K27ac_day4_pooled_peak_1302	6932423	proximal
Chr1	6935140	6935901	310	H3K27ac_day4_pooled_peak_1304	6935323	proximal
Chr1	6939817	6941980	320	H3K27ac_day4_pooled_peak_1308	6940173	proximal
Chr1	6945745	6946453	525	H3K27ac_day4_pooled_peak_1311	6946181	proximal
Chr1	6949253	6949836	281	H3K27ac_day4_pooled_peak_1313a	6949379	proximal
Chr1	6970249	6970892	153	H3K27ac_day4_pooled_peak_1318	6970651	proximal
Chr1	6971426	6972546	417	H3K27ac_day4_pooled_peak_1319a	6971716	proximal
Chr1	7003500	7004423	349	H3K27ac_day4_pooled_peak_1320a	7004006	proximal
Chr1	7022490	7023068	144	H3K27ac_day4_pooled_peak_1324	7022827	proximal
Chr1	7029661	7030463	196	H3K27ac_day4_pooled_peak_1325a	7030018	proximal
Chr1	7038698	7040225	1674	H3K27ac_day4_pooled_peak_1326b	7039554	proximal
Chr1	7042355	7043448	1423	H3K27ac_day4_pooled_peak_1327b	7043067	proximal
Chr1	7052800	7053766	391	H3K27ac_day4_pooled_peak_1328	7053346	proximal
Chr1	7081809	7082541	202	H3K27ac_day4_pooled_peak_1330	7082251	proximal
Chr1	7083385	7083943	234	H3K27ac_day4_pooled_peak_1331	7083613	proximal
Chr1	7091190	7091994	257	H3K27ac_day4_pooled_peak_1333	7091588	proximal
Chr1	7095723	7096961	212	H3K27ac_day4_pooled_peak_1334a	7095985	proximal
Chr1	7104561	7105787	406	H3K27ac_day4_pooled_peak_1335a	7104952	proximal
Chr1	7112697	7113215	149	H3K27ac_day4_pooled_peak_1337	7112927	proximal
Chr1	7117544	7118103	254	H3K27ac_day4_pooled_peak_1339a	7117677	proximal
Chr1	7120910	7122590	618	H3K27ac_day4_pooled_peak_1340b	7121548	proximal
Chr1	7128094	7129519	136	H3K27ac_day4_pooled_peak_1341a	7128294	proximal
Chr1	7144280	7145786	162	H3K27ac_day4_pooled_peak_1344a	7144401	proximal
Chr1	7154822	7155527	191	H3K27ac_day4_pooled_peak_1347	7155343	proximal
Chr1	7159160	7160418	181	H3K27ac_day4_pooled_peak_1348c	7160140	proximal
Chr1	7167326	7167906	184	H3K27ac_day4_pooled_peak_1349b	7167746	proximal
Chr1	7175916	7178623	327	H3K27ac_day4_pooled_peak_1351b	7177483	proximal
Chr1	7179417	7180421	571	H3K27ac_day4_pooled_peak_1352	7179885	proximal
Chr1	7216235	7216809	209	H3K27ac_day4_pooled_peak_1355	7216549	proximal
Chr1	7232006	7232499	257	H3K27ac_day4_pooled_peak_1357	7232190	proximal
Chr1	7233597	7234120	121	H3K27ac_day4_pooled_peak_1358b	7233928	proximal
Chr1	7247377	7248220	166	H3K27ac_day4_pooled_peak_1362b	7247903	proximal
Chr1	7266814	7267281	313	H3K27ac_day4_pooled_peak_1363	7267050	proximal
Chr1	7313943	7315239	172	H3K27ac_day4_pooled_peak_1368a	7314362	proximal
Chr1	7324560	7326096	589	H3K27ac_day4_pooled_peak_1369a	7324917	proximal
Chr1	7366889	7367620	135	H3K27ac_day4_pooled_peak_1373a	7367103	proximal
Chr1	7371700	7372718	125	H3K27ac_day4_pooled_peak_1374a	7372031	proximal
Chr1	7374261	7375238	179	H3K27ac_day4_pooled_peak_1375a	7374529	proximal
Chr1	7377103	7378094	129	H3K27ac_day4_pooled_peak_1376	7377746	proximal
Chr1	7384868	7386414	293	H3K27ac_day4_pooled_peak_1381c	7385897	proximal
Chr1	7412084	7413700	169	H3K27ac_day4_pooled_peak_1384a	7413160	proximal
Chr1	7442508	7442835	150	H3K27ac_day4_pooled_peak_1387	7442703	distal
Chr1	7447669	7448277	165	H3K27ac_day4_pooled_peak_1388	7448021	proximal
Chr1	7478327	7479084	661	H3K27ac_day4_pooled_peak_1389	7478792	proximal
Chr1	7487781	7488755	219	H3K27ac_day4_pooled_peak_1392c	7488557	proximal
Chr1	7489302	7490666	162	H3K27ac_day4_pooled_peak_1393b	7490239	proximal
Chr1	7497046	7497864	274	H3K27ac_day4_pooled_peak_1396b	7497486	proximal
Chr1	7503644	7504231	372	H3K27ac_day4_pooled_peak_1397	7503850	proximal
Chr1	7508950	7509558	218	H3K27ac_day4_pooled_peak_1398	7509198	proximal
Chr1	7520827	7521504	151	H3K27ac_day4_pooled_peak_1400	7521201	proximal
Chr1	7530659	7531001	116	H3K27ac_day4_pooled_peak_1401	7530808	proximal
Chr1	7554731	7555364	171	H3K27ac_day4_pooled_peak_1402	7555062	proximal
Chr1	7569151	7569873	127	H3K27ac_day4_pooled_peak_1404b	7569687	proximal
Chr1	7573136	7574610	474	H3K27ac_day4_pooled_peak_1405a	7573579	proximal
Chr1	7581167	7581966	202	H3K27ac_day4_pooled_peak_1406a	7581476	proximal
Chr1	7588555	7589227	139	H3K27ac_day4_pooled_peak_1407	7588930	proximal
Chr1	7603454	7604175	129	H3K27ac_day4_pooled_peak_1408	7603869	proximal
Chr1	7613444	7613976	233	H3K27ac_day4_pooled_peak_1410	7613717	proximal
Chr1	7615572	7616245	212	H3K27ac_day4_pooled_peak_1411	7615803	proximal
Chr1	7619209	7619824	268	H3K27ac_day4_pooled_peak_1412	7619415	proximal
Chr1	7624348	7625320	1116	H3K27ac_day4_pooled_peak_1414	7624721	proximal
Chr1	7626301	7626875	142	H3K27ac_day4_pooled_peak_1415	7626503	proximal
Chr1	7630251	7630764	308	H3K27ac_day4_pooled_peak_1416	7630449	proximal
Chr1	7641357	7643560	291	H3K27ac_day4_pooled_peak_1417c	7642540	proximal
Chr1	7649248	7649846	249	H3K27ac_day4_pooled_peak_1420	7649556	proximal
Chr1	7651831	7653040	151	H3K27ac_day4_pooled_peak_1421a	7652060	proximal
Chr1	7661382	7661809	163	H3K27ac_day4_pooled_peak_1423	7661650	proximal
Chr1	7666377	7667606	226	H3K27ac_day4_pooled_peak_1425a	7666796	proximal
Chr1	7680428	7681479	371	H3K27ac_day4_pooled_peak_1426a	7680774	proximal
Chr1	7691432	7692417	346	H3K27ac_day4_pooled_peak_1429b	7692108	proximal
Chr1	7704625	7706238	456	H3K27ac_day4_pooled_peak_1430c	7705879	proximal
Chr1	7712758	7713264	153	H3K27ac_day4_pooled_peak_1431b	7713119	proximal
Chr1	7734694	7735923	499	H3K27ac_day4_pooled_peak_1432a	7735211	proximal
Chr1	7768091	7768755	139	H3K27ac_day4_pooled_peak_1436	7768408	proximal
Chr1	7780625	7781532	379	H3K27ac_day4_pooled_peak_1438b	7781274	proximal
Chr1	7826407	7826997	189	H3K27ac_day4_pooled_peak_1442a	7826540	proximal
Chr1	7836396	7837162	1274	H3K27ac_day4_pooled_peak_1444	7836760	proximal
Chr1	7839755	7840839	340	H3K27ac_day4_pooled_peak_1445b	7840526	proximal
Chr1	7865426	7866078	445	H3K27ac_day4_pooled_peak_1447	7865708	proximal
Chr1	7874011	7874738	235	H3K27ac_day4_pooled_peak_1449a	7874318	proximal
Chr1	7880370	7881229	228	H3K27ac_day4_pooled_peak_1450a	7880631	proximal
Chr1	7882580	7883816	851	H3K27ac_day4_pooled_peak_1451b	7883506	proximal
Chr1	7912012	7913257	314	H3K27ac_day4_pooled_peak_1453a	7912345	proximal
Chr1	7925228	7926019	253	H3K27ac_day4_pooled_peak_1454	7925604	proximal
Chr1	7951955	7952707	397	H3K27ac_day4_pooled_peak_1457b	7952461	proximal
Chr1	7953434	7954467	465	H3K27ac_day4_pooled_peak_1458b	7954104	proximal
Chr1	7994233	7996153	614	H3K27ac_day4_pooled_peak_1460b	7995232	proximal
Chr1	8002059	8002968	579	H3K27ac_day4_pooled_peak_1462	8002634	proximal
Chr1	8017360	8018124	196	H3K27ac_day4_pooled_peak_1464	8017588	proximal
Chr1	8029150	8029995	172	H3K27ac_day4_pooled_peak_1466b	8029693	proximal
Chr1	8046239	8047078	121	H3K27ac_day4_pooled_peak_1467a	8046451	proximal
Chr1	8050812	8051616	137	H3K27ac_day4_pooled_peak_1469	8051090	proximal
Chr1	8067752	8068919	340	H3K27ac_day4_pooled_peak_1471a	8068101	proximal
Chr1	8069472	8070511	222	H3K27ac_day4_pooled_peak_1472a	8069640	proximal
Chr1	8071881	8072756	186	H3K27ac_day4_pooled_peak_1473	8072227	proximal
Chr1	8079172	8079982	454	H3K27ac_day4_pooled_peak_1476	8079487	proximal
Chr1	8089414	8090170	289	H3K27ac_day4_pooled_peak_1479a	8089578	proximal
Chr1	8097098	8097560	234	H3K27ac_day4_pooled_peak_1480	8097335	proximal
Chr1	8111048	8112043	568	H3K27ac_day4_pooled_peak_1482	8111774	proximal
Chr1	8117348	8118791	297	H3K27ac_day4_pooled_peak_1483b	8118045	proximal
Chr1	8122308	8123005	285	H3K27ac_day4_pooled_peak_1484	8122621	proximal
Chr1	8126358	8127289	477	H3K27ac_day4_pooled_peak_1485	8126879	proximal
Chr1	8129485	8130477	158	H3K27ac_day4_pooled_peak_1486b	8130277	proximal
Chr1	8131539	8132184	131	H3K27ac_day4_pooled_peak_1487	8131877	proximal
Chr1	8135259	8135981	417	H3K27ac_day4_pooled_peak_1488	8135655	proximal
Chr1	8143542	8144961	821	H3K27ac_day4_pooled_peak_1490b	8144338	proximal
Chr1	8156551	8157417	233	H3K27ac_day4_pooled_peak_1491a	8156725	proximal
Chr1	8212779	8213431	143	H3K27ac_day4_pooled_peak_1494	8213027	proximal
Chr1	8219953	8220454	125	H3K27ac_day4_pooled_peak_1496	8220085	proximal
Chr1	8242449	8243250	269	H3K27ac_day4_pooled_peak_1498	8242723	proximal
Chr1	8244255	8245063	303	H3K27ac_day4_pooled_peak_1499	8244650	proximal
Chr1	8257892	8258742	281	H3K27ac_day4_pooled_peak_1501	8258429	proximal
Chr1	8262848	8263515	1208	H3K27ac_day4_pooled_peak_1502	8263218	proximal
Chr1	8271104	8272044	244	H3K27ac_day4_pooled_peak_1503b	8271682	proximal
Chr1	8281109	8282094	403	H3K27ac_day4_pooled_peak_1504a	8281603	proximal
Chr1	8296083	8297000	196	H3K27ac_day4_pooled_peak_1505	8296717	proximal
Chr1	8297579	8298052	148	H3K27ac_day4_pooled_peak_1506	8297742	proximal
Chr1	8301409	8302607	194	H3K27ac_day4_pooled_peak_1508c	8302195	proximal
Chr1	8311519	8313120	162	H3K27ac_day4_pooled_peak_1509b	8312037	proximal
Chr1	8313970	8314665	258	H3K27ac_day4_pooled_peak_1510	8314469	proximal
Chr1	8336707	8337657	271	H3K27ac_day4_pooled_peak_1514a	8337071	proximal
Chr1	8385231	8386305	233	H3K27ac_day4_pooled_peak_1515b	8385901	proximal
Chr1	8420294	8420877	206	H3K27ac_day4_pooled_peak_1519	8420556	proximal
Chr1	8428457	8429430	468	H3K27ac_day4_pooled_peak_1520	8429066	proximal
Chr1	8436329	8437058	151	H3K27ac_day4_pooled_peak_1522	8436728	proximal
Chr1	8484843	8486008	303	H3K27ac_day4_pooled_peak_1525b	8485629	proximal
Chr1	8506966	8507844	155	H3K27ac_day4_pooled_peak_1527a	8507217	proximal
Chr1	8523257	8523774	181	H3K27ac_day4_pooled_peak_1528	8523453	proximal
Chr1	8526446	8527020	147	H3K27ac_day4_pooled_peak_1529	8526747	proximal
Chr1	8531633	8532326	227	H3K27ac_day4_pooled_peak_1530	8531997	proximal
Chr1	8549493	8551012	151	H3K27ac_day4_pooled_peak_1531c	8550808	proximal
Chr1	8555492	8556544	283	H3K27ac_day4_pooled_peak_1532	8556137	proximal
Chr1	8557108	8558928	475	H3K27ac_day4_pooled_peak_1533c	8558389	proximal
Chr1	8562522	8563475	209	H3K27ac_day4_pooled_peak_1535b	8563172	proximal
Chr1	8569821	8570427	162	H3K27ac_day4_pooled_peak_1536	8569965	proximal
Chr1	8574601	8575189	138	H3K27ac_day4_pooled_peak_1537	8574943	proximal
Chr1	8613471	8614324	502	H3K27ac_day4_pooled_peak_1542	8613918	proximal
Chr1	8624034	8624973	258	H3K27ac_day4_pooled_peak_1544a	8624371	proximal
Chr1	8635094	8635717	305	H3K27ac_day4_pooled_peak_1546	8635480	proximal
Chr1	8640668	8641366	386	H3K27ac_day4_pooled_peak_1548	8641003	proximal
Chr1	8662134	8662638	179	H3K27ac_day4_pooled_peak_1549	8662328	proximal
Chr1	8682212	8682724	245	H3K27ac_day4_pooled_peak_1552	8682436	proximal
Chr1	8687461	8688203	245	H3K27ac_day4_pooled_peak_1553b	8687913	proximal
Chr1	8702348	8703227	188	H3K27ac_day4_pooled_peak_1554a	8702638	proximal
Chr1	8722067	8722787	390	H3K27ac_day4_pooled_peak_1555	8722453	proximal
Chr1	8756114	8756700	218	H3K27ac_day4_pooled_peak_1557	8756351	distal
Chr1	8838875	8839600	194	H3K27ac_day4_pooled_peak_1559a	8839120	proximal
Chr1	8855032	8855904	281	H3K27ac_day4_pooled_peak_1560	8855572	proximal
Chr1	8863902	8865249	336	H3K27ac_day4_pooled_peak_1562a	8864176	proximal
Chr1	8867112	8867744	431	H3K27ac_day4_pooled_peak_1563	8867477	proximal
Chr1	8877758	8878884	151	H3K27ac_day4_pooled_peak_1564b	8878301	proximal
Chr1	8902434	8904264	739	H3K27ac_day4_pooled_peak_1568c	8903774	proximal
Chr1	8908345	8909146	335	H3K27ac_day4_pooled_peak_1569b	8908814	proximal
Chr1	8915975	8916922	528	H3K27ac_day4_pooled_peak_1570	8916320	proximal
Chr1	8945777	8946628	262	H3K27ac_day4_pooled_peak_1572b	8946286	proximal
Chr1	8948376	8949483	226	H3K27ac_day4_pooled_peak_1573a	8948680	proximal
Chr1	8959378	8960799	633	H3K27ac_day4_pooled_peak_1577a	8959838	proximal
Chr1	8974235	8974709	167	H3K27ac_day4_pooled_peak_1580a	8974376	proximal
Chr1	8994397	8995577	297	H3K27ac_day4_pooled_peak_1582c	8995195	proximal
Chr1	9020433	9021053	217	H3K27ac_day4_pooled_peak_1584	9020831	proximal
Chr1	9027240	9027652	118	H3K27ac_day4_pooled_peak_1586	9027372	proximal
Chr1	9030783	9031561	443	H3K27ac_day4_pooled_peak_1587	9031150	proximal
Chr1	9033190	9034221	219	H3K27ac_day4_pooled_peak_1588a	9033568	proximal
Chr1	9042310	9043543	341	H3K27ac_day4_pooled_peak_1589b	9043331	proximal
Chr1	9046454	9047054	118	H3K27ac_day4_pooled_peak_1591	9046751	proximal
Chr1	9053945	9055347	257	H3K27ac_day4_pooled_peak_1592b	9055019	proximal
Chr1	9070971	9072395	386	H3K27ac_day4_pooled_peak_1596a	9071436	proximal
Chr1	9076366	9076802	162	H3K27ac_day4_pooled_peak_1597a	9076481	proximal
Chr1	9086989	9087980	151	H3K27ac_day4_pooled_peak_1598a	9087179	proximal
Chr1	9091847	9092547	171	H3K27ac_day4_pooled_peak_1599b	9092210	proximal
Chr1	9099042	9099833	204	H3K27ac_day4_pooled_peak_1600a	9099401	proximal
Chr1	9113801	9114420	173	H3K27ac_day4_pooled_peak_1601b	9114222	proximal
Chr1	9145388	9146039	142	H3K27ac_day4_pooled_peak_1604	9145609	proximal
Chr1	9151713	9152532	316	H3K27ac_day4_pooled_peak_1605a	9152016	proximal
Chr1	9164947	9166112	492	H3K27ac_day4_pooled_peak_1608b	9165585	proximal
Chr1	9184607	9185393	277	H3K27ac_day4_pooled_peak_1610a	9184928	proximal
Chr1	9214086	9214945	273	H3K27ac_day4_pooled_peak_1617	9214456	proximal
Chr1	9215935	9216567	277	H3K27ac_day4_pooled_peak_1618	9216303	proximal
Chr1	9225054	9225752	210	H3K27ac_day4_pooled_peak_1619	9225487	proximal
Chr1	9246224	9247545	171	H3K27ac_day4_pooled_peak_1620b	9246994	proximal
Chr1	9295740	9296388	158	H3K27ac_day4_pooled_peak_1625	9295959	proximal
Chr1	9303266	9304187	242	H3K27ac_day4_pooled_peak_1628b	9303850	proximal
Chr1	9316044	9316833	351	H3K27ac_day4_pooled_peak_1629	9316462	proximal
Chr1	9336606	9337791	160	H3K27ac_day4_pooled_peak_1632b	9337338	proximal
Chr1	9343054	9343816	297	H3K27ac_day4_pooled_peak_1633	9343341	proximal
Chr1	9393654	9395365	132	H3K27ac_day4_pooled_peak_1637	9393990	proximal
Chr1	9405297	9406336	234	H3K27ac_day4_pooled_peak_1640	9405774	proximal
Chr1	9407840	9408644	513	H3K27ac_day4_pooled_peak_1641	9408236	proximal
Chr1	9421184	9422275	219	H3K27ac_day4_pooled_peak_1642b	9421820	proximal
Chr1	9447911	9448938	390	H3K27ac_day4_pooled_peak_1644	9448528	proximal
Chr1	9450624	9451688	189	H3K27ac_day4_pooled_peak_1645b	9451337	proximal
Chr1	9455581	9458042	767	H3K27ac_day4_pooled_peak_1647	9457468	proximal
Chr1	9481544	9482517	475	H3K27ac_day4_pooled_peak_1648a	9481914	proximal
Chr1	9483174	9484187	311	H3K27ac_day4_pooled_peak_1649a	9483541	proximal
Chr1	9485096	9485882	220	H3K27ac_day4_pooled_peak_1650a	9485350	proximal
Chr1	9487221	9488449	128	H3K27ac_day4_pooled_peak_1651a	9487555	proximal
Chr1	9492938	9493892	254	H3K27ac_day4_pooled_peak_1652a	9493300	proximal
Chr1	9495563	9496431	225	H3K27ac_day4_pooled_peak_1653a	9495853	proximal
Chr1	9501121	9501701	134	H3K27ac_day4_pooled_peak_1655	9501308	proximal
Chr1	9507809	9508377	119	H3K27ac_day4_pooled_peak_1657b	9508226	proximal
Chr1	9514297	9515879	284	H3K27ac_day4_pooled_peak_1660	9515372	proximal
Chr1	9528286	9528912	158	H3K27ac_day4_pooled_peak_1663	9528699	proximal
Chr1	9531837	9533227	315	H3K27ac_day4_pooled_peak_1665a	9532031	proximal
Chr1	9534572	9535268	195	H3K27ac_day4_pooled_peak_1666a	9534748	proximal
Chr1	9557926	9559259	341	H3K27ac_day4_pooled_peak_1669	9558950	proximal
Chr1	9563443	9564032	269	H3K27ac_day4_pooled_peak_1670	9563753	proximal
Chr1	9575340	9576173	432	H3K27ac_day4_pooled_peak_1671	9575712	proximal
Chr1	9592108	9592774	234	H3K27ac_day4_pooled_peak_1672	9592468	proximal
Chr1	9605130	9606201	258	H3K27ac_day4_pooled_peak_1673b	9605867	proximal
Chr1	9614544	9615384	293	H3K27ac_day4_pooled_peak_1675	9614797	proximal
Chr1	9636585	9637558	544	H3K27ac_day4_pooled_peak_1677	9636943	proximal
Chr1	9639009	9639688	262	H3K27ac_day4_pooled_peak_1678	9639157	proximal
Chr1	9641091	9641904	227	H3K27ac_day4_pooled_peak_1679	9641641	proximal
Chr1	9657320	9658103	351	H3K27ac_day4_pooled_peak_1680a	9657561	proximal
Chr1	9662075	9662942	572	H3K27ac_day4_pooled_peak_1681	9662501	proximal
Chr1	9675534	9676160	285	H3K27ac_day4_pooled_peak_1683b	9676014	proximal
Chr1	9695855	9696379	277	H3K27ac_day4_pooled_peak_1684	9696047	proximal
Chr1	9698580	9699106	249	H3K27ac_day4_pooled_peak_1685	9698774	proximal
Chr1	9724030	9724820	443	H3K27ac_day4_pooled_peak_1688b	9724481	proximal
Chr1	9729971	9730464	184	H3K27ac_day4_pooled_peak_1689	9730277	distal
Chr1	9731176	9732552	1045	H3K27ac_day4_pooled_peak_1690a	9731801	proximal
Chr1	9740615	9742059	318	H3K27ac_day4_pooled_peak_1691	9740921	proximal
Chr1	9745015	9745761	279	H3K27ac_day4_pooled_peak_1694c	9745571	proximal
Chr1	9746827	9747572	420	H3K27ac_day4_pooled_peak_1695	9747094	proximal
Chr1	9748494	9749213	126	H3K27ac_day4_pooled_peak_1696b	9749009	proximal
Chr1	9776827	9777777	272	H3K27ac_day4_pooled_peak_1697	9777419	proximal
Chr1	9779149	9780218	319	H3K27ac_day4_pooled_peak_1698a	9779380	proximal
Chr1	9795733	9796425	162	H3K27ac_day4_pooled_peak_1702b	9796256	proximal
Chr1	9814997	9815463	132	H3K27ac_day4_pooled_peak_1705	9815330	proximal
Chr1	9833339	9834557	769	H3K27ac_day4_pooled_peak_1708	9834213	proximal
Chr1	9835108	9836038	512	H3K27ac_day4_pooled_peak_1710	9835665	proximal
Chr1	9851745	9852464	226	H3K27ac_day4_pooled_peak_1713	9851989	proximal
Chr1	9854608	9855201	127	H3K27ac_day4_pooled_peak_1714a	9854784	proximal
Chr1	9871398	9872194	227	H3K27ac_day4_pooled_peak_1715a	9871632	proximal
Chr1	9874132	9874903	241	H3K27ac_day4_pooled_peak_1716	9874457	proximal
Chr1	9886286	9887523	853	H3K27ac_day4_pooled_peak_1720	9887034	proximal
Chr1	9889214	9890851	274	H3K27ac_day4_pooled_peak_1721a	9889543	proximal
Chr1	9923623	9924477	164	H3K27ac_day4_pooled_peak_1723a	9923775	proximal
Chr1	9940144	9941278	228	H3K27ac_day4_pooled_peak_1724a	9940313	proximal
Chr1	9943888	9944569	297	H3K27ac_day4_pooled_peak_1725	9944104	proximal
Chr1	9951776	9952874	244	H3K27ac_day4_pooled_peak_1727a	9952240	proximal
Chr1	9970944	9971493	139	H3K27ac_day4_pooled_peak_1730	9971230	proximal
Chr1	9978474	9980731	198	H3K27ac_day4_pooled_peak_1731b	9979109	proximal
Chr1	9996839	9999297	539	H3K27ac_day4_pooled_peak_1733c	9998146	proximal
Chr1	10015871	10016464	143	H3K27ac_day4_pooled_peak_1735a	10016165	proximal
Chr1	10023809	10024516	144	H3K27ac_day4_pooled_peak_1736	10024045	proximal
Chr1	10035008	10036144	261	H3K27ac_day4_pooled_peak_1738b	10035905	proximal
Chr1	10040900	10041534	270	H3K27ac_day4_pooled_peak_1739	10041308	proximal
Chr1	10078268	10079165	323	H3K27ac_day4_pooled_peak_1740	10078583	proximal
Chr1	10102260	10102907	179	H3K27ac_day4_pooled_peak_1743	10102554	proximal
Chr1	10133957	10136104	393	H3K27ac_day4_pooled_peak_1748	10135712	proximal
Chr1	10147709	10148095	168	H3K27ac_day4_pooled_peak_1749	10147912	proximal
Chr1	10149823	10150326	214	H3K27ac_day4_pooled_peak_1750	10150105	proximal
Chr1	10174334	10174760	194	H3K27ac_day4_pooled_peak_1751b	10174639	proximal
Chr1	10180441	10181074	153	H3K27ac_day4_pooled_peak_1752	10180859	proximal
Chr1	10212132	10212751	204	H3K27ac_day4_pooled_peak_1756	10212438	proximal
Chr1	10219404	10219803	144	H3K27ac_day4_pooled_peak_1758	10219559	proximal
Chr1	10224744	10225537	406	H3K27ac_day4_pooled_peak_1760	10225130	proximal
Chr1	10247982	10249546	595	H3K27ac_day4_pooled_peak_1761b	10248694	proximal
Chr1	10252246	10253108	313	H3K27ac_day4_pooled_peak_1762a	10252548	proximal
Chr1	10255250	10255831	207	H3K27ac_day4_pooled_peak_1763	10255591	proximal
Chr1	10264214	10265417	703	H3K27ac_day4_pooled_peak_1767a	10264605	proximal
Chr1	10282577	10283212	245	H3K27ac_day4_pooled_peak_1769	10282760	proximal
Chr1	10287228	10287922	196	H3K27ac_day4_pooled_peak_1770b	10287649	proximal
Chr1	10293192	10294571	124	H3K27ac_day4_pooled_peak_1771d	10294346	proximal
Chr1	10299211	10300496	212	H3K27ac_day4_pooled_peak_1772c	10300307	proximal
Chr1	10313030	10313946	190	H3K27ac_day4_pooled_peak_1775b	10313694	proximal
Chr1	10330411	10331085	121	H3K27ac_day4_pooled_peak_1778b	10330781	proximal
Chr1	10381122	10382015	389	H3K27ac_day4_pooled_peak_1780	10381659	proximal
Chr1	10386958	10388286	428	H3K27ac_day4_pooled_peak_1781b	10387832	proximal
Chr1	10407240	10408112	266	H3K27ac_day4_pooled_peak_1782a	10407643	proximal
Chr1	10428602	10429006	151	H3K27ac_day4_pooled_peak_1785	10428835	distal
Chr1	10429836	10431100	324	H3K27ac_day4_pooled_peak_1786a	10430348	proximal
Chr1	10437121	10437972	123	H3K27ac_day4_pooled_peak_1789a	10437434	proximal
Chr1	10447009	10448428	185	H3K27ac_day4_pooled_peak_1790a	10447265	proximal
Chr1	10462249	10464059	251	H3K27ac_day4_pooled_peak_1792	10463591	proximal
Chr1	10477907	10478517	151	H3K27ac_day4_pooled_peak_1794a	10478066	proximal
Chr1	10491710	10491991	144	H3K27ac_day4_pooled_peak_1796	10491856	proximal
Chr1	10494679	10495258	124	H3K27ac_day4_pooled_peak_1798	10495010	proximal
Chr1	10498845	10499529	130	H3K27ac_day4_pooled_peak_1799	10499224	proximal
Chr1	10500901	10501555	332	H3K27ac_day4_pooled_peak_1800	10501306	proximal
Chr1	10503437	10504662	280	H3K27ac_day4_pooled_peak_1801b	10504418	proximal
Chr1	10505508	10506141	132	H3K27ac_day4_pooled_peak_1802	10505837	proximal
Chr1	10513128	10514246	226	H3K27ac_day4_pooled_peak_1805a	10513507	proximal
Chr1	10585869	10586522	180	H3K27ac_day4_pooled_peak_1812	10586275	proximal
Chr1	10587469	10588283	210	H3K27ac_day4_pooled_peak_1813	10587874	proximal
Chr1	10625000	10626318	271	H3K27ac_day4_pooled_peak_1815	10625357	proximal
Chr1	10629476	10630561	277	H3K27ac_day4_pooled_peak_1816b	10630186	proximal
Chr1	10645389	10646045	273	H3K27ac_day4_pooled_peak_1818	10645687	proximal
Chr1	10671926	10673467	384	H3K27ac_day4_pooled_peak_1821a	10672388	proximal
Chr1	10677719	10678222	124	H3K27ac_day4_pooled_peak_1822b	10678072	distal
Chr1	10680574	10681670	126	H3K27ac_day4_pooled_peak_1823b	10681076	proximal
Chr1	10686046	10690852	989	H3K27ac_day4_pooled_peak_1825e	10690335	proximal
Chr1	10715668	10716615	688	H3K27ac_day4_pooled_peak_1826a	10716076	proximal
Chr1	10722162	10723129	365	H3K27ac_day4_pooled_peak_1827b	10722722	proximal
Chr1	10727640	10728533	229	H3K27ac_day4_pooled_peak_1828b	10728345	proximal
Chr1	10759110	10759774	257	H3K27ac_day4_pooled_peak_1831a	10759309	proximal
Chr1	10774787	10775485	281	H3K27ac_day4_pooled_peak_1833	10775163	proximal
Chr1	10779198	10779683	242	H3K27ac_day4_pooled_peak_1834	10779451	proximal
Chr1	10789352	10791052	549	H3K27ac_day4_pooled_peak_1835b	10790502	proximal
Chr1	10799651	10801006	150	H3K27ac_day4_pooled_peak_1838	10800674	proximal
Chr1	10808388	10809227	418	H3K27ac_day4_pooled_peak_1840	10808911	proximal
Chr1	10814922	10815995	189	H3K27ac_day4_pooled_peak_1842	10815145	proximal
Chr1	10818751	10819314	153	H3K27ac_day4_pooled_peak_1846	10818969	proximal
Chr1	10828571	10829311	153	H3K27ac_day4_pooled_peak_1847a	10828720	proximal
Chr1	10835024	10835643	121	H3K27ac_day4_pooled_peak_1849	10835346	proximal
Chr1	10839529	10839987	130	H3K27ac_day4_pooled_peak_1850a	10839658	proximal
Chr1	10854606	10855762	208	H3K27ac_day4_pooled_peak_1853a	10854901	proximal
Chr1	10887686	10888764	256	H3K27ac_day4_pooled_peak_1857a	10888028	proximal
Chr1	10909054	10909586	158	H3K27ac_day4_pooled_peak_1858	10909334	proximal
Chr1	10940985	10942055	242	H3K27ac_day4_pooled_peak_1859a	10941254	proximal
Chr1	10946893	10949321	217	H3K27ac_day4_pooled_peak_1860d	10948177	proximal
Chr1	10960875	10961561	202	H3K27ac_day4_pooled_peak_1861	10961237	proximal
Chr1	10967038	10968238	1066	H3K27ac_day4_pooled_peak_1862a	10967515	distal
Chr1	10979454	10980030	147	H3K27ac_day4_pooled_peak_1863b	10979886	proximal
Chr1	10993553	10994989	211	H3K27ac_day4_pooled_peak_1864a	10993859	proximal
Chr1	11000790	11001358	180	H3K27ac_day4_pooled_peak_1865	11001022	proximal
Chr1	11043263	11043794	303	H3K27ac_day4_pooled_peak_1867	11043515	proximal
Chr1	11056333	11057670	330	H3K27ac_day4_pooled_peak_1869	11057315	proximal
Chr1	11106977	11108108	255	H3K27ac_day4_pooled_peak_1871	11107502	proximal
Chr1	11115192	11116057	445	H3K27ac_day4_pooled_peak_1872	11115694	proximal
Chr1	11123662	11124227	162	H3K27ac_day4_pooled_peak_1874	11123906	proximal
Chr1	11133464	11133978	155	H3K27ac_day4_pooled_peak_1875	11133727	proximal
Chr1	11140482	11141219	644	H3K27ac_day4_pooled_peak_1876	11140834	proximal
Chr1	11143766	11145489	440	H3K27ac_day4_pooled_peak_1877b	11144440	proximal
Chr1	11156805	11157314	145	H3K27ac_day4_pooled_peak_1879	11157030	proximal
Chr1	11164168	11164981	587	H3K27ac_day4_pooled_peak_1881b	11164606	proximal
Chr1	11181717	11182485	235	H3K27ac_day4_pooled_peak_1882	11182076	proximal
Chr1	11193757	11194467	184	H3K27ac_day4_pooled_peak_1883a	11193877	proximal
Chr1	11199211	11200114	167	H3K27ac_day4_pooled_peak_1885a	11199484	proximal
Chr1	11214984	11216095	587	H3K27ac_day4_pooled_peak_1888b	11215858	proximal
Chr1	11216865	11217546	390	H3K27ac_day4_pooled_peak_1889	11217187	proximal
Chr1	11219051	11219481	184	H3K27ac_day4_pooled_peak_1890	11219170	proximal
Chr1	11221593	11222782	580	H3K27ac_day4_pooled_peak_1891b	11222349	proximal
Chr1	11228850	11229289	175	H3K27ac_day4_pooled_peak_1892b	11229159	distal
Chr1	11248743	11249449	217	H3K27ac_day4_pooled_peak_1893	11249125	proximal
Chr1	11258049	11258758	403	H3K27ac_day4_pooled_peak_1894	11258423	proximal
Chr1	11261834	11262787	236	H3K27ac_day4_pooled_peak_1895c	11262470	proximal
Chr1	11264345	11265110	150	H3K27ac_day4_pooled_peak_1896	11264818	proximal
Chr1	11314510	11314957	144	H3K27ac_day4_pooled_peak_1899b	11314851	proximal
Chr1	11332762	11333339	208	H3K27ac_day4_pooled_peak_1901b	11333218	proximal
Chr1	11359649	11360464	135	H3K27ac_day4_pooled_peak_1902a	11359851	proximal
Chr1	11391158	11391985	260	H3K27ac_day4_pooled_peak_1906	11391588	proximal
Chr1	11411700	11412176	160	H3K27ac_day4_pooled_peak_1909	11411985	proximal
Chr1	11420046	11420789	229	H3K27ac_day4_pooled_peak_1912a	11420306	proximal
Chr1	11422839	11423666	357	H3K27ac_day4_pooled_peak_1913	11423447	proximal
Chr1	11430260	11432000	273	H3K27ac_day4_pooled_peak_1915b	11431084	proximal
Chr1	11436182	11437618	124	H3K27ac_day4_pooled_peak_1916a	11436379	proximal
Chr1	11457002	11457555	419	H3K27ac_day4_pooled_peak_1919	11457356	proximal
Chr1	11470457	11471417	233	H3K27ac_day4_pooled_peak_1922	11471083	proximal
Chr1	11479833	11480519	209	H3K27ac_day4_pooled_peak_1925	11480131	proximal
Chr1	11528577	11529155	121	H3K27ac_day4_pooled_peak_1926	11528796	proximal
Chr1	11532397	11533180	145	H3K27ac_day4_pooled_peak_1927b	11532864	proximal
Chr1	11543477	11544017	186	H3K27ac_day4_pooled_peak_1930	11543849	proximal
Chr1	11552715	11553499	391	H3K27ac_day4_pooled_peak_1931a	11552986	proximal
Chr1	11561257	11561739	217	H3K27ac_day4_pooled_peak_1934	11561541	proximal
Chr1	11565514	11566214	210	H3K27ac_day4_pooled_peak_1935	11565910	proximal
Chr1	11568608	11569489	257	H3K27ac_day4_pooled_peak_1936a	11568992	proximal
Chr1	11594334	11595955	799	H3K27ac_day4_pooled_peak_1939d	11595633	proximal
Chr1	11604187	11605114	346	H3K27ac_day4_pooled_peak_1940b	11604851	proximal
Chr1	11606925	11608578	245	H3K27ac_day4_pooled_peak_1941b	11607401	proximal
Chr1	11612103	11613122	401	H3K27ac_day4_pooled_peak_1943a	11612424	proximal
Chr1	11629421	11630229	117	H3K27ac_day4_pooled_peak_1944	11629701	proximal
Chr1	11641249	11641852	184	H3K27ac_day4_pooled_peak_1945b	11641680	proximal
Chr1	11653372	11654240	219	H3K27ac_day4_pooled_peak_1946a	11653759	proximal
Chr1	11659726	11660493	474	H3K27ac_day4_pooled_peak_1947	11660217	proximal
Chr1	11672975	11674051	300	H3K27ac_day4_pooled_peak_1949	11673377	proximal
Chr1	11676920	11677456	346	H3K27ac_day4_pooled_peak_1950	11677231	proximal
Chr1	11684579	11685381	175	H3K27ac_day4_pooled_peak_1952	11684993	distal
Chr1	11693829	11694488	131	H3K27ac_day4_pooled_peak_1954a	11693962	proximal
Chr1	11738134	11738985	434	H3K27ac_day4_pooled_peak_1957	11738445	proximal
Chr1	11749296	11749764	188	H3K27ac_day4_pooled_peak_1959	11749570	proximal
Chr1	11773648	11774164	122	H3K27ac_day4_pooled_peak_1961	11773928	proximal
Chr1	11784000	11784640	151	H3K27ac_day4_pooled_peak_1962	11784284	proximal
Chr1	11796476	11798284	444	H3K27ac_day4_pooled_peak_1963a	11797010	proximal
Chr1	11799085	11801003	1081	H3K27ac_day4_pooled_peak_1964c	11800598	proximal
Chr1	11827526	11828535	132	H3K27ac_day4_pooled_peak_1966a	11827785	proximal
Chr1	11845425	11846083	1364	H3K27ac_day4_pooled_peak_1969	11845792	proximal
Chr1	11858111	11859168	182	H3K27ac_day4_pooled_peak_1971a	11858497	proximal
Chr1	11875846	11877349	552	H3K27ac_day4_pooled_peak_1973b	11876991	proximal
Chr1	11881373	11882074	141	H3K27ac_day4_pooled_peak_1974	11881779	proximal
Chr1	11907521	11908880	440	H3K27ac_day4_pooled_peak_1975b	11908089	proximal
Chr1	11928875	11929414	202	H3K27ac_day4_pooled_peak_1979	11929015	proximal
Chr1	11931229	11932073	489	H3K27ac_day4_pooled_peak_1980a	11931552	proximal
Chr1	11933694	11934748	318	H3K27ac_day4_pooled_peak_1981b	11934317	proximal
Chr1	11978036	11978604	121	H3K27ac_day4_pooled_peak_1987a	11978230	proximal
Chr1	12010807	12011794	1007	H3K27ac_day4_pooled_peak_1988a	12011123	proximal
Chr1	12023177	12024215	846	H3K27ac_day4_pooled_peak_1989a	12023509	proximal
Chr1	12058459	12059525	327	H3K27ac_day4_pooled_peak_1992b	12059121	proximal
Chr1	12066616	12067117	275	H3K27ac_day4_pooled_peak_1995	12066896	proximal
Chr1	12074017	12074613	203	H3K27ac_day4_pooled_peak_1998	12074284	proximal
Chr1	12084879	12085762	477	H3K27ac_day4_pooled_peak_1999	12085247	proximal
Chr1	12092074	12092869	204	H3K27ac_day4_pooled_peak_2001b	12092559	proximal
Chr1	12095989	12096486	201	H3K27ac_day4_pooled_peak_2002	12096278	proximal
Chr1	12104226	12104711	245	H3K27ac_day4_pooled_peak_2003	12104470	proximal
Chr1	12108868	12109586	119	H3K27ac_day4_pooled_peak_2004a	12109146	proximal
Chr1	12118259	12119404	135	H3K27ac_day4_pooled_peak_2005a	12118541	proximal
Chr1	12122152	12123539	313	H3K27ac_day4_pooled_peak_2006d	12123098	proximal
Chr1	12144496	12146045	547	H3K27ac_day4_pooled_peak_2007a	12144780	proximal
Chr1	12151553	12152517	395	H3K27ac_day4_pooled_peak_2009b	12152156	proximal
Chr1	12158222	12158881	162	H3K27ac_day4_pooled_peak_2010a	12158558	proximal
Chr1	12203905	12204470	149	H3K27ac_day4_pooled_peak_2014	12204223	proximal
Chr1	12265044	12265578	208	H3K27ac_day4_pooled_peak_2015	12265306	proximal
Chr1	12355857	12356333	124	H3K27ac_day4_pooled_peak_2016b	12356225	proximal
Chr1	12360394	12361126	281	H3K27ac_day4_pooled_peak_2017	12360722	proximal
Chr1	12366850	12368032	254	H3K27ac_day4_pooled_peak_2018a	12367175	proximal
Chr1	12371034	12371587	129	H3K27ac_day4_pooled_peak_2019b	12371401	proximal
Chr1	12418327	12419070	270	H3K27ac_day4_pooled_peak_2020	12418717	proximal
Chr1	12429892	12430533	155	H3K27ac_day4_pooled_peak_2022	12430143	proximal
Chr1	12435836	12436557	261	H3K27ac_day4_pooled_peak_2023a	12436109	proximal
Chr1	12455615	12456769	825	H3K27ac_day4_pooled_peak_2026a	12455990	proximal
Chr1	12465482	12465999	238	H3K27ac_day4_pooled_peak_2027	12465741	proximal
Chr1	12494050	12494290	162	H3K27ac_day4_pooled_peak_2029	12494193	proximal
Chr1	12503455	12504180	313	H3K27ac_day4_pooled_peak_2030a	12503767	proximal
Chr1	12534370	12535367	228	H3K27ac_day4_pooled_peak_2032	12534693	proximal
Chr1	12543096	12543464	124	H3K27ac_day4_pooled_peak_2033	12543260	proximal
Chr1	12550458	12551501	161	H3K27ac_day4_pooled_peak_2034c	12551083	proximal
Chr1	12582060	12582663	689	H3K27ac_day4_pooled_peak_2037	12582316	proximal
Chr1	12604363	12604756	151	H3K27ac_day4_pooled_peak_2038	12604598	proximal
Chr1	12650365	12651145	497	H3K27ac_day4_pooled_peak_2039	12650790	proximal
Chr1	12655917	12656585	132	H3K27ac_day4_pooled_peak_2040b	12656390	proximal
Chr1	12737748	12738069	162	H3K27ac_day4_pooled_peak_2041	12737874	proximal
Chr1	12840374	12841348	282	H3K27ac_day4_pooled_peak_2043	12840756	distal
Chr1	12867102	12868430	576	H3K27ac_day4_pooled_peak_2044a	12867457	proximal
Chr1	12977724	12978398	273	H3K27ac_day4_pooled_peak_2047	12977971	proximal
Chr1	13030660	13031175	264	H3K27ac_day4_pooled_peak_2048	13030934	proximal
Chr1	13039920	13040790	529	H3K27ac_day4_pooled_peak_2049	13040251	proximal
Chr1	13054180	13055055	162	H3K27ac_day4_pooled_peak_2051b	13054747	proximal
Chr1	13071334	13072013	282	H3K27ac_day4_pooled_peak_2052	13071583	proximal
Chr1	13078535	13079400	175	H3K27ac_day4_pooled_peak_2053a	13078833	proximal
Chr1	13116147	13117181	145	H3K27ac_day4_pooled_peak_2055b	13116875	proximal
Chr1	13156677	13157174	132	H3K27ac_day4_pooled_peak_2057a	13156784	proximal
Chr1	13192634	13193144	175	H3K27ac_day4_pooled_peak_2058	13192929	proximal
Chr1	13205380	13206109	197	H3K27ac_day4_pooled_peak_2059	13205704	proximal
Chr1	13208743	13209260	291	H3K27ac_day4_pooled_peak_2060	13208900	proximal
Chr1	13223843	13224077	144	H3K27ac_day4_pooled_peak_2062	13223955	proximal
Chr1	13450233	13450928	180	H3K27ac_day4_pooled_peak_2064	13450615	proximal
Chr1	13669405	13670293	435	H3K27ac_day4_pooled_peak_2069a	13669804	proximal
Chr1	13671732	13672241	135	H3K27ac_day4_pooled_peak_2070	13671935	proximal
Chr1	13697962	13698640	157	H3K27ac_day4_pooled_peak_2071a	13698309	proximal
Chr1	13899944	13900812	120	H3K27ac_day4_pooled_peak_2074b	13900527	proximal
Chr1	14004203	14004948	193	H3K27ac_day4_pooled_peak_2075	14004600	proximal
Chr1	14024979	14025828	246	H3K27ac_day4_pooled_peak_2076	14025322	proximal
Chr1	14295185	14296198	186	H3K27ac_day4_pooled_peak_2078b	14295993	proximal
Chr1	15081881	15085907	1496	H3K27ac_day4_pooled_peak_2080d	15083892	proximal
Chr1	15650140	15651092	346	H3K27ac_day4_pooled_peak_2081	15650478	proximal
Chr1	15651593	15652628	307	H3K27ac_day4_pooled_peak_2082b	15652414	proximal
Chr1	15899646	15900018	188	H3K27ac_day4_pooled_peak_2084	15899862	proximal
Chr1	16125920	16126164	184	H3K27ac_day4_pooled_peak_2090	16126032	proximal
Chr1	16230582	16231279	209	H3K27ac_day4_pooled_peak_2093	16231050	proximal
Chr1	16266635	16267137	197	H3K27ac_day4_pooled_peak_2094	16266881	proximal
Chr1	16310112	16311001	865	H3K27ac_day4_pooled_peak_2095	16310680	proximal
Chr1	16412179	16412780	466	H3K27ac_day4_pooled_peak_2097	16412517	proximal
Chr1	16478289	16479082	251	H3K27ac_day4_pooled_peak_2100a	16478584	proximal
Chr1	16484246	16485078	250	H3K27ac_day4_pooled_peak_2101a	16484586	proximal
Chr1	16487672	16488364	172	H3K27ac_day4_pooled_peak_2102b	16488114	proximal
Chr1	16509966	16511037	510	H3K27ac_day4_pooled_peak_2104	16510601	proximal
Chr1	16519813	16520190	129	H3K27ac_day4_pooled_peak_2107	16519931	distal
Chr1	16528327	16528635	434	H3K27ac_day4_pooled_peak_2109	16528525	distal
Chr1	16537472	16538008	116	H3K27ac_day4_pooled_peak_2110	16537660	distal
Chr1	16548389	16548851	194	H3K27ac_day4_pooled_peak_2111	16548651	proximal
Chr1	16623785	16624534	226	H3K27ac_day4_pooled_peak_2113	16624310	proximal
Chr1	16654067	16654901	193	H3K27ac_day4_pooled_peak_2116a	16654319	proximal
Chr1	16785861	16786907	245	H3K27ac_day4_pooled_peak_2120b	16786546	proximal
Chr1	16850542	16851196	283	H3K27ac_day4_pooled_peak_2123	16850985	proximal
Chr1	16871765	16872337	133	H3K27ac_day4_pooled_peak_2124b	16872196	proximal
Chr1	16897314	16898481	372	H3K27ac_day4_pooled_peak_2125b	16898047	proximal
Chr1	16908849	16909360	132	H3K27ac_day4_pooled_peak_2126	16909139	proximal
Chr1	16923587	16924499	331	H3K27ac_day4_pooled_peak_2129b	16923969	proximal
Chr1	16926450	16927254	194	H3K27ac_day4_pooled_peak_2130	16926848	proximal
Chr1	16975547	16976211	141	H3K27ac_day4_pooled_peak_2132a	16975714	proximal
Chr1	16983913	16984430	255	H3K27ac_day4_pooled_peak_2133	16984104	proximal
Chr1	17009079	17009841	158	H3K27ac_day4_pooled_peak_2135	17009427	proximal
Chr1	17031300	17031987	498	H3K27ac_day4_pooled_peak_2136	17031545	proximal
Chr1	17090316	17090578	116	H3K27ac_day4_pooled_peak_2141	17090473	proximal
Chr1	17097351	17097969	189	H3K27ac_day4_pooled_peak_2142	17097656	proximal
Chr1	17098481	17098918	116	H3K27ac_day4_pooled_peak_2143	17098769	proximal
Chr1	17132814	17133625	219	H3K27ac_day4_pooled_peak_2145	17133078	proximal
Chr1	17166854	17167492	144	H3K27ac_day4_pooled_peak_2147c	17167370	proximal
Chr1	17170905	17171451	217	H3K27ac_day4_pooled_peak_2149	17171220	proximal
Chr1	17175827	17176735	574	H3K27ac_day4_pooled_peak_2150b	17176531	proximal
Chr1	17179419	17179820	194	H3K27ac_day4_pooled_peak_2151	17179603	proximal
Chr1	17191343	17192718	514	H3K27ac_day4_pooled_peak_2152a	17191902	proximal
Chr1	17199330	17200002	308	H3K27ac_day4_pooled_peak_2153	17199554	proximal
Chr1	17276889	17277800	307	H3K27ac_day4_pooled_peak_2155	17277393	proximal
Chr1	17285045	17285707	460	H3K27ac_day4_pooled_peak_2156	17285362	proximal
Chr1	17297972	17298838	417	H3K27ac_day4_pooled_peak_2157	17298501	proximal
Chr1	17300816	17301704	184	H3K27ac_day4_pooled_peak_2158a	17301010	proximal
Chr1	17306516	17307157	228	H3K27ac_day4_pooled_peak_2159a	17306688	proximal
Chr1	17310715	17311476	173	H3K27ac_day4_pooled_peak_2160	17311080	proximal
Chr1	17319150	17319671	280	H3K27ac_day4_pooled_peak_2161	17319407	proximal
Chr1	17322929	17323438	142	H3K27ac_day4_pooled_peak_2162	17323138	proximal
Chr1	17342929	17343641	390	H3K27ac_day4_pooled_peak_2166	17343241	proximal
Chr1	17396610	17397359	124	H3K27ac_day4_pooled_peak_2168b	17397004	proximal
Chr1	17424760	17425790	268	H3K27ac_day4_pooled_peak_2169a	17425009	proximal
Chr1	17478660	17479379	281	H3K27ac_day4_pooled_peak_2173	17478925	proximal
Chr1	17558231	17559000	194	H3K27ac_day4_pooled_peak_2175	17558498	proximal
Chr1	17562371	17562972	250	H3K27ac_day4_pooled_peak_2177	17562678	proximal
Chr1	17566763	17567196	236	H3K27ac_day4_pooled_peak_2178	17566993	proximal
Chr1	17569463	17570176	179	H3K27ac_day4_pooled_peak_2179	17569734	proximal
Chr1	17577635	17578189	297	H3K27ac_day4_pooled_peak_2180	17577919	distal
Chr1	17614416	17614954	151	H3K27ac_day4_pooled_peak_2182	17614691	proximal
Chr1	17687213	17687660	194	H3K27ac_day4_pooled_peak_2185	17687493	proximal
Chr1	17718570	17719384	144	H3K27ac_day4_pooled_peak_2187a	17718983	proximal
Chr1	17723675	17723934	175	H3K27ac_day4_pooled_peak_2189	17723817	proximal
Chr1	17772997	17773512	238	H3K27ac_day4_pooled_peak_2192	17773220	proximal
Chr1	17782076	17782696	116	H3K27ac_day4_pooled_peak_2194	17782399	proximal
Chr1	17788122	17789546	151	H3K27ac_day4_pooled_peak_2195b	17788480	proximal
Chr1	17797622	17798813	324	H3K27ac_day4_pooled_peak_2197a	17798019	proximal
Chr1	17805716	17806189	121	H3K27ac_day4_pooled_peak_2198	17806011	proximal
Chr1	17811150	17811936	270	H3K27ac_day4_pooled_peak_2199	17811510	proximal
Chr1	17825498	17826111	281	H3K27ac_day4_pooled_peak_2200	17825765	distal
Chr1	17829384	17830419	869	H3K27ac_day4_pooled_peak_2201b	17830057	proximal
Chr1	17835226	17836349	266	H3K27ac_day4_pooled_peak_2202b	17835630	proximal
Chr1	17847092	17847940	218	H3K27ac_day4_pooled_peak_2203a	17847300	proximal
Chr1	17853299	17854712	195	H3K27ac_day4_pooled_peak_2204a	17853659	proximal
Chr1	17863926	17864424	116	H3K27ac_day4_pooled_peak_2206	17864090	proximal
Chr1	17867124	17867662	149	H3K27ac_day4_pooled_peak_2207	17867318	proximal
Chr1	17868497	17869187	241	H3K27ac_day4_pooled_peak_2208	17868871	proximal
Chr1	17874517	17875648	195	H3K27ac_day4_pooled_peak_2210a	17874774	proximal
Chr1	17878756	17879302	173	H3K27ac_day4_pooled_peak_2211	17879093	proximal
Chr1	17880714	17881165	144	H3K27ac_day4_pooled_peak_2212	17880976	proximal
Chr1	17891384	17892531	349	H3K27ac_day4_pooled_peak_2213b	17892180	proximal
Chr1	17897945	17898859	150	H3K27ac_day4_pooled_peak_2216b	17898489	proximal
Chr1	17906978	17907612	336	H3K27ac_day4_pooled_peak_2218	17907280	proximal
Chr1	17910647	17910985	393	H3K27ac_day4_pooled_peak_2221	17910799	proximal
Chr1	17918455	17919820	232	H3K27ac_day4_pooled_peak_2223a	17918773	proximal
Chr1	17928006	17928806	242	H3K27ac_day4_pooled_peak_2225	17928405	proximal
Chr1	17940079	17940882	549	H3K27ac_day4_pooled_peak_2226a	17940244	proximal
Chr1	17945376	17946023	128	H3K27ac_day4_pooled_peak_2227a	17945561	proximal
Chr1	17952085	17953683	227	H3K27ac_day4_pooled_peak_2228	17952368	proximal
Chr1	17972269	17973269	355	H3K27ac_day4_pooled_peak_2232a	17972531	proximal
Chr1	17975064	17976435	643	H3K27ac_day4_pooled_peak_2233b	17976081	proximal
Chr1	17982616	17984475	200	H3K27ac_day4_pooled_peak_2235b	17984328	proximal
Chr1	18038437	18039370	194	H3K27ac_day4_pooled_peak_2237	18038991	proximal
Chr1	18047052	18047617	233	H3K27ac_day4_pooled_peak_2239	18047470	proximal
Chr1	18060807	18061397	164	H3K27ac_day4_pooled_peak_2240	18061022	proximal
Chr1	18070659	18071522	275	H3K27ac_day4_pooled_peak_2241	18071166	proximal
Chr1	18087446	18087948	200	H3K27ac_day4_pooled_peak_2246	18087644	proximal
Chr1	18106948	18107683	324	H3K27ac_day4_pooled_peak_2248	18107193	proximal
Chr1	18112514	18113293	176	H3K27ac_day4_pooled_peak_2249a	18112818	proximal
Chr1	18116849	18117619	324	H3K27ac_day4_pooled_peak_2250b	18117298	proximal
Chr1	18138277	18138712	146	H3K27ac_day4_pooled_peak_2251	18138543	proximal
Chr1	18148344	18149073	171	H3K27ac_day4_pooled_peak_2252	18148732	proximal
Chr1	18150708	18151158	151	H3K27ac_day4_pooled_peak_2253	18150968	proximal
Chr1	18177681	18178317	217	H3K27ac_day4_pooled_peak_2254	18178025	proximal
Chr1	18183938	18184512	244	H3K27ac_day4_pooled_peak_2255	18184192	proximal
Chr1	18186816	18187589	421	H3K27ac_day4_pooled_peak_2256	18187317	proximal
Chr1	18234685	18235301	188	H3K27ac_day4_pooled_peak_2259a	18234922	proximal
Chr1	18282924	18283738	290	H3K27ac_day4_pooled_peak_2263	18283262	proximal
Chr1	18286588	18286959	229	H3K27ac_day4_pooled_peak_2264	18286796	proximal
Chr1	18306415	18307130	121	H3K27ac_day4_pooled_peak_2267b	18306953	proximal
Chr1	18315785	18316574	327	H3K27ac_day4_pooled_peak_2269	18316171	proximal
Chr1	18317487	18319038	640	H3K27ac_day4_pooled_peak_2270a	18318037	proximal
Chr1	18329736	18330189	158	H3K27ac_day4_pooled_peak_2272	18329902	proximal
Chr1	18351502	18352496	428	H3K27ac_day4_pooled_peak_2276	18351815	proximal
Chr1	18362670	18363169	162	H3K27ac_day4_pooled_peak_2280	18362989	proximal
Chr1	18377509	18379747	568	H3K27ac_day4_pooled_peak_2282d	18379235	proximal
Chr1	18393187	18393945	421	H3K27ac_day4_pooled_peak_2284	18393567	proximal
Chr1	18404473	18405645	228	H3K27ac_day4_pooled_peak_2286c	18405134	proximal
Chr1	18416511	18417157	157	H3K27ac_day4_pooled_peak_2289	18416928	proximal
Chr1	18428975	18430325	501	H3K27ac_day4_pooled_peak_2290a	18429334	proximal
Chr1	18436736	18437200	181	H3K27ac_day4_pooled_peak_2291	18437032	proximal
Chr1	18452122	18453809	183	H3K27ac_day4_pooled_peak_2294a	18452545	proximal
Chr1	18455269	18456539	443	H3K27ac_day4_pooled_peak_2295c	18456260	proximal
Chr1	18496493	18497345	360	H3K27ac_day4_pooled_peak_2297	18496943	proximal
Chr1	18504015	18504963	202	H3K27ac_day4_pooled_peak_2298	18504335	proximal
Chr1	18511675	18512560	320	H3K27ac_day4_pooled_peak_2299b	18512155	proximal
Chr1	18517589	18518051	116	H3K27ac_day4_pooled_peak_2301	18517873	proximal
Chr1	18539260	18539884	362	H3K27ac_day4_pooled_peak_2304	18539677	proximal
Chr1	18597835	18598403	153	H3K27ac_day4_pooled_peak_2310	18598040	proximal
Chr1	18627721	18628363	395	H3K27ac_day4_pooled_peak_2314a	18627885	proximal
Chr1	18639094	18639617	164	H3K27ac_day4_pooled_peak_2316	18639446	proximal
Chr1	18658704	18659181	181	H3K27ac_day4_pooled_peak_2318	18658911	proximal
Chr1	18662460	18662763	136	H3K27ac_day4_pooled_peak_2319	18662602	proximal
Chr1	18685034	18686617	175	H3K27ac_day4_pooled_peak_2321b	18685898	proximal
Chr1	18689665	18690428	163	H3K27ac_day4_pooled_peak_2322	18690139	proximal
Chr1	18692445	18693116	694	H3K27ac_day4_pooled_peak_2323	18692742	proximal
Chr1	18693692	18694846	287	H3K27ac_day4_pooled_peak_2324a	18694040	proximal
Chr1	18702019	18702503	117	H3K27ac_day4_pooled_peak_2326	18702210	proximal
Chr1	18715380	18716726	302	H3K27ac_day4_pooled_peak_2328a	18715645	proximal
Chr1	18727214	18728341	228	H3K27ac_day4_pooled_peak_2329b	18727796	proximal
Chr1	18738520	18739559	144	H3K27ac_day4_pooled_peak_2331b	18739200	proximal
Chr1	18748375	18749116	128	H3K27ac_day4_pooled_peak_2332a	18748553	proximal
Chr1	18756816	18758493	671	H3K27ac_day4_pooled_peak_2333e	18758171	proximal
Chr1	18771208	18772391	281	H3K27ac_day4_pooled_peak_2334a	18771649	proximal
Chr1	18776402	18776941	172	H3K27ac_day4_pooled_peak_2335	18776642	proximal
Chr1	18782020	18782664	360	H3K27ac_day4_pooled_peak_2336	18782368	proximal
Chr1	18787109	18787818	288	H3K27ac_day4_pooled_peak_2337	18787492	proximal
Chr1	18795139	18795741	178	H3K27ac_day4_pooled_peak_2338	18795436	proximal
Chr1	18807712	18808348	232	H3K27ac_day4_pooled_peak_2339	18808085	proximal
Chr1	18825562	18826587	206	H3K27ac_day4_pooled_peak_2340c	18826249	proximal
Chr1	18839108	18839849	179	H3K27ac_day4_pooled_peak_2341a	18839280	proximal
Chr1	18865080	18866979	277	H3K27ac_day4_pooled_peak_2342	18865404	proximal
Chr1	18870092	18870741	260	H3K27ac_day4_pooled_peak_2345	18870330	proximal
Chr1	18880248	18880765	123	H3K27ac_day4_pooled_peak_2346	18880439	proximal
Chr1	18927949	18928210	117	H3K27ac_day4_pooled_peak_2348	18928090	proximal
Chr1	18929867	18930727	235	H3K27ac_day4_pooled_peak_2350	18930338	proximal
Chr1	18934485	18935954	227	H3K27ac_day4_pooled_peak_2351a	18934677	proximal
Chr1	18944957	18945748	307	H3K27ac_day4_pooled_peak_2353	18945393	proximal
Chr1	18949682	18950429	190	H3K27ac_day4_pooled_peak_2354	18950196	proximal
Chr1	18984408	18985059	165	H3K27ac_day4_pooled_peak_2356	18984685	proximal
Chr1	19021206	19021822	236	H3K27ac_day4_pooled_peak_2357	19021519	proximal
Chr1	19035756	19036948	280	H3K27ac_day4_pooled_peak_2358a	19036027	proximal
Chr1	19050305	19052623	528	H3K27ac_day4_pooled_peak_2362	19052280	proximal
Chr1	19074315	19075316	252	H3K27ac_day4_pooled_peak_2363b	19074711	proximal
Chr1	19104148	19104784	189	H3K27ac_day4_pooled_peak_2366	19104528	proximal
Chr1	19106731	19107907	412	H3K27ac_day4_pooled_peak_2367a	19107172	proximal
Chr1	19113124	19113856	215	H3K27ac_day4_pooled_peak_2368a	19113314	proximal
Chr1	19115485	19116371	452	H3K27ac_day4_pooled_peak_2369	19115892	proximal
Chr1	19121207	19121944	261	H3K27ac_day4_pooled_peak_2371	19121668	proximal
Chr1	19124191	19125010	249	H3K27ac_day4_pooled_peak_2372	19124642	proximal
Chr1	19125570	19126241	612	H3K27ac_day4_pooled_peak_2373a	19125784	proximal
Chr1	19131959	19132792	256	H3K27ac_day4_pooled_peak_2374b	19132595	proximal
Chr1	19136469	19137070	188	H3K27ac_day4_pooled_peak_2375b	19136867	proximal
Chr1	19149541	19150107	233	H3K27ac_day4_pooled_peak_2378	19149720	proximal
Chr1	19152533	19155715	704	H3K27ac_day4_pooled_peak_2380a	19154825	proximal
Chr1	19165908	19166801	180	H3K27ac_day4_pooled_peak_2382a	19166311	proximal
Chr1	19188248	19189430	229	H3K27ac_day4_pooled_peak_2386a	19188462	proximal
Chr1	19297815	19299189	262	H3K27ac_day4_pooled_peak_2389b	19298467	proximal
Chr1	19305442	19306793	291	H3K27ac_day4_pooled_peak_2390c	19306395	proximal
Chr1	19326293	19326869	144	H3K27ac_day4_pooled_peak_2392	19326480	proximal
Chr1	19454207	19455595	235	H3K27ac_day4_pooled_peak_2397b	19455092	proximal
Chr1	19468880	19469655	302	H3K27ac_day4_pooled_peak_2398b	19469347	proximal
Chr1	19475374	19476331	167	H3K27ac_day4_pooled_peak_2401b	19475982	proximal
Chr1	19478079	19478769	216	H3K27ac_day4_pooled_peak_2402	19478369	proximal
Chr1	19484333	19485016	308	H3K27ac_day4_pooled_peak_2403	19484631	proximal
Chr1	19499061	19499725	212	H3K27ac_day4_pooled_peak_2406	19499433	proximal
Chr1	19509019	19509633	302	H3K27ac_day4_pooled_peak_2407	19509206	proximal
Chr1	19527845	19528351	173	H3K27ac_day4_pooled_peak_2408	19528077	proximal
Chr1	19559976	19560528	291	H3K27ac_day4_pooled_peak_2409	19560235	proximal
Chr1	19571218	19572244	169	H3K27ac_day4_pooled_peak_2411b	19571849	proximal
Chr1	19573265	19574073	268	H3K27ac_day4_pooled_peak_2412b	19573771	proximal
Chr1	19589918	19590274	144	H3K27ac_day4_pooled_peak_2414	19590084	proximal
Chr1	19603679	19604507	126	H3K27ac_day4_pooled_peak_2415	19604142	proximal
Chr1	19639531	19641519	512	H3K27ac_day4_pooled_peak_2420a	19641040	proximal
Chr1	19642593	19643542	189	H3K27ac_day4_pooled_peak_2421	19642936	proximal
Chr1	19645137	19646244	491	H3K27ac_day4_pooled_peak_2422a	19645564	proximal
Chr1	19651333	19652015	372	H3K27ac_day4_pooled_peak_2423b	19651685	proximal
Chr1	19658597	19660185	115	H3K27ac_day4_pooled_peak_2424a	19658980	proximal
Chr1	19670182	19671016	124	H3K27ac_day4_pooled_peak_2425b	19670642	proximal
Chr1	19737323	19737954	401	H3K27ac_day4_pooled_peak_2428	19737676	proximal
Chr1	19746602	19747298	447	H3K27ac_day4_pooled_peak_2429	19746951	proximal
Chr1	19764447	19764836	153	H3K27ac_day4_pooled_peak_2433	19764672	proximal
Chr1	19766621	19767542	141	H3K27ac_day4_pooled_peak_2434a	19766907	proximal
Chr1	19771908	19772932	370	H3K27ac_day4_pooled_peak_2435a	19772346	proximal
Chr1	19783547	19784467	148	H3K27ac_day4_pooled_peak_2437a	19783825	proximal
Chr1	19792700	19793430	329	H3K27ac_day4_pooled_peak_2441	19793058	proximal
Chr1	19821396	19822178	627	H3K27ac_day4_pooled_peak_2446	19821738	proximal
Chr1	19842820	19843491	337	H3K27ac_day4_pooled_peak_2447	19843138	proximal
Chr1	19844601	19845592	382	H3K27ac_day4_pooled_peak_2448a	19844897	proximal
Chr1	19850073	19851820	241	H3K27ac_day4_pooled_peak_2450b	19850743	proximal
Chr1	19855805	19857024	162	H3K27ac_day4_pooled_peak_2451c	19856619	proximal
Chr1	19866446	19867360	225	H3K27ac_day4_pooled_peak_2454b	19866988	proximal
Chr1	19871258	19872269	475	H3K27ac_day4_pooled_peak_2455a	19871535	proximal
Chr1	19879448	19880532	398	H3K27ac_day4_pooled_peak_2456b	19880117	proximal
Chr1	19892602	19893455	342	H3K27ac_day4_pooled_peak_2459c	19893209	proximal
Chr1	19913343	19914102	484	H3K27ac_day4_pooled_peak_2462	19913619	proximal
Chr1	19914867	19916632	302	H3K27ac_day4_pooled_peak_2463d	19916373	proximal
Chr1	19917955	19918735	220	H3K27ac_day4_pooled_peak_2464a	19918261	proximal
Chr1	19945891	19946369	149	H3K27ac_day4_pooled_peak_2467a	19946029	proximal
Chr1	19953235	19954387	400	H3K27ac_day4_pooled_peak_2468a	19953804	proximal
Chr1	19955686	19956657	276	H3K27ac_day4_pooled_peak_2469b	19956213	proximal
Chr1	19973327	19974420	132	H3K27ac_day4_pooled_peak_2473c	19974266	proximal
Chr1	19977452	19979013	264	H3K27ac_day4_pooled_peak_2474c	19978552	proximal
Chr1	19981295	19982071	238	H3K27ac_day4_pooled_peak_2475	19981650	proximal
Chr1	19987261	19988114	135	H3K27ac_day4_pooled_peak_2476	19987674	proximal
Chr1	19996455	19997025	204	H3K27ac_day4_pooled_peak_2477	19996648	proximal
Chr1	20027742	20028677	521	H3K27ac_day4_pooled_peak_2478	20028340	proximal
Chr1	20036722	20037340	155	H3K27ac_day4_pooled_peak_2480	20036937	proximal
Chr1	20061762	20062275	171	H3K27ac_day4_pooled_peak_2483a	20061943	proximal
Chr1	20070403	20071125	357	H3K27ac_day4_pooled_peak_2485	20070756	proximal
Chr1	20072800	20073830	317	H3K27ac_day4_pooled_peak_2486	20073413	proximal
Chr1	20078405	20079001	187	H3K27ac_day4_pooled_peak_2487	20078769	proximal
Chr1	20101384	20102935	481	H3K27ac_day4_pooled_peak_2489	20101982	proximal
Chr1	20105153	20105938	139	H3K27ac_day4_pooled_peak_2490b	20105676	proximal
Chr1	20108844	20109553	157	H3K27ac_day4_pooled_peak_2492b	20109237	proximal
Chr1	20115833	20116406	372	H3K27ac_day4_pooled_peak_2493	20116058	proximal
Chr1	20128390	20128990	434	H3K27ac_day4_pooled_peak_2494	20128601	proximal
Chr1	20135069	20136538	538	H3K27ac_day4_pooled_peak_2495a	20135397	proximal
Chr1	20180777	20182212	809	H3K27ac_day4_pooled_peak_2497a	20181154	proximal
Chr1	20189509	20190762	323	H3K27ac_day4_pooled_peak_2499	20190150	proximal
[truncated: 7,310 more rows]

## Sheet: Stage 8
Chromosome	Start	End	Score	Name	Summit	TSS-proximal or distal
[truncated: 8,766 more rows]

[truncated: 1 more sheets: Merged peaks]
