# Supplementary material for: Dynamic control of enhancer activity drives stage-specific gene expression during flower morphogenesis
Source: Nat Commun. 2019 Apr 12;10:1705. doi: 10.1038/s41467-019-09513-2 (PMC6461659; doi:10.1038/s41467-019-09513-2)
Supplement: Supplementary file 5 — Supplementary Data 2 [file 41467_2019_9513_MOESM5_ESM.xlsx]

## Sheet: Supplementary Data 2
Supplementary Data 2: H3K27ac dynamics during flower development
H3K27ac dynamics:	the genomic regions of dynamic H3K27ac sites
Motif analysis:	comparison of TF binding enrichment in stage 2- or stage 8-specific active (marked with H3K27ac) DHSs

## Sheet: H3K27ac dynamics
Chromosome	Start	End	H3K27ac enrichment in Stage 0	H3K27ac enrichment in Stage 2	H3K27ac enrichment in Stage 4	H3K27ac enrichment in Stage 8	Log2 change
Chr1	23075	23866	6.8857	6.45533	6.13443	6.45533	0.75127
Chr1	34067	34358	4.83289	4.18982	4.2854	4.75489	0.643065
Chr1	120718	121179	5.2854	6.16491	5.5157	5.06609	1.09882
Chr1	136114	136808	6.20457	5.18982	6.29921	6.29921	1.10938
Chr1	222715	223175	5.35755	4.6865	5.21917	5.87036	1.18386
Chr1	229284	229941	5.35755	6.10852	5.96578	6.27612	0.918572
Chr1	283654	283854	4.20945	3.35755	4.08746	4.22882	0.871267
Chr1	365515	367298	8.17368	7.82416	7.81698	8.41891	0.601923
Chr1	373685	373965	4.83289	4.55459	5.19967	5.26679	0.712198
Chr1	555281	555950	4.65821	4.02237	5.2854	6.01123	1.98886
Chr1	574062	574990	7.10852	6.41785	6.85175	7.43045	1.0126
Chr1	669146	669975	6.32643	7.1267	6.82972	6.633	0.800275
Chr1	691750	692649	6.5157	6.7039	7.15735	7.03342	0.641647
Chr1	739670	740284	6.3837	5.82018	6.43045	6.26209	0.610274
Chr1	790364	791234	6.56224	6.86109	7.23601	6.96	0.673772
Chr1	799169	799842	5.72792	6.00562	6.33539	6.01123	0.60747
Chr1	879202	880223	7.03892	6.41785	6.86728	6.82972	0.621066
Chr1	1079641	1080675	7.07414	6.59991	7.03342	7.19229	0.59238
Chr1	1095526	1096294	6.2384	5.8857	6.47978	6.58496	0.699266
Chr1	1108039	1108692	6.45943	5.82018	6.39232	6.44294	0.639253
Chr1	1166715	1167237	6.10852	5.8857	5.30378	5.5157	0.804744
Chr1	1260697	1261560	6.00562	6.66888	6.19476	6.5157	0.66326
Chr1	1337085	1337879	6.20457	6.20457	6.61102	6.95128	0.746714
Chr1	1453976	1454486	6.29921	5.67243	6.0607	6.0607	0.626783
Chr1	1477601	1478805	6.94544	7.26913	6.5812	6.633	0.687926
Chr1	1482723	1483353	5.72792	6.45533	6.16491	6.11894	0.727407
Chr1	1523585	1524197	6.16491	6.20457	5.41785	5.60733	0.786719
Chr1	1563729	1564050	5.35755	5.07682	4.58496	4.67243	0.77259
Chr1	1564566	1565191	6.04439	6.53138	5.17991	5.93074	1.35147
Chr1	1569344	1570017	7.50779	6.97728	6.90989	6.98299	0.597902
Chr1	1645651	1646356	5.57743	5.67243	5.36632	5.9542	0.587874
Chr1	1671831	1672642	6.94544	6.29921	6.633	6.67596	0.646236
Chr1	1688791	1689908	6.48784	7.22159	7.14975	7.14466	0.733747
Chr1	1730261	1730793	5.62205	5.74147	6.27612	5.77479	0.654073
Chr1	1786843	1787625	5.77479	6.37938	6.04439	6.43045	0.655665
Chr1	1790464	1790851	4.83289	5.18982	5.10852	5.66534	0.832446
Chr1	1803442	1803972	6.35315	5.46761	6.19476	6.16491	0.885541
Chr1	1853360	1853615	4.47573	4.93074	4.22882	3.93074	1
Chr1	1893222	1894004	6.43879	5.53138	6.0607	6.34873	0.90741
Chr1	1973799	1974139	5.21917	4.93074	5.01123	4.53916	0.68001
Chr1	2006414	2007016	5.62205	5.74147	6.01123	5.30378	0.707447
Chr1	2012623	2013535	6.07146	6.29921	6.47978	6.74147	0.670005
Chr1	2040283	2041048	6.10852	6.7039	6.66534	6.24793	0.595379
Chr1	2054651	2055224	5.72792	6.37938	5.53138	5.66534	0.847997
Chr1	2087216	2088090	6.58871	5.74147	6.33539	6.24793	0.847248
Chr1	2184497	2184816	3.32193	3.55459	4.80735	5.2854	1.96347
Chr1	2215132	2216012	6.90388	6.20457	6.67596	6.74819	0.699311
Chr1	2238554	2238872	4.35755	5.18982	4.80735	5.56986	1.2123
Chr1	2282299	2282608	5.08746	4.18982	4.2854	4.97728	0.897638
Chr1	2291343	2292794	7.01959	7.63118	6.96867	6.91886	0.712314
Chr1	2298597	2299614	7.00282	7.29232	6.74147	6.67596	0.616365
Chr1	2309856	2310304	5.77479	5.07682	5.55459	5.30378	0.697971
Chr1	2352069	2352269	3.74147	4.18982	3.97728	2.70044	1.48938
Chr1	2364277	2364889	6.10852	5.67243	6.04439	6.29921	0.626783
Chr1	2365760	2366544	5.77479	6.53138	6.11634	6.46352	0.756594
Chr1	2399656	2400567	6.86728	6.25267	6.55842	6.29002	0.614613
Chr1	2402211	2402909	6.3837	6.56605	6.45533	5.93074	0.635317
Chr1	2424026	2424574	5.53138	6.37938	5.82018	5.90689	0.847997
Chr1	2615024	2615687	6.8857	6.3443	6.44294	6.19476	0.69094
Chr1	2839121	2839581	5.35755	6.05528	5.91588	5.74147	0.69773
Chr1	2884330	2884994	5.72792	5.67243	5.74147	6.49586	0.82343
Chr1	2891014	2891450	5.82655	5.07682	5.53138	5.34873	0.749733
Chr1	2925067	2925818	6.10852	6.41785	6.66534	6.86728	0.758754
Chr1	2938949	2939243	5.42626	5.8857	5.15987	5.30378	0.725825
Chr1	2976202	2976787	6.26209	5.67243	5.70736	6.224	0.58967
Chr1	2989298	2990476	7.55842	7.33539	7.31288	6.92481	0.633608
Chr1	3007920	3008153	3.93074	4.02237	3.85798	3.30378	0.718587
Chr1	3031102	3031574	5.96578	4.18982	5.44294	5.53138	1.77596
Chr1	3062870	3063284	5.82655	6.3443	5.34873	5.83289	0.995568
Chr1	3101806	3103122	6.86728	7.26913	7.30606	7.78953	0.922255
Chr1	3154639	3154983	5.46761	5.67243	5.07682	5.36632	0.59561
Chr1	3167370	3167820	5.77479	4.93074	5.82018	5.62205	0.889442
Chr1	3172126	3172508	5.2854	5.82018	5.41785	5.12928	0.690896
Chr1	3173448	3174165	6.61102	6.10852	5.93664	6.29921	0.674387
Chr1	3183978	3184196	3.93074	4.80735	4.71425	4.22882	0.876618
Chr1	3201956	3202160	4.35755	4.6865	4.2854	3.93074	0.755763
Chr1	3205643	3206597	6.2384	6.48784	5.9542	5.74147	0.746373
Chr1	3244314	3245063	6.07146	5.18982	5.53138	5.67243	0.881638
Chr1	3254377	3254614	4.47573	4.55459	3.85798	3.97728	0.696608
Chr1	3299754	3300315	6.26209	6.05528	5.77479	5.56986	0.692239
Chr1	3439592	3440244	6.76321	6.05528	6.35315	5.74147	1.02175
Chr1	3453111	3453687	6.04439	5.2854	5.87036	5.83289	0.758992
Chr1	3516075	3517918	7.18735	7.24555	7.10329	7.69	0.58671
Chr1	3550010	3550613	6.16491	6.20457	6.46352	5.70736	0.756165
Chr1	3565338	3565749	5.21917	5.67243	5.88264	5.77479	0.663475
Chr1	3594121	3595106	6.61102	5.8857	6.45533	6.20945	0.725328
Chr1	3604364	3605040	6.35315	6.56605	5.97728	5.98584	0.588774
Chr1	3655137	3655641	5.77479	6.05528	5.77479	5.34873	0.706554
Chr1	3666288	3667278	6.45943	6.48784	7.0607	6.78463	0.601264
Chr1	3803085	3804196	6.90388	6.37938	6.82337	7.13443	0.755048
Chr1	3930361	3930935	5.62205	5.60733	5.46761	6.11894	0.651336
Chr1	3971260	3971962	5.87036	6.73132	6.33539	6.36632	0.860954
Chr1	3981206	3982085	7.00282	6.16491	6.86109	6.86728	0.837908
Chr1	4003712	4004584	6.45943	6.25267	6.77149	6.84235	0.589685
Chr1	4058166	4058902	6.16491	5.8857	6.21917	6.52748	0.641781
Chr1	4072811	4073510	6.43879	5.60733	6.32643	6.2384	0.831462
Chr1	4121529	4122119	6.16491	5.46761	5.72792	5.90689	0.697301
Chr1	4148283	4148525	3.74147	4.55459	4.37504	4.75489	1.01342
Chr1	4171954	4172942	6.633	7.1267	7.3015	7.18239	0.668501
Chr1	4194554	4196414	9.20457	9.30264	9.63436	9.8572	0.652632
Chr1	4215436	4217230	8.69131	8.31798	8.31967	8.03755	0.65376
Chr1	4351112	4352186	6.8857	6.20457	6.69697	6.8009	0.681125
Chr1	4378843	4379425	5.53138	6.05528	5.6865	6.44294	0.911562
Chr1	4384518	4384852	4.56986	4.37504	5.25739	5.34873	0.973689
Chr1	4478036	4478896	6.90388	6.16491	6.633	6.76155	0.738975
Chr1	4498848	4499858	6.16491	6.82972	6.86109	6.64386	0.69618
Chr1	4542348	4543437	6.98299	7.00562	6.55842	6.08746	0.918162
Chr1	4545027	4545664	6.16491	6.25267	5.96578	5.62205	0.630614
Chr1	4598833	4599339	5.6865	5.53138	6.45533	5.34873	1.1066
Chr1	4694986	4696140	6.58871	6.94983	6.90087	7.18488	0.596161
Chr1	4697220	4697420	3.93074	4.80735	3.02237	3.78136	1.78499
Chr1	4759456	4759877	5.42626	4.55459	5.17991	4.90087	0.871676
Chr1	4781680	4781942	4.20945	4.80735	3.85798	4.16993	0.949374
Chr1	4845050	4845881	6.40939	6.3443	6.633	5.96578	0.667211
Chr1	4855507	4856186	5.96578	6.633	6.2384	6.52748	0.667211
Chr1	4920727	4921662	6.3837	6.00562	6.62571	6.633	0.627371
Chr1	5049304	5049885	5.57743	6.45533	5.87036	5.74147	0.877898
Chr1	5066772	5068605	8.0954	7.93884	7.77972	7.30378	0.791616
Chr1	5088175	5088695	5.53138	5.18982	5.48382	6	0.810175
Chr1	5105496	5105696	3.74147	3.55459	4.22882	3.97728	0.67423
Chr1	5122445	5123577	7.07414	6.3443	7.1267	6.98868	0.782409
Chr1	5177490	5178550	6.40939	6.76155	6.82337	7.08746	0.678072
Chr1	5199395	5199671	4.91886	5.2854	4.47573	4.70044	0.809669
Chr1	5237943	5238718	6.20457	5.60733	5.57743	5.93074	0.627142
Chr1	5465784	5466027	3.52356	4.37504	4.97728	4.96578	1.45372
Chr1	5548313	5548805	5.62205	5.36632	5.5157	5.01123	0.610825
Chr1	5574447	5574894	5.15987	4.80735	5.53138	5.10852	0.724027
Chr1	5586926	5587138	4.35755	3.35755	4.18982	4.22882	1
Chr1	5614496	5615148	5.77479	6.25267	6.3837	5.94251	0.608917
Chr1	5758838	5759438	5.62205	6.3443	6.11634	6.224	0.722244
Chr1	5767307	5768066	6.58871	6.82972	6.19476	6.5157	0.634966
Chr1	5829019	5829566	6.07146	5.46761	6.0607	5.56986	0.603857
Chr1	5842505	5842836	5.42626	4.37504	5.15987	4.97728	1.05123
Chr1	5854265	5854603	4.83289	5.67243	5.5157	5.2384	0.839535
Chr1	5884046	5884418	5.21917	4.55459	4.71425	4.97728	0.66458
Chr1	5885193	5885451	5.21917	4.37504	5.21917	5.03342	0.844129
Chr1	5901751	5902756	6.35315	6.16491	6.7039	7.19967	1.03477
Chr1	5958950	5959150	5	4.55459	4.2854	3.85798	1.14202
Chr1	6068580	6069412	6.10852	6.56605	6.68124	6.74147	0.632943
Chr1	6087842	6088348	5.77479	6.29921	5.64386	5.79442	0.655352
Chr1	6101091	6102049	7.14211	6.89178	6.52356	6.57365	0.618545
Chr1	6147989	6148534	5.72792	6.16491	5.53138	5.2854	0.879505
Chr1	6172389	6172986	5.57743	4.80735	5.34873	5.46761	0.770074
Chr1	6184904	6185858	6.65464	7.0607	6.45533	6.64386	0.605369
Chr1	6193441	6193788	4.91886	4.6865	4.89482	5.42626	0.739764
Chr1	6276761	6278204	7.97585	7.73132	7.75989	7.29462	0.681227
Chr1	6313017	6313995	6.32643	7.00562	6.66534	6.67596	0.679195
Chr1	6318732	6319172	5.15987	5.82018	5.72792	6.03342	0.873552
Chr1	6334110	6334326	3.93074	2.55459	3.35755	3.55459	1.37615
Chr1	6359330	6360304	6.48784	7.1267	6.8392	6.66178	0.638864
Chr1	6483111	6483681	5.53138	6.00562	5.53138	5.34873	0.656896
Chr1	6529132	6529376	4.20945	4.18982	3.55459	4.16993	0.654865
Chr1	6584294	6585141	5.96578	6.59991	6.47978	6.52748	0.634129
Chr1	6620296	6620783	6.13955	6.10852	5.55459	5.42626	0.713287
Chr1	6671039	6672735	8.60084	8.47015	8.41151	7.89254	0.708299
Chr1	6753560	6753783	4.06609	4.55459	4.91886	4.70044	0.852774
Chr1	6838250	6838769	5.91289	5.67243	5.53138	5.18982	0.723065
Chr1	6839732	6839969	4.35755	4.18982	3.61471	3.45943	0.89812
Chr1	6859036	6860261	6.61102	6.73132	6.93074	7.22159	0.610562
Chr1	6872389	6873342	6.07146	6.45533	6.85175	6.57365	0.780287
Chr1	6924064	6924932	5.96578	6.7039	6.49985	6.20457	0.738119
Chr1	6945694	6946528	6.8857	6.56605	6.8857	7.26444	0.698389
Chr1	6966847	6968080	6.76321	7.41363	6.86109	6.8009	0.650416
Chr1	7007261	7007651	5.35755	5.8857	5.48382	5.15987	0.725825
Chr1	7083190	7083943	6.96578	6.3443	6.69697	7.06878	0.724482
Chr1	7087998	7089022	6.8857	6.53138	6.26209	6.91886	0.656768
Chr1	7110017	7110413	5.08746	5.74147	5.01123	5.21917	0.73024
Chr1	7112554	7113268	6.40939	6.00562	6.61102	6.50779	0.6054
Chr1	7144276	7147670	8.24317	7.93884	8.27787	8.56033	0.621488
Chr1	7167287	7167906	6.29921	5.60733	6.19476	5.98584	0.691878
Chr1	7453558	7453770	3.52356	4.18982	4.22882	4.42626	0.902703
Chr1	7497029	7498384	7.12412	6.89178	7.16742	7.55075	0.658963
Chr1	7530224	7531103	6.633	5.8857	6.20457	6.44294	0.747299
Chr1	7605684	7606363	6.10852	5.74147	6.3837	6.32643	0.642237
Chr1	7646488	7646768	5.15987	5.46761	4.64386	4.58496	0.882643
Chr1	7647563	7648570	6.633	6.16491	6.29921	6.01123	0.621768
Chr1	7649220	7649855	5.82655	6.37938	6.2384	6.53528	0.708727
Chr1	7650973	7651663	6.10852	5.07682	5.48382	5.79442	1.03171
Chr1	7651816	7653040	6.53528	7.22159	7.10329	7.02514	0.686312
Chr1	7712758	7713332	5.21917	5.46761	5.93664	5.77479	0.717469
Chr1	7771698	7772084	5.57743	4.55459	5.41785	5.34873	1.02284
Chr1	7789343	7789941	5.53138	6.00562	5.21917	5.15987	0.845753
Chr1	7858856	7859280	5.08746	5.18982	4.33985	4.50779	0.849975
Chr1	7919711	7920048	5.35755	4.55459	4.55459	4.47573	0.881819
Chr1	7938870	7940090	7.00282	6.94983	6.55842	6.35315	0.649668
Chr1	8098485	8099718	6.76321	7.22159	7.08746	7.44087	0.677657
Chr1	8143399	8145061	8.73386	8.61287	8.38909	7.73132	1.00254
Chr1	8181860	8182712	5.77479	6.10852	6.0607	6.52748	0.75269
Chr1	8215948	8216711	6.07146	6.66888	6.49985	6.48784	0.597423
Chr1	8296014	8298117	7.78953	8.15861	7.70908	7.38586	0.772747
Chr1	8300968	8302731	7.66534	7.47978	7.41363	6.91886	0.746473
Chr1	8310084	8310413	5.35755	4.37504	4.97728	5.56986	1.19482
Chr1	8321990	8322191	4.35755	5.2854	5.03342	4.62936	0.92785
Chr1	8436323	8437058	5.87036	6.00562	6.55842	6.44294	0.688056
Chr1	8471090	8471366	4.20945	4.80735	5.10852	5.10852	0.899071
Chr1	8479488	8480944	6.84235	7.47978	6.98299	7.10329	0.63743
Chr1	8531576	8532326	6.80735	6.29921	6.89178	6.7039	0.592576
Chr1	8562482	8563475	7.33762	6.7039	7.03342	7.19967	0.633718
Chr1	8593853	8595257	6.04439	6.16491	6.59246	7.35315	1.30875
Chr1	8600472	8601393	6.3837	5.9542	6.33539	6.73132	0.777123
Chr1	8620098	8620693	6.13955	5.46761	6.20457	5.60733	0.736966
Chr1	8838841	8839642	6.78463	6.41785	6.71425	6.13955	0.645083
Chr1	8855009	8855921	6.633	6.41785	7.10852	6.96867	0.690672
Chr1	8868141	8868363	4.20945	4.93074	4.08746	3.97728	0.953457
Chr1	8893702	8894157	5.91289	6.20457	5.5157	5.74147	0.688871
Chr1	8945331	8946628	6.74147	7.29232	7.10852	7.37069	0.62922
Chr1	8962190	8962562	4.72792	5.67243	5.34873	5.64386	0.944505
Chr1	9020330	9021253	7.05528	6.20457	6.8857	6.85175	0.850711
Chr1	9030721	9031714	7.43879	6.82972	7.24555	7.10852	0.609069
Chr1	9066375	9066750	4.35755	4.55459	3.85798	4.37504	0.696608
Chr1	9155063	9155569	5.82655	5.74147	5.59991	5.18982	0.636724
Chr1	9170973	9171636	5.21917	5.9542	5.59991	5.56986	0.735028
Chr1	9199008	9199459	5.72792	5.60733	5.03342	5.54689	0.694497
Chr1	9209378	9209603	3.93074	4.80735	5.19967	4.92481	1.26894
Chr1	9213961	9215046	6.78463	7.41363	7.18488	6.87652	0.628993
Chr1	9271231	9272315	6.84235	6.48784	6.2384	6.14975	0.692603
Chr1	9336506	9337791	6.82655	7.51767	7.18488	6.78463	0.733035
Chr1	9343054	9343816	6.633	6.10852	6.86728	6.47978	0.758754
Chr1	9435233	9435665	5.35755	3.55459	4.2854	4.90087	1.80296
Chr1	9481445	9484187	8.23002	8.21796	8.40727	8.86341	0.645454
Chr1	9507809	9508377	5.2854	6.05528	5.84549	5.82018	0.76988
Chr1	9776827	9777825	7.36413	7.24555	7.20457	6.73132	0.632816
Chr1	9829276	9829623	5.2854	4.80735	4.76155	4.70044	0.584963
Chr1	9830502	9832613	7.62205	7.19967	7.31288	7	0.622052
Chr1	9862201	9862426	3.52356	4.02237	3.78136	4.18982	0.666263
Chr1	9934604	9935171	5.08746	4.80735	5.48382	5.98584	1.17849
Chr1	9963512	9964808	7.59619	7.26913	6.96867	6.91886	0.677327
Chr1	10149791	10150374	6.29921	5.18982	6.20457	5.96578	1.10938
Chr1	10219404	10219803	5.15987	4.37504	5.59991	5.45121	1.22487
Chr1	10286874	10287922	6.76321	6.45533	6.8392	7.06878	0.613451
Chr1	10330411	10331085	5.91289	6.37938	6.54303	6.45533	0.630142
Chr1	10407158	10408556	7.42626	6.8009	7.33985	7.38586	0.625365
Chr1	10477898	10478884	7.23122	6.86109	7.04439	7.59619	0.735103
Chr1	10486043	10486921	6.80735	6.53138	6.24793	6.16491	0.642448
Chr1	10507570	10508431	6.80735	6.10852	6.39232	6.62571	0.69883
Chr1	10547870	10548070	4.35755	5.07682	4.84549	4.67243	0.719264
Chr1	10582244	10583007	6.2384	6.00562	5.82018	5.62205	0.616353
Chr1	10585810	10586615	6.56224	6.29921	6.66534	6.90087	0.601659
Chr1	10628525	10628742	4.20945	4.37504	3.78136	3.35755	1.01749
Chr1	10677719	10678222	5.53138	5.46761	5.72792	5.10852	0.619396
Chr1	10814888	10816184	6.94544	7.10329	7.33316	7.69	0.744554
Chr1	10821493	10821920	5.53138	5.67243	4.93074	5.18982	0.741688
Chr1	11140482	11141219	6.90388	6.37938	7.01681	6.76155	0.63743
Chr1	11198658	11200114	6.84235	7.07948	7.46352	7.41363	0.621174
Chr1	11232422	11232733	4.47573	5.07682	4.55459	4.85175	0.601082
Chr1	11314460	11315008	6.48784	5.74147	5.84549	5.70736	0.780481
Chr1	11330295	11330738	5.21917	6.05528	5.67243	5.82018	0.836114
Chr1	11359599	11360890	6.90388	7.49785	7.18488	7.03342	0.59397
Chr1	11373638	11374214	6.04439	5.18982	5.9542	5.9542	0.85457
Chr1	11405718	11406193	5.62205	6.16491	5.64386	5.3837	0.781203
Chr1	11478356	11478877	4.56986	5.9542	5.39232	5.53138	1.38434
Chr1	11528419	11529423	6.82655	7.29232	6.43045	6.76487	0.861869
Chr1	11535584	11535892	4.65821	4.93074	5.30378	5.36632	0.708111
Chr1	11568462	11569634	7.15735	6.73132	7.0954	7.33316	0.601836
Chr1	11593463	11593819	4.56986	5.53138	5.15987	5.36632	0.961526
Chr1	11693829	11694488	5.6865	6.45533	6.29002	6.08746	0.768827
Chr1	11749044	11749854	6.53528	7.10329	6.30834	6.58496	0.794949
Chr1	11761975	11762525	6.13955	5.82018	5.5157	6.03342	0.623852
Chr1	11856173	11856750	5.21917	5.36632	5.93664	5.89482	0.717469
Chr1	11966644	11966888	4.72792	5.53138	5.10852	5.06609	0.803461
Chr1	11977563	11978604	6.96578	6.45533	6.7039	6.27612	0.68966
Chr1	12027662	12028090	5.35755	5.67243	4.97728	4.96578	0.706641
Chr1	12064738	12065343	6.32643	5.60733	5.97728	5.45121	0.875218
Chr1	12149806	12150264	5.42626	6.00562	5.36632	5.36632	0.639302
Chr1	12151553	12152789	6.56224	7.29232	6.89178	6.91886	0.730079
Chr1	12169243	12169856	5.96578	5.18982	5.53138	5.60733	0.77596
Chr1	12351727	12351970	5	4.37504	4.52356	4.50779	0.624961
Chr1	12358589	12358838	3.93074	4.18982	4.42626	5.07682	1.14608
Chr1	12371034	12371587	5.87036	6.41785	6.16491	5.74147	0.676386
Chr1	12390707	12390984	4.20945	3.35755	3.45943	3.97728	0.851901
Chr1	12426757	12427403	6.16491	6.48784	5.88264	6.14975	0.605197
Chr1	12465424	12466161	5.77479	6.633	6.32643	6.24793	0.858208
Chr1	13029886	13030112	4.20945	4.18982	3.55459	2.85798	1.35147
Chr1	13074402	13074637	4.06609	4.6865	4.55459	4.62936	0.620411
Chr1	13116033	13117240	7.29232	7.07948	6.94251	6.49586	0.796467
Chr1	13223772	13224079	4.20945	4.37504	4.93074	4.83289	0.721284
Chr1	13454972	13455421	5	5.82018	5.09803	5.85175	0.851749
Chr1	13735726	13736168	5.82655	4.55459	4.93074	4.80735	1.27196
Chr1	13870009	13870248	3.32193	4.55459	4.18982	4.47573	1.23266
Chr1	14004197	14004948	6.61102	6.56605	6.71425	5.42626	1.28798
Chr1	14659402	14660085	6.32643	5.9542	5.53138	5.67243	0.795048
Chr1	14820724	14820941	4.20945	5.07682	4.37504	3.45943	1.61738
Chr1	14889929	14890220	4.47573	3.78136	4.42626	4.16993	0.694374
Chr1	14938771	14939559	6.53528	6.97728	6.3837	6.58496	0.593576
Chr1	14939654	14939854	4.06609	4.02237	3.61471	3.14975	0.916342
Chr1	14952422	14952639	1.45943	2.55459	1.45943	1.58496	1.09516
Chr1	14958780	14959935	6.58871	7.33539	6.04439	6.44294	1.291
Chr1	14965434	14965893	5.46761	6.10852	4.22882	4.92481	1.87971
Chr1	15010195	15010437	5	4.55459	4.47573	4.2854	0.714598
Chr1	15011740	15011956	4.35755	4.37504	4.42626	5.01123	0.653675
Chr1	15037521	15037899	2.58496	3.55459	2.85798	3.97728	1.39232
Chr1	15267250	15267459	3.32193	5.18982	3.85798	4.18982	1.8679
Chr1	15700505	15700723	5.21917	5.74147	5.03342	5.2854	0.708044
Chr1	15977081	15977823	6.53528	4.93074	5.9542	6.66178	1.73104
Chr1	16126299	16126595	3.52356	3.78136	4.64386	5.10852	1.58496
Chr1	16266611	16267291	6.35315	6.10852	6.45533	6.71425	0.605721
Chr1	16289810	16290135	4.06609	5.07682	4.08746	4.10852	1.01073
Chr1	16797672	16798442	5.91289	6.10852	6.0607	6.57365	0.660758
Chr1	16886026	16886226	3.04439	4.02237	3.12928	3.14975	0.977974
Chr1	16939673	16940456	6.48784	5.82018	6.26209	6.14975	0.667661
Chr1	17052616	17053199	6.16491	5.2854	6.04439	5.77479	0.879505
Chr1	17082026	17082270	2	4.02237	3.97728	3	2.02237
Chr1	17249533	17250021	6.00562	5.74147	5.15987	5.46761	0.845753
Chr1	17319150	17319826	5.57743	6.56605	6.33539	6.224	0.988625
Chr1	17322929	17323438	5.57743	6.16491	6.09276	6	0.587478
Chr1	17355681	17356019	4.35755	4.6865	4.55459	5.10852	0.750972
Chr1	17424527	17425790	7.24555	7.63118	7.00562	7.00562	0.625553
Chr1	17497147	17497522	5.08746	4.6865	3.93074	4.18982	1.15673
Chr1	17538801	17539559	5.57743	6.48784	5.70736	6.0607	0.910411
Chr1	17562033	17563025	6.633	7.22159	6.8857	7.02514	0.588592
Chr1	17614369	17614971	5.77479	6.56605	6.35315	6.27612	0.791267
Chr1	17687176	17687805	6.45943	6.25267	5.84549	6.11894	0.613942
Chr1	17688428	17688675	5.08746	4.18982	4.6865	4.90087	0.897638
Chr1	17721145	17721944	6.65464	5.8857	6.41785	6.61102	0.76894
Chr1	17805716	17806315	6.07146	5.67243	6.10329	6.35315	0.680721
Chr1	17863804	17864424	5.77479	5.60733	5.83289	6.32643	0.719099
Chr1	17874459	17875915	7.6786	6.91886	7.35975	7.39017	0.759737
Chr1	17878756	17879303	5.53138	6.25267	6.07146	6.13955	0.721284
Chr1	17880645	17881195	5.35755	5.82018	5.91588	5.9542	0.596644
Chr1	17922426	17922814	4.83289	4.80735	5.21917	5.76155	0.954196
Chr1	18013662	18013862	5.08746	5.18982	4.33985	4.85175	0.849975
Chr1	18018187	18018458	4.91886	4.6865	4.02237	4.42626	0.896495
Chr1	18025588	18026087	5.91289	4.80735	5.33985	5.34873	1.10553
Chr1	18087396	18087948	6.2384	5.74147	6.19476	6.35315	0.61168
Chr1	18098110	18098515	4.91886	5.67243	5.55459	5.82018	0.901316
Chr1	18186678	18187604	6.78463	6.48784	7.07948	6.82972	0.591645
Chr1	18284299	18285007	6.10852	5.53138	5.5157	5.77479	0.592825
Chr1	18306415	18307130	6.16491	6.3443	6.5157	6.80735	0.642448
Chr1	18359591	18360281	6.58871	6.48784	6	6.40939	0.588715
Chr1	18375099	18375311	5.35755	4.55459	4.76155	4.47573	0.881819
Chr1	18606489	18607206	6.20457	6.45533	5.84549	5.82018	0.635148
Chr1	18639094	18639617	6.40939	5.82018	6.19476	6.32643	0.589212
Chr1	18662460	18662763	5	5.60733	5.09803	5.40939	0.60733
Chr1	18701796	18702637	6.3837	6.7039	6.36632	6.11374	0.590161
Chr1	18706024	18706340	4.72792	4.6865	5.41785	5.34873	0.731352
Chr1	18923720	18923957	4.20945	3.78136	3.97728	3.14975	1.05971
Chr1	18941095	18941657	5.42626	5.18982	5.84549	5.66534	0.655665
Chr1	18984407	18985091	6.45943	5.74147	6.30834	6.27612	0.717965
Chr1	19044224	19044817	6.00562	5.8857	5.79442	5.2384	0.76722
Chr1	19143948	19144307	5.57743	5.36632	5.36632	4.92481	0.652616
Chr1	19180902	19181246	5.46761	4.93074	5.62205	5.30378	0.691314
Chr1	19423817	19424437	6.04439	6.41785	5.93664	5.83289	0.584963
Chr1	19453848	19455733	7.22159	7.43671	7.66356	7.97011	0.748519
Chr1	19471984	19472391	4.72792	5.07682	5.30378	5.60733	0.87941
Chr1	19499061	19499766	6.74147	6.16491	6.49985	6.03342	0.708044
Chr1	19590562	19591337	6.40939	5.9542	5.74147	5.72792	0.68147
Chr1	19761091	19761414	4.83289	5.60733	5.30378	5.18982	0.77444
Chr1	19764422	19764853	5.15987	5.82018	5.62205	5.70736	0.660308
Chr1	19785319	19785867	5.2854	5.36632	5.15987	4.75489	0.611435
Chr1	19790154	19790993	6.35315	6.00562	6.55842	6.7039	0.698279
Chr1	19806418	19807732	6.94544	6.59991	6.90087	7.22882	0.628906
Chr1	19821357	19822225	6.86728	7.22159	7.28771	7.72792	0.860642
Chr1	19903757	19904539	6.5157	6.53138	5.90689	6.17493	0.624491
Chr1	19981252	19982130	6.84235	6.633	6.7039	6.2384	0.603946
Chr1	20036722	20037340	5.72792	5.46761	6.10329	6.16491	0.697301
Chr1	20059106	20059306	3.52356	4.55459	4.18982	3	1.55459
Chr1	20070221	20071186	6.48784	7.19967	6.86728	6.74819	0.711832
Chr1	20105153	20105938	6.10852	6.73132	6.61102	6.49586	0.622795
Chr1	20128340	20129091	6.61102	7.1267	6.5812	6.37938	0.747326
Chr1	20274039	20274293	3.93074	4.55459	4.37504	4.70044	0.769702
Chr1	20363475	20364155	6.35315	6.05528	6.60363	6.66888	0.613603
Chr1	20534818	20535593	6.65464	6.16491	6.86728	6.54303	0.702372
Chr1	20549648	20549902	5	5.07682	4.55459	3.97728	1.09954
Chr1	20561579	20563140	6.56224	7.0607	7	7.75656	1.19431
Chr1	20566313	20567742	6.74147	7.00562	7.21675	7.56224	0.820775
Chr1	20591843	20592104	4.47573	4.55459	5.15987	5.03342	0.684138
Chr1	20629071	20629654	5.6865	6.53138	6.13443	5.94251	0.844881
Chr1	20782359	20783153	6.61102	5.9542	6.27612	6.30834	0.656828
Chr1	20793224	20793509	4.47573	5.07682	4.55459	4.18982	0.886991
Chr1	21012856	21013112	4.35755	3.55459	4.37504	4.18982	0.820451
Chr1	21047986	21049165	7.00282	7.22159	6.95128	6.633	0.588592
Chr1	21113298	21113585	4.47573	3.35755	3.85798	4.42626	1.11818
Chr1	21290327	21290527	3.52356	4.37504	3.72792	3.97728	0.851477
Chr1	21293185	21293454	4.56986	5.18982	4.08746	4.22882	1.10236
Chr1	21405054	21405814	6.53528	6.66888	6.36632	6.01123	0.657658
Chr1	21430449	21430994	6.43879	6.05528	5.67243	6.2384	0.766367
Chr1	21456794	21457641	7.30606	7.03342	6.64386	6.90989	0.662205
Chr1	21526810	21527083	4.20945	5.18982	4.02237	4.70044	1.16746
Chr1	21527214	21527806	6.72451	6.97728	6.26209	6.43045	0.715185
Chr1	21666793	21667337	5.46761	6.29921	5.91588	5.88264	0.831602
Chr1	21770615	21771345	6.86728	7.0607	5.77479	6.13955	1.28591
Chr1	21780787	21781000	4.47573	3.02237	3.45943	3.55459	1.45337
Chr1	21806754	21807602	7.07414	7.0607	5.90689	6.30834	1.16725
Chr1	21843131	21843853	6.82655	7.07948	6.04439	6.2384	1.03509
Chr1	21859648	21860143	5.57743	4.93074	5.2854	4.92481	0.652616
Chr1	21902483	21903190	5.82655	4.93074	5.10852	5.79442	0.895811
Chr1	21938561	21939346	6.13955	6.16491	5.84549	6.45533	0.609837
Chr1	21941053	21941731	6.2384	5.46761	5.91588	6.17493	0.770799
Chr1	22027847	22028134	4.91886	4.18982	4.18982	4.06609	0.852774
Chr1	22148943	22149306	5.42626	6.10852	5.76155	5.40939	0.699134
Chr1	22192941	22193402	5.08746	5.18982	5.79442	5.48382	0.706953
Chr1	22262016	22262351	5.2854	6.00562	5.48382	5.34873	0.720222
Chr1	22268793	22269208	5.57743	6.25267	5.36632	5.70736	0.886343
Chr1	22307709	22308246	6.00562	5.36632	5.76155	5.90689	0.639302
Chr1	22326875	22327204	4.35755	5.07682	5.19967	5.01123	0.84212
Chr1	22331144	22331789	6.35315	6.3443	6.11634	5.70736	0.645788
Chr1	22368057	22368852	6.26209	6.7039	6.33539	6.11374	0.590161
Chr1	22421194	22421489	4.91886	4.18982	4.08746	4.50779	0.8314
Chr1	22446850	22447276	4.91886	5.36632	5.55459	5.54689	0.635726
Chr1	22464831	22465371	5.62205	6.3443	5.91588	6.01123	0.722244
Chr1	22491018	22491466	5.53138	4.6865	5.34873	5.10852	0.844881
Chr1	22552105	22552324	4.65821	5.07682	4.76155	4.37504	0.701776
Chr1	22581898	22582425	5.08746	5.8857	4.93074	5.2854	0.954959
Chr1	22621526	22621726	4.06609	3.35755	3.85798	3.93074	0.708537
Chr1	22629003	22629236	4.06609	5.07682	3.85798	3.14975	1.92707
Chr1	22663940	22664189	4.06609	3.35755	4.08746	3.55459	0.729911
Chr1	22693293	22693551	3.93074	4.02237	4.2854	4.70044	0.769702
Chr1	22708555	22709401	6.8857	6.29921	6.68124	6.61102	0.586488
Chr1	22722606	22722938	5.21917	5.74147	4.2854	5.2854	1.45606
Chr1	22800376	22800983	5.57743	6.3443	5.76155	6.11374	0.766867
Chr1	22812250	22812450	3.93074	3.78136	3.61471	4.33985	0.72514
Chr1	22911488	22911773	3.74147	4.93074	4.42626	4.37504	1.18927
Chr1	22919586	22920036	5.08746	6.05528	5.64386	5.67243	0.96782
Chr1	22936310	22936625	5.08746	3.78136	5.62205	5.34873	1.84069
Chr1	22971028	22971702	5.96578	5.18982	6	5.77479	0.810175
Chr1	23060442	23061632	6.90388	6.91886	6.5157	5.79442	1.12445
Chr1	23072259	23072922	6.07146	6.37938	5.93664	5.60733	0.772048
Chr1	23133219	23133428	4.35755	3.02237	3.97728	3.14975	1.33518
Chr1	23209380	23210010	5.53138	5.8857	6.26209	5.85175	0.730713
Chr1	23299005	23299344	5.46761	4.80735	5.17991	4.67243	0.79518
Chr1	23362099	23362356	4.72792	5.07682	5.07682	4.37504	0.701776
Chr1	23391932	23392870	6.3837	7.07948	6.74147	6.89178	0.69578
Chr1	23419155	23419976	6.26209	5.8857	5.5157	5.67243	0.746395
Chr1	23425247	23426098	6.5157	7.03342	6.5812	6.44294	0.59048
Chr1	23534931	23535616	5.6865	6.3443	6.39232	6.30834	0.705817
Chr1	23595590	23595904	4.65821	5.53138	5.07682	4.83289	0.87317
Chr1	23599724	23600483	5.87036	6.633	6.33539	6.01123	0.76263
Chr1	23618675	23619183	5.35755	6.20457	5.46761	5.70736	0.847019
Chr1	23636984	23637519	6.13955	5.46761	5.82018	5.98584	0.671946
Chr1	23774281	23774516	4.47573	4.80735	3.45943	4.06609	1.34792
Chr1	23933385	23934420	7.36413	7.51767	7.24555	6.91886	0.598806
Chr1	23952067	23952535	5.82655	5.07682	5.79442	5.46761	0.749733
Chr1	23968653	23969440	6.3837	6.00562	6.79116	6.59246	0.785538
Chr1	23988060	23988832	6.43879	5.60733	6.3837	6.3966	0.831462
Chr1	23996098	23996554	5.72792	5.07682	5.74147	5.42626	0.664651
Chr1	24007344	24008624	7.24555	7.61195	7.08746	6.55842	1.05353
Chr1	24019577	24020020	5.62205	4.93074	5.62205	5.18982	0.691314
Chr1	24031153	24031426	4.65821	4.37504	3.85798	4.62936	0.80023
Chr1	24036011	24036598	5.57743	5.8857	5.90689	6.29921	0.721779
Chr1	24055701	24056349	6.56224	6.633	6.01123	6.52748	0.621768
Chr1	24086511	24087599	6.53528	7.1267	6.89178	7.07948	0.591429
Chr1	24097116	24097411	4.83289	5.60733	5.09803	4.62936	0.977974
Chr1	24097933	24098718	5.82655	6.56605	6.0607	6.20457	0.739506
Chr1	24226107	24226780	5.96578	5.74147	6.40939	6.19476	0.667924
Chr1	24236223	24236809	5.62205	6.05528	6.27612	6.20457	0.654073
Chr1	24251608	24252446	7.10852	6.25267	6.89178	6.86728	0.855859
Chr1	24262319	24262747	4.72792	5.07682	5.84549	5.77479	1.11757
Chr1	24385825	24386410	5.35755	5.36632	5.53138	6.03342	0.675871
Chr1	24600258	24600940	6.35315	6.00562	6.66534	6.29921	0.659711
Chr1	24614936	24615450	6.00562	6.10852	5.5157	5.53138	0.592825
Chr1	24721143	24721369	3.32193	3.02237	2.35755	1.58496	1.73697
Chr1	24896850	24897078	4.56986	3.78136	4.18982	4.22882	0.788496
Chr1	24902313	24902954	6.07146	5.67243	5.39232	5.6865	0.679145
Chr1	25036487	25037404	7.30606	6.53138	7.20701	7.20701	0.77468
Chr1	25171365	25171880	5.35755	5.46761	5.10852	4.50779	0.959811
Chr1	25250395	25250739	5	5.74147	5.53138	5.2854	0.741467
Chr1	25255449	25255792	5.53138	5.07682	4.84549	5.56986	0.724366
Chr1	25264854	25265640	6.3837	5.67243	6.04439	6.27612	0.711279
Chr1	25412661	25413076	5.57743	5.67243	5.17991	4.85175	0.820676
Chr1	25508579	25510630	8.0728	8.45327	7.99152	7.78463	0.668636
Chr1	25556370	25557069	5.87036	6.59991	5.87036	6.16491	0.729548
Chr1	25658120	25658394	4.91886	4.55459	4.55459	4.18982	0.729039
Chr1	25723864	25724476	5.77479	6.16491	5.33985	5.18982	0.975082
Chr1	25749197	25749546	5	5.67243	5.62205	5.21917	0.672425
Chr1	25798123	25798543	5.21917	4.93074	5.25739	5.54689	0.616157
Chr1	25932908	25933702	6.35315	5.74147	6.11634	5.77479	0.61168
Chr1	25971012	25971621	6.04439	6.82972	6.29921	5.98584	0.843881
Chr1	25983976	25986293	8.41996	8.48029	8.9542	9.16867	0.748712
Chr1	26039220	26040359	6.80735	6.59991	6.92481	7.53722	0.937306
Chr1	26119028	26119713	6.72451	6.56605	6.07146	6.50779	0.653051
Chr1	26172075	26173403	6.74147	7.29232	7.07146	6.45533	0.836994
Chr1	26259019	26260575	7.55842	7.37287	7.05528	6.93074	0.627683
Chr1	26500984	26501780	6.43879	6.37938	6.56605	5.96578	0.60027
Chr1	26505599	26506501	7.24555	6.25267	7.08746	6.86109	0.992887
Chr1	26539971	26540793	6.2384	6.633	6.01123	6	0.632995
Chr1	26581352	26582158	6.58871	6.3443	6.39232	5.96578	0.62293
Chr1	26585975	26587472	7.05528	7.66356	7.59432	7.63844	0.608276
Chr1	26638065	26638633	5.82655	6.16491	5.46761	5.5157	0.697301
Chr1	26799620	26800245	5.53138	6.3443	5.62205	5.9542	0.812914
Chr1	26855589	26856132	5.53138	6.10852	5.53138	5.18982	0.9187
Chr1	26906285	26906651	4.35755	3.02237	4.37504	3.93074	1.35267
Chr1	26941893	26942970	6.45943	6.05528	6.71425	6.44294	0.658963
Chr1	26966614	26967402	6.40939	5.74147	6.39232	6.27612	0.667924
Chr1	27026619	27027726	7.36413	6.7039	7.0607	7.30378	0.660231
Chr1	27148545	27148802	4.65821	5.07682	4.84549	4.42626	0.650551
Chr1	27149360	27149738	5.6865	5.07682	5.62205	5.34873	0.609685
Chr1	27344500	27344946	5.62205	4.02237	5.21917	5.2384	1.59968
Chr1	27379672	27380209	5.87036	5.9542	5.19967	5.3837	0.754524
Chr1	27444435	27445629	6.78463	6.10852	6.35315	6.7039	0.67611
Chr1	27499084	27499484	4.83289	5.67243	5.55459	5.48382	0.839535
Chr1	27545902	27546434	5.42626	5.82018	6.13443	5.81378	0.708162
Chr1	27576615	27577099	5.35755	4.6865	5.74147	5.90689	1.22039
Chr1	27581356	27581864	5.6865	4.6865	5.6865	5.56986	1
Chr1	27670424	27671433	6.48784	6.82972	6.73132	7.16491	0.677067
Chr1	27724884	27725528	5.21917	6.3443	6.11634	5.88264	1.12513
Chr1	27731813	27732649	6.26209	5.74147	6.44294	6.47978	0.738313
Chr1	27738461	27738677	4.47573	4.02237	3.85798	3.35755	1.11818
Chr1	27909673	27910650	7.00282	6.29921	6.66534	6.60363	0.703607
Chr1	27944497	27944796	4.47573	4.18982	4.80735	4.50779	0.61753
Chr1	28005291	28005961	5.96578	6.82972	5.97728	5.98584	0.863938
Chr1	28019704	28020249	5.42626	6.48784	5.67243	5.42626	1.06158
Chr1	28081462	28082690	6.8857	7.29232	7.00562	6.633	0.659326
Chr1	28086060	28086261	3.32193	4.18982	4.80735	4.85175	1.52982
Chr1	28133825	28134711	7.09011	6.3443	7.0954	6.94837	0.751101
Chr1	28180722	28181014	5	4.18982	5.36632	5.45121	1.26139
Chr1	28239881	28240141	3.52356	4.18982	4.33985	4.85175	1.32819
Chr1	28282810	28284103	6.76321	7.1267	7.23601	7.37721	0.613998
Chr1	28300938	28302056	6.96578	6.05528	6.67596	6.7039	0.910502
Chr1	28305275	28306231	6.43879	6.45533	6.86109	7.08746	0.648671
Chr1	28352277	28353262	6.78463	6.94983	6.36632	6.11374	0.836085
Chr1	28365939	28366730	6.48784	5.53138	6.39232	6.17493	0.956459
Chr1	28449956	28450519	5.2854	5.82018	5.77479	6.24793	0.962525
Chr1	28537818	28538129	4.47573	4.93074	5.34873	4.70044	0.872995
Chr1	28544903	28545457	5.57743	5.74147	5.21917	5.83289	0.613721
Chr1	28554165	28555827	7.26209	7.15228	7.29347	8.00282	0.85053
Chr1	28568836	28569509	5.42626	5.82018	5.10852	5.93074	0.822213
Chr1	28622385	28622587	3.52356	4.55459	4.47573	4.37504	1.03103
Chr1	28684480	28685313	6.633	6.20457	6.89178	6.71425	0.687213
Chr1	28746856	28747513	5.96578	5.67243	6.0607	6.26209	0.58967
Chr1	28922714	28922963	3.74147	4.55459	4.08746	4.10852	0.813122
Chr1	28947858	28948268	5.2854	5.07682	5.53138	5.6865	0.609685
Chr1	28999173	28999615	5.35755	5.07682	5.72792	5.15987	0.651105
Chr1	29016036	29016918	5.91289	6.73132	6.27612	6.11894	0.81843
Chr1	29056662	29057045	5.35755	6.10852	5.41785	5.56986	0.750972
Chr1	29123759	29124078	4.06609	5.2854	4.08746	4.42626	1.21931
Chr1	29143296	29143536	4.72792	3.78136	4.08746	4.67243	0.946561
Chr1	29186152	29187907	7.78953	7.74651	7.39017	7.19229	0.597241
Chr1	29210659	29211169	6.10852	5.53138	6.16491	5.66534	0.633525
Chr1	29220336	29222582	8.39232	8.8005	8.54448	8.20518	0.595313
Chr1	29335246	29336350	6.56224	7.03342	7.04439	7.27496	0.712718
Chr1	29352432	29352947	5.62205	6.25267	5.84549	6.13955	0.630614
Chr1	29399936	29400850	7.53528	6.73132	7.31741	7.21675	0.803956
Chr1	29403403	29403805	5.57743	5.9542	5.2854	5.18982	0.764372
Chr1	29545187	29546581	7.29232	6.56605	7.19229	6.97441	0.726268
Chr1	29565009	29565397	4.91886	5.18982	5.55459	4.97728	0.635726
Chr1	29626066	29626347	4.35755	4.80735	4.08746	4.67243	0.719892
Chr1	29627257	29628098	6.20457	7.00562	6.45533	6.45533	0.801053
Chr1	29637380	29638489	6.633	6.48784	6.75154	7.16491	0.677067
Chr1	29741672	29743282	7.41151	7.49785	7.91886	8.27263	0.861119
Chr1	29765667	29766425	6.26209	6.00562	5.44294	5.34873	0.913367
Chr1	29794477	29794957	5.2854	6.00562	5.72792	5.6865	0.720222
Chr1	29872266	29872806	6.20457	6.3443	5.70736	5.79442	0.636937
Chr1	29878345	29878557	3.74147	3.02237	4.08746	3.04439	1.0651
Chr1	29898098	29899032	7.4818	8.86998	7.5812	8.15861	1.38818
Chr1	29995014	29995730	6.00562	5.82018	6.33539	6.48784	0.667661
Chr1	30003226	30004114	7.09011	6.48784	6.56605	6.81378	0.602272
Chr1	30007922	30008146	4.20945	4.80735	4.52356	4.2854	0.597902
Chr1	30047766	30048331	5.57743	5.9542	6.09276	6.26209	0.684666
Chr1	30052689	30053752	6.80735	6.05528	6.3837	6.32643	0.752072
Chr1	30072619	30073066	5	5.36632	5.10852	4.75489	0.611435
Chr1	30073713	30074095	4.91886	5.18982	5.64386	5.56986	0.724993
Chr1	30099348	30099677	4.56986	4.80735	5.21917	5.26679	0.696931
Chr1	30112632	30113038	5.21917	5.18982	4.47573	4.50779	0.743435
Chr1	30184114	30186375	7.68825	7.5812	8.09011	8.37069	0.789487
Chr1	30200700	30201079	5.57743	4.55459	4.6865	5.07682	1.02284
Chr1	30234212	30235171	6.04439	7.0607	6.43045	6.34873	1.0163
Chr1	30236523	30237655	6.86728	6.45533	7.04439	6.91886	0.589067
Chr1	30244049	30244922	6.82655	6.29921	7.13443	7.00843	0.835218
Chr1	30248296	30249183	6.04439	6.25267	6.41785	6.77479	0.730393
Chr1	30278092	30278421	5.42626	4.18982	4.64386	4.75489	1.23644
Chr1	30314526	30315314	5.87036	6.59991	6.5812	6.36632	0.729548
Chr1	30331870	30332580	6.67596	6.00562	6.80896	6.53528	0.80334
Chr2	14174	14457	5.87036	5.53138	5.07682	5.15987	0.793549
Chr2	20516	20729	4.06609	4.37504	3.72792	3.97728	0.647119
Chr2	24651	24874	5.72792	6.29921	5.17991	5.3837	1.1193
Chr2	56020	56308	4.72792	5.74147	4.97728	4.58496	1.1565
Chr2	58979	59479	6.58871	6.37938	5.74147	6.07146	0.847248
Chr2	60428	60646	5.62205	5.60733	4.84549	4.83289	0.789162
Chr2	61767	62070	5.91289	6.633	5.84549	5.77479	0.858208
Chr2	81565	81765	3.93074	4.55459	3.55459	3.97728	1
Chr2	100628	101565	6.5157	6.29921	6.60363	7.45943	1.16022
Chr2	123173	124053	6.43879	7.31288	7.15735	6.71425	0.874091
Chr2	151517	151737	3.93074	3.35755	3.02237	2.70044	1.2303
Chr2	166726	167213	5.82655	5.36632	5.93664	5.9542	0.587874
Chr2	230363	231033	6.07146	5.36632	5.87036	5.83289	0.70514
Chr2	274116	274631	6.16491	5.2854	5.53138	5.70736	0.879505
Chr2	278225	278576	5	5.60733	5.15987	5.46761	0.60733
Chr2	286049	286348	5	3.78136	5.17991	5.36632	1.58496
Chr2	385206	387184	7.18735	7.61195	7.88493	7.7151	0.697582
Chr2	590117	590349	3.74147	3.02237	4.42626	3.72792	1.4039
Chr2	621095	621794	5.62205	6.41785	5.93664	5.53138	0.886471
Chr2	628898	629720	6.98299	6.37938	6.5157	6.44294	0.603615
Chr2	652605	653546	6.53528	7.03342	6.59246	6.3966	0.636818
Chr2	700107	700834	5.96578	6.53138	6.13443	5.90689	0.624491
Chr2	801459	802051	5.96578	5.67243	6.27612	6.27612	0.603699
Chr2	1076952	1077823	6.3837	6.97728	6.5157	6.34873	0.628552
Chr2	1166319	1167106	6.04439	6.16491	6.5157	6.633	0.588601
Chr2	1576769	1577398	6.40939	5.2854	6.07146	5.82018	1.12399
Chr2	1592244	1592555	5.15987	4.93074	5.25739	5.54689	0.616157
Chr2	1890858	1891414	5.15987	5.82018	6.0607	5.72792	0.900825
Chr2	1933690	1934059	4.35755	5.67243	4.6865	5.12928	1.31487
Chr2	2287440	2289460	7.14211	7.19967	7.30606	7.75071	0.6086
Chr2	2332363	2333263	6.45943	7.10329	6.94251	6.94837	0.643856
Chr2	2427063	2427287	4.65821	4.80735	4.2854	4.16993	0.63743
Chr2	2763533	2763897	5.08746	5.9542	5.5157	5.07682	0.877381
Chr2	2938104	2938931	8.72195	9.07548	9.65284	8.47928	1.17357
Chr2	3187773	3187983	5.08746	5.60733	6.01123	4.92481	1.08641
Chr2	3188752	3189081	6.43879	7.19967	7.02514	6.16491	1.03477
Chr2	3314124	3314557	7.55842	7.47978	8.41891	6.8857	1.53321
Chr2	3331499	3331981	7.68825	8.11504	8.61747	7.28309	1.33438
Chr2	3468046	3468891	8.50084	8.75906	9.60409	8.04029	1.5638
Chr2	3495505	3496687	9.51373	9.65284	10.3332	8.99223	1.34093
Chr2	3717939	3718564	6.86728	7.45943	6.86109	6.82972	0.629709
Chr2	3951987	3952200	3.93074	4.37504	4.6865	4.90087	0.970129
Chr2	4130447	4130683	4.06609	5.07682	4.33985	4.42626	1.01073
Chr2	4238308	4238535	5.72792	5.53138	5.21917	5.10852	0.619396
Chr2	4408935	4409135	3.52356	3.02237	2.55459	2.85798	0.968973
Chr2	4473343	4473546	4.20945	3.02237	2.55459	3.55459	1.65486
Chr2	4483133	4483793	5.82655	5.74147	6.04439	5.40939	0.635003
Chr2	4890976	4891207	4.83289	4.37504	4.97728	4.53916	0.60224
Chr2	5200209	5200756	7.50779	7.96578	7.37721	7.30378	0.662004
Chr2	5201273	5201638	6.67596	6.7039	5.84549	6.13955	0.858414
Chr2	5202298	5203701	8.60084	9.0868	8.54448	8.4315	0.655302
Chr2	5205313	5205830	6.86728	7.07948	6.2384	6.33539	0.84108
Chr2	5512058	5512453	4.91886	5.67243	5.44294	5.07682	0.753562
Chr2	5587734	5588096	5.42626	5.67243	5.36632	4.92481	0.747613
Chr2	5636994	5637475	5.87036	5.9542	6.2384	5.64386	0.594549
Chr2	5648770	5649101	4.56986	5.2854	4.76155	4.76818	0.715547
Chr2	5674969	5675693	6.2384	5.82018	6.27612	6.56605	0.745875
Chr2	5925296	5925706	5.53138	4.80735	5.39232	5.53138	0.724027
Chr2	6036631	6037495	6.3837	7.03342	6.62571	6.67596	0.649719
Chr2	6053564	6053997	5.15987	4.93074	5.76155	5.21917	0.830814
Chr2	6337408	6337608	4.06609	4.18982	2.85798	3.14975	1.33184
Chr2	6388797	6389703	6.2384	6.633	5.96578	6.44294	0.667211
Chr2	6542246	6543687	6.80735	6.82972	6.95128	7.49185	0.684498
Chr2	6547144	6547980	5.87036	6.3443	6.3837	6.72451	0.854149
Chr2	6612527	6613306	6.43879	5.53138	6.60363	6.2384	1.07224
Chr2	6639808	6640854	6.72451	7.17493	6.75154	6.58496	0.589963
Chr2	6810459	6811680	6.67596	7.39232	7.0607	6.90989	0.71636
Chr2	6927053	6927758	6.16491	6.8009	6.47978	6.19476	0.635993
Chr2	6988988	6990086	6.84235	6.20457	6.44294	6.7039	0.637779
Chr2	7105957	7106221	3.52356	4.6865	4.22882	4.67243	1.16294
Chr2	7134874	7135761	5.96578	6.7039	6.633	6.5157	0.738119
Chr2	7181566	7181778	2.85798	3.78136	4.64386	4.18982	1.78588
Chr2	7190772	7191737	10.7093	10.4981	10.0782	9.948	0.761297
Chr2	7256083	7256635	5.35755	5.46761	6.02791	5.77479	0.670354
Chr2	7283239	7283574	5.57743	5.74147	4.91886	5.06609	0.822604
Chr2	7306116	7306531	5.82655	5.07682	5.09803	5.45121	0.749733
Chr2	7313938	7314677	6.74147	6.56605	6.52356	6.11894	0.622526
Chr2	7498076	7498555	5.46761	5.8857	5.41785	5.2854	0.600294
Chr2	7522364	7522731	3.74147	4.93074	4.91886	5.54689	1.80543
Chr2	7552972	7553294	4.72792	5.36632	5.34873	5.48382	0.755895
Chr2	7643035	7643669	6.43879	6.16491	5.83289	6.0607	0.605902
Chr2	7723063	7724123	7.66534	7.31288	7.17493	6.71425	0.95109
Chr2	7733568	7734345	6.72451	5.8857	6.13443	6.30834	0.838817
Chr2	7739990	7740536	5.15987	5.82018	5.74147	5.96578	0.805913
Chr2	7767057	7767808	6.58871	6.16491	6.89178	7.01681	0.851901
Chr2	7825749	7826336	5.72792	6.37938	6.0607	5.81378	0.651458
Chr2	8004224	8004985	5.91289	6.53138	6.29921	6.20945	0.618492
Chr2	8050561	8050857	4.35755	5.74147	5.03342	5.2854	1.38391
Chr2	8093384	8094049	5.53138	4.93074	5.70736	6.37938	1.44864
Chr2	8160561	8161097	5.08746	5.9542	5.74147	5.83289	0.866733
Chr2	8183857	8184730	5.2854	5.8857	6.19476	6.80735	1.52195
Chr2	8191940	8192367	5.42626	6.00562	5.62205	5.40939	0.596234
Chr2	8202203	8202964	7.09011	6.41785	6.82337	6.71425	0.67226
Chr2	8262688	8263329	5.77479	6.53138	6.43045	6.36632	0.756594
Chr2	8274585	8275019	5.46761	4.02237	4.64386	4.53916	1.44524
Chr2	8475664	8476270	5	5.82018	6.10329	5.81378	1.10329
Chr2	8506181	8506875	6.32643	6.10852	5.74147	6.01123	0.584963
Chr2	8558975	8559761	6.56224	5.9542	6.48784	6.53528	0.608046
Chr2	8636241	8636806	6.13955	5.9542	5.62205	5.46761	0.671946
Chr2	8658946	8659806	6.32643	6.97728	6.61102	6.34873	0.65085
Chr2	8736621	8737393	6.94544	7.55842	7.3966	7.43671	0.612977
Chr2	8741889	8742683	5.15987	6.37938	6.44294	6.34873	1.28307
Chr2	8793808	8794096	5.15987	3.35755	4.08746	4.47573	1.80232
Chr2	8842089	8842289	4.06609	4.6865	4.97728	4.75489	0.911191
Chr2	9063756	9064119	5.08746	5.46761	4.76155	4.83289	0.706054
Chr2	9149796	9150068	4.91886	5.60733	5.25739	5.36632	0.688467
Chr2	9368579	9369411	6.40939	5.67243	6	6.16491	0.736966
Chr2	9580192	9580873	6.13955	6.25267	6.07146	5.03342	1.21924
Chr2	9585825	9586295	5.21917	5.67243	5.55459	5.01123	0.661198
Chr2	9626060	9628889	7.46761	7.82416	7.91214	8.07146	0.603857
Chr2	9742397	9743402	6.20457	6.45533	6.5157	7.05528	0.850711
Chr2	9749043	9749268	4.47573	4.02237	4.22882	3.78136	0.694374
Chr2	9842022	9842552	6.13955	5.46761	5.64386	5.89482	0.671946
Chr2	9848446	9849262	6.04439	6.73132	6.62571	6.3966	0.686925
Chr2	10218797	10219465	6.5157	5.82018	6.43045	6.43045	0.695521
Chr2	10276618	10276834	3.52356	3.78136	4.58496	3.97728	1.0614
Chr2	10284765	10285101	5.15987	4.55459	4.71425	4.33985	0.820021
Chr2	10361013	10361822	6.43879	6.10852	6.7039	6.69697	0.595379
Chr2	10482109	10482742	6.07146	6.29921	5.70736	6.01123	0.591849
Chr2	10609330	10609895	5.6865	6.37938	5.91588	5.77479	0.692878
Chr2	10665239	10666013	6.53528	5.8857	6.33539	6.43045	0.649579
Chr2	10713794	10714316	5.82655	5.53138	5.74147	6.14975	0.618366
Chr2	10726137	10727087	6.26209	5.9542	6.633	6.62571	0.678799
Chr2	10757278	10757802	5.72792	6.29921	5.83289	5.54689	0.752314
Chr2	10764206	10764867	5.62205	6.25267	6.0607	6.08746	0.630614
Chr2	10773809	10774380	4.83289	6.16491	5.82018	5.45121	1.33202
Chr2	10899342	10900140	6.20457	6.91886	6.20457	6.41785	0.714292
Chr2	10910420	10910997	5.35755	4.93074	6.13443	5.53138	1.20369
Chr2	11051291	11052051	6.2384	5.74147	6.13443	6.60363	0.862159
Chr2	11074982	11075714	6.35315	7.0607	6.13443	6.37938	0.92627
Chr2	11084801	11085062	3.52356	4.55459	3.55459	3.45943	1.09516
Chr2	11140973	11141188	3.52356	4.6865	4.37504	4.76818	1.24462
Chr2	11183743	11184460	5.77479	6.00562	6.36632	5.72792	0.638402
Chr2	11245327	11246155	5.96578	6.89178	6.40939	6.37938	0.925999
Chr2	11258480	11258964	5	5.07682	5.64386	5.77479	0.774787
Chr2	11278062	11278304	4.06609	4.02237	4.76155	4.37504	0.739183
Chr2	11280078	11280679	6.35315	5.82018	5.83289	4.96578	1.38736
Chr2	11368511	11369240	6.40939	5.36632	6.11634	5.5157	1.04307
Chr2	11410031	11410632	5.57743	6.20457	5.97728	6.2384	0.660976
Chr2	11530227	11531217	6.61102	7.24555	6.76155	6.86109	0.634528
Chr2	11572476	11573200	6.96578	6.3443	6.59246	6.44294	0.621488
Chr2	11653229	11654038	5.62205	6.25267	5.79442	5.56986	0.68281
Chr2	11677382	11678117	6.3837	5.8857	6.47978	6.3966	0.594084
Chr2	11679454	11679666	4.83289	5.67243	5.17991	4.76818	0.904241
Chr2	11749505	11750162	6.29921	5.53138	5.19967	5.59246	1.09954
Chr2	11833059	11833946	6.26209	6.37938	6.54303	6.94251	0.68042
Chr2	11903201	11903945	5.77479	6.37938	6.16491	6.35315	0.604591
Chr2	12142288	12143603	6.92481	7.53722	7.31288	7.49185	0.612406
Chr2	12148336	12149116	6.04439	6.10852	6.01123	6.60363	0.592399
Chr2	12187626	12188170	5.87036	5.8857	5.44294	6.0607	0.617752
Chr2	12217935	12218604	5.6865	6.59991	6.07146	6.41785	0.913412
Chr2	12227612	12228439	6.67596	6.48784	6.32643	5.74147	0.93449
Chr2	12523099	12523870	5.42626	6.59991	5.84549	5.5157	1.17365
Chr2	12612052	12612887	6.04439	6.10852	6.5157	6.65464	0.610242
Chr2	12614577	12615495	6.84235	6.20457	6.59246	6.60363	0.637779
Chr2	12624711	12625634	6.58871	6.56605	6.20457	6.85175	0.647178
Chr2	12758041	12758341	2.58496	5.07682	3.85798	3.97728	2.49185
Chr2	12784579	12785148	6.32643	6.29921	5.84549	5.56986	0.756574
Chr2	12835044	12835509	5.62205	6.45533	5.84549	5.62205	0.833275
Chr2	12874651	12875870	7.29232	7.35535	6.80896	6.60363	0.751725
Chr2	12880519	12881748	7.03892	7.0607	7.32418	6.67596	0.648224
Chr2	12897122	12897623	5.91289	6.29921	5.83289	5.42626	0.872943
Chr2	12935435	12935680	5.08746	4.18982	4.76155	5.3837	1.19388
Chr2	12940334	12940956	5.96578	5.60733	5.30378	5.34873	0.662004
Chr2	13090743	13091762	6.76321	7.35535	7.02514	6.76487	0.592139
Chr2	13131431	13131680	4.56986	4.18982	4.22882	3.45943	1.11042
Chr2	13165427	13165763	5.2854	4.55459	4.6865	4.85175	0.730813
Chr2	13210248	13211111	6.80735	6.25267	6.47978	6.84235	0.589685
Chr2	13220501	13222212	6.26209	6.86109	7.02514	7.49185	1.22976
Chr2	13272305	13274610	8.35645	8.09011	8.06474	7.70908	0.647368
Chr2	13277635	13279730	8.29117	8	7.82177	7.41785	0.873318
Chr2	13385405	13386136	6.43879	5.74147	5.88264	5.42626	1.01253
Chr2	13427081	13427733	5.35755	5.9542	6.13443	6.29921	0.941656
Chr2	13436557	13437584	6.8857	6.48784	6.76155	7.2503	0.762458
Chr2	13441323	13441581	4.20945	3.78136	4.52356	4.75489	0.973528
Chr2	13464352	13464669	4.72792	5.46761	5.59991	5.64386	0.915936
Chr2	13529712	13530724	6.32643	7.03342	6.96867	6.77479	0.706994
Chr2	13586167	13586612	5	5.60733	5.77479	5.34873	0.774787
Chr2	13612974	13613527	6.04439	4.93074	5.72792	5.40939	1.11366
Chr2	13690774	13691047	4.91886	5.46761	5.48382	4.83289	0.650926
Chr2	13756066	13756627	5.2854	4.80735	5.59991	5.93074	1.12338
Chr2	13778424	13779494	6.74147	7.35535	7.18488	7.11374	0.613884
Chr2	13796481	13797272	5.96578	6.73132	6.43045	6.33539	0.765535
Chr2	13832988	13833190	4.56986	4.02237	5.01123	4.58496	0.988859
Chr2	13891569	13892732	6.80735	7.43671	7.11894	6.98299	0.629357
Chr2	14097307	14098001	6.20457	5.60733	5.91588	5.87036	0.597241
Chr2	14181432	14181829	4.83289	4.93074	5.15987	5.60733	0.77444
Chr2	14205481	14205753	4.47573	4.55459	3.85798	4.18982	0.696608
Chr2	14282276	14282959	5.72792	6.59991	6.20457	6.17493	0.871992
Chr2	14309836	14310205	5.72792	6.00562	4.91886	5.6865	1.08676
Chr2	14310524	14310963	4.20945	5.46761	4.71425	5.21917	1.25815
Chr2	14326465	14328743	8.35645	8.33985	8.08614	7.76155	0.594901
Chr2	14353373	14353573	3.74147	2.55459	3.78136	3.85798	1.30339
Chr2	14426043	14426931	6.61102	6.73132	7.00562	7.19967	0.588648
Chr2	14518360	14519256	6.90388	6.20457	6.90087	6.8009	0.699311
Chr2	14522752	14523586	6.65464	6.29921	6.67596	7	0.700792
Chr2	14577047	14577969	6.67596	6.7039	6.95128	7.27496	0.599003
Chr2	14612136	14612386	3.74147	4.93074	3.97728	4.2854	1.18927
Chr2	14630206	14630987	6.65464	6.25267	6.85175	6.71425	0.599084
Chr2	14695781	14696542	5.82655	6.59991	5.74147	5.6865	0.913412
Chr2	14813524	14813818	4.35755	4.37504	4.08746	4.75489	0.667425
Chr2	14822844	14823707	6.5157	6.10852	6.75154	6.19476	0.64302
Chr2	14830728	14831540	6.32643	6.91886	6.72451	6.62571	0.592434
Chr2	14849414	14850292	6.633	6.73132	7.0954	7.38586	0.752867
Chr2	14921493	14922191	5.72792	6.41785	6.14975	6.14975	0.689932
Chr2	14944830	14945075	4.56986	4.18982	3.97728	4.06609	0.592576
Chr2	15031912	15032576	6.74147	6.3443	6.35315	6.0607	0.680771
Chr2	15063062	15063756	6.35315	5.74147	5.83289	6.10329	0.61168
Chr2	15257530	15258341	6.56224	5.67243	6.26209	6.07146	0.889817
Chr2	15370487	15370856	5.53138	4.93074	5.5157	5.62205	0.691314
Chr2	15406021	15406276	4.83289	4.02237	5.10852	5.2384	1.21604
Chr2	15409048	15409899	6.65464	6.45533	7.04439	6.90989	0.589067
Chr2	15473929	15474383	5.6865	5.74147	5.67243	4.96578	0.775683
Chr2	15505221	15505812	5.21917	6.45533	5.59991	5.26679	1.23616
Chr2	15672282	15672748	5.57743	5.07682	5.90689	5.82018	0.830075
Chr2	15687420	15687893	5.2854	5.36632	5.9542	5.67243	0.668794
Chr2	15779094	15779544	5.42626	6.10852	5.36632	5.2854	0.823122
Chr2	15802199	15802607	5.46761	6.05528	5.57743	5.48382	0.587677
Chr2	15838768	15839129	5.72792	5.07682	5.48382	5.26679	0.651105
Chr2	15914065	15914703	6.07146	6.29921	5.9542	6.55842	0.604224
Chr2	16049992	16051493	8.14338	8.17617	8.13314	7.55075	0.625426
Chr2	16064412	16065071	6.10852	5.60733	6.17493	6.2384	0.631074
Chr2	16067629	16068078	5.42626	4.6865	5.07682	5.18982	0.739764
Chr2	16091081	16092218	6.98299	6.25267	6.71425	6.74147	0.730328
Chr2	16102024	16102688	6.13955	5.18982	6.01123	6.27612	1.0863
Chr2	16130412	16131152	6.04439	5.82018	6.09276	6.52748	0.707298
Chr2	16183592	16184032	5.72792	6.16491	5.33985	5.2854	0.879505
Chr2	16381503	16382877	6.90388	6.7039	6.67596	6.29002	0.613863
Chr2	16423703	16424156	5.2854	6.10852	5.36632	5.46761	0.823122
Chr2	16507839	16508858	6.80735	6.94983	6.3837	7.07948	0.69578
Chr2	16537721	16538357	6.48784	6.16491	5.70736	5.77479	0.780481
Chr2	16540207	16540438	5.08746	5.07682	4.33985	4.53916	0.747613
Chr2	16556851	16557733	6.45943	5.67243	6.45533	6.87652	1.20409
Chr2	16588643	16589975	6.80735	7.43671	7.14211	7.29232	0.629357
Chr2	16688569	16688925	5.08746	4.6865	5.30378	4.62936	0.674424
Chr2	16778372	16779265	7.29232	6.66888	7.07948	6.84235	0.623437
Chr2	17125525	17125913	4.56986	5.82018	4.89482	4.92481	1.25032
Chr2	17195265	17195820	6.04439	6.25267	5.74147	5.56986	0.68281
Chr2	17295842	17296318	4.65821	6.10852	5.19967	5.64386	1.45031
Chr2	17403888	17404152	4.65821	3.78136	4.22882	4.16993	0.876852
Chr2	17406641	17407214	5.72792	6.3443	5.64386	5.79442	0.70044
Chr2	17550375	17551144	6.10852	6.633	6.76155	6.44294	0.653027
Chr2	17572344	17573363	7.15735	6.91886	6.69697	6.52748	0.62987
Chr2	17596811	17597523	6.26209	6.91886	6.48784	6.64386	0.656768
Chr2	17603055	17603450	5.53138	4.55459	4.84549	4.83289	0.976793
Chr2	17718718	17719958	6.45943	6.29921	6.87652	7.03342	0.734215
Chr2	17763594	17764174	5.96578	5.67243	6.29002	6.14975	0.617594
Chr2	17825219	17825799	5.82655	4.18982	5.01123	5.03342	1.63672
Chr2	17916527	17916746	4.56986	4.37504	3.97728	4.06609	0.592576
Chr2	17991240	17992083	6.29921	6.20457	6.29921	7.08746	0.882892
Chr2	18042256	18042486	4.20945	3.78136	4.55459	3.6865	0.868088
Chr2	18111768	18112473	6.78463	6.41785	6.26209	6.16491	0.619728
Chr2	18193069	18193756	6.45943	6.56605	5.88264	6.03342	0.683411
Chr2	18271081	18271708	5	5.67243	5.39232	5.76155	0.761551
Chr2	18299402	18300462	6.45943	7.03342	7.19229	7.16491	0.732861
Chr2	18451337	18452000	5.82655	6.45533	6.19476	6.01123	0.628779
Chr2	18495487	18496042	5.6865	6.16491	5.82018	6.37938	0.692878
Chr2	18551600	18552184	6.35315	5.74147	6.17493	6.01123	0.61168
Chr2	18556189	18556656	6.2384	5.60733	6.14975	5.96578	0.631074
Chr2	18567801	18568604	6.32643	6.45533	6.5157	6.98868	0.662255
Chr2	18586010	18586817	7.00282	6.59991	7.2503	7.12153	0.650386
Chr2	18644351	18644969	6.07146	6.59991	5.74147	5.64386	0.956057
Chr2	18663720	18664044	4.83289	5.53138	5.36632	5.15987	0.698491
Chr2	18712664	18713219	5.87036	5.36632	5.17991	4.58496	1.2854
Chr2	18789537	18790384	6.69697	6.48784	6.39232	7.07948	0.687167
Chr2	18804436	18805040	5.77479	5.8857	5.70736	5.06609	0.819607
Chr2	18805766	18806281	5.62205	5.07682	5.03342	4.92481	0.697239
Chr2	18809648	18810775	6.78463	6.59991	6.36632	5.67243	1.11221
Chr2	18863650	18864735	6.82655	6.45533	6.73132	7.19229	0.736966
Chr2	19072254	19073107	6.8857	6.45533	7.15735	6.84235	0.70202
Chr2	19104668	19105925	6.67596	7.19967	6.66534	7.44087	0.775533
Chr2	19109646	19110310	6.45943	6.05528	6.44294	6.6865	0.631218
Chr2	19165924	19166852	6.35315	6.16491	6.17493	7.18488	1.01997
Chr2	19191914	19193028	6.82655	6.41785	6.95128	7.50383	1.08597
Chr2	19200535	19201021	5.77479	6.25267	6.20457	6.3837	0.608917
Chr2	19229142	19230388	6.56224	7.15228	7.19229	7.31288	0.750641
Chr2	19261611	19262147	4.47573	5.36632	5.46761	6	1.52427
Chr2	19272307	19272996	6.04439	5.67243	6.2384	6.40939	0.736966
Chr2	19276980	19277850	6.78463	6.10852	6.45533	6.45533	0.67611
Chr2	19387671	19387917	4.20945	4.55459	4.64386	4.80735	0.597902
Chr2	19388647	19390386	6.90388	7.29232	7.20457	7.66711	0.76323
Chr2	19414918	19415645	6.16491	5.53138	5.83289	6.01123	0.633525
Chr2	19441665	19441884	4.20945	3.78136	4.47573	4.10852	0.694374
Chr2	19558181	19559486	6.80735	6.73132	6.94251	7.37721	0.645891
Chr2	19670442	19671130	5.87036	6.66888	6.20457	6.20945	0.79852
Chr2	19679670	19680466	6.69697	6.16491	6.5812	6.76155	0.596644
Chr3	11887	12163	4.91886	4.18982	4.37504	4.53916	0.729039
Chr3	46549	47783	6.78463	7.17493	7.0607	7.40088	0.616245
Chr3	51546	52397	6.26209	5.82018	6.5157	6.3966	0.695521
Chr3	65140	65894	6.76321	6.16491	6.65464	6.44294	0.598305
Chr3	182530	182946	5.08746	5.82018	5.79442	5.2384	0.732716
Chr3	194366	194662	5	5.74147	4.89482	5.45121	0.846649
Chr3	201124	201721	6.10852	5.67243	6.32643	6.01123	0.654004
Chr3	226005	226777	6.53528	6.8009	6.43045	6.14975	0.651153
Chr3	240798	241033	4.72792	2.55459	2.85798	3.14975	2.17333
Chr3	241817	242279	5.35755	5.67243	4.76155	4.97728	0.910874
Chr3	245561	245954	4.91886	5.18982	5.57743	5.82018	0.901316
Chr3	266570	267085	5.57743	4.80735	5.2854	5.07682	0.770074
Chr3	350675	351513	6.40939	5.82018	6.69697	6.26209	0.876789
Chr3	385280	386629	7.05528	7.45943	7.50383	7.69523	0.639946
Chr3	398077	399658	6.78463	6.8009	7.33316	7.70908	0.924449
Chr3	424227	427060	7.84862	7.67948	8.20579	8.38316	0.703684
Chr3	465811	467078	5.35755	5.18982	6.35315	7.27496	2.08514
Chr3	590436	591057	6.56224	6.25267	6.26209	5.90689	0.655352
Chr3	601511	602262	6.76321	6.00562	6.30834	6.16491	0.757588
Chr3	655081	655491	5.2854	6.05528	5.10852	5.87036	0.946758
Chr3	697336	697540	3.93074	4.55459	4.42626	4.42626	0.623852
Chr3	762612	763112	5.42626	4.37504	4.84549	5.18982	1.05123
Chr3	777616	778405	6.633	6.25267	6.86728	6.77479	0.614613
Chr3	831201	831900	5.72792	6.66888	6.43045	6.16491	0.940965
Chr3	850312	851098	6.07146	6.56605	5.93664	6.14975	0.629416
Chr3	958665	958875	4.47573	3.35755	3.55459	3.72792	1.11818
Chr3	995390	996312	6.61102	6.73132	6.54303	7.19229	0.649261
Chr3	1004351	1004993	5.57743	6.3443	5.76155	5.62205	0.766867
Chr3	1113330	1113669	5.6865	5.60733	5.41785	5.07682	0.609685
Chr3	1219100	1219524	5.46761	3.78136	5.2854	5.45121	1.68625
Chr3	1258902	1259721	6.10852	5.8857	6.5812	6.2384	0.695504
Chr3	1289314	1290630	6.90388	7.29232	7.40939	7.55459	0.650707
Chr3	1462329	1462829	5.53138	4.80735	5.48382	5.83289	1.02554
Chr3	1612752	1613066	5.15987	4.93074	5.36632	4.67243	0.693897
Chr3	1632279	1632759	5.96578	6.10852	5.41785	5.66534	0.690672
Chr3	1727335	1728229	6.29921	6.97728	6.79116	6.8009	0.678072
Chr3	1743535	1744172	5.77479	6.41785	6.21917	5.96578	0.643065
Chr3	1755634	1756495	6.04439	5.07682	5.74147	6.47978	1.40296
Chr3	1763370	1763920	5	5.60733	6.0607	5.62205	1.0607
Chr3	1790907	1791849	6.45943	5.82018	6.01123	6.224	0.639253
Chr3	1843440	1844044	5.62205	6.25267	5.79442	5.77479	0.630614
Chr3	1926957	1927811	6.2384	6.86109	6.56605	6.46352	0.622682
Chr3	1929018	1929568	5.6865	5.60733	5.07682	4.96578	0.720716
Chr3	1940987	1941779	6.3837	6.97728	6.59246	6.56605	0.593576
Chr3	1984216	1985032	6.43879	7.17493	6.80896	6.29002	0.884907
Chr3	2014622	2015552	6.61102	6.00562	6.3837	6.59246	0.6054
Chr3	2020198	2020921	6.13955	5.53138	6.32643	6.44294	0.911562
Chr3	2066569	2067435	6.29921	6.16491	6.79116	6.60363	0.626256
Chr3	2073360	2073855	5.72792	5.2854	5.39232	5.03342	0.694497
Chr3	2103784	2103996	4.35755	3.78136	4.37504	4.37504	0.59368
Chr3	2129583	2130403	5.91289	6.53138	6.3837	6.85175	0.93886
Chr3	2136278	2136995	6.04439	5.8857	6.3837	6.55842	0.672724
Chr3	2188831	2189396	6.16491	5.07682	5.74147	5.93074	1.08809
Chr3	2225161	2225452	4.72792	5.53138	5.03342	4.75489	0.803461
Chr3	2284734	2285612	7.01959	6.41785	6.53528	6.85175	0.601738
Chr3	2299731	2300807	6.48784	7.26913	6.68124	7.00562	0.781287
Chr3	2327033	2327528	5.21917	5.60733	5.82018	5.64386	0.60101
Chr3	2384511	2385883	7.18735	7.5812	7.69	7.85643	0.669073
Chr3	2417235	2417865	5.91289	5.67243	6.27612	5.70736	0.603699
Chr3	2451471	2452638	7.05528	6.41785	6.87652	7.00562	0.63743
Chr3	2472328	2474227	7.50779	8.15861	7.83605	7.81057	0.650815
Chr3	2479416	2480369	6.90388	6.20457	6.7039	6.48784	0.699311
Chr3	2526429	2527415	6.67596	6.7039	6.0607	6.35315	0.643208
Chr3	2615482	2616918	6.80735	7.10329	7.04439	7.59619	0.788835
Chr3	2626945	2627285	4.47573	4.6865	5.15987	5.3837	0.907971
Chr3	2636045	2636348	4.72792	5.53138	5.10852	5.21917	0.803461
Chr3	2653114	2654121	7.07414	5.53138	6.85175	6.90087	1.54276
Chr3	2664286	2664666	5.62205	4.6865	5.39232	5.15987	0.935551
Chr3	2703051	2703553	5.62205	6.48784	5.87036	6.03342	0.865788
Chr3	2712316	2712671	5	4.18982	4.71425	4.85175	0.810175
Chr3	2713394	2713913	5.62205	6.25267	5.48382	5.77479	0.76885
Chr3	2740647	2741247	6.76321	6.25267	6.20457	6.10329	0.659925
Chr3	2793083	2793470	4.72792	5.46761	5.59991	5.60733	0.87941
Chr3	2822436	2822679	4.20945	5.36632	4.76155	5.07682	1.15687
Chr3	2873374	2874157	6.07146	6.89178	6.8009	6.89178	0.820321
Chr3	2889416	2890366	6.84235	6.00562	6.73132	7.18488	1.17925
Chr3	2910604	2911297	5.91289	5.46761	6.09276	6.34873	0.881123
Chr3	2983038	2983716	5.53138	6.10852	6.19476	5.70736	0.663375
Chr3	3037866	3038234	5.53138	4.93074	4.93074	4.97728	0.600644
Chr3	3088185	3088390	4.06609	5.07682	4.2854	5.15987	1.09378
Chr3	3118474	3119100	5.62205	6.16491	5.46761	5.62205	0.697301
Chr3	3154354	3154612	4.20945	4.80735	4.80735	4.62936	0.597902
Chr3	3165314	3166111	6.72451	7.03342	6.41785	6.93074	0.61557
Chr3	3208233	3208997	6.32643	6.10852	6.5812	6.72451	0.615989
Chr3	3234211	3235123	6.32643	6.45533	6.13443	6.82337	0.688941
Chr3	3397828	3398030	4.20945	3.35755	3.97728	3.45943	0.851901
Chr3	3499745	3500866	7.26209	7.07948	6.59246	6.94837	0.669638
Chr3	3579770	3580053	4.91886	4.02237	4.80735	4.75489	0.896495
Chr3	3591662	3592822	7.42626	7.47978	7.63209	8.37069	0.944423
Chr3	3745141	3745557	5.42626	5.36632	5.33985	4.75489	0.671377
Chr3	3782223	3782961	6.20457	5.74147	6.49985	6.26209	0.758379
Chr3	3843241	3843973	6.07146	5.60733	6.10329	6.33539	0.72806
Chr3	3846766	3847603	5.96578	6.8009	6.17493	6.35315	0.835116
Chr3	3859176	3859775	5.15987	5.67243	5.97728	5.90689	0.817409
Chr3	3890307	3890669	5.2854	3.55459	5.01123	5.2854	1.73081
Chr3	3934167	3934709	6.10852	5.2854	5.82018	6.08746	0.823122
Chr3	4058725	4059208	5.62205	4.93074	5.64386	5.21917	0.713119
Chr3	4078843	4079678	6.96578	6.53138	7.14211	6.3966	0.745502
Chr3	4180447	4181430	6.76321	7.10329	7.03892	6.50779	0.595493
Chr3	4253794	4254271	5.42626	6.29921	5.88264	5.66534	0.872943
Chr3	4265806	4266454	6.20457	6.82972	6.17493	6.0607	0.769027
Chr3	4269990	4270225	4.35755	5.18982	4.84549	5.26679	0.909235
Chr3	4329408	4330243	6.8857	6.10852	6.8392	6.43045	0.777172
Chr3	4367128	4367903	6.43879	5.82018	6.32643	6.37938	0.618613
Chr3	4465193	4465526	4.56986	4.80735	5.33985	5.03342	0.769994
Chr3	4480566	4481754	6.67596	6.633	7.28771	7.25739	0.654717
Chr3	4495105	4495933	6.92481	6.89178	6.74147	7.40939	0.667924
Chr3	4544922	4546011	6.29921	6.20457	5.91588	6.95128	1.03541
Chr3	4557786	4558641	6.16491	6.94983	6.65464	6.69697	0.78492
Chr3	4560517	4562095	8.0954	7.03342	7.0607	6.8857	1.2097
Chr3	4591073	4591371	5.21917	5.82018	5.2854	4.92481	0.895366
Chr3	4595842	4596846	6.84235	7.19967	6.62571	6.56605	0.633618
Chr3	4662638	4663363	6.53528	6.20457	6.02791	5.94251	0.592761
Chr3	4704602	4705592	6.07146	6.8009	6.64386	6.62571	0.729438
Chr3	4818465	4818941	5.2854	5.74147	5.59991	6.08746	0.802061
Chr3	4908853	4909668	6.56224	5.9542	6.0607	5.98584	0.608046
Chr3	4939566	4939789	5.21917	5.9542	5.21917	5.45121	0.735028
Chr3	4957544	4958150	6.00562	5.2854	5.84549	5.79442	0.720222
Chr3	5000379	5001091	6.00562	6.37938	6.30834	6.64386	0.638232
Chr3	5020097	5021271	6.3837	7.00562	6.94251	6.89178	0.62192
Chr3	5037154	5038128	7.26209	6.97728	7.35975	7.64566	0.668379
Chr3	5056154	5058092	6.84235	6.86109	7.21675	7.73132	0.888969
Chr3	5061957	5063954	7.98584	7.73132	8.14019	8.52307	0.791753
Chr3	5111934	5112595	5.91289	6.59991	6.17493	6.44294	0.687024
Chr3	5140591	5141469	6.76321	6.10852	6.56605	6.54303	0.654688
Chr3	5142129	5142426	3.93074	4.18982	4.55459	4.2854	0.623852
Chr3	5144900	5145777	6.61102	6.29921	6.89178	6.73132	0.592576
Chr3	5348771	5349168	4.91886	5.36632	5.55459	5.64386	0.724993
Chr3	5500756	5501463	6.07146	5.9542	5.34873	6	0.722734
Chr3	5527544	5528666	7.26209	6.59991	7.14975	7.1267	0.662182
Chr3	5556872	5558210	7.23122	6.94983	6.80896	7.43671	0.627747
Chr3	5573665	5574242	6.65464	6.45533	6.16491	5.93074	0.723899
Chr3	5599699	5600612	6.20457	6.82972	6.39232	6.2384	0.625152
Chr3	5638082	5638542	5.15987	5.8857	5.62205	5.6865	0.725825
Chr3	5661586	5661870	5.08746	5.74147	5.09803	5.30378	0.654004
Chr3	5731579	5732310	6.61102	6.00562	6.13443	6.62571	0.620084
Chr3	5814613	5815301	5.96578	6.05528	5.30378	5.74147	0.751502
Chr3	5893603	5894485	5.96578	6.633	6.61102	6.61102	0.667211
Chr3	5907270	5907889	6.26209	6.89178	6.5812	6.13955	0.752232
Chr3	5960858	5961221	5.21917	4.80735	4.71425	4.2854	0.933766
Chr3	5965882	5966668	6.26209	5.8857	6.48784	6.40939	0.602144
Chr3	5992076	5992832	6.69697	5.74147	6.2384	6.29921	0.955501
Chr3	6147918	6148801	6.78463	6.10852	6.30834	6.58496	0.67611
Chr3	6154335	6154842	6.2384	5.60733	5.5157	5.42626	0.81214
Chr3	6155658	6155959	4.65821	5.18982	4.55459	4.2854	0.904422
Chr3	6323253	6323690	5.2854	5.46761	5.70736	5.93074	0.645335
Chr3	6352463	6353055	5.21917	5.9542	5.74147	6.11374	0.894574
Chr3	6383907	6384622	6.07146	5.60733	5.10852	5.3837	0.962938
Chr3	6415847	6416607	6.29921	5.67243	6.20457	6.33539	0.662965
Chr3	6557366	6557694	4.91886	5.53138	4.6865	4.90087	0.844881
Chr3	6613140	6614095	7.29232	7.61195	7.17493	6.94837	0.66358
Chr3	6659085	6659754	6.72451	6.05528	6.10329	6.27612	0.669231
Chr3	6670960	6671500	6.20457	5.36632	5.74147	5.79442	0.838249
Chr3	6703275	6704170	6.58871	5.60733	6.61102	6.54303	1.00369
Chr3	6799414	6799701	4.35755	3.55459	3.93074	4.33985	0.802963
Chr3	6899791	6900028	3.93074	4.55459	3.61471	3.85798	0.939879
Chr3	6926307	6927214	7.18735	6.56605	7	6.95128	0.621298
Chr3	6948782	6949144	5.21917	5.8857	5.57743	5.79442	0.666528
Chr3	7007980	7008709	6.07146	5.8857	5.59991	6.224	0.624089
Chr3	7020016	7020329	5.35755	3.55459	4.6865	4.58496	1.80296
Chr3	7062772	7063392	5.96578	6.41785	5.76155	6.04439	0.656301
Chr3	7071342	7071994	6.16491	5.60733	6.09276	6.224	0.616671
Chr3	7087534	7088104	5.96578	5.8857	5.6865	6.29002	0.603518
Chr3	7092235	7092722	5.82655	5.18982	5.41785	5.40939	0.636724
Chr3	7103892	7104592	8.11114	8.35645	8.91289	7.82177	1.09112
Chr3	7262681	7263303	5.96578	5.67243	6.13443	6.27612	0.603699
Chr3	7275530	7276916	7.58496	7.80735	7.23601	6.86728	0.940076
Chr3	7323774	7324682	6.65464	6.41785	6.13443	5.83289	0.821746
Chr3	7348486	7348925	5.42626	4.6865	4.84549	4.97728	0.739764
Chr3	7417747	7418503	6.53528	5.8857	5.96578	6.11374	0.649579
Chr3	7474819	7475659	6.84235	7.35535	6.62571	6.76487	0.729642
Chr3	7560731	7561274	5.57743	6.25267	5.5157	5.66534	0.736966
Chr3	7567604	7567942	5.46761	5.9542	5.33985	4.90087	1.05333
Chr3	7602924	7603849	6.48784	7.07948	6.86728	6.65464	0.591645
Chr3	7789655	7790024	4.65821	5.2854	5.01123	5.45121	0.793
Chr3	7795091	7795637	5.96578	6.00562	5.30378	5.56986	0.701844
Chr3	7832754	7833440	6.26209	6.16491	6.09276	5.66534	0.596759
Chr3	7918090	7918884	6.10852	6.91886	6.14975	6.61102	0.810339
Chr3	7933336	7934038	6.96578	6.97728	6.17493	6.43045	0.802354
Chr3	7974810	7975376	5.82655	6.41785	6.09276	5.9542	0.591304
Chr3	7998889	7999562	6.72451	6.16491	6	5.46761	1.25691
Chr3	8057923	8058720	5.87036	6.8009	6.73132	6.24793	0.930535
Chr3	8115114	8116313	6.35315	6.48784	6.95128	6.77479	0.598138
Chr3	8139352	8140002	6.10852	6.8009	6.36632	6.47978	0.692375
Chr3	8203401	8203981	6.20457	6.633	6.41785	5.96578	0.667211
Chr3	8236018	8236774	6.00562	6.48784	5.6865	6	0.80134
Chr3	8410625	8410959	5.35755	5.07682	4.71425	5.2854	0.643306
Chr3	8460028	8460895	6.94544	6.3443	6.633	6.72451	0.601148
Chr3	8476568	8477027	5.62205	6.05528	5.87036	5.45121	0.604071
Chr3	8552208	8552801	5	5.46761	6.16491	6.10329	1.16491
Chr3	8573483	8574447	6.40939	7.00562	6.52356	6.46352	0.596234
Chr3	8575084	8575514	5.96578	5.36632	5.67243	5.3837	0.599462
Chr3	8700381	8701030	5.87036	5.53138	6.33539	6.30834	0.804009
Chr3	8762347	8762816	5.35755	6.00562	5.67243	6.29002	0.932467
Chr3	8822141	8822919	6.69697	6.10852	6.41785	6.6865	0.588443
Chr3	8881066	8881839	6.2384	5.60733	5.70736	5.85175	0.631074
Chr3	8928871	8929416	6.2384	5.46761	5.46761	5.93074	0.770799
Chr3	8963606	8964159	5.77479	6.37938	5.79442	5.9542	0.604591
Chr3	8968450	8968662	4.56986	5.36632	4.91886	4.83289	0.796467
Chr3	9046634	9047209	5.6865	5.46761	5.10852	5.82018	0.711655
Chr3	9055337	9056417	6.94544	6.76155	6.21917	6.35315	0.726275
Chr3	9060817	9062432	7.74987	7.55842	7.5216	7.06878	0.681091
Chr3	9084646	9085403	6.5157	7.17493	6.44294	6.77479	0.731982
Chr3	9122847	9123203	4.83289	5.53138	4.91886	4.50779	1.02359
Chr3	9154591	9155761	7.35315	6.76155	7.16742	7.14211	0.591596
Chr3	9282079	9282494	5.2854	5.07682	4.91886	4.06609	1.21931
Chr3	9303122	9303581	5.72792	4.37504	5.34873	5.46761	1.35288
Chr3	9530693	9531294	5.15987	5.18982	5.90689	5.60733	0.747019
Chr3	9556904	9557462	5.57743	6.00562	5.34873	5.07682	0.928809
Chr3	9579613	9579994	4.20945	4.93074	5.15987	5.5157	1.30625
Chr3	9722488	9723824	6.96578	7.17493	7.29347	7.94398	0.978196
Chr3	9809712	9810931	6.35315	6.20457	6.67596	7.01681	0.812237
Chr3	9813292	9814670	7.05528	7.49785	7.44915	7.72195	0.666671
Chr3	9826461	9828751	7.95855	7.71596	8.0182	8.32418	0.608219
Chr3	9850705	9851280	5.46761	5.67243	6.01123	6.13955	0.671946
Chr3	9934540	9935532	6.13955	5.9542	6.35315	6.54303	0.588836
Chr3	9951197	9952062	5.96578	6.73132	6.46352	6.37938	0.765535
Chr3	9955448	9956044	5.35755	5.9542	5.9542	5.74147	0.596644
Chr3	10003874	10004192	5	5.53138	4.71425	4.97728	0.817136
Chr3	10017355	10018382	6.78463	5.60733	6.47978	6.46352	1.1773
Chr3	10121092	10122137	6.35315	7.10329	6.68124	6.59246	0.750141
Chr3	10256479	10256680	3.52356	5.2854	4.18982	4.18982	1.76184
Chr3	10351323	10351992	5.62205	6.37938	6.14975	6.29921	0.757327
Chr3	10506826	10507175	4.83289	5.2854	4.64386	4.90087	0.641546
Chr3	10695024	10695239	3.93074	3.35755	4.02237	4.10852	0.750972
Chr3	10782164	10783299	7.54496	6.89178	7.16742	7	0.653181
Chr3	10794705	10795458	6.2384	5.67243	6.26209	6.35315	0.680721
Chr3	10876105	10876362	4.65821	4.80735	3.55459	2.85798	1.94937
Chr3	10911285	10912697	6.32643	6.82972	6.90087	7.18239	0.855965
Chr3	11383268	11383682	4.83289	4.37504	5.01123	5.81378	1.43874
Chr3	11422419	11422635	2	4.55459	1.70044	3.30378	2.85415
Chr3	11561599	11561834	4.06609	4.6865	3.02237	3.45943	1.66413
Chr3	11566528	11566836	4.91886	3.78136	4.55459	4.50779	1.1375
Chr3	11746583	11746785	4.20945	1.58496	3.78136	3.78136	2.62449
Chr3	11974239	11974594	5.2854	4.80735	4.6865	5.15987	0.598902
Chr3	11978431	11979645	6.86728	6.3443	6.73132	7.15735	0.813051
Chr3	11986534	11986901	4.83289	5.18982	4.33985	4.42626	0.849975
Chr3	11987828	11988036	3.74147	4.55459	4.18982	4.10852	0.813122
Chr3	12450601	12451187	5.6865	6.37938	5.72792	6.13955	0.692878
Chr3	13242775	13243045	3.32193	4.02237	3.35755	3.97728	0.70044
Chr3	13372925	13373178	3.93074	5.18982	4.08746	4.50779	1.25909
Chr3	13373397	13373597	4.06609	4.80735	4.02237	3.93074	0.876618
Chr3	13537885	13538556	7.64566	7.77808	8.5157	6.90989	1.60581
Chr3	13540703	13540992	5.35755	5.2854	5.88264	4.50779	1.37485
Chr3	14212483	14212692	3.04439	1.58496	3.02237	2.49185	1.45943
Chr3	14232687	14233325	6.40939	5.67243	6.29921	6.14975	0.736966
Chr3	15167925	15168314	5.53138	4.55459	4.93074	4.97728	0.976793
Chr3	15268795	15269078	4.65821	5.53138	5.03342	5.18982	0.87317
Chr3	15312803	15313012	3.74147	3.02237	3.55459	2.85798	0.883486
Chr3	15367669	15367915	5.21917	4.80735	4.33985	4.70044	0.879319
Chr3	15818689	15818931	4.20945	5.2854	4.97728	4.92481	1.07595
Chr3	16049063	16049299	3.32193	4.18982	3.02237	3.72792	1.16746
Chr3	16191459	16192242	6.13955	5.74147	6.69697	6.94251	1.20105
Chr3	16263138	16263650	6.43879	5.8857	5.82018	5.76155	0.677241
Chr3	16420793	16421457	6.2384	5.67243	5.83289	5.62205	0.616353
Chr3	16501124	16501324	3.52356	3.78136	2.85798	3.78136	0.923379
Chr3	16573009	16573781	5.77479	6.25267	6.3837	6.3966	0.621818
Chr3	16624212	16624991	5.91289	6.8009	6.7039	6.36632	0.888011
Chr3	16732716	16732983	3.93074	4.80735	4.22882	4.06609	0.876618
Chr3	16847147	16847357	3.93074	3.35755	3.35755	3.14975	0.78099
Chr3	16883425	16883870	5.15987	5.67243	5.6865	5.77479	0.614916
Chr3	17134097	17135631	7.07414	7.67948	7.2503	7.45533	0.605339
Chr3	17228581	17229333	6.40939	6.7039	6.2384	7.10329	0.864883
Chr3	17284514	17285038	6.00562	5.18982	5.72792	5.67243	0.8158
Chr3	17285597	17286260	6.29921	5.67243	5.90689	5.59246	0.706751
Chr3	17311827	17313027	6.78463	6.82972	7.45533	7.24317	0.670692
Chr3	17318977	17319347	5.42626	5.07682	5.03342	4.53916	0.887106
Chr3	17337173	17337563	5.08746	5.9542	5.67243	5.76155	0.866733
Chr3	17454122	17454557	5.21917	5.36632	4.52356	4.62936	0.84276
Chr3	17459638	17459941	4.47573	4.93074	4.22882	4.80735	0.701919
Chr3	17481284	17481486	4.47573	3.35755	3.78136	4.58496	1.22741
Chr3	17484695	17484912	3.93074	3.78136	3.24793	3.85798	0.68281
Chr3	17486672	17486995	4.91886	5.46761	5.5157	5.2384	0.596837
Chr3	17493935	17495015	6.82655	6.3443	6.85175	7.05528	0.710987
Chr3	17636494	17637118	6.40939	5.67243	6.14975	6.3966	0.736966
Chr3	17776010	17776247	4.91886	4.18982	4.47573	4.62936	0.729039
Chr3	17893384	17894175	6.13955	6.73132	6.24793	6.41785	0.591768
Chr3	17924527	17924749	4.65821	3.78136	3.45943	3	1.65821
Chr3	17958528	17959098	6.13955	5.07682	5.44294	5.83289	1.06274
Chr3	17962224	17962838	5.57743	6.05528	6.20457	6.14975	0.627142
Chr3	18029500	18030150	6.13955	6.05528	5.77479	5.5157	0.623852
Chr3	18030871	18031924	7.05528	6.59991	6.71425	6.3837	0.671578
Chr3	18040793	18041728	6.58871	7.03342	6.52356	6.43045	0.60297
Chr3	18089237	18089858	5.15987	6.20457	5.87036	6	1.0447
Chr3	18091428	18092381	6.29921	6.20457	6.66534	7.00843	0.803857
Chr3	18125765	18127524	7.22159	6.82972	7.45533	7.56605	0.736331
Chr3	18307361	18307948	5.53138	5.82018	6.10329	6.37938	0.847997
Chr3	18324966	18325325	4.56986	5.2854	5.2854	5.36632	0.796467
Chr3	18422680	18423561	6.92481	6.48784	6.30834	6.53528	0.616473
Chr3	18450455	18451540	7.10852	6.45533	6.43045	6.3837	0.72482
Chr3	18500913	18502003	6.90388	6.97728	7.61471	7.66	0.756114
Chr3	18504132	18504698	6.98299	6.37938	6.5812	6.7039	0.603615
Chr3	18550785	18551418	6.56224	6.00562	5.74147	5.82018	0.820775
Chr3	18557956	18558967	7.26209	6.66888	7.02514	7.37721	0.708326
Chr3	18578403	18578645	5	5.07682	4.64386	4.42626	0.650551
Chr3	18672988	18673620	6.48784	6.37938	6.35315	5.79442	0.693424
Chr3	18674182	18674966	6.35315	6.8009	6.45533	6.20457	0.596329
Chr3	18713648	18713912	4.47573	5.07682	4.84549	4.76818	0.601082
Chr3	18743579	18744154	5.91289	6.20457	5.77479	5.30378	0.90079
Chr3	18800371	18801396	7.07414	6.94983	6.56605	6.33539	0.738751
Chr3	18828983	18829670	6.13955	6.73132	6.5812	6.46352	0.591768
Chr3	18840712	18842033	6.58871	7.03342	7.19229	7.42626	0.83755
Chr3	18922726	18923194	5	5.46761	5.74147	5.34873	0.741467
Chr3	18973305	18974758	7.17243	7.1267	7.60177	7.86109	0.734382
Chr3	18991472	18992092	6.2384	6.53138	6.24793	5.94251	0.588867
Chr3	18997697	18998359	5.82655	6.05528	6.41785	6.16491	0.591304
Chr3	19012607	19012892	4.83289	4.37504	4.80735	4.96578	0.590745
Chr3	19033599	19033799	3.04439	4.80735	4.47573	4.53916	1.76296
Chr3	19161450	19161817	5.2854	4.6865	5.17991	5.03342	0.598902
Chr3	19250245	19250869	6.00562	5.46761	5.57743	6.44294	0.975338
Chr3	19355867	19357065	6.8857	6.29921	6.91886	6.74819	0.619655
Chr3	19388557	19389127	5.53138	4.6865	5.34873	5.34873	0.844881
Chr3	19446599	19447848	6.67596	7.29232	7.25974	7.60918	0.933222
Chr3	19452369	19453070	5.15987	6.16491	5.97728	6.74819	1.58832
Chr3	19521715	19522278	5.77479	4.93074	5.9542	5.9542	1.02346
Chr3	19552225	19552965	5.6865	6.05528	5.70736	6.27612	0.589624
Chr3	19594925	19595809	6.56224	5.9542	6.27612	6.45533	0.608046
Chr3	19627487	19628371	6.67596	7.31288	6.65464	6.93074	0.658247
Chr3	19679150	19679803	5.6865	5.9542	6.32643	6.24793	0.639929
Chr3	19864707	19865394	5.77479	6.41785	6.39232	6.55842	0.783634
Chr3	19874046	19874605	5.77479	5.18982	5.57743	5.96578	0.77596
Chr3	19880607	19880926	4.72792	5.60733	5.2854	4.76818	0.87941
Chr3	19897139	19897862	5.96578	6.633	5.97728	6.26209	0.667211
Chr3	19958955	19959155	3.04439	3.55459	3.93074	3.55459	0.886343
Chr3	20105076	20105975	7.01959	6.37938	6.59246	6.7039	0.640212
Chr3	20120223	20121201	4.72792	6.10852	6.02791	6.8857	2.15778
Chr3	20147181	20148157	7.5216	7.17493	7.2503	6.90087	0.620734
Chr3	20156535	20157094	5.96578	5.74147	6.3837	5.93074	0.642237
Chr3	20351724	20353045	6.67596	7.35535	7.07146	7.00843	0.679394
Chr3	20399731	20400387	6.16491	5.53138	6.10329	6.0607	0.633525
Chr3	20408324	20409106	6.35315	5.67243	6.16491	6.26209	0.680721
Chr3	20420808	20421132	5.15987	4.02237	4.2854	4.53916	1.1375
Chr3	20453626	20454343	6.10852	5.36632	5.6865	5.81378	0.742202
Chr3	20572814	20573720	6.07146	6.29921	6.77149	6.81378	0.742319
Chr3	20587684	20589205	7.01959	7.00562	6.67596	6.07146	0.948128
Chr3	20593628	20594131	5.96578	5.2854	5.59991	5.74147	0.680382
Chr3	20604843	20606050	7.36413	7.17493	7.45533	6.67596	0.77937
Chr3	20695486	20696923	6.78463	6.41785	6.96867	7.23362	0.815767
Chr3	20698483	20699350	6.84235	6.20457	6.82972	6.82337	0.637779
Chr3	20724912	20725567	6.26209	5.53138	6.02791	5.85175	0.730713
Chr3	20896448	20897186	6.82655	6.8009	6.11634	6.48784	0.710205
Chr3	20915560	20916432	6.00562	6.66888	6.52356	6.65464	0.66326
Chr3	21006126	21006483	4.65821	4.02237	4.18982	4.2854	0.635844
Chr3	21012624	21012936	3.93074	5.18982	3.72792	4.06609	1.4619
Chr3	21021163	21021383	4.56986	4.02237	3.35755	3.97728	1.2123
Chr3	21037208	21037612	5.2854	4.55459	5.01123	4.67243	0.730813
Chr3	21059931	21061082	7.09011	7.35535	7.33985	7.80252	0.712404
Chr3	21150669	21151911	8.05189	7.43671	7.64566	7.47371	0.615177
Chr3	21162456	21163289	6.2384	6.73132	7.01681	6.92481	0.778404
Chr3	21238653	21240025	7.23122	7.5812	7.19229	6.96	0.621199
Chr3	21261909	21262560	5.96578	6.59991	6.2384	6.58496	0.634129
Chr3	21275526	21276021	5.82655	6.10852	5.62205	5.34873	0.759796
Chr3	21330626	21331472	6.48784	7.00562	6.8857	7.21675	0.728906
Chr3	21387919	21388134	4.20945	3.78136	4.37504	4.62936	0.847997
Chr3	21445466	21445706	4.56986	4.02237	4.71425	4.58496	0.691878
Chr3	21693158	21693549	5.42626	6.00562	5.34873	5.5157	0.656896
Chr3	21705265	21706074	5.77479	6.25267	6.5157	6.34873	0.740913
Chr3	21732444	21733398	6.35315	6.53138	6.8009	6.20457	0.596329
Chr3	21779614	21780311	6.56224	5.53138	6.11634	6.26209	1.03086
Chr3	21783118	21783461	5	5.8857	5.55459	5.70736	0.885696
Chr3	21918466	21919310	6.26209	5.60733	6.36632	6.37938	0.772048
Chr3	22054196	22055026	6.5157	6.94983	6.29002	6.3837	0.659808
Chr3	22060044	22060302	5.46761	5.07682	4.52356	4.90087	0.944044
Chr3	22061684	22061925	4.72792	5.60733	4.58496	4.22882	1.37851
Chr3	22062593	22062874	5.53138	5.53138	4.52356	4.70044	1.00782
Chr3	22074595	22075479	6.67596	6.20457	6.36632	6.04439	0.631563
Chr3	22085482	22087054	7.12412	6.82972	7.51175	7.32193	0.68203
Chr3	22129919	22130260	5.2854	5.18982	4.6865	4.90087	0.598902
Chr3	22158109	22158749	6.48784	6.25267	5.87036	6.20457	0.617475
Chr3	22290656	22291539	5.82655	6.73132	6.30834	6.47978	0.904771
Chr3	22456126	22456411	4.56986	5.18982	4.84549	4.67243	0.619969
Chr3	22494814	22495492	5.53138	6.37938	6.27612	5.70736	0.847997
Chr3	22501615	22502376	6.07146	6.73132	6.0607	6.2384	0.670623
Chr3	22536532	22537049	5.46761	4.02237	5.19967	4.75489	1.44524
Chr3	22693993	22694463	6.43879	5.74147	5.93664	5.90689	0.697325
Chr3	22696223	22696699	5.6865	6.66888	5.77479	5.70736	0.982384
Chr3	22725978	22726371	5.21917	4.37504	5.44294	5.2384	1.0679
Chr3	22745683	22746595	6.20457	6.20457	6.65464	7.0607	0.856125
Chr3	22749769	22750542	6.16491	6.29921	6.77149	6.72451	0.606583
Chr3	22833184	22833693	6.07146	5.46761	5.67243	5.67243	0.603857
Chr3	22874801	22875143	5.08746	4.37504	4.97728	4.96578	0.712423
Chr3	23030513	23031112	6.20457	5.46761	5.93664	5.89482	0.736966
Chr3	23049600	23050117	6.29921	6.05528	6.13443	5.59246	0.706751
Chr3	23051581	23052266	6.04439	6.66888	6.19476	6.24793	0.624491
Chr3	23137413	23138810	7.01959	7.26913	7.60825	7.43671	0.588664
Chr3	23181505	23182072	5.35755	6.29921	5.93664	6.2384	0.941656
Chr3	23185583	23186273	5.96578	6.7039	6.52356	6.56605	0.738119
Chr3	23197926	23198147	4.20945	4.02237	3.45943	3.78136	0.750022
Chr3	23260625	23261321	5.57743	5.9542	6.29002	6.24793	0.71259
Chr3	23263898	23264801	6.04439	6.7039	6.40939	6.29002	0.659509
Chr3	23289473	23291372	7.4818	7.35535	7.94691	8.04576	0.690409
Chr3	23295272	23296078	6.10852	6.8009	6.35315	6.20945	0.692375
Chr3	23408332	23408755	5.35755	4.37504	5.17991	4.97728	0.982513
Chr4	104193	105173	6.56224	6.97728	7.14975	7.04439	0.587505
Chr4	260468	260954	5.91289	5.46761	6.11634	5.83289	0.648738
Chr4	274224	275180	6.3837	5.74147	6.61102	6.62571	0.884242
Chr4	308087	308314	4.56986	5.18982	4.33985	4.47573	0.849975
Chr4	362344	363606	6.92481	7.1267	6.96867	7.51175	0.58694
Chr4	447525	447816	5	5.07682	4.37504	5.12928	0.754244
Chr4	621011	622512	7.05528	6.8009	7.39017	6.91886	0.589269
Chr4	643144	643703	5.53138	4.6865	5.17991	5.01123	0.844881
Chr4	685916	686620	5.6865	6.45533	6.29921	6.49586	0.809354
Chr4	775760	776249	5.15987	5.9542	5.77479	5.87036	0.794325
Chr4	779769	780177	5	5.8857	5.72792	5.6865	0.885696
Chr4	793688	794409	5.77479	5.60733	5.83289	6.20457	0.597241
Chr4	821898	822098	2.85798	2.55459	3.12928	3.35755	0.802963
Chr4	886585	886912	5.21917	4.55459	5.25739	4.96578	0.702799
Chr4	906237	906503	4.65821	4.02237	4.58496	4.83289	0.810522
Chr4	945631	946930	6.98299	6.86109	7.49185	7.13443	0.630766
Chr4	1054173	1054675	5.53138	4.55459	5.44294	5.48382	0.976793
Chr4	1080154	1080394	4.65821	4.80735	4.08746	4.53916	0.719892
Chr4	1113545	1114032	5.2854	6.16491	5.90689	5.94251	0.879505
Chr4	1127704	1129240	7.76155	7.17493	7.40939	7.44605	0.586626
Chr4	1283868	1284515	5.82655	4.80735	5.15987	5.5157	1.01919
Chr4	1390307	1390612	4.83289	4.18982	4.37504	4.06609	0.766801
Chr4	1415987	1417363	6.86728	7.22159	7.15735	7.45327	0.585992
Chr4	1445796	1446011	3.74147	4.37504	4.18982	4.16993	0.633572
Chr4	1528236	1529162	5.82655	6.37938	6.44294	6.54303	0.716483
Chr4	1580174	1580819	6.43879	6.59991	6.39232	5.98584	0.614071
Chr4	1706034	1706513	5.62205	5.67243	4.80735	4.90087	0.86507
Chr4	1779858	1780278	4.83289	5.8857	5.41785	5.56986	1.05281
Chr4	1797946	1798162	4.35755	5.82018	4.22882	4.50779	1.59136
Chr4	2135984	2136184	4.20945	4.55459	4.80735	4.85175	0.642296
Chr4	2329652	2330117	5.21917	5.53138	4.84549	4.92481	0.685891
Chr4	2432419	2432650	4.72792	4.18982	5.15987	5.12928	0.970047
Chr4	2466659	2467003	4.65821	5.2854	5.46761	5.34873	0.809394
Chr4	2481582	2482297	5.6865	6.29921	6.10329	6.29921	0.612707
Chr4	2593525	2594252	7.10852	7.03342	6.3837	7.2503	0.866594
Chr4	2672397	2673234	6.40939	6.3443	6.26209	6.92481	0.662718
Chr4	3054100	3055543	8.82695	9.01402	8.11114	8.13057	0.902885
Chr4	3060860	3061541	8.25739	8.49635	7.60825	7.66711	0.8881
Chr4	4003391	4004302	8.10591	8.23002	7.65284	7.60084	0.629178
Chr4	4340925	4341130	4.35755	3.02237	3.55459	3.97728	1.33518
Chr4	5149492	5150769	6.82655	6.53138	6.13443	5.82018	1.00637
Chr4	5186342	5187031	6.26209	5.74147	6.32643	6.08746	0.584963
Chr4	5189129	5189765	6.5157	6.76155	6.0607	6.20457	0.700855
Chr4	5410284	5410805	5.21917	6.45533	5.72792	5.6865	1.23616
Chr4	5729184	5729699	5.53138	4.93074	5.09803	4.92481	0.606569
Chr4	5778785	5779373	6.2384	6.3443	5.59991	6.224	0.744383
Chr4	5795121	5795411	4.20945	4.02237	3.55459	3.6865	0.654865
Chr4	5927461	5927680	4.35755	4.6865	4.02237	3.78136	0.905141
Chr4	5993553	5994203	6.13955	6.66888	6.02791	6.33539	0.640979
Chr4	6188812	6189662	6.45943	5.36632	6.5157	6.40939	1.14938
Chr4	6223494	6224074	5.46761	6.05528	5.6865	5.90689	0.587677
Chr4	6310096	6310825	6.3837	6.73132	6.14975	6.08746	0.643856
Chr4	6420442	6421360	6.45943	6.00562	5.83289	6.08746	0.626542
Chr4	6478320	6479191	6.56224	6.94983	6.40939	6.30834	0.641488
Chr4	6645813	6646083	4.20945	4.93074	4.6865	4.80735	0.721284
Chr4	6710371	6711087	5.72792	6.59991	5.93664	6.3837	0.871992
Chr4	6715238	6715811	5.82655	5.46761	5.90689	6.29002	0.822413
Chr4	6734091	6734596	5.15987	6.48784	5.44294	5.77479	1.32797
Chr4	6755833	6756536	6.84235	6.16491	6.60363	6.19476	0.677443
Chr4	6794800	6795467	5.72792	6.73132	6.04439	6.34873	1.0034
Chr4	6946564	6947345	6.35315	5.67243	6.43045	6.17493	0.758027
Chr4	7177194	7177820	6.2384	6.16491	5.55459	5.85175	0.683816
Chr4	7180388	7180588	2.85798	3.55459	3.72792	3.45943	0.869939
Chr4	7188737	7189782	6.86728	6.82972	6.633	6.26209	0.605184
Chr4	7304606	7305073	5.6865	5.9542	5.33985	5.96578	0.625934
Chr4	7336667	7337196	5.53138	4.55459	5.17991	5.34873	0.976793
Chr4	7342862	7343504	5.6865	6.59991	6.17493	6.34873	0.913412
Chr4	7351582	7352991	6.80735	7.0607	7.41363	7.35315	0.606273
Chr4	7441750	7441970	4.83289	5.18982	4.47573	4.85175	0.714091
Chr4	7454829	7455240	5.08746	4.55459	5.03342	5.2384	0.683816
Chr4	7462691	7463222	5.35755	5.82018	5.79442	5.96578	0.608232
Chr4	7469997	7470711	6.74147	5.9542	6.24793	5.94251	0.798952
Chr4	7480807	7481652	5.35755	5.46761	6.20457	6.48784	1.13029
Chr4	7586083	7586867	4.72792	5.36632	5.5157	6.60363	1.87571
Chr4	7590249	7590888	5.96578	5.46761	5.72792	6.29921	0.831602
Chr4	7613412	7613929	5.6865	6.20457	5.62205	5.54689	0.657677
Chr4	7645947	7646663	6.26209	6.10852	5.48382	5.76155	0.778279
Chr4	7651679	7652167	5.42626	6.10852	6	6.04439	0.68226
Chr4	7806809	7807933	6.78463	6.16491	6.78463	6.59246	0.619728
Chr4	7903260	7904050	6.20457	6.86109	6.2384	6.44294	0.656516
Chr4	8021031	8022053	6.45943	6.45533	6.11634	5.83289	0.626542
Chr4	8048179	8048382	4.06609	3.78136	4.42626	3.55459	0.871676
Chr4	8078933	8079420	5.77479	4.37504	4.97728	5.36632	1.39975
Chr4	8187958	8188531	5.15987	6.10852	5.88264	5.66534	0.948653
Chr4	8334073	8335470	8.3208	7.88341	7.89026	7.70908	0.611717
Chr4	8362179	8362665	5.15987	5.82018	5.70736	5.81378	0.660308
Chr4	8407403	8407842	5.35755	4.37504	5.17991	5.15987	0.982513
Chr4	8440000	8440869	6.5157	6.45533	6.69697	5.96578	0.731183
Chr4	8464053	8464304	4.83289	3.78136	4.42626	4.16993	1.05153
Chr4	8551251	8551618	5.53138	5.9542	5.39232	5.07682	0.877381
Chr4	8605128	8605875	6.10852	5.82018	6.5157	6.46352	0.695521
Chr4	8614043	8614961	6.13955	6.16491	7.00562	6.61102	0.866073
Chr4	8651660	8652174	6.04439	5.07682	5.88264	5.90689	0.967579
Chr4	8837978	8838321	4.06609	4.93074	5.33985	5.36632	1.30023
Chr4	8860580	8861564	6.633	5.82018	6.66534	6.48784	0.845157
Chr4	8890611	8890831	4.47573	4.18982	4.91886	4.22882	0.729039
Chr4	8921390	8922012	5	5.9542	6.09276	6.13955	1.13955
Chr4	8984746	8985477	6.29921	6.7039	6.75154	7.00562	0.706417
Chr4	9001199	9001942	6.07146	7.00562	6.43045	6.43045	0.934162
Chr4	9017304	9018091	6.65464	6.20457	5.93664	6.11374	0.717998
Chr4	9036244	9036772	5.82655	5.18982	5.74147	5.60733	0.636724
Chr4	9038176	9038625	5.46761	5.67243	5.2854	5.07682	0.59561
Chr4	9040649	9041158	5.72792	5.18982	6.07146	5.45121	0.881638
Chr4	9044782	9045744	7.30606	6.7039	7.29347	6.98868	0.602158
Chr4	9105606	9106399	6.61102	6.37938	5.96578	6.30834	0.645241
Chr4	9141158	9141381	3.04439	4.02237	4.37504	4.16993	1.33065
Chr4	9248994	9250140	6.26209	6.86109	6.77149	7.07414	0.812047
Chr4	9350086	9350558	5.87036	5.2854	5.53138	5.26679	0.603578
Chr4	9376639	9377133	5.82655	6.00562	5.59991	5.34873	0.656896
Chr4	9394217	9394704	5.21917	6.05528	5.25739	5.88264	0.836114
Chr4	9428259	9428863	6.16491	5.67243	5.53138	5.62205	0.633525
Chr4	9470444	9470912	5.42626	4.93074	5.57743	5.21917	0.646691
Chr4	9555293	9555783	5.91289	5.67243	5.62205	5.12928	0.783606
Chr4	9558733	9559072	5	5.18982	4.6865	4.33985	0.849975
Chr4	9580818	9581383	5.57743	5.2854	5.96578	5.90689	0.680382
Chr4	9589552	9590122	6.04439	5.07682	5.70736	5.48382	0.967579
Chr4	9681176	9681914	6.16491	6.76155	6.30834	6.43045	0.596644
Chr4	9685941	9686993	7.01959	6.20457	6.46352	6.74819	0.81502
Chr4	9759305	9760240	7.27612	7.41363	7.19967	6.77479	0.638841
Chr4	9780377	9780893	5.46761	5.9542	5.88264	6.11374	0.646137
Chr4	9833699	9834842	7.29232	7.17493	6.96867	6.60363	0.688695
Chr4	9850166	9850669	5.15987	5.07682	4.22882	5.36632	1.1375
Chr4	9895976	9896387	5.82655	5.74147	5.17991	4.92481	0.901736
Chr4	9928661	9929507	7.36413	7.03342	6.76155	7.11374	0.602583
Chr4	9977228	9977773	6.45943	6.10852	6.07146	5.85175	0.607683
Chr4	10033211	10034065	6.20457	4.80735	5.44294	5.85175	1.39722
Chr4	10048816	10049340	5.46761	5.67243	5.82018	6.11374	0.646137
Chr4	10142941	10143186	4.65821	4.93074	4.2854	4.62936	0.645335
Chr4	10237532	10238315	6.16491	5.53138	6.39232	6.44294	0.911562
Chr4	10439396	10439866	5	5.18982	5.62205	5.42626	0.622052
Chr4	10537004	10537310	4.20945	4.18982	3.78136	3.30378	0.905673
Chr4	10538197	10538442	4.91886	4.02237	3.72792	4.37504	1.19094
Chr4	10585357	10585815	4.91886	5.36632	5.64386	5.72792	0.809057
Chr4	10589623	10590357	5.62205	6.25267	6.41785	6.26209	0.795801
Chr4	10604007	10604553	5.35755	5.9542	5.97728	6.01123	0.653675
Chr4	10677193	10677975	5.87036	6.66888	6.29921	6.20945	0.79852
Chr4	10810033	10810373	4.72792	4.6865	5.25739	5.30378	0.61728
Chr4	10949807	10950103	4.91886	5.18982	4.76155	4.16993	1.0199
Chr4	11004428	11005212	6.65464	6.45533	6.0607	6.29002	0.59394
Chr4	11182096	11182884	6.74147	6.86109	6.55842	6.19476	0.66633
Chr4	11258226	11258452	4.20945	5.18982	5.34873	5.06609	1.13927
Chr4	11267082	11267666	5.6865	6.05528	5.53138	5.42626	0.629018
Chr4	11318463	11319670	6.56224	6.16491	6.96867	6.80735	0.80376
Chr4	11449757	11451207	7.33762	7.96578	7.6987	7.61287	0.628162
Chr4	11491426	11491913	5.57743	5.07682	5.79442	5.90689	0.830075
Chr4	11572916	11573501	5.35755	5.18982	5.6865	5.94251	0.75269
Chr4	11653542	11654076	5.53138	5.9542	5.5157	6.10329	0.587588
Chr4	11663212	11664390	6.45943	6.8009	7	7.10329	0.643856
Chr4	11812462	11812951	5.77479	6.20457	5.48382	5.77479	0.720755
Chr4	11865281	11866347	7.05528	7.35535	6.61102	6.03342	1.32193
Chr4	11880179	11881162	6.80735	7.29232	6.87652	7.41363	0.606273
Chr4	11882736	11883103	5.21917	3.78136	4.58496	5.48382	1.70246
Chr4	11960171	11960931	5.96578	6.56605	6.54303	6.48784	0.60027
Chr4	11968739	11971191	7.91737	8.29692	8.39232	8.51274	0.595368
Chr4	11990687	11991506	7.41151	6.8009	7.22882	6.96	0.610611
Chr4	12054317	12054829	5.82655	6.41785	5.83289	5.93074	0.591304
Chr4	12087160	12088005	6.84235	6.73132	6.62571	6.24793	0.594423
Chr4	12251664	12251885	4.06609	4.6865	3.97728	4.18982	0.709221
Chr4	12352486	12354905	8.37504	8.17617	8.16491	7.46761	0.907434
Chr4	12389358	12389741	4.83289	5.82018	5.10852	5.18982	0.987289
Chr4	12390362	12390598	4.65821	3.55459	4.55459	4.80735	1.25277
Chr4	12397857	12398950	5.91289	6.59991	6.68124	6.94837	1.03548
Chr4	12400802	12401002	4.35755	4.55459	4.02237	4.67243	0.650058
Chr4	12414530	12414852	5.57743	4.55459	5.25739	5.12928	1.02284
Chr4	12456383	12456675	5.21917	4.18982	4.18982	4.33985	1.02934
Chr4	12504060	12505686	7.36413	7.64566	7.44915	7.04439	0.601264
Chr4	12537365	12538623	5.91289	6.25267	6.09276	7.28309	1.3702
Chr4	12571771	12573055	7.54496	7.10329	6.94251	7.27496	0.60245
Chr4	12673268	12674144	6.5157	6.7039	6.20457	5.56986	1.13405
Chr4	12724434	12725608	6.65464	6.59991	7.07948	7.65284	1.05293
Chr4	12808476	12809215	7.01959	6.25267	6.62571	6.78463	0.766925
Chr4	12909599	12910478	6.2384	6.76155	6.5812	6.90989	0.671488
Chr4	12952548	12952748	2.58496	3.35755	3.24793	2.49185	0.865699
Chr4	13018307	13018996	5.96578	6.633	6.21917	6.8392	0.87342
Chr4	13074301	13074706	5.96578	5.53138	5.34873	5.59246	0.617056
Chr4	13107832	13108808	6.84235	6.16491	6.76155	6.76155	0.677443
Chr4	13133510	13134081	5.42626	5.18982	5.39232	6.224	1.03418
Chr4	13332639	13333606	6.26209	6.82972	6.14975	6.3966	0.679976
Chr4	13355133	13355736	5.87036	6.25267	6.20457	6.50779	0.63743
Chr4	13375085	13376075	6.90388	6.20457	6.8392	6.66888	0.699311
Chr4	13413298	13414420	6.53528	7.1267	6.98299	7	0.591429
Chr4	13440555	13440872	4.91886	5.60733	5.46761	5.66534	0.746473
Chr4	13543010	13543511	5	6.05528	5.96578	6.03342	1.05528
Chr4	13655174	13655906	5.72792	6.53138	5.97728	6.5157	0.803461
Chr4	13661623	13661940	4.72792	5.36632	5.30378	5.6865	0.95858
Chr4	13725422	13727245	7.62205	7.47978	7.73471	8.06474	0.584963
Chr4	13748453	13748691	4.91886	4.80735	4.37504	3.93074	0.988126
Chr4	13826576	13827810	6.65464	6.97728	6.80896	7.40939	0.754755
Chr4	13891500	13892020	5.77479	4.55459	5.70736	6.11374	1.55915
Chr4	13923834	13924747	6.98299	6.37938	6.86109	6.86109	0.603615
Chr4	13945296	13945607	5	5.2854	5.59991	5.45121	0.599913
Chr4	13987848	13988647	6.32643	5.60733	5.97728	5.62205	0.719099
Chr4	13997639	13998288	6.2384	6.00562	6.30834	6.633	0.627371
Chr4	14071973	14072622	6.3837	6.56605	6.0607	5.96578	0.60027
Chr4	14106963	14107576	6.29921	5.67243	6.40939	6.14975	0.736966
Chr4	14129361	14130193	6.3837	5.67243	6.14975	6.65464	0.982211
Chr4	14142170	14142728	5.87036	5.60733	6.20457	6.04439	0.597241
Chr4	14167737	14168989	7.41151	6.56605	7.11894	7.22882	0.845457
Chr4	14203298	14204015	6.10852	6.41785	6.35315	6.8392	0.730679
Chr4	14246212	14246964	6.56224	6.00562	6.17493	5.96578	0.596458
Chr4	14265847	14266781	6.40939	7.1267	6.85175	7	0.717314
Chr4	14301130	14302113	6.2384	6.86109	6.74147	6.66178	0.622682
Chr4	14312281	14313049	5.91289	6.48784	6.62571	6.7039	0.791014
Chr4	14369458	14370575	7.07414	6.97728	6.89178	6.32643	0.747712
Chr4	14405958	14406371	5.42626	5.60733	4.84549	5.10852	0.76184
Chr4	14627293	14627493	2.58496	4.37504	3.45943	3.78136	1.79008
Chr4	14652775	14653518	6.29921	6.89178	6.633	6.3837	0.592576
Chr4	14691664	14692031	5.53138	5.2854	4.76155	4.90087	0.76983
Chr4	14774226	14774498	4.72792	4.55459	4.47573	3.78136	0.946561
Chr4	14798016	14798615	5.82655	5.53138	5.46761	5.21917	0.60738
Chr4	14847213	14847481	3.74147	5.18982	4.80735	5.01123	1.44836
Chr4	14871380	14871691	5.08746	4.93074	5.09803	4.37504	0.722993
Chr4	14894078	14895211	7.37721	7.61195	6.96	6.76487	0.847075
Chr4	14900824	14902401	6.8857	7.47978	6.98299	7.04439	0.594084
Chr4	15001060	15002529	7.40088	6.97728	7.50383	7.59619	0.61891
Chr4	15057239	15057529	5.15987	3.78136	4.91886	4.80735	1.37851
Chr4	15120868	15121842	7.00282	6.41785	6.91886	7.03342	0.61557
Chr4	15218771	15218988	5.2854	4.93074	4.84549	4.42626	0.859137
Chr4	15257987	15258874	6.56224	6.76155	6.13443	6.30834	0.627125
Chr4	15296319	15297200	6.53528	5.8857	6.54303	6.30834	0.657335
Chr4	15306805	15307395	6.29921	5.2854	5.88264	5.70736	1.01381
Chr4	15441024	15441776	7.07414	7.22159	6.85175	6.30834	0.913248
Chr4	15442351	15443636	7.42626	7.19967	7.15735	6.66888	0.75738
Chr4	15464765	15465039	5.2854	5.36632	5.15987	4.58496	0.78136
Chr4	15496684	15496892	4.35755	4.55459	4.97728	5.07682	0.719264
Chr4	15566032	15566695	5	6.45533	5.70736	5.67243	1.45533
Chr4	15576298	15576525	4.47573	3.78136	4.2854	4.67243	0.891066
Chr4	15663127	15663510	5.21917	5.46761	5.59991	5.9542	0.735028
Chr4	15716722	15717050	5.08746	5.46761	4.80735	4.97728	0.660251
Chr4	15787135	15787976	6.43879	5.36632	6.5157	6.30834	1.14938
Chr4	15807324	15807633	4.72792	3.78136	4.18982	4.47573	0.946561
Chr4	15875271	15875996	5.96578	5.46761	6.16491	5.3837	0.781203
Chr4	15909824	15910274	5.6865	4.6865	5.10852	5.40939	1
Chr4	15935601	15935982	4.47573	5.74147	5.44294	5.07682	1.26573
Chr4	15940250	15941368	7.03892	6.37938	6.45533	6.8009	0.659541
Chr4	16039967	16040867	7.10852	6.56605	7.19229	7.05528	0.626239
Chr4	16055934	16056598	6.58871	6.16491	6.39232	5.96578	0.62293
Chr4	16105104	16105699	6.2384	5.82018	5.64386	6.11894	0.594549
Chr4	16118826	16119870	7.14211	6.53138	6.85175	6.7039	0.610726
Chr4	16185257	16185570	4.91886	4.18982	4.08746	4.2854	0.8314
Chr4	16277390	16277790	5.2854	4.55459	4.97728	4.70044	0.730813
Chr4	16279943	16280354	5.53138	5.53138	4.58496	4.97728	0.946419
Chr4	16289877	16290294	4.91886	5.8857	4.89482	5.42626	0.990879
Chr4	16406963	16407585	6.16491	6.53138	6.20457	5.82018	0.711202
Chr4	16434169	16435358	6.92481	6.56605	6.74147	6.30834	0.616473
Chr4	16445156	16446454	7.53528	7.33539	7.46964	6.90989	0.625382
Chr4	16554016	16554646	6.20457	5.67243	6.01123	6.3966	0.724179
Chr4	16577522	16578243	5.96578	6.29921	6.64386	6.03342	0.678072
Chr4	16582136	16582838	5.82655	5.46761	6.26209	6.29002	0.822413
Chr4	16694368	16695598	7.05528	6.48784	7.14975	7.22159	0.733747
Chr4	16711275	16711933	5.62205	5.8857	6.27612	5.85175	0.654073
Chr4	16743973	16744474	5.72792	5.18982	5.41785	5.83289	0.643065
Chr4	16746381	16747878	6.86728	7.26913	6.90989	7.68475	0.81747
Chr4	16765899	16766104	3.32193	4.18982	3.35755	3.78136	0.867896
Chr4	16861521	16862349	6.5157	6.3443	6.54303	5.89482	0.648214
Chr4	16881473	16881868	4.72792	5.46761	5.2854	5.54689	0.818974
Chr4	16918940	16919141	3.74147	4.55459	4.52356	4.62936	0.88789
Chr4	16930993	16931793	6.26209	6.76155	6.11634	6.20457	0.645207
Chr4	17004436	17006111	7.93664	7.43671	7.41363	6.61102	1.32561
Chr4	17021292	17022127	6.10852	6.8009	6.62571	6.47978	0.692375
Chr4	17033436	17033823	5.82655	4.80735	5.10852	4.85175	1.01919
Chr4	17034913	17035807	6.69697	6.10852	6.82972	6.66888	0.721198
Chr4	17052282	17052534	3.52356	3.35755	4.18982	4.67243	1.31487
Chr4	17054282	17055111	6.92481	6.29921	6.5812	6.57365	0.625604
Chr4	17077366	17077947	5.91289	5.67243	5.5157	5.2854	0.627487
Chr4	17137732	17138208	5.72792	6.20457	6.10329	5.56986	0.634716
Chr4	17147298	17148099	6.48784	5.82018	6.633	6.86109	1.04091
Chr4	17150917	17151649	5.53138	6.53138	6.32643	6.633	1.10161
Chr4	17155636	17155950	5	5.18982	4.71425	4.58496	0.604862
Chr4	17216180	17216436	4.72792	4.37504	3.93074	5.01123	1.08049
Chr4	17336292	17336797	5.6865	6.20457	5.5157	5.90689	0.688871
Chr4	17338649	17339080	5.53138	5.18982	4.6865	5.30378	0.844881
Chr4	17349452	17350182	7.00282	6.633	6.633	6.2384	0.76441
Chr4	17369407	17370775	5.82655	6.48784	6.85175	7.49785	1.6713
Chr4	17473050	17475632	7.79766	7.51767	7.83605	8.32867	0.811006
Chr4	17538303	17538820	5.72792	5.18982	5.84549	5.60733	0.655665
Chr4	17561289	17561559	4.91886	4.55459	4.80735	5.21917	0.66458
Chr4	17564057	17564474	5.42626	4.93074	5.62205	5.82018	0.889442
Chr4	17594030	17594806	6.32643	6.89178	6.2384	5.94251	0.949269
Chr4	17601171	17602373	6.67596	7.43671	6.8392	7.03892	0.760755
Chr4	17616975	17618498	6.8857	7.03342	6.76155	7.55075	0.789196
Chr4	17639295	17640653	7.23122	7.47978	6.78463	6.53528	0.944505
Chr4	17743863	17744762	7.09011	6.7039	6.82972	6.47978	0.610332
Chr4	17780915	17781803	6.48784	6.10852	6.07146	5.82018	0.667661
Chr4	17824306	17824552	5.08746	4.80735	4.42626	4.53916	0.661198
Chr4	17915162	17916488	7.40088	7.99152	7.91214	7.56605	0.590642
Chr4	17979127	17979617	5.35755	5.46761	5.97728	5.64386	0.619728
Chr4	17999228	18000843	6.90388	7.49785	7.46352	7.14466	0.59397
Chr4	18014152	18015241	7.07414	6.66888	7.26444	6.74147	0.595558
Chr4	18035300	18035562	4.47573	4.93074	4.6865	5.12928	0.65355
Chr4	18057410	18057684	4.91886	4.37504	4.08746	4.53916	0.8314
Chr4	18095672	18096150	5	6.10852	5.9542	5.90689	1.10852
Chr4	18283748	18285064	6.74147	7.39232	6.93074	6.72451	0.667804
Chr4	18291187	18291814	5.2854	6.25267	5.39232	6.33539	1.04999
Chr4	18362453	18364047	7.27612	6.66888	6.82337	6.80735	0.607239
Chr4	18398922	18399432	5.72792	5.8857	5.79442	5.01123	0.874469
Chr4	18427589	18428337	6.16491	6.45533	6.40939	6.78463	0.619728
Chr4	18458071	18458525	5.42626	5.36632	4.64386	4.83289	0.782409
Chr4	18504433	18505656	7.30606	7.73132	7.35975	7.12153	0.609786
Chr4	18575100	18575661	5.53138	6.20457	5.93664	6.03342	0.67319
Chr5	32790	34064	7.09011	7.41363	7.57554	7.79766	0.707549
Chr5	97953	98384	4.35755	4.18982	5.09803	5.74147	1.55164
Chr5	160904	162318	7.26209	6.91886	7.36413	7.5216	0.602737
Chr5	226981	227493	5.87036	5.53138	5.5157	6.13955	0.623852
Chr5	229194	229652	6.00562	5.2854	5.36632	5.62205	0.720222
Chr5	243601	243982	5.35755	4.6865	5.55459	5.40939	0.868088
Chr5	248078	249220	7.03892	6.3443	6.90989	6.33539	0.703529
Chr5	251791	252394	5.62205	6.66888	6.07146	6.19476	1.04683
Chr5	289879	290746	5.87036	6.00562	5.74147	6.633	0.891528
Chr5	313467	315068	7.91737	7.5812	7.93664	8.33651	0.755306
Chr5	378979	379781	6.32643	5.74147	6.13443	6.3966	0.655138
Chr5	387569	387857	5.15987	5.60733	5.07682	4.97728	0.63005
Chr5	395573	397043	7.79766	7.86573	7.69	7.24317	0.622559
Chr5	449202	450745	7.59619	7.1267	7.14211	7.74147	0.614763
Chr5	471624	472663	7.30606	6.66888	7	7.04439	0.637177
Chr5	575234	575907	6.00562	5.74147	6.10329	6.44294	0.701477
Chr5	589538	591526	7.10852	7.43671	7.22159	7.77808	0.669553
Chr5	597327	598238	6.633	6.94983	6.19476	6.36632	0.75507
Chr5	641063	641815	6.2384	5.74147	6.16491	6.36632	0.624855
Chr5	718470	718858	5.08746	4.37504	5.46761	5.07682	1.09257
Chr5	747815	748622	6.45943	6.10852	6.32643	5.6865	0.772931
Chr5	796374	796821	5.2854	4.37504	4.84549	4.33985	0.945552
Chr5	812912	813167	4.47573	4.02237	5.36632	5.10852	1.34395
Chr5	817876	818204	5	4.18982	4.58496	4.80735	0.810175
Chr5	852742	853176	6.13955	5.8857	5.17991	5.59246	0.959642
Chr5	877536	878384	6.29921	6.97728	6.69697	6.65464	0.678072
Chr5	889438	890437	6.58871	7.24555	7.01681	7.05528	0.656838
Chr5	915503	916370	6.72451	6.37938	6.52356	6.11894	0.605573
Chr5	916589	916945	3.93074	5.53138	4.02237	4.2854	1.60064
Chr5	973275	973945	5.53138	5.67243	6	6.20945	0.678072
Chr5	1036585	1036804	4.72792	4.02237	4.52356	4.67243	0.705553
Chr5	1040981	1041221	4.35755	5.18982	5.07682	4.75489	0.832273
Chr5	1175987	1176734	6.61102	6.16491	6	6.10329	0.611025
Chr5	1187741	1188886	6.78463	6.29921	6.35315	6.04439	0.740241
Chr5	1266627	1267109	5.57743	5.53138	4.84549	5.2854	0.731939
Chr5	1279676	1280438	6.20457	6.20457	6.01123	5.56986	0.634716
Chr5	1292575	1292844	3.74147	4.55459	4.6865	4.47573	0.945034
Chr5	1342481	1343472	5.62205	6.82972	6.39232	6.10329	1.20767
Chr5	1371908	1372467	5.57743	5.9542	5.64386	5.2384	0.715792
Chr5	1378944	1380199	6.72451	6.76155	7.10329	7.32193	0.597414
Chr5	1384434	1384990	5.82655	6.41785	5.57743	5.6865	0.840424
Chr5	1434782	1435199	5.91289	4.80735	5.6865	5.81378	1.10553
Chr5	1512207	1512889	5.62205	5.82018	6.36632	6.13955	0.74427
Chr5	1529428	1529657	4.20945	3.55459	4.42626	3.85798	0.871676
Chr5	1541956	1542517	6.00562	5.07682	5.82018	5.74147	0.928809
Chr5	1556141	1556568	5.77479	5.53138	5.25739	5.03342	0.741364
Chr5	1606554	1607440	6.45943	6.53138	6.46352	5.90689	0.624491
Chr5	1609132	1610246	7.60733	7.47978	6.95128	6.59246	1.01487
Chr5	1727640	1728232	5.96578	5.82018	5.34873	5.42626	0.617056
Chr5	1730361	1731079	6.45943	6.3443	5.84549	5.9542	0.613942
Chr5	1735715	1736179	5.53138	5.07682	5.64386	5.70736	0.630544
Chr5	1763478	1764800	7.18735	7.79442	7.42626	7.28771	0.607064
Chr5	1779155	1779862	6.16491	5.82018	6.52356	6.17493	0.703383
Chr5	1878350	1878912	6.16491	6.48784	5.76155	5.72792	0.75992
Chr5	1928313	1929081	6.3837	7.07948	6.59246	6.633	0.69578
Chr5	1944718	1945357	6.35315	5.74147	6.29921	6.41785	0.676386
Chr5	1949409	1950144	6.82655	6.00562	6.3837	5.40939	1.41716
Chr5	1966336	1967257	6.32643	6.41785	6.5812	6.97441	0.647985
Chr5	2132426	2133115	5.77479	5.9542	6.29921	6.64386	0.869069
Chr5	2198048	2198283	4.06609	4.80735	4.91886	4.58496	0.852774
Chr5	2217536	2217994	5.6865	6.3443	5.6865	5.60733	0.736966
Chr5	2272037	2272531	5.46761	5.74147	5.83289	6.13955	0.671946
Chr5	2293294	2294487	6.92481	7.22159	7.24555	7.53528	0.610463
Chr5	2363550	2364397	7.22159	6.56605	7.07146	7.03342	0.655533
Chr5	2402917	2403880	6.3837	7.00562	6.77149	6.65464	0.62192
Chr5	2548078	2548847	6.69697	6.16491	6.26209	5.98584	0.711126
Chr5	2563680	2564351	6.10852	5.46761	5.70736	6.3966	0.928999
Chr5	2580455	2581214	6.74147	7.00562	6.30834	6.47978	0.697286
Chr5	2720756	2721478	6.26209	6.53138	6.41785	5.87036	0.661017
Chr5	2735944	2736167	5.15987	5.82018	5.21917	5.15987	0.660308
Chr5	2777904	2778799	6.32643	7.00562	6.47978	6.224	0.781623
Chr5	2916113	2916853	6.07146	6.73132	6.49985	6.49586	0.659857
Chr5	2928181	2928638	5.82655	5.2854	4.80735	5.2854	1.01919
Chr5	2975516	2976253	6.3837	5.60733	6.19476	6.0607	0.776374
Chr5	2986752	2987712	6.53528	6.20457	6.87652	6.74819	0.671946
Chr5	3096198	3096895	5.6865	6.53138	6.16491	6.224	0.844881
Chr5	3138241	3138504	3.52356	4.93074	4.52356	3.93074	1.40718
Chr5	3216024	3216390	4.91886	5.74147	5.74147	5.5157	0.822604
Chr5	3252218	3253477	9.53382	9.22581	8.59152	8.42836	1.10546
Chr5	3336343	3337099	6.13955	6.8009	6.3837	6.59246	0.661349
Chr5	3510311	3511120	6.48784	6.94983	6.60363	7.1267	0.638864
Chr5	3589682	3589892	4.35755	4.6865	3.55459	4.18982	1.13191
Chr5	3604660	3605370	6.67596	5.82018	6.29002	6.01123	0.855778
Chr5	3630166	3630475	4.91886	5.53138	5.17991	5.42626	0.612518
Chr5	3647912	3648432	6.00562	5.07682	6.09276	6	1.01594
Chr5	3770291	3771422	7.86882	7.26913	7.3966	7.54496	0.599696
Chr5	3794079	3794546	5.62205	5.2854	6.02791	5.40939	0.742504
Chr5	3813840	3814915	7.14211	7.00562	6.45533	6.59246	0.68678
Chr5	3822696	3823301	5.87036	5.18982	4.97728	5.12928	0.893085
Chr5	3825614	3826119	5.82655	5.46761	5.25739	5.06609	0.760459
Chr5	3834058	3834476	5	5.74147	5.62205	5.87036	0.870365
Chr5	3863142	3863632	6.00562	5.8857	5.21917	5.66534	0.786456
Chr5	3961697	3961942	5.35755	4.93074	4.58496	4.67243	0.77259
Chr5	3963051	3963487	5.77479	5.9542	5.34873	5.87036	0.605468
Chr5	3987660	3989787	8.7936	8.53333	8.2384	7.72792	1.06568
Chr5	4084705	4085306	5.53138	5.8857	6.16491	5.81378	0.633525
Chr5	4147658	4147930	4.91886	5.07682	4.47573	4.85175	0.601082
Chr5	4158840	4159580	6.26209	5.53138	6.32643	6.29002	0.795048
Chr5	4164203	4164869	6.3837	5.67243	5.93664	6.14975	0.711279
Chr5	4170710	4171843	6.72451	7.19967	6.59246	7.04439	0.607215
Chr5	4197503	4197703	3.52356	4.55459	4.33985	3.55459	1.03103
Chr5	4210699	4210974	5.62205	6.05528	5.01123	5.53138	1.04406
Chr5	4220361	4220706	5.2854	4.55459	4.64386	5.21917	0.730813
Chr5	4255443	4256687	6.94544	7.15228	7.0607	6.56605	0.586231
Chr5	4298409	4299122	5.15987	5.53138	5.62205	6.30834	1.14847
Chr5	4315812	4316733	6.94544	6.3443	6.98299	6.87652	0.638698
Chr5	4370775	4370995	4.20945	3.02237	3.35755	4.22882	1.20645
Chr5	4426578	4427118	5.21917	6.16491	6.07146	6.11374	0.945738
Chr5	4440839	4441115	4.06609	4.18982	4.71425	5.15987	1.09378
Chr5	4445395	4445857	6.29921	5.9542	5.77479	5.70736	0.591849
Chr5	4463848	4464260	5.21917	5.53138	5.07682	4.92481	0.606569
Chr5	4501436	4502092	6.2384	5.18982	6.21917	6.2384	1.04858
Chr5	4561383	4561755	5.62205	5.07682	5.48382	5.03342	0.588629
Chr5	4570391	4571022	5.87036	6.59991	6.27612	5.93074	0.729548
Chr5	4646808	4647419	5.57743	6.00562	5.84549	6.19476	0.617328
Chr5	4657290	4657915	5.82655	6.3443	6.33539	6.48784	0.661292
Chr5	4683787	4684473	6.26209	5.36632	6.20457	6.30834	0.942017
Chr5	4702461	4702857	4.83289	6.05528	5.19967	5.15987	1.22239
Chr5	4718104	4718741	6.04439	5.36632	6.33539	6.04439	0.969068
Chr5	4804510	4804975	5.62205	6.25267	6.04439	6.11894	0.630614
Chr5	4810489	4810732	5.21917	5.60733	4.33985	5.07682	1.26748
Chr5	4826752	4827471	6.84235	6.633	6.35315	5.89482	0.947533
Chr5	4876685	4877115	5.53138	4.93074	5.79442	5.54689	0.863679
Chr5	4928306	4929550	7.86882	7.24555	7.53528	7.67948	0.62327
Chr5	4937786	4939094	7.36413	7.35535	7.88111	8.0728	0.717451
Chr5	4980322	4981549	7.05528	6.45533	6.65464	6.86728	0.599955
Chr5	5034116	5034565	5.87036	5.07682	5.57743	5.46761	0.793549
Chr5	5097735	5097935	4.56986	4.93074	4.33985	4.18982	0.740913
Chr5	5153079	5154242	5.08746	5.9542	6.26209	7.32193	2.23447
Chr5	5180538	5181359	6.00562	5.8857	6.62571	6.0607	0.740012
Chr5	5195676	5196329	6.20457	5.60733	6.11634	6.0607	0.597241
Chr5	5242452	5243347	6.2384	6.20457	6.87652	6.43045	0.671946
Chr5	5271541	5271814	3.93074	4.6865	5.25739	4.62936	1.32665
Chr5	5272561	5273038	5.62205	5.18982	5.59991	5.85175	0.661924
Chr5	5276125	5276735	5.87036	5.18982	6.10329	5.9542	0.913463
Chr5	5297491	5298012	6.29921	6.41785	6	5.81378	0.604071
Chr5	5357397	5358012	6.26209	6.76155	6.13443	6.08746	0.674088
Chr5	5403259	5403704	5.6865	5.2854	5.91588	5.83289	0.630477
Chr5	5403774	5404315	5.21917	5.82018	5.48382	5.6865	0.60101
Chr5	5410683	5411136	5	4.93074	5.77479	5.34873	0.84405
Chr5	5460882	5461364	5.91289	5.18982	5.62205	5.79442	0.723065
Chr5	5464784	5465427	5.2854	6.00562	6.19476	5.74147	0.909355
Chr5	5472911	5473596	6.35315	5.67243	6.20457	6.44294	0.770518
Chr5	5594760	5595482	5.87036	6.05528	6.16491	6.50779	0.63743
Chr5	5649388	5649618	3.74147	4.93074	5.03342	4.76818	1.29196
Chr5	5656416	5656958	4.83289	5.67243	5.97728	6.14975	1.31686
Chr5	5700341	5700737	5.15987	4.55459	5.2854	5.12928	0.730813
Chr5	5720229	5720745	6.04439	5.2854	5.39232	5.26679	0.777608
Chr5	5725276	5726759	7.36413	8.0348	7.82177	7.75071	0.670664
Chr5	5749629	5750476	6.58871	7.07948	6.82972	6.3966	0.68288
Chr5	5774873	5775315	5.72792	5.9542	4.89482	5.45121	1.05938
Chr5	5820031	5821767	7.57554	6.91886	7.61471	7.49785	0.695847
Chr5	5861547	5862364	6.10852	6.00562	5.57743	6.633	1.05557
Chr5	5868481	5868745	3.32193	4.37504	3.93074	3.35755	1.05311
Chr5	5872363	5872607	4.65821	4.37504	4.37504	3.85798	0.80023
Chr5	5935167	5935488	5	5.2854	5.01123	4.58496	0.70044
Chr5	5944044	5944416	4.72792	5.36632	5.30378	5.54689	0.818974
Chr5	6104585	6105109	5.87036	5.2854	5.96578	5.5157	0.680382
Chr5	6125517	6126239	6.00562	5.60733	5.70736	6.19476	0.587427
Chr5	6181568	6182760	6.72451	6.66888	6.98299	7.26444	0.595558
Chr5	6204850	6205375	5.62205	4.80735	5.48382	5.46761	0.814697
Chr5	6261456	6261835	5.08746	5.8857	5.5157	5.67243	0.798234
Chr5	6271475	6271783	5.21917	4.93074	5.01123	4.58496	0.634206
Chr5	6333983	6334548	5.6865	5.53138	5.01123	5.21917	0.675273
Chr5	6451444	6452383	6.35315	5.74147	5.76155	5.70736	0.645788
Chr5	6515246	6516240	6.32643	5.9542	6.35315	7.10852	1.15433
Chr5	6553791	6555252	7.18735	6.59991	7.14975	7.0954	0.587439
Chr5	6601065	6601325	4.35755	3.35755	3.61471	3.72792	1
Chr5	6611335	6612113	6.20457	6.89178	6.3837	6.52748	0.687213
Chr5	6649559	6650209	6.43879	5.82018	6.20457	6.24793	0.618613
Chr5	6736889	6737345	5	5.74147	5.53138	6.0607	1.0607
Chr5	6765627	6766574	6.82655	6.16491	6.68124	6.66888	0.661642
Chr5	6776012	6776746	6.10852	6.7039	6.10329	6.19476	0.600616
Chr5	6800111	6801025	6.16491	6.29921	6.85175	6.91886	0.753956
Chr5	6802332	6803475	6.53528	6.82972	6.90989	7.15735	0.622072
Chr5	6841994	6842808	6.10852	5.8857	5.9542	6.48784	0.602144
Chr5	6962338	6962919	6.32643	5.36632	5.9542	5.83289	0.960107
Chr5	7025809	7026479	5.96578	6.3443	6.3837	6.76487	0.799087
Chr5	7053358	7053653	4.83289	4.93074	4.58496	4.16993	0.760812
Chr5	7054929	7055289	5.2854	5.46761	4.42626	3.97728	1.49033
Chr5	7072315	7072943	5.87036	6.05528	5.41785	5.53138	0.63743
Chr5	7093551	7094334	6.07146	5.74147	6.32643	6.58496	0.843496
Chr5	7134481	7134860	5.46761	4.80735	5.34873	4.97728	0.660251
Chr5	7156126	7156877	5.96578	6.73132	6.55842	6.69697	0.765535
Chr5	7172477	7174046	7.65732	7.31288	7.2503	6.92481	0.732506
Chr5	7176337	7177454	7.39017	7.07948	7.13443	6.8009	0.589269
Chr5	7203559	7204054	5.6865	6.20457	5.96578	5.56986	0.634716
Chr5	7217352	7217980	5.91289	5.36632	5.91588	6.19476	0.828435
Chr5	7228687	7229189	5.62205	6.00562	5.17991	5.12928	0.876342
Chr5	7261515	7262674	7.35315	6.7039	7.22882	7.02514	0.649243
Chr5	7286779	7287568	5.82655	6.48784	6.26209	6.13955	0.661292
Chr5	7315242	7316195	6.78463	6.16491	6.5157	6.77479	0.619728
Chr5	7472200	7473013	5.82655	6.25267	6.47978	5.98584	0.653232
Chr5	7534053	7534497	5.21917	6.16491	5.74147	5.94251	0.945738
Chr5	7558577	7560050	7.55842	6.94983	7.05528	7.29462	0.608594
Chr5	7596942	7598169	6.58871	7.35535	6.89178	6.90087	0.766636
Chr5	7629942	7630364	4.20945	5.60733	4.64386	4.47573	1.39788
Chr5	7737619	7738472	5.82655	5.67243	5.97728	6.55842	0.885995
Chr5	7830292	7830990	6.10852	6.7039	6.3837	6.36632	0.595379
Chr5	7842845	7844424	7.31741	7.71596	7.65015	8.05934	0.741932
Chr5	7881018	7881317	5.46761	5.36632	4.84549	4.37504	1.09257
Chr5	7933412	7934406	6.633	6.91886	6.91886	7.30378	0.670786
Chr5	7998325	7999045	6.26209	5.9542	6.3837	6.61102	0.656828
Chr5	8133583	8134173	6.32643	6.97728	6.96867	5.90689	1.07039
Chr5	8188383	8189425	6.61102	6.10852	6.5157	6.92481	0.816288
Chr5	8265252	8265769	5.77479	5.18982	5.48382	5.88264	0.692818
Chr5	8500881	8501084	3.93074	4.02237	3.02237	3.45943	1
Chr5	8521943	8522871	6.65464	6.48784	6.04439	6.24793	0.610242
Chr5	8583767	8583967	4.47573	3.02237	3.02237	3.04439	1.45337
Chr5	8736050	8738215	8.47573	8.29692	8.37504	9.00387	0.706953
Chr5	8880851	8881210	4.65821	4.93074	5.46761	5.15987	0.809394
Chr5	8932494	8932829	5.08746	3.78136	3.72792	4.10852	1.35954
Chr5	8978671	8979231	6.07146	5.74147	5.39232	5.67243	0.679145
Chr5	9036096	9036908	6.35315	6.59991	5.91588	6.50779	0.684033
Chr5	9050995	9051526	6.26209	5.67243	5.90689	5.93074	0.58967
Chr5	9119532	9119732	3.74147	2.55459	2.85798	2.24793	1.49354
Chr5	9189572	9190025	5.2854	5.9542	5.2854	5.21917	0.735028
Chr5	9258286	9259028	6.48784	6.05528	6.74147	6.36632	0.686185
Chr5	9276062	9276278	4.47573	4.80735	4.84549	4.18982	0.655665
Chr5	9288113	9288964	6.61102	6.89178	6.26209	6.3837	0.629689
Chr5	9437889	9438097	4.56986	4.02237	4.47573	4.85175	0.829381
Chr5	9447138	9447390	5	3.78136	4.08746	4.33985	1.21864
Chr5	9481445	9481711	4.56986	4.6865	4.18982	4.80735	0.61753
Chr5	9553409	9553903	5.21917	5.2854	4.37504	4.76818	0.910363
Chr5	9569861	9570104	3.52356	4.80735	4.22882	4.22882	1.28379
Chr5	9605625	9606264	5.87036	6.53138	6.09276	6.24793	0.661017
Chr5	9742619	9742961	2.85798	5.46761	4.6865	4.06609	2.60962
Chr5	9835782	9836532	6.74147	6.56605	6.04439	6.41785	0.697073
Chr5	10004351	10005061	6.48784	5.8857	6.33539	6.54303	0.657335
Chr5	10261016	10261366	4.65821	4.02237	4.52356	4.10852	0.635844
Chr5	10454298	10455354	7.15735	6.86109	6.0607	5.70736	1.44999
Chr5	10541968	10542239	3.93074	4.37504	2.35755	3.30378	2.01749
Chr5	10647694	10649676	8.08082	8.04712	8.19353	7.22159	0.971938
Chr5	10843702	10843902	3.93074	3.55459	2.85798	3.45943	1.07276
Chr5	10925490	10926352	6.29921	7.03342	6.56605	6.67596	0.734215
Chr5	11651084	11651293	3.52356	4.80735	3.93074	4.16993	1.28379
Chr5	11956425	11957069	7.39017	7.37287	6.80896	6.65464	0.735533
Chr5	11961094	11961599	7.17243	7.19967	6.40939	6.44294	0.790281
Chr5	12046604	12047120	6.5157	6.20457	6	5.82018	0.695521
Chr5	12047823	12048023	3.04439	3.02237	3.02237	3.93074	0.90837
Chr5	12077751	12077970	4.47573	4.80735	3.24793	4.50779	1.55943
Chr5	12549332	12550087	5.82655	5.07682	5.83289	5.85175	0.774933
Chr5	12851205	12851559	4.83289	5.36632	4.52356	4.58496	0.84276
Chr5	12872402	12872607	3.32193	4.37504	3.61471	3.78136	1.05311
Chr5	12873132	12873398	4.83289	5.74147	5.03342	5.42626	0.908577
Chr5	12874425	12874863	6.13955	5.53138	5.33985	5.45121	0.799701
Chr5	12875610	12875816	2.58496	3.78136	3.55459	2.58496	1.1964
Chr5	12876430	12876630	3.04439	4.02237	3.61471	3.45943	0.977974
Chr5	12877293	12877493	5.2854	5.74147	5.82018	5.89482	0.609416
Chr5	12880438	12880652	4.06609	4.93074	4.02237	4.58496	0.90837
Chr5	12882631	12882912	6.00562	5.07682	5.17991	5.30378	0.928809
Chr5	13111215	13111512	3.52356	5.07682	5.09803	4.53916	1.57447
Chr5	13237543	13237808	4.65821	4.18982	4.02237	4.22882	0.635844
Chr5	13267292	13267503	3.32193	4.55459	3.35755	4.06609	1.23266
Chr5	13419139	13419624	5.46761	5.36632	5.82018	6	0.633678
Chr5	13424402	13425002	6.13955	5.36632	5.84549	5.93074	0.773229
Chr5	13486706	13487514	6.07146	6.53138	6.53528	6.6865	0.615038
Chr5	13521759	13522405	5.91289	4.6865	5.62205	5.88264	1.22639
Chr5	13525393	13525896	5.53138	5.9542	5.46761	5.34873	0.605468
Chr5	13711535	13712311	6.32643	6.94983	6.82972	6.69697	0.623397
Chr5	13856765	13857100	4.65821	4.02237	4.52356	4.58496	0.635844
Chr5	13858229	13858838	6.10852	4.93074	5.59991	5.56986	1.17779
Chr5	13911520	13911787	4.72792	4.02237	3.78136	4.06609	0.946561
Chr5	13934416	13935157	7.36413	7.00562	6.90989	6.53528	0.828859
Chr5	13936660	13937556	7.43879	7.03342	6.86728	5.72792	1.71087
Chr5	14007934	14008796	6.74147	5.9542	6.79116	6.72451	0.836967
Chr5	14122679	14122939	4.47573	5.2854	4.64386	4.70044	0.809669
Chr5	14482959	14483245	4.65821	4.18982	3.93074	4.33985	0.727474
Chr5	14483247	14483836	5.42626	6.29921	5.46761	5.59246	0.872943
Chr5	14617876	14618525	5.87036	6.20457	6.35315	5.59246	0.76069
Chr5	14775712	14776139	5.2854	4.6865	5.15987	4.85175	0.598902
Chr5	14815725	14816809	6.2384	6.82972	6.74147	6.52748	0.591318
Chr5	14818886	14819134	5.08746	5.18982	5.01123	4.58496	0.604862
Chr5	14828561	14828777	3.32193	3.35755	3.78136	3.93074	0.608809
Chr5	14885349	14885577	4.20945	5.07682	4.2854	4.85175	0.867362
Chr5	14897326	14898170	6.92481	6.56605	6.29921	6.48784	0.625604
Chr5	14925667	14926153	5.42626	6.16491	5.39232	5.26679	0.89812
Chr5	14931969	14932927	6.67596	6.00562	6.47978	6.633	0.670332
Chr5	14984009	14984642	6.29921	6.56605	5.88264	6	0.683411
Chr5	15005035	15005297	4.06609	4.6865	4.02237	3.93074	0.755763
Chr5	15005870	15006101	4.20945	4.37504	4.08746	3.45943	0.915608
Chr5	15022332	15022870	5.87036	5.53138	5.25739	5.46761	0.612977
Chr5	15091191	15091860	5.77479	5.07682	5.79442	6.30834	1.23152
Chr5	15189616	15189929	5.42626	4.80735	5.30378	5.03342	0.61891
Chr5	15264589	15265488	7.03892	7.22159	6.55842	6.79116	0.663166
Chr5	15377996	15378318	5.08746	5.8857	5.07682	5.2854	0.808881
Chr5	15400148	15401072	6.40939	7.15228	6.76155	6.80735	0.742894
Chr5	15474645	15475550	6.74147	6.10852	6.55842	6.5157	0.632943
Chr5	15712657	15712953	4.83289	5.46761	5.2854	4.76818	0.699421
Chr5	15760725	15761132	5.21917	5.67243	4.71425	4.33985	1.33258
Chr5	15827195	15827655	5.87036	5.2854	5.19967	5.77479	0.670692
Chr5	15840036	15840321	4.56986	5.2854	5.48382	4.70044	0.91396
Chr5	16004326	16004957	6.10852	5.36632	5.6865	5.59246	0.742202
Chr5	16166400	16166991	5.57743	6.25267	6.17493	5.79442	0.675237
Chr5	16237146	16237970	6.45943	6.10852	5.93664	5.77479	0.684645
Chr5	16246770	16247565	6.48784	5.53138	6.3837	6.35315	0.956459
Chr5	16298907	16299528	6.40939	6.25267	6.14975	5.82018	0.589212
Chr5	16353370	16353974	6.00562	5.74147	5.53138	5.18982	0.8158
Chr5	16374947	16375743	6.35315	5.67243	6.35315	6.57365	0.901222
Chr5	16410825	16411431	5.77479	6.16491	5.84549	5.56986	0.595051
Chr5	16413898	16414571	5.87036	6.48784	6.35315	6.26209	0.617475
Chr5	16441713	16442303	5.82655	5.67243	5.96578	6.36632	0.693897
Chr5	16503864	16504516	5.72792	6.3443	6.2384	5.94251	0.616375
Chr5	16738328	16739583	6.56224	6.76155	6.72451	7.33762	0.775379
Chr5	16811601	16812592	6.48784	5.74147	6.02791	6.62571	0.884242
Chr5	16846086	16846824	6.29921	6.89178	6.59246	6.32643	0.592576
Chr5	16968902	16969608	6.3837	6.00562	5.67243	6.19476	0.711279
Chr5	17021654	17022528	6.3837	5.9542	6.66534	6.56605	0.71114
Chr5	17097721	17099307	7.46761	7.64566	7.49785	6.94837	0.697291
Chr5	17107924	17109016	7.36413	6.86109	7.07146	7.48382	0.622729
Chr5	17208758	17209316	5.96578	5.07682	5.55459	5.5157	0.888969
Chr5	17299235	17299762	6.00562	5.36632	5.72792	5.5157	0.639302
Chr5	17320725	17321077	4.91886	6.10852	5.10852	5.18982	1.18966
Chr5	17357235	17358025	6.65464	6.3443	6.02791	6.30834	0.62673
Chr5	17453493	17454466	7.22159	6.59991	7.03892	6.7039	0.621674
Chr5	17512584	17513074	5.57743	6.3443	5.87036	5.5157	0.828596
Chr5	17537858	17538529	6.29921	5.60733	5.72792	5.74147	0.691878
Chr5	17539034	17539397	5.21917	5.67243	5.2854	5.06609	0.606336
Chr5	17558542	17559311	6.53528	5.67243	5.96578	6.34873	0.86285
Chr5	17590438	17591568	7.39017	6.82972	6.98299	6.6865	0.703668
Chr5	17675350	17675641	4.72792	4.37504	5.36632	4.80735	0.991283
Chr5	17691201	17691990	6.26209	6.7039	6.09276	6.01123	0.692676
Chr5	17734619	17735316	6.58871	6.66888	6.47978	6.0607	0.608189
Chr5	17747728	17748587	6.56224	6.59991	6.40939	5.93074	0.669176
Chr5	17816954	17817954	6.20457	6.91886	6.56605	6.50779	0.714292
Chr5	17894766	17895045	4.91886	5.46761	3.35755	4.2854	2.11005
Chr5	17927389	17928334	6.76321	6.10852	6.91886	6.78463	0.810339
Chr5	18257870	18258103	4.20945	5.18982	4.08746	4.16993	1.10236
Chr5	18264658	18264905	4.65821	4.37504	4.64386	3.93074	0.727474
Chr5	18370669	18371002	5.46761	4.37504	4.91886	5.21917	1.09257
Chr5	18421478	18421903	5.77479	4.93074	5.34873	5.45121	0.84405
Chr5	18426024	18426332	4.91886	5.18982	4.37504	4.37504	0.814785
Chr5	18465249	18465956	6.04439	5.67243	6.39232	6.44294	0.770518
Chr5	18485878	18486287	5.15987	5.2854	5.77479	5.59246	0.614916
Chr5	18528495	18530093	7.09011	7.19967	7.27612	7.72195	0.631841
Chr5	18568966	18569467	5.62205	5.2854	5.39232	6.0607	0.775294
Chr5	18721107	18721346	5	4.18982	4.55459	4.92481	0.810175
Chr5	18755214	18755852	5.72792	6.29921	5.44294	5.96578	0.856265
Chr5	18842711	18843439	6.32643	5.36632	5.41785	5.70736	0.960107
Chr5	18886406	18886939	4.91886	5.60733	5.82018	5.79442	0.901316
Chr5	18920370	18920878	5.62205	6.25267	5.84549	5.85175	0.630614
Chr5	18953096	18954699	7.58496	6.97728	7.32418	7.42626	0.607683
Chr5	18978801	18980096	8.544	8.65105	8.37938	8.05257	0.598484
Chr5	19002981	19003508	5.2854	6.59991	5.72792	6	1.31451
Chr5	19015129	19015818	6.26209	5.67243	6.21917	5.93074	0.58967
Chr5	19034935	19035456	5.87036	5.18982	5.59991	5.34873	0.68054
Chr5	19107493	19107742	5.21917	5.18982	4.97728	4.42626	0.792904
Chr5	19131713	19132043	5.08746	5.74147	5.17991	5.2854	0.654004
Chr5	19134712	19135227	5	6.05528	5.25739	5.62205	1.05528
Chr5	19155934	19156805	6.633	7.15228	6.49985	6.30834	0.843946
Chr5	19263858	19265301	7.09011	7.59619	7.67948	7.44605	0.589368
Chr5	19422637	19423119	5.2854	5.8857	5.64386	5.46761	0.600294
Chr5	19532729	19533203	5.72792	6.16491	5.41785	5.54689	0.747054
Chr5	19612747	19612999	3.93074	3.35755	4.37504	3.45943	1.01749
Chr5	19635223	19635577	5.46761	5.8857	5.2854	5.40939	0.600294
Chr5	19638840	19639108	4.65821	5.36632	5.09803	4.90087	0.708111
Chr5	19660984	19661761	6.04439	6.25267	5.62205	5.67243	0.630614
Chr5	19715810	19716895	6.84235	6.25267	6.45533	6.45533	0.589685
Chr5	19859060	19859605	5.46761	6.05528	5.82018	5.89482	0.587677
Chr5	19862207	19863165	7.01959	6.76155	6.52356	6.3966	0.622986
Chr5	19976364	19977595	7.43879	7.59619	7.00562	6.80735	0.788835
Chr5	20070679	20071323	5.46761	5.60733	6.29002	5.74147	0.822413
Chr5	20111336	20111925	5.21917	6.25267	6.36632	5.87036	1.14715
Chr5	20239350	20239909	6.29921	5.53138	5.97728	5.90689	0.767827
Chr5	20280708	20280955	2.85798	3.55459	3.72792	3.85798	1
Chr5	20402807	20403049	3.93074	4.37504	3.72792	4.16993	0.647119
Chr5	20442797	20443442	6.40939	5.82018	6.10329	5.98584	0.589212
Chr5	20474406	20474974	5.53138	6.41785	5.57743	5.94251	0.886471
Chr5	20479652	20480129	5.46761	4.93074	5.44294	5.59246	0.66172
Chr5	20488231	20488663	5.2854	4.55459	5.41785	5.53138	0.976793
Chr5	20536151	20537141	6.76321	6.10852	6.73132	6.56605	0.654688
Chr5	20571061	20571318	3.93074	4.37504	3.55459	3.85798	0.820451
Chr5	20580144	20580816	6.48784	6.45533	5.87036	5.70736	0.780481
Chr5	20585303	20586183	6.80735	7.00562	6.8392	6.40939	0.596234
Chr5	20604778	20604979	3.93074	4.18982	3.24793	3	1.18982
Chr5	20613423	20614683	7.00282	6.89178	6.44294	6.36632	0.636493
Chr5	20696467	20697139	6.56224	6.20457	6.82972	6.86109	0.656516
Chr5	20700237	20701099	6.10852	6.73132	6.86109	6.6865	0.752562
Chr5	20774969	20775682	6.2384	5.74147	5.96578	6.34873	0.607261
Chr5	20847933	20848361	5.6865	5.07682	5.72792	5.64386	0.651105
Chr5	20921369	20922142	6.82655	6.45533	7.07146	6.80735	0.616135
Chr5	20952246	20953323	6.53528	6.8009	6.09276	6.30834	0.708143
Chr5	20963582	20963883	4.83289	3.35755	4.84549	4.80735	1.48794
Chr5	20976967	20977270	5.42626	4.55459	4.76155	4.75489	0.871676
Chr5	21000619	21000963	5.21917	4.80735	5.67243	5.81378	1.00643
Chr5	21011546	21011951	4.35755	5.46761	4.93074	5.46761	1.11005
Chr5	21087421	21088341	6.94544	6.86109	6.55842	6.07146	0.873981
Chr5	21098617	21098836	4.72792	4.55459	4.18982	3.93074	0.797183
Chr5	21157926	21158130	4.47573	3.55459	4.58496	4.2854	1.03037
Chr5	21311048	21311642	5.91289	6.25267	5.62205	5.6865	0.630614
Chr5	21323035	21323800	6.56224	5.9542	6.3837	6.3966	0.608046
Chr5	21330655	21331363	5.91289	6.53138	6.2384	6.32643	0.618492
Chr5	21396093	21396345	4.35755	3.78136	4.37504	4.47573	0.694374
Chr5	21428671	21429332	6.2384	5.82018	5.87036	5.46761	0.770799
Chr5	21479493	21480418	6.43879	6.91886	6.20457	6.60363	0.714292
Chr5	21520498	21521131	6.26209	5.60733	5.91588	6	0.654765
Chr5	21560727	21562227	6.8857	7.67948	7.40088	7.47978	0.793784
Chr5	21568653	21568858	3.52356	4.18982	3.93074	3.55459	0.666263
Chr5	21647788	21648437	5.87036	6.7039	5.9542	5.88264	0.833539
Chr5	21650450	21650735	3.93074	3.35755	4.6865	4.62936	1.32895
Chr5	21661419	21662780	6.92481	7.10329	7.11894	7.54496	0.620152
Chr5	21711747	21712267	5.42626	4.80735	5.30378	5.2854	0.61891
Chr5	21725956	21726566	5.62205	5.8857	5.53138	6.24793	0.716546
Chr5	21747919	21748547	6.29921	5.2854	6.09276	6	1.01381
Chr5	21872778	21873242	5.42626	5.82018	5.53138	6.04439	0.618129
Chr5	21958126	21958735	6.45943	6.29921	6.19476	5.70736	0.752072
Chr5	21984558	21984901	4.56986	5.46761	4.55459	5.26679	0.913017
Chr5	22114867	22115407	6.2384	5.53138	6	5.36632	0.872083
Chr5	22179793	22180519	6.20457	6.37938	5.72792	5.89482	0.651458
Chr5	22233000	22235043	8.01959	7.90388	7.7039	7.31741	0.702178
Chr5	22245178	22245378	4.06609	4.37504	4.37504	3.55459	0.820451
Chr5	22306899	22307618	5.82655	6.59991	6.09276	6.44294	0.773364
Chr5	22315615	22316742	7.49586	6.94983	6.8392	7.10852	0.656651
Chr5	22380843	22381653	6.8857	6.29921	6.33539	6.47978	0.586488
Chr5	22434440	22435158	6.2384	5.74147	6.39232	6.14975	0.65085
Chr5	22507513	22507755	3.74147	3.78136	4.18982	4.47573	0.734266
Chr5	22538523	22539729	6.78463	7.22159	6.61102	6.40939	0.812196
Chr5	22558526	22558876	4.06609	4.93074	5.33985	5.56986	1.50377
Chr5	22567281	22568017	5.53138	6.20457	6.10329	6.03342	0.67319
Chr5	22637426	22638550	6.5157	7.10329	7	6.76487	0.587588
Chr5	22684357	22685155	6.80735	5.9542	6.54303	6.7039	0.853159
Chr5	22742013	22742349	4.72792	5.46761	5.25739	5.45121	0.739685
Chr5	22779637	22780532	6.90388	6.48784	6.29002	6.65464	0.613863
Chr5	22784796	22785709	6.65464	6.10852	6.71425	6.43045	0.605721
Chr5	23069524	23069902	5.21917	4.80735	5.57743	5.67243	0.86507
Chr5	23123650	23124630	6.67596	6.97728	7.14211	7.32193	0.645971
Chr5	23126743	23127626	6.16491	5.9542	6.20457	6.85175	0.897553
Chr5	23162807	23163206	5.21917	6.00562	5.59991	5.64386	0.786456
Chr5	23267145	23267883	6.2384	6.86109	6.41785	6.46352	0.622682
Chr5	23308628	23308880	4.20945	4.6865	5.07682	4.85175	0.867362
Chr5	23366168	23366605	5.35755	5.82018	5.59991	5.10852	0.711655
Chr5	23569040	23570516	7.23122	6.73132	7.49185	7.36413	0.760534
Chr5	23621568	23621768	4.06609	3.78136	4.52356	4.37504	0.742202
Chr5	23672782	23673267	4.91886	4.80735	5.70736	5.62205	0.900004
Chr5	23717930	23718309	5.96578	5.74147	5.57743	5.18982	0.77596
Chr5	23797656	23798076	4.91886	5.36632	5.5157	5.36632	0.596837
Chr5	23883607	23884101	5.08746	5.60733	5.87036	5.88264	0.79518
Chr5	23894699	23895108	5.21917	4.55459	4.47573	5.21917	0.743435
Chr5	23971131	23971966	6.65464	7.26913	7.14211	6.96	0.614491
Chr5	24072456	24073089	6.45943	5.07682	6.30834	6.20945	1.38262
Chr5	24080679	24081215	6.2384	5.18982	5.74147	5.62205	1.04858
Chr5	24094757	24095056	5.08746	4.80735	4.84549	4.42626	0.661198
Chr5	24227445	24227821	4.91886	5.67243	5.36632	5.64386	0.753562
Chr5	24251135	24251674	6.00562	6.10852	5.6865	5.40939	0.699134
Chr5	24252209	24252703	5.87036	5.2854	5.41785	5.18982	0.68054
Chr5	24292848	24293725	6.43879	6.94983	6.35315	6.14975	0.80008
Chr5	24422697	24423218	6.16491	5.74147	6.0607	5.48382	0.681091
Chr5	24480495	24482044	7.43879	7.79442	7.3966	7.03892	0.755497
Chr5	24484333	24485064	5.72792	6.66888	5.74147	6.29002	0.940965
Chr5	24504141	24506144	7.60733	7.79442	7.50383	6.78463	1.00978
Chr5	24507815	24508084	4.47573	4.18982	5.10852	3.93074	1.17779
Chr5	24513392	24514237	6.43879	6.05528	6.79116	6.58496	0.73588
Chr5	24548722	24549337	6.3837	5.18982	6.27612	6.49586	1.30603
Chr5	24580078	24580519	5.57743	4.55459	5.25739	4.76818	1.02284
Chr5	24627251	24627639	4.91886	5.2854	5.48382	5.77479	0.855924
Chr5	24758564	24758956	5.53138	5.46761	4.84549	5.42626	0.685891
Chr5	24783448	24784466	6.56224	6.20457	6.69697	6.85175	0.647178
Chr5	24828908	24829830	6.92481	6.3443	6.79116	6.96	0.615706
[truncated: 46 more rows]

## Sheet: Motif analysis
Motif ID	TF	Name	TFam	Motif enrichment in Stage2	Motif enrichment in Stage8	Fold change	RNAseq Stage0	RNAseq Stage2	RNAseq Stage4	RNAseq Stage8
CISBP_M0682_1.02	AT3G20770	EIN3	EIL	0.958466	2.71739	0.352716	71.5676	73.4668	78.5808	142.333
Athamap_RRTF1_2	AT4G34410	RRTF1	AP2-EREBP	4.47284	9.23913	0.48412	0.518788	0.461136	0.371515	34.6962
CISBP_M1406_1.02	AT5G13180	VNI2	NAC	6.70927	13.0435	0.514377	34.018	34.3909	32.3262	114.211
Athamap_ORA47_1	AT1G74930	ORA47	AP2-EREBP	6.38978	12.2283	0.522542	3.5647	2.58068	2.56424	17.7371
CISBP_M1405_1.02	AT5G07680	NAC4	NAC	3.83387	7.33696	0.522542	0.204697	0.276364	0.175152	0.346364
DAPseq_AP2EREBP_tnt.At1g19210_colamp_a	AT1G19210		AP2-EREBP	9.58466	18.2065	0.526441	1.2997	1.72068	1.17227	4.79106
CISBP_M1648_1.02	AT4G18390	TCP2	TCP	4.47284	8.42391	0.53097	24.472	24.1623	23.112	14.9236
CISBP_M0375_1.02	AT5G04390		C2H2	3.51438	6.52174	0.538871	NA	NA	NA	NA
DAPseq_TCP_tnt.PTF1_colamp_a	AT3G02150	TFPD	TCP	11.1821	20.6522	0.541449	3.50076	2.66909	2.87545	40.4236
CISBP_M0027_1.02	AT4G17490	ERF6	AP2-EREBP	2.23642	4.07609	0.548669	2.39333	2.69955	3.06667	9.8553
CISBP_M0040_1.02	AT5G51190		AP2-EREBP	2.23642	4.07609	0.548669	3.05758	2.91795	2.90318	15.0727
Jaspar_MA1066.1	AT1G35560	TCP23	TCP	7.02875	12.7717	0.550336	5.3903	7.58636	7.16288	4.0497
Jaspar_MA1045.1	AT2G46770	NST1	NAC	6.07029	10.8696	0.558466	NA	NA	NA	NA
CISBP_M2863_1.02	AT1G09530	POC1	bHLH	7.98722	14.1304	0.565249	15.9264	14.9041	14.6332	14.528
CISBP_M0022_1.02	AT3G15210	RAP2.5	AP2-EREBP	4.79233	8.42391	0.568896	16.2514	15.0293	14.418	73.3235
Athamap_MYB52_2	AT1G17950	MYB52	MYB	9.58466	16.5761	0.578222	0.577424	0.274091	0.281818	0.0375758
DAPseq_TCP_tnt.TCP24_col	AT1G30210	TCP24	TCP	10.2236	17.1196	0.597191	30.6074	32.2864	30.6727	19.8485
DAPseq_bHLH_tnt.bHLH18_col_a	AT2G22750		bHLH	8.94569	14.9457	0.598548	NA	NA	NA	NA
Jaspar_MA1062.1	AT1G69690	TCP15	TCP	6.70927	11.1413	0.602197	85.7827	78.7268	69.75	35.4086
Athamap_ANAC46	AT3G04060	NAC046	NAC	6.38978	10.5978	0.602933	0.24	0.03	0.217273	0.741515
CISBP_M0036_1.02	AT5G13330	Rap2.6L	AP2-EREBP	6.07029	10.0543	0.603748	1.58621	4.44295	9.92909	733.943
PNAS_MYB46.M1	AT5G12870	MYB46	MYB	9.58466	15.7609	0.60813	1.80485	1.60068	1.2803	1.19167
CISBP_M1335_1.02	AT4G38620	MYB4	MYB	8.94569	14.6739	0.609632	35.2759	47.1127	41.5656	87.027
CISBP_M0852_1.02	AT4G21750	ATML1	HB	8.6262	14.1304	0.610469	54.7121	56.7986	67.3112	75.3505
CISBP_M0010_1.02	AT1G43160	RAP2.6	AP2-EREBP	3.51438	5.70652	0.615853	0.464545	2.78545	0.62697	1178.57
Jaspar_MA1009.1	AT2G33860	ETT	ARF	6.38978	10.3261	0.618799	121.369	166.542	141.859	54.688
DAPseq_NAC_tnt.ANAC034_col	AT2G02450	NAC035	NAC	5.11182	8.15217	0.62705	8.03227	7.12773	6.43242	2.27455
DAPseq_TCP_tnt.TCP3_colamp_a	AT1G53230	TCP3	TCP	12.1406	19.2935	0.629258	13.5635	10.6664	12.218	7.59848
UniPROBE_NAP.M1	AT1G69490	NAP	NAC	9.26518	14.6739	0.631405	1.8647	0.788636	2.11061	68.4618
CISBP_M1316_1.02	AT1G15720	TRFL5	MYB-related	4.15335	6.52174	0.636848	4.79061	5.09409	4.86121	4.73333
CISBP_M0016_1.02	AT1G78080	WIND1	AP2-EREBP	6.07029	9.51087	0.638247	116.535	98.27	91.1618	325.848
DAPseq_FAR1_tnt.FAR1_col_a	AT4G15090	FAR1	FAR1	7.34824	11.413	0.643846	15.2476	16.6655	15.6	13.5921
DAPseq_MYB_tnt.MYB62_colamp_a	AT1G68320	MYB62	MYB	14.0575	21.7391	0.646645	1.19848	2.57591	2.02318	1.45727
CISBP_M1655_1.02	AT5G08070	TCP17	TCP	10.5431	16.3043	0.646645	6.48955	4.92318	3.94212	0.618939
DAPseq_MYB_tnt.MYB67_col_a	AT3G12720	MYB67	MYB	15.655	24.1848	0.647306	NA	NA	NA	NA
DAPseq_MYB_tnt.MYB57_col_a	AT3G01530	MYB57	MYB	11.8211	18.2065	0.649278	NA	NA	NA	NA
Jaspar_MA0937.1	AT3G15500	NAC3	NAC	6.70927	10.3261	0.649739	0.140455	0.0836364	0.231212	151.991
cellrep_pTH7072	AT4G09450		MYB-related	11.5016	17.663	0.651167	NA	NA	NA	NA
Jaspar_MA0938.1	AT3G18400	NAC058	NAC	4.79233	7.33696	0.653177	NA	NA	NA	NA
Athamap_ATERF1_2	AT4G17500	ERF-1	AP2-EREBP	1.59744	2.44565	0.653177	7.6597	11.163	10.6821	96.2085
CISBP_M0012_1.02	AT1G53170	ERF8	AP2-EREBP	7.66773	11.6848	0.656215	10.958	11.04	16.9348	31.7797
Athamap_HSFB2a_1	AT5G62020	HSFB2A	HSF	7.66773	11.6848	0.656215	1.59182	2.46545	3.51409	35.3655
DAPseq_MYB_tnt.MYB99_colamp_a	AT5G62320	MYB99	MYB	12.1406	18.4783	0.657019	NA	NA	NA	NA
DAPseq_MYB_tnt.MYB116_colamp_a	AT1G25340	MYB116	MYB	8.6262	13.0435	0.661342	0.57	0.120909	0.0869697	0.167424
CISBP_M1400_1.02	AT1G61110	NAC025	NAC	7.02875	10.5978	0.663226	6.76212	3.31886	1.57485	0.924848
DAPseq_AP2EREBP_tnt.ERF10_colamp_a	AT1G03800	ERF10	AP2-EREBP	8.30671	12.5	0.664537	0.18303	0.270455	0.248788	1.58091
DAPseq_AP2EREBP_tnt.ABR1_colamp_a	AT5G64750	ABR1	AP2-EREBP	8.30671	12.5	0.664537	0.380909	1.11023	1.58545	87.4158
Athamap_MYB111_2	AT5G49330	PFG3	MYB	9.58466	14.4022	0.665501	11.5505	15.0943	18.0741	10.6342
DAPseq_MYB_tnt.MYB10_colamp_a	AT3G12820	MYB10	MYB	15.655	23.3696	0.669886	0.771818	0.265	0.358788	0.00484848
CISBP_M0009_1.02	AT1G28370	ERF11	AP2-EREBP	6.38978	9.51087	0.671839	0.450303	0.566818	0.813636	19.7374
CISBP_M0019_1.02	AT2G36450	HRD	AP2-EREBP	5.11182	7.6087	0.671839	NA	NA	NA	NA
Jaspar_MA1041.1	AT4G01680	MYB55	MYB	6.38978	9.51087	0.671839	0.414394	0.567045	0.572273	0.932727
DAPseq_NAC_tnt.NAM_colamp_a	AT1G52880	NARS2	NAC	8.6262	12.7717	0.675413	0.626667	0.774318	0.922576	5.91015
DAPseq_MYB_tnt.MYB61_col_a	AT1G09540	MYB61	MYB	14.377	21.1957	0.678299	NA	NA	NA	NA
DAPseq_C2H2_tnt.At5g22890_col_a	AT5G22890	STOP2	C2H2	9.58466	14.1304	0.678299	NA	NA	NA	NA
DAPseq_AP2EREBP_tnt.RAP211_col_a	AT5G19790	RAP2.11	AP2-EREBP	8.30671	12.2283	0.679304	0.421818	0.150455	0.090303	0.145152
DAPseq_bZIP_tnt.bZIP18_colamp_a	AT2G40620		bZIP	7.02875	10.3261	0.680679	51.2221	53.8518	57.2486	60.7824
DAPseq_C2H2_tnt.AT5G22990_col_a	AT5G22990		C2H2	15.016	22.0109	0.682207	NA	NA	NA	NA
UniPROBE_NST2.M1	AT3G61910	NST2	NAC	7.98722	11.6848	0.683557	NA	NA	NA	NA
DAPseq_C2H2_tnt.AT4G26030_col_a	AT4G26030		C2H2	22.3642	32.6087	0.685836	NA	NA	NA	NA
DAPseq_CAMTA_tnt.CAMTA1_col_a	AT5G09410	EICBP.B	CAMTA	6.70927	9.78261	0.685836	23.1645	23.2402	24.6098	41.197
Jaspar_MA1002.1	AT2G33710		AP2-EREBP	5.43131	7.88043	0.689214	0.205152	0.402727	0.974545	16.5521
CISBP_M0024_1.02	AT3G23230	TDR1	AP2-EREBP	5.43131	7.88043	0.689214	0.00878788	0.245455	0.565606	9.92091
DAPseq_MYB_tnt.MS188_colamp_a	AT5G56110	MYB80	MYB	15.9744	23.0978	0.691599	NA	NA	NA	NA
UniPROBE_LUX.M6	AT3G46640	PCL1	G2-like	12.4601	17.9348	0.694743	41.2823	31.6932	30.7427	77.49
DAPseq_AP2EREBP_tnt.ERF9_colamp_a	AT5G44210	ERF9	AP2-EREBP	9.26518	13.3152	0.695834	5.94788	7.26591	7.50561	8.57545
DAPseq_NAC_tnt.ANAC087_colamp_a	AT5G18270	ANAC087	NAC	7.02875	10.0543	0.699076	1.48833	1.36182	1.42909	4.85894
DAPseq_NAC_tnt.CUC2_col	AT5G53950	CUC2	NAC	9.90415	14.1304	0.700909	25.7797	35.5305	44.4414	13.0018
CISBP_M1319_1.02	AT1G22640	MYB3	MYB	6.70927	9.51087	0.705431	9.96727	7.44091	6.53379	17.7312
DAPseq_C2H2_tnt.AT2G15740_col_a	AT2G15740		C2H2	14.377	20.3804	0.705431	NA	NA	NA	NA
Athamap_RAP2.3_2	AT3G16770	RAP2.3	AP2-EREBP	5.7508	8.15217	0.705431	110.711	81.8766	75.3712	47.7898
DAPseq_MYB_tnt.MYB118_colamp_a	AT3G27785	PGA37	MYB	11.5016	16.3043	0.705431	NA	NA	NA	NA
DAPseq_MYB_tnt.MYB3R1_colamp_a	AT4G32730	PC-MYB1	MYB	12.4601	17.663	0.705431	16.6217	17.9568	15.7439	11.8814
DAPseq_MYB_tnt.MYB119_col_a	AT5G58850	MYB119	MYB	7.66773	10.8696	0.705431	NA	NA	NA	NA
CISBP_M0655_1.02	AT5G60850	OBP4	C2C2-Dof	5.7508	8.15217	0.705431	8.34273	8.91523	6.50485	21.3832
CISBP_M1346_1.02	AT5G67580	TRB2	MYB-related	4.79233	6.79348	0.705431	22.2041	22.2968	21.2962	20.3323
DAPseq_MYB_tnt.MYB58_col_a	AT1G16490	MYB58	MYB	18.8498	26.6304	0.707831	5.85	4.78	4.36303	1.50697
DAPseq_C2H2_tnt.WIP5_col_a	AT1G51220	WIP5	C2H2	9.26518	13.0435	0.71033	8.35818	6.80136	3.4	0.0821212
CISBP_M1313_1.02	AT2G23290;AT4G37260	MYB70;MYB73	MYB;MYB	8.30671	11.6848	0.7109	NA	NA	NA	NA
DAPseq_Homeobox_ecoli.HAT2_col_v31	AT5G47370	HAT2	HB	23.9617	33.6957	0.71112	47.6705	67.7055	75.6742	62.1779
Athamap_HSFC1_2	AT3G24520	HSFC1	HSF	7.34824	10.3261	0.711619	4.07924	3.54477	3.82712	4.12424
UniPROBE_ANAC019.M2	AT1G52890	NAC019	NAC	6.38978	8.96739	0.712557	1.8297	1.40795	1.80636	209.915
DAPseq_MYB_tnt.MYB13_col_a	AT1G06180	MYB13	MYB	18.2109	25.5435	0.712936	37.542	57.7009	57.9912	134.134
DAPseq_NAC_tnt.ANAC047_col	AT3G04070	NAC047	NAC	11.8211	16.5761	0.713141	0.272424	0.177273	0.308788	37.7133
Athamap_AGL1	AT3G58780	SHP1	MADS	10.8626	15.2174	0.713829	0.987576	0.798636	0.64	2.52621
DAPseq_MYB_tnt.MYB93_col_a	AT1G34670	MYB93	MYB	22.6837	31.5217	0.719621	NA	NA	NA	NA
DAPseq_MYB_tnt.MYB121_col_a	AT3G30210	MYB121	MYB	15.3355	21.1957	0.723519	0.731667	0.457955	0.111818	0.0678788
DAPseq_MYB_tnt.MYB39_colamp_a	AT4G17785	MYB39	MYB	25.5591	35.3261	0.723519	NA	NA	NA	NA
Athamap_YAB5	AT2G26580	YAB5	C2C2-YABBY	19.4888	26.9022	0.724433	9.23303	11.3268	9.38818	4.02773
DAPseq_MYB_tnt.MYB43_col_a	AT5G16600	MYB43	MYB	16.9329	23.3696	0.724571	9.65909	10.1782	12.41	13.2556
DAPseq_MYB_tnt.MYB92_100ng20cy_b	AT5G10280	MYB92	MYB	9.26518	12.7717	0.725444	0.919394	0.418636	0.211818	0.0030303
DAPseq_C3H_tnt.At5g08750_col_a	AT5G08750		NA	8.30671	11.413	0.727826	17.7344	17.0536	16.3921	17.8735
Athamap_AGL3	AT2G03710	SEP4	MADS	18.8498	25.8152	0.730183	27.8347	39.683	39.6526	24.2003
DAPseq_MYB_tnt.MYB27_colamp_a	AT3G53200	MYB27	MYB	20.4473	27.9891	0.730544	NA	NA	NA	NA
DAPseq_LOBAS2_tnt.LBD13_colamp_a	AT2G30340	LBD13	LBD	7.34824	10.0543	0.730852	NA	NA	NA	NA
CISBP_M0147_1.02	AT5G37020	ATARF8	ARF	7.34824	10.0543	0.730852	109.568	109.873	88.493	36.4711
UniPROBE_SND1.M2	AT1G32770	SND1	NAC	8.94569	12.2283	0.731558	NA	NA	NA	NA
DAPseq_AP2EREBP_tnt.AT1G71450_colamp_a	AT1G71450		AP2-EREBP	13.738	18.75	0.732694	NA	NA	NA	NA
DAPseq_MYB_tnt.MYB74_colamp_a	AT4G05100	MYB74	MYB	15.3355	20.9239	0.732916	0.76197	0.304091	0.473636	17.7747
CISBP_M0118_1.02	AT1G14900	HMGA	NA	15.9744	21.7391	0.734824	240.798	204.318	218.898	136.743
DAPseq_LOBAS2_tnt.LBD19_col_a	AT2G45410	LBD19	LBD	6.38978	8.69565	0.734824	58.3953	43.7995	26.0239	2.87136
CISBP_M0021_1.02	AT3G14230	RAP2.2	AP2-EREBP	4.79233	6.52174	0.734824	89.0258	72.3855	80.1094	89.3112
Athamap_TCP20	AT3G27010	TCP20	TCP	9.58466	13.0435	0.734824	6.18485	7.02432	9.10076	13.2108
CISBP_M1329_1.02	AT3G47600	MYB94	MYB	6.38978	8.69565	0.734824	15.5991	18.0348	20.7092	26.0394
Jaspar_MA0985.1	AT4G25470	FTQ4	AP2-EREBP	3.19489	4.34783	0.734824	0.314545	0.167273	0.304242	0.442273
Jaspar_MA0990.1	AT1G73360	HDG11	HB	19.8083	26.9022	0.736309	4.84939	5.74977	4.15652	1.64848
DAPseq_bZIP_tnt.bZIP44_col	AT1G75390	bZIP44	bZIP	13.4185	18.2065	0.737018	19.0383	16.482	10.6133	7.48242
CISBP_M0681_1.02	AT2G27050	EIL1	EIL	10.2236	13.8587	0.737706	9.0247	8.57318	9.52833	20.9142
DAPseq_Trihelix_tnt.AT3G10030_colamp_a	AT3G10030		Trihelix	10.2236	13.8587	0.737706	27.4862	25.5241	32.1964	43.9755
DAPseq_bZIP_tnt.TGA4_colamp_a	AT5G10030	TGA4	bZIP	10.2236	13.8587	0.737706	3.18182	2.445	2.60152	7.75333
CISBP_M0011_1.02	AT1G50640	ERF3	AP2-EREBP	7.02875	9.51087	0.739023	59.4908	63.9009	64.5327	156.506
DAPseq_MYBrelated_tnt.At5g47390_colamp_a	AT5G47390	MYBH	MYB-related	23.9617	32.337	0.740999	45.6709	41.5984	47.9039	82.6979
DAPseq_AP2EREBP_tnt.ERF115_colamp_a	AT5G07310		AP2-EREBP	9.26518	12.5	0.741214	0.00878788	0.00409091	0.0433333	3.82742
DAPseq_bZIP_tnt.VIP1_colamp_a	AT1G43700	VIP1	bZIP	7.66773	10.3261	0.742559	56.4712	56.643	69.3994	112.358
CISBP_M0264_1.02	AT2G46270	GBF3	bZIP	15.3355	20.6522	0.742559	15.8	21.1327	17.4433	140.677
CISBP_M1339_1.02	AT5G08520		MYB	11.1821	14.9457	0.748185	32.1624	26.0373	31.7655	47.4683
UniPROBE_ANAC092.M1	AT5G39610	ORE1	NAC	6.70927	8.96739	0.748185	0.424848	0.769545	0.815455	63.7803
DAPseq_bZIP_tnt.bZIP42_colamp_a	AT3G30530	bZIP42	bZIP	11.8211	15.7609	0.750028	0.705909	2.18636	1.39409	0.0845455
DAPseq_C2C2gata_tnt.ZML1_colamp_a	AT3G21175	ZML1	C2C2-GATA;Tify	16.9329	22.5543	0.75076	22.5932	22.7927	26.5553	23.3708
CISBP_M1309_1.02	AT1G70000		MYB-related	15.3355	20.3804	0.75246	1.9303	3.11773	1.76227	6.32697
DAPseq_MYB_tnt.MYB3R4_col_a	AT5G11510	MYB3R-4	MYB	13.099	17.3913	0.753195	21.413	23.8141	20.0797	9.31485
DAPseq_C2C2gata_tnt.ZIM_col_a	AT4G24470	ZIM	C2C2-GATA	15.9744	21.1957	0.753666	35.1579	37.2325	34.0691	29.8455
DAPseq_AP2EREBP_tnt.ERF73_colamp_a	AT1G72360	HRE1	AP2-EREBP	10.8626	14.4022	0.754235	1.76621	1.46227	1.49621	1.90197
DAPseq_G2like_tnt.AT1G49560_col_a	AT1G49560		G2-like	19.4888	25.8152	0.754935	9.53045	8.35591	9.32848	4.52485
Athamap_DEAR3_2	AT2G23340	DEAR3	AP2-EREBP	5.7508	7.6087	0.755819	33.5692	33.1816	32.4598	45.8923
DAPseq_NAC_tnt.ANAC042_col_a	AT2G43000	NAC042	NAC	5.7508	7.6087	0.755819	0.108182	0.126364	1.20242	54.8335
DAPseq_MYB_tnt.MYB40_col_a	AT5G14340	MYB40	MYB	17.2524	22.8261	0.755819	NA	NA	NA	NA
CISBP_M1646_1.02	AT3G15030	TCP4	TCP	12.1406	16.0326	0.757243	21.8012	14.7409	13.9239	7.60424
CISBP_M0268_1.02	AT4G36730	GBF1	bZIP	15.655	20.6522	0.758029	54.6286	51.4905	58.9582	126.7
CISBP_M0037_1.02	AT5G43410		AP2-EREBP	6.38978	8.42391	0.758528	0.00878788	0.00409091	0	0.0956061
CISBP_M0849_1.02	AT3G61890	HB-12	HB	9.90415	13.0435	0.759318	8.63697	9.4175	11.6048	61.0103
CISBP_M1345_1.02	AT5G58080	RR18	ARR-B	9.90415	13.0435	0.759318	0.307879	0.263864	0.252121	0.241212
DAPseq_MYB_tnt.MYB98_col_a	AT4G18770	MYB98	MYB	13.4185	17.663	0.759695	NA	NA	NA	NA
DAPseq_bHLH_tnt.bHLH80_col_a	AT1G35460	FBH1	bHLH	16.9329	22.2826	0.759916	16.4482	14.962	16.1467	22.4108
DAPseq_bZIP_tnt.bZIP69_colamp_a	AT1G06070		bZIP	7.02875	9.23913	0.760759	39.1361	39.7859	38.0283	42.0606
DAPseq_HB_tnt.ANL2_colamp_a	AT4G00730	ANL2	HB	21.0863	27.7174	0.760759	27.1276	29.2073	27.7082	10.2318
DAPseq_NAC_tnt.ANAC103_col_a	AT5G64060	NAC103	NAC	14.0575	18.4783	0.760759	9.48	11.4025	8.93303	5.28364
Jaspar_MA0969.1	AT5G64220	CAMTA2	CAMTA	3.51438	4.61957	0.760759	16.0536	17.3098	16.1891	26.5727
DAPseq_MYB_tnt.MYB63_col_a	AT1G79180	MYB63	MYB	21.7252	28.5326	0.761418	NA	NA	NA	NA
DAPseq_AP2EREBP_tnt.PUCHI_colamp_a	AT5G18560	PUCHI	AP2-EREBP	11.1821	14.6739	0.76204	8.93	8.58068	5.81788	0.849394
Jaspar_MA1067.1	AT5G60970	TCP5	TCP	7.66773	10.0543	0.762628	4.42121	3.6225	2.89758	7.23924
DAPseq_REM_tnt.REM19_colamp_a	AT1G49480	RTV1	ABI3-VP1	16.6134	21.7391	0.764217	73.4439	75.6148	82.8624	92.0397
cellrep_pTH8184	AT2G44910	HB4	HB	8.30671	10.8696	0.764217	43.3317	34.0477	31.1468	12.8814
DAPseq_MYB_tnt.MYB17_colamp_a	AT3G61250	MYB17	MYB	17.2524	22.5543	0.764926	75.9461	84.7032	83.6827	57.1694
DAPseq_C2H2_tnt.STOP1_col_a	AT1G34370	STOP1	C2H2	8.94569	11.6848	0.765584	36.5326	38.1427	35.5964	49.3341
cellrep_pTH9796	AT2G45680	TCP9	TCP	8.94569	11.6848	0.765584	15.0047	12.8352	9.77894	19.4494
cellrep_pTH7140	AT3G08500	MYB83	MYB	8.94569	11.6848	0.765584	0.728788	0.514545	0.596212	0.215758
DAPseq_NAC_tnt.ANAC050_col_v3a	AT3G10480	NAC050	NAC	9.58466	12.5	0.766773	72.8638	74.5186	74.1673	35.3942
DAPseq_MYBrelated_tnt.AT3G10580_colamp_a	AT3G10580		MYB-related	4.79233	6.25	0.766773	NA	NA	NA	NA
DAPseq_TCP_tnt.At1g72010_col	AT1G72010		TCP	10.2236	13.3152	0.767816	18.6297	19.9777	21.1945	17.8533
Jaspar_MA1026.1	AT1G52150	ICU4	HB	26.5176	34.5109	0.768383	38.1265	38.7218	32.9252	14.9858
DAPseq_AP2EREBP_tnt.RAP212_col_a	AT1G53910	RAP2.12	AP2-EREBP	10.8626	14.1304	0.768739	214.467	193.188	204.236	231.918
CISBP_M1657_1.02	AT5G08330;AT5G23280	TCP11;	TCP;TCP	6.07029	7.88043	0.770299	NA	NA	NA	NA
DAPseq_AP2EREBP_tnt.AT1G12630_colamp_a	AT1G12630		AP2-EREBP	7.98722	10.3261	0.773499	NA	NA	NA	NA
DAPseq_bHLH_tnt.bHLH122_colamp_a	AT1G51140	FBH3	bHLH	16.6134	21.4674	0.773891	35.3752	32.0134	26.9938	28.3177
DAPseq_AP2EREBP_tnt.DEAR5_col_a	AT4G06746	RAP2.9	AP2-EREBP	10.5431	13.587	0.775974	0.00878788	0.00409091	0.163333	8.89682
Athamap_WOX13_2	AT4G35550	WOX13	HB	23.0032	29.6196	0.776622	29.6779	33.2809	32.6017	22.5552
Athamap_MYB59	AT5G59780	MYB59	MYB;MYB-related	11.8211	15.2174	0.776814	0.603485	1.315	1.3297	0.696818
DAPseq_bHLH_tnt.bHLH69_col_a	AT4G30980	LRL2	bHLH	12.4601	16.0326	0.77717	9.73879	14.0716	14.5326	9.05742
CISBP_M1276_1.02	AT1G13450	GT-1	Trihelix	13.738	17.663	0.777783	18.9683	20.4895	22.1206	39.6461
cellrep_pTH7149	AT3G16350		MYB-related	13.738	17.663	0.777783	2.46182	2.53182	1.86152	2.47333
DAPseq_ARID_tnt.AT1G20910_col_a	AT1G20910		ARID	38.0192	48.6413	0.781623	22.9512	23.2705	23.0665	18.492
DAPseq_ARF_ecoli.MP_col	AT1G19850	MP	ARF	12.7796	16.3043	0.783813	150.198	197.719	210.299	141.832
DAPseq_MYB_tnt.MYB107_colamp_a	AT3G02940	MYB107	MYB	18.5304	23.6413	0.783813	NA	NA	NA	NA
CISBP_M2350_1.02	AT3G22170	FHY3	FAR1	7.02875	8.96739	0.783813	35.3439	34.8875	35.308	38.8815
Athamap_ERF1	AT3G23240	ERF1	AP2-EREBP	7.02875	8.96739	0.783813	0.050303	0.369545	0.361818	49.5733
Athamap_STY1_2	AT3G51060	STY1	SRS	6.38978	8.15217	0.783813	15.6605	14.5686	7.96909	4.61758
CISBP_M0266_1.02	AT4G01120	GBF2	bZIP	13.4185	17.1196	0.783813	30.0653	25.7745	27.0577	37.408
DAPseq_C2C2COlike_tnt.AT4G27900_col_a	AT4G27900		Orphans	15.3355	19.5652	0.783813	52.3126	40.3911	51.7648	47.3864
DAPseq_TCP_tnt.TCP7_col_a	AT5G23280		TCP	8.94569	11.413	0.783813	27.4388	24.5073	24.2632	36.4486
DAPseq_Homeobox_tnt.HAT1_colamp_a	AT4G17460	JAB	HB	22.0447	27.9891	0.787617	7.57773	10.6755	13.1256	17.9406
Athamap_AGL2	AT5G15800	SEP1	MADS	17.5719	22.2826	0.788592	1.87273	4.73955	14.567	27.8735
DAPseq_bHLH_tnt.bHLH130_col_a	AT2G42280	FBH4	bHLH	16.9329	21.4674	0.788773	1.31727	1.43955	1.56879	5.17545
DAPseq_LIM_tnt.WLIM2A_col_a	AT2G39900	WLIM2a	LIM	24.9201	31.5217	0.79057	50.7062	44.0864	43.2609	18.4509
DAPseq_MYBrelated_tnt.At1g74840_col100_a	AT1G74840		MYB-related	19.8083	25	0.792332	72.3642	64.3093	72.8953	220.083
DAPseq_MYBrelated_tnt.AT5G61620_colamp_a	AT5G61620		MYB-related	19.8083	25	0.792332	NA	NA	NA	NA
Athamap_ARR14_1	AT2G01760	RR14	ARR-B	9.26518	11.6848	0.792927	8.82333	7.37795	6.74015	4.15985
Jaspar_MA1046.1	AT4G35580	NTL9	NAC	9.26518	11.6848	0.792927	41.3362	47.1036	46.837	59.1403
DAPseq_MYB_tnt.MYB70_col_a	AT2G23290	MYB70	MYB	17.8914	22.5543	0.793256	32.3195	28.8216	22.5958	14.21
CISBP_M0590_1.02	AT3G22760	SOL1	CPP	17.8914	22.5543	0.793256	13.1794	9.53455	7.94879	3.03515
CISBP_M0680_1.02	AT1G73730	SLIM1	EIL	14.0575	17.663	0.795871	11.617	13.3157	14.2861	24.62
DAPseq_AP2EREBP_tnt.At5g18450_col_a	AT5G18450		AP2-EREBP	14.0575	17.663	0.795871	NA	NA	NA	NA
CISBP_M1321_1.02	AT1G68670		G2-like	13.4185	16.8478	0.796455	27.6667	24.9407	23.7997	71.4921
CISBP_M1677_1.02	AT2G06200	GRF6	GRF	6.70927	8.42391	0.796455	23.8114	29.8436	21.0918	4.33364
DAPseq_AP2EREBP_tnt.ERF5_col_a	AT5G47230	ERF5	AP2-EREBP	12.7796	16.0326	0.797098	4.55364	3.96273	5.63909	40.6547
GB_FLC_2TF.M1	AT5G10140	FLC	MADS	24.2812	30.4348	0.797809	0.390303	0.197727	0.160909	0.119848
DAPseq_E2FDP_tnt.DEL1_colamp_a	AT3G48160	E2L3	E2F-DP	16.9329	21.1957	0.798886	15.7061	17.233	12.6536	4.78894
DAPseq_AP2EREBP_tnt.At4g28140_colamp_a	AT4G28140		AP2-EREBP	10.8626	13.587	0.799489	0.334091	2.53136	2.92712	118.762
DAPseq_C2C2dof_tnt.dof45_colamp_a	AT4G21080	DOF4.5	C2C2-Dof	26.5176	33.1522	0.799874	NA	NA	NA	NA
Athamap_TCP11_1	AT2G37000		TCP	9.58466	11.9565	0.801626	3.32985	2.68386	3.41091	1.24212
DAPseq_bZIP_tnt.bZIP43_col_a	AT5G38800	bZIP43	bZIP	13.099	16.3043	0.803408	NA	NA	NA	NA
DAPseq_MYB_tnt.BOS1_col_a	AT3G06490	MYB108	MYB	21.4058	26.6304	0.803808	0.778182	0.719091	0.327273	24.4947
DAPseq_bHLH_tnt.bHLH157_col_a	AT1G64625		bHLH	16.6134	20.6522	0.804439	8.01379	11.2207	9.98621	1.29788
DAPseq_bZIP_tnt.bZIP16_col_v3a	AT2G35530	bZIP16	bZIP	16.6134	20.6522	0.804439	46.0464	51.2545	42.608	30.9276
CISBP_M0023_1.02	AT3G20310	ERF7	AP2-EREBP	8.30671	10.3261	0.804439	24.4138	22.3152	19.7636	33.2091
CISBP_M0854_1.02	AT4G40060	HB16	HB	27.7955	34.5109	0.805414	63.5791	49.1541	54.4871	53.2382
DAPseq_MYB_tnt.MYB77_colamp_a	AT3G50060	MYB77	MYB	19.4888	24.1848	0.80583	19.5352	15.1436	13.2053	9.72152
DAPseq_AP2EREBP_tnt.SHN3_col_a	AT5G11190	SHN2	AP2-EREBP	15.3355	19.0217	0.806207	0.484848	0.347955	0.47303	1.28152
DAPseq_bHLH_tnt.bHLH104_col_b	AT4G14410	bHLH104	bHLH	11.1821	13.8587	0.806866	35.4426	31.8182	35.8403	49.0823
DAPseq_MYB_tnt.MYB3R5_col_a	AT5G02320	MYB3R-5	MYB	14.6965	18.2065	0.80721	6.46227	6.27	6.30788	12.6021
DAPseq_NAC_tnt.VND6_colamp_a	AT5G62380	VND6	NAC	10.5431	13.0435	0.808307	2.97394	3.16409	2.4653	2.47394
DAPseq_bHLH_tnt.bHLH74_colamp_a	AT1G10120		bHLH	13.4185	16.5761	0.809511	51.0474	44.2082	33.9771	25.9248
DAPseq_LOBAS2_tnt.LBD2_colamp_a	AT1G06280	LBD2	LBD	6.38978	7.88043	0.810841	NA	NA	NA	NA
DAPseq_C2H2_tnt.TF3A_col_a	AT1G72050	TFIIIA	C2H2	19.1693	23.6413	0.810841	56.5661	61.9068	59.2526	33.6397
CISBP_M0255_1.02	AT1G32150	bZIP68	bZIP	15.655	19.2935	0.811412	24.163	22.8445	22.5644	24.6098
DAPseq_AP2EREBP_tnt.ERF13_colamp_a	AT2G44840	ERF13	AP2-EREBP	9.26518	11.413	0.811806	1.93727	1.92045	1.8897	29.0291
DAPseq_bZIP_tnt.TGA5_col_v3a	AT5G06960	TGA5	bZIP	9.26518	11.413	0.811806	13.0467	15.3695	13.512	18.9917
DAPseq_C2H2_tnt.AZF1_colamp_a	AT5G67450	ZF1	C2H2	21.4058	26.3587	0.812094	0.231212	0.356591	0.513485	1.07273
DAPseq_AP2EREBP_tnt.ESE3_colamp_a	AT5G25190	ESE3	AP2-EREBP	12.1406	14.9457	0.812315	8.98621	11.2555	11.9697	8.5597
DAPseq_C3H_tnt.CDM1_colamp_a	AT1G68200		C3H	5.7508	7.06522	0.813959	0.973485	0.898864	0.849091	1.91591
Athamap_SPL1_2	AT2G47070	SPL1	SBP	5.7508	7.06522	0.813959	33.8074	33.7705	34.5921	46.7424
DAPseq_TCP_tnt.At5g08330_col_a	AT5G08330	TCP11	TCP	11.5016	14.1304	0.813959	21.6961	20.0736	19.417	10.3147
cellrep_pTH7162	AT3G45260		C2H2	21.0863	25.8152	0.816815	1.07379	0.757273	0.503939	0.375152
Jaspar_MA0570.1	AT1G49720	AtABF1	bZIP	13.099	16.0326	0.817025	41.677	37.4798	41.737	42.3547
CISBP_M2365_1.02	AT3G01470	HD-ZIP-1	HB	26.1981	32.0652	0.817025	19.9735	13.1939	8.98379	5.40515
Athamap_ARR10	AT4G31920	RR10	ARR-B	13.099	16.0326	0.817025	34.8	35.6927	30.4408	17.2391
DAPseq_C2C2gata_tnt.ZML2_col_a	AT1G51600	ZML2	C2C2-GATA	20.4473	25	0.817891	20.7862	22.2182	20.3864	20.5532
DAPseq_BZR_tnt.BZR1_col_a	AT1G75080	BZR1	BES1	10.2236	12.5	0.817891	53.023	59.6432	61.4026	53.5452
Athamap_GLK1_1	AT2G20570	GPRI1	G2-like	5.11182	6.25	0.817891	29.3609	17.805	15.5992	4.15303
GB_SVP_UB.M1	AT2G22540	SVP	MADS	35.7827	43.75	0.817891	94.5897	83.1323	56.75	33.2361
DAPseq_TCP_tnt.TCP16_colamp_a	AT3G45150	TCP16	TCP	12.4601	15.2174	0.818804	0.338485	0.371364	0.130909	0.00454546
DAPseq_AP2EREBP_tnt.At2g44940_col_a	AT2G44940		AP2-EREBP	9.58466	11.6848	0.820269	6.90076	8.71818	6.68333	5.36015
DAPseq_MADS_tnt.AGL15_col_a	AT5G13790	AGL15	MADS	33.2268	40.4891	0.820636	2.37167	3.48432	15.6812	23.1488
CISBP_M0646_1.02	AT1G29160		C2C2-Dof	11.8211	14.4022	0.820785	13.2411	10.9686	11.1627	12.2821
CISBP_M0157_1.02	AT3G23210	bHLH34	bHLH	14.0575	17.1196	0.821137	10.1294	10.4723	9.71227	6.82424
DAPseq_MYBrelated_tnt.At1g19000_colamp_a	AT1G19000		MYB-related	22.3642	27.1739	0.823003	95.6309	82.0909	85.6809	136.834
cellrep_pTH7245	AT3G11280		MYB	13.4185	16.3043	0.823003	2.97712	2.47636	3.66152	10.8608
DAPseq_NAC_tnt.SND2_col_a	AT4G28500	SND2	NAC	17.8914	21.7391	0.823003	1.50152	1.22477	2.30576	2.06303
Athamap_REM1_2	AT4G31610	REM1	ABI3-VP1	6.70927	8.15217	0.823003	119.102	112.191	90.5336	34.4185
DAPseq_MYBrelated_tnt.AT5G56840_colamp_a	AT5G56840		MYB-related	28.4345	34.5109	0.823929	1.9853	1.92591	0.758485	2.80985
DAPseq_HSF_tnt.HSFA6A_colamp_a	AT5G43840	HSFA6A	HSF	15.016	18.2065	0.824758	0.00878788	0.00409091	0.0309091	0.604091
DAPseq_Homeobox_tnt.WUS1_colamp_a	AT2G17950	WUS1	HB	23.3227	28.2609	0.825264	5.845	8.07614	6.60955	2.91636
DAPseq_ZFHD_tnt.ATHB33_colamp_a	AT1G75240	ZHD5	zf-HD	31.6294	38.3152	0.825505	186.34	188.376	193.055	137.707
DAPseq_TCP_tnt.TCP1_col_a	AT1G67260	TCP1	TCP	8.30671	10.0543	0.826181	15.8397	13.8366	11.4135	2.31879
CISBP_M2355_1.02	AT3G59060	PIL6	bHLH	14.377	17.3913	0.826677	7.47697	6.64727	7.25848	26.1253
DAPseq_NAC_tnt.ANAC028_col_a	AT1G65910	NAC028	NAC	12.1406	14.6739	0.827358	3.94333	4.60636	5.4753	10.93
DAPseq_E2FDP_tnt.E2FA_col_a	AT2G36010	E2F3	E2F-DP	6.07029	7.33696	0.827358	17.6939	19.4382	17.4326	6.2347
CISBP_M0041_1.02	AT5G53290	CRF3	AP2-EREBP	6.07029	7.33696	0.827358	2.99152	2.25932	1.965	8.27606
CISBP_M1680_1.02	AT1G69310	WRKY57	WRKY	18.2109	22.0109	0.827358	2.30045	3.30886	3.87606	10.8677
DAPseq_CPP_tnt.TCX2_colamp_a	AT4G14770	TCX2	CPP	25.8786	31.25	0.828115	31.7695	29.4945	22.6991	5.98833
DAPseq_AP2EREBP_tnt.TINY_col_a	AT5G25810	tny	AP2-EREBP	9.90415	11.9565	0.828347	1.10409	1.00068	0.555455	0.054697
DAPseq_C2H2_tnt.STZ_colamp_a	AT1G27730	ZAT10	C2H2	13.738	16.5761	0.828785	1.16061	3.51841	3.76424	105.75
DAPseq_MADS_tnt.AGL16_colamp_a	AT3G57230	AGL16	MADS	27.476	33.1522	0.828785	23.8391	21.9241	20.9374	20.4744
DAPseq_ZFHD_tnt.ATHB34_colamp_a	AT3G28920	ZHD9	zf-HD	35.1438	42.3913	0.829033	84.2464	66.5386	64.17	40.1108
CISBP_M0145_1.02	AT5G62260	AHL6	NA	21.4058	25.8152	0.829191	5.11576	4.91091	5.92394	4.34939
DAPseq_MYB_tnt.MYB81_colamp_a	AT2G26960	MYB81	MYB	11.5016	13.8587	0.829919	NA	NA	NA	NA
DAPseq_MYB_tnt.MYB41_col_a	AT4G28110	MYB41	MYB	14.6965	17.663	0.832047	NA	NA	NA	NA
DAPseq_ARID_tnt.AT2G17410_col_a	AT2G17410		ARID	34.8243	41.8478	0.832165	39.273	41.8041	40.1571	42.7509
cellrep_pTH9747	AT2G40340	DREB2C	AP2-EREBP	5.43131	6.52174	0.832801	2.54379	2.60432	3.13909	47.1898
DAPseq_MYB_tnt.MYB30_colamp_a	AT3G28910	MYB30	MYB	17.8914	21.4674	0.833421	7.89712	10.1418	14.1217	31.3368
CISBP_M1940_1.02	AT1G03840;AT1G14580;AT1G55110;AT2G02070;AT2G02080;AT4G02670;AT5G03150;AT5G66730	MGP;;IDD7;IDD5;IDD4;IDD12;JKD;IDD1	C2H2;C2H2;C2H2;C2H2;C2H2;C2H2;C2H2;C2H2	37.3802	44.837	0.833692	NA	NA	NA	NA
DAPseq_bHLH_tnt.BIM2_col_v3b	AT1G69010	BIM2	bHLH	12.4601	14.9457	0.833692	33.4603	33.5423	30.2244	39.6027
DAPseq_AP2EREBP_tnt.CRF4_colamp_a	AT4G27950	CRF4	AP2-EREBP	12.4601	14.9457	0.833692	1.71288	2.28432	2.54758	5.94348
CISBP_M2356_1.02	AT1G24260	SEP3	MADS	40.5751	48.6413	0.834169	1.02652	4.08295	26.4432	50.3712
DAPseq_bZIP_tnt.bZIP48_colamp_a	AT2G04038	bZIP48	bZIP	14.0575	16.8478	0.834381	NA	NA	NA	NA
CISBP_M0158_1.02	AT4G00050	UNE10	bHLH	14.0575	16.8478	0.834381	2.99273	2.96727	2.84091	2.99106
CISBP_M0034_1.02	AT4G32800		AP2-EREBP	7.02875	8.42391	0.834381	11.4788	17.3716	16.2941	16.9471
DAPseq_WRKY_tnt.WRKY43_colamp_a	AT2G46130	WRKY43	WRKY	22.6837	27.1739	0.83476	NA	NA	NA	NA
DAPseq_MYB_tnt.MYB96_colamp_a	AT5G62470	MYBCOV1	MYB	22.6837	27.1739	0.83476	49.66	54.7618	49.6161	36.0727
DAPseq_LOBAS2_tnt.LBD18_colamp_a	AT2G45420	LBD18	LBD	8.6262	10.3261	0.835379	9.46288	6.31955	3.55652	0.472727
DAPseq_bZIP_tnt.bZIP52_colamp_a	AT1G06850	bZIP52	bZIP	6.38978	7.6087	0.839799	16.0594	16.777	15.4773	11.9232
CISBP_M2354_1.02	AT2G43010	SRL2	bHLH	15.9744	19.0217	0.839799	5.23894	1.98091	2.64091	2.11667
DAPseq_Orphan_tnt.AT1G24250_col_a	AT1G24250		Orphans	21.7252	25.8152	0.841567	NA	NA	NA	NA
DAPseq_MYB_tnt.MYB49_colamp_a	AT5G54230	MYB49	MYB	18.5304	22.0109	0.841873	0.342879	0.406818	0.342424	0.823333
DAPseq_bZIP_tnt.TGA6_colamp_a	AT3G12250	TGA6	bZIP	10.5431	12.5	0.84345	8.41894	8.97023	8.16091	9.04788
CISBP_M0256_1.02	AT1G45249	ATAREB1	bZIP	14.6965	17.3913	0.845048	30.0742	26.7057	26.8473	22.7533
DAPseq_bZIP_tnt.bZIP53_colamp_a	AT3G62420	BZIP53	bZIP	14.6965	17.3913	0.845048	20.6732	19.0886	13.5555	26.0445
DAPseq_Trihelix_tnt.AT1G76870_col_b	AT1G76870		Trihelix	25.5591	30.163	0.847365	4.7653	3.56773	4.47667	3.82485
cellrep_pTH7537	AT3G50700	IDD2	C2H2	28.115	33.1522	0.848059	11.7209	12.0611	12.7873	10.0133
DAPseq_AP2EREBP_tnt.At5g65130_col_a	AT5G65130		AP2-EREBP	14.0575	16.5761	0.848059	2.10364	1.62386	1.60576	1.89091
DAPseq_SRS_tnt.SRS7_colamp_a	AT1G19790	SRS7	SRS	30.6709	36.1413	0.848639	61.0383	52.153	41.0095	18.7242
DAPseq_AP2EREBP_tnt.AT1G77200_col_a	AT1G77200		AP2-EREBP	8.30671	9.78261	0.84913	3.02333	2.62114	3.2047	0.361818
CISBP_M0650_1.02	AT3G45610	DOF6	C2C2-Dof	4.15335	4.8913	0.84913	16.8044	23.7573	28.8911	40.8606
Athamap_WRI1	AT3G54320	WRI1	AP2-EREBP	12.4601	14.6739	0.84913	11.6285	13.1273	14.4829	13.5145
DAPseq_NAC_tnt.VND2_col_a	AT4G36160	VND2	NAC	10.8626	12.7717	0.85052	2.93712	3.22636	2.42848	4.67045
DAPseq_bZIP_tnt.bZIP3_col_a	AT5G15830	bZIP3	bZIP	17.5719	20.6522	0.850849	0.149091	0.429091	0.859848	0.0227273
DAPseq_Homeobox_tnt.ATHB13_col_a	AT1G69780	ATHB13	HB	38.6581	45.3804	0.851868	98.0852	74.8791	50.1388	13.0492
CISBP_M0229_1.02	AT1G05805;AT1G35460;AT1G51140;AT2G42280;AT2G43140;AT4G09180	AKS2;FBH1;FBH3;FBH4;;FBH2	bHLH;bHLH;bHLH;bHLH;bHLH;bHLH	15.9744	18.75	0.85197	NA	NA	NA	NA
DAPseq_bZIP_tnt.AREB3_colamp_a	AT3G56850	DPBF3	bZIP	18.5304	21.7391	0.852396	27.647	25.6607	30.1297	34.6277
DAPseq_ZFHD_tnt.ATHB23_col_b	AT5G39760	ZHD10	zf-HD	31.3099	36.6848	0.853485	27.5415	28.9286	38.0605	8.82682
DAPseq_WRKY_tnt.WRKY27_col_a	AT5G52830	WRKY27	WRKY	24.6006	28.8043	0.85406	1.51818	2.0075	1.59773	0.730303
DAPseq_bZIP_tnt.TGA9_col_a	AT1G08320	TGA9	bZIP	10.2236	11.9565	0.855068	0.249394	0.0895455	0.581061	7.41576
DAPseq_BSD_tnt.AT1G10720_col_a	AT1G10720		BSD	15.3355	17.9348	0.855068	18.8061	19.9827	16.5739	17.7797
Athamap_TOE1_3	AT2G28550	TOE1	AP2-EREBP	15.3355	17.9348	0.855068	31.7548	25.2105	13.7785	12.9995
CISBP_M1328_1.02	AT3G24120		G2-like	10.2236	11.9565	0.855068	64.9708	60.7791	59.9188	64.1264
CISBP_M0677_1.02	AT5G22220	E2FB	E2F-DP	2.55591	2.98913	0.855068	21.0764	21.012	18.7439	27.4794
CISBP_M0855_1.02	AT5G25220	KNAT3	HB	5.11182	5.97826	0.855068	68.547	48.4907	49.9514	75.88
DAPseq_NAC_tnt.ANAC038_col_a	AT2G24430	NAC038	NAC	13.738	16.0326	0.85688	NA	NA	NA	NA
DAPseq_LOBAS2_tnt.AS2_col_a	AT1G65620	AS2	LBD	11.1821	13.0435	0.857295	4.88424	4.49	6.50091	7.69848
CISBP_M0591_1.02	AT4G29000		CPP	25.8786	30.163	0.857957	16.4917	15.9086	15.1291	15.742
DAPseq_MYBrelated_tnt.At5g58900_col_a	AT5G58900		MYB;MYB-related	25.8786	30.163	0.857957	23.9283	20.2425	17.1152	11.4623
DAPseq_BZR_tnt.At1g78700_colamp_a	AT1G78700	BEH4	BES1	12.1406	14.1304	0.859179	22.4006	25.085	23.8789	30.4221
DAPseq_AP2EREBP_tnt.At4g31060_colamp_a	AT4G31060		AP2-EREBP	12.1406	14.1304	0.859179	28.2455	22.7275	17.2074	11.5742
CISBP_M2345_1.02	AT2G20180	PIL5	bHLH	15.655	18.2065	0.859854	7.36227	5.55364	7.43636	6.55227
DAPseq_WRKY_tnt.WRKY40_col	AT1G80840	WRKY40	WRKY	25.2396	29.3478	0.860017	0.475758	5.02091	4.8503	291.87
DAPseq_MYB_tnt.MYB101_colamp_a	AT2G32460	MYB101	MYB	19.1693	22.2826	0.860282	NA	NA	NA	NA
DAPseq_Homeobox_tnt.ATHB18_col_a	AT1G70920	HB18	HB	30.6709	35.5978	0.861595	0.349848	0.457045	0.391212	0.296515
UniPROBE_VND7.M2	AT1G71930	VND7	NAC	7.02875	8.15217	0.862194	1.63152	1.20705	0.975909	8.19273
DAPseq_ABI3VP1_tnt.VRN1_col_a	AT3G18990	VRN1	ABI3-VP1	14.0575	16.3043	0.862194	54.4842	59.7423	59.6248	55.797
CISBP_M1211_1.02	AT4G08150	KNAT1	HB	7.02875	8.15217	0.862194	176.594	205.346	188.24	40.3212
DAPseq_E2FDP_tnt.E2FC_col_a	AT1G47870	E2FC	E2F-DP	15.016	17.3913	0.863419	26.19	26.8557	25.3117	18.5385
DAPseq_C2C2dof_tnt.dof43_colamp_a	AT4G21040	DOF4.3	C2C2-Dof	26.5176	30.7065	0.863581	NA	NA	NA	NA
DAPseq_WRKY_tnt.WRKY24_col_a	AT5G41570	WRKY24	WRKY	23.0032	26.6304	0.863793	NA	NA	NA	NA
CISBP_M0043_1.02	AT1G28360	ERF12	AP2-EREBP	7.98722	9.23913	0.864499	147.9	151.815	164.552	194.049
cellrep_pTH7309	AT1G68920		bHLH	12.4601	14.4022	0.865152	28.8394	32.3541	34.24	27.5038
DAPseq_MYB_tnt.MYB56_colamp_a	AT5G17800	MYB56	MYB	12.4601	14.4022	0.865152	18.9017	23.4564	11.9447	7.41894
DAPseq_ARF_tnt.ARF2_col_v31	AT5G62000	ORE14	ARF	12.4601	14.4022	0.865152	129.952	160.188	157.364	270.354
CISBP_M2662_1.02	AT5G65310	HB5	HB	24.9201	28.8043	0.865152	84.2262	92.418	93.1494	89.1436
CISBP_M1363_1.02	AT2G03500		G2-like	8.94569	10.3261	0.866319	3.93242	4.20886	3.63167	1.78258
DAPseq_bZIP_tnt.GBF5_colamp_a	AT2G18160	GBF5	bZIP	17.8914	20.6522	0.866319	47.3321	45.8427	38.1067	26.4859
DAPseq_Orphan_tnt.AT1G23810_col_a	AT1G23810		Orphans	14.377	16.5761	0.867334	NA	NA	NA	NA
DAPseq_GRF_tnt.GRF9_colamp_a	AT2G45480	GRF9	GRF	9.90415	11.413	0.867792	29.4956	31.815	26.5609	15.5705
Jaspar_MA0005.2	AT4G18960	AG	MADS	19.8083	22.8261	0.867792	0.122121	1.54023	13.7888	18.9376
DAPseq_NAC_tnt.AT1G19040_col_a	AT1G19040		NAC	10.8626	12.5	0.86901	0.10197	0.00409091	0.0221212	0.448485
DAPseq_AP2EREBP_tnt.At1g36060_colamp_a	AT1G36060		AP2-EREBP	10.8626	12.5	0.86901	0.182121	0.130455	0.265455	1.2553
DAPseq_NAC_tnt.AT3G12910_col_a	AT3G12910		NAC	5.43131	6.25	0.86901	0.517121	1.26932	2.43788	17.1665
DAPseq_AP2EREBP_tnt.AT3G60490_colamp_a	AT3G60490		AP2-EREBP	10.8626	12.5	0.86901	0.969091	1.36795	0.943636	2.14167
DAPseq_RAV_tnt.RAV1_col	AT1G13260	RAV1	AP2-EREBP	38.9776	44.837	0.869319	9.85379	8.16932	6.41106	35.2385
Athamap_YAB1	AT2G45190	YAB1	C2C2-YABBY	33.5463	38.587	0.86937	239.7	282.378	536.67	409.834
DAPseq_ABI3VP1_tnt.AT5G18090_col_a	AT5G18090		ABI3-VP1	33.5463	38.587	0.86937	NA	NA	NA	NA
DAPseq_C2C2dof_tnt.At1g64620_colamp_a	AT1G64620		C2C2-Dof	50.7987	58.4239	0.869485	23.1621	25.4709	22.9862	29.2348
DAPseq_AP2EREBP_tnt.ESE1_col_a	AT3G23220	ESE1	AP2-EREBP	11.8211	13.587	0.870032	0.00878788	0.00409091	0	2.04758
DAPseq_bZIP_tnt.ABI5_colamp_v3b	AT2G36270	GIA1	bZIP	18.2109	20.9239	0.870337	3.105	2.89273	7.91985	53.5994
CISBP_M0844_1.02	AT2G36610	HB22	HB	43.77	50.2717	0.870667	9.83712	8.90568	5.78	2.00424
DAPseq_AP2EREBP_tnt.ERF104_col_a	AT5G61600	ERF104	AP2-EREBP	13.738	15.7609	0.871654	3.86727	3.75455	6.89318	17.9252
DAPseq_WRKY_tnt.WRKY14_col_a	AT1G30650	WRKY14	WRKY	21.0863	24.1848	0.871881	19.5236	17.0877	17.4936	9.6997
DAPseq_LOBAS2_tnt.ASL18_col_a	AT2G42430	LBD16	LBD	7.34824	8.42391	0.872308	0.0777273	0.0363636	0	0.358182
CISBP_M0031_1.02	AT4G25480	DREB1A	AP2-EREBP	7.34824	8.42391	0.872308	4.19091	3.62773	2.14348	0.397576
DAPseq_Homeobox_tnt.ATHB20_col_a	AT3G01220	HB20	HB	37.6997	43.2065	0.872546	3.38439	2.68295	2.66015	0.700606
DAPseq_NAC_tnt.ANAC070_col	AT4G10350	NAC070	NAC	15.655	17.9348	0.872882	NA	NA	NA	NA
DAPseq_WRKY_tnt.WRKY22_colamp_a	AT4G01250	WRKY22	WRKY	23.9617	27.4457	0.873059	6.27167	6.54023	7.72621	32.6132
DAPseq_MYB_tnt.MYB88_col_a	AT2G02820	MYB88	MYB	8.30671	9.51087	0.873391	5.90015	11.6452	13.2848	18.7761
DAPseq_NAC_tnt.VND1_col_a	AT2G18060	VND1	NAC	8.30671	9.51087	0.873391	2.22576	2.28614	1.82848	0.575
UniPROBE_VND3.M2	AT5G66300	VND3	NAC	8.30671	9.51087	0.873391	3.67288	3.15114	2.55288	1.0203
Athamap_AHL25_3	AT4G35390	AHL25	NA	26.8371	30.7065	0.873986	0.88	0.877727	0.878485	3.88333
DAPseq_ND_tnt.FRS9_colamp_a	AT4G38170	FRS9	NA	27.7955	31.7935	0.874252	9.69636	8.23227	8.94788	5.13424
DAPseq_ZFHD_tnt.ATHB25_col_a	AT5G65410	ZHD1	zf-HD	30.6709	35.0543	0.874954	269.222	267.262	237.588	63.0964
DAPseq_MYBrelated_tnt.AT4G12670_col_a	AT4G12670		MYB-related	31.6294	36.1413	0.875159	12.9494	12.9186	14.2759	15.3273
DAPseq_C2C2dof_tnt.Adof1_colamp_a	AT1G51700	DOF1	C2C2-Dof	43.77	50	0.875399	5.28333	5.7825	5.81773	36.3489
CISBP_M0163_1.02	AT5G08130	BIM1	bHLH	11.1821	12.7717	0.875535	96.6705	95.1041	76.1058	106.795
DAPseq_WRKY_tnt.WRKY11_col_a	AT4G31550	WRKY11	WRKY	23.3227	26.6304	0.875791	66.7224	75.7141	85.13	42.3421
Athamap_ATHB9	AT1G30490	PHV	HB	12.1406	13.8587	0.876026	52.7267	52.2227	56.9686	38.1379
DAPseq_WRKY_tnt.WRKY45_col_a	AT3G01970	WRKY45	WRKY	26.1981	29.8913	0.876445	2.05	1.28273	1.46409	14.3126
DAPseq_HB_tnt.WOX11_col_a	AT3G03660	WOX11	HB	28.115	32.0652	0.876807	NA	NA	NA	NA
DAPseq_bHLH_tnt.bHLH77_col_a	AT3G23690		bHLH	14.0575	16.0326	0.876807	38.6079	35.7936	37.7171	55.3991
cellrep_pTH7648	AT1G13300	HRS1	G2-like	15.9744	18.2065	0.877402	NA	NA	NA	NA
CISBP_M0848_1.02	AT3G60390	HAT3	HB	16.9329	19.2935	0.877649	21.7941	25.2868	28.4759	38.5621
CISBP_M0654_1.02	AT5G60200	TMO6	C2C2-Dof	34.8243	39.6739	0.877763	116.958	151.277	183.396	158.966
CISBP_M0260_1.02	AT2G21230		bZIP	7.66773	8.69565	0.881789	19.0814	19.8452	20.8415	27.4495
CISBP_M0649_1.02	AT3G21270	DOF2	C2C2-Dof	22.0447	25	0.881789	19.2867	19.8716	14.2774	9.35303
CISBP_M2357_1.02	AT3G24650	SIS10	ABI3-VP1	4.79233	5.43478	0.881789	NA	NA	NA	NA
DAPseq_WRKY_tnt.WRKY28_col_a	AT4G18170	WRKY28	WRKY	24.9201	28.2609	0.881789	0.503939	0.778636	1.76985	100.808
DAPseq_bZIP_tnt.HY5_colamp_v3a	AT5G11260	TED 5	bZIP	15.3355	17.3913	0.881789	28.945	30.28	29.2035	25.4483
DAPseq_AP2EREBP_tnt.LEP_col_a	AT5G13910	LEP	AP2-EREBP	13.4185	15.2174	0.881789	NA	NA	NA	NA
Athamap_RVE1_2	AT5G17300	RVE1	MYB-related	30.6709	34.7826	0.881789	3.27303	3.31455	4.44485	27.4452
CISBP_M1343_1.02	AT5G40350	MYB24	MYB	9.58466	10.8696	0.881789	0.0451515	0.00409091	0	0.149091
DAPseq_bZIP_tnt.TGA1_col	AT5G65210	TGA1	bZIP	11.5016	13.0435	0.881789	1.32455	1.31591	1.28212	10.5088
DAPseq_C2H2_tnt.AT3G46070_col_a	AT3G46070		C2H2	30.0319	33.9674	0.884141	0.00878788	0.00409091	0	0.718788
DAPseq_MYB_tnt.MYB65_colamp_a	AT3G11440	MYB65	MYB	15.655	17.663	0.886311	4.72136	5.07295	4.37485	5.3797
Athamap_bZIP60_2	AT1G42990	BZIP60	bZIP	13.738	15.4891	0.886946	19.6506	30.6973	44.5438	90.3139
DAPseq_C2C2dof_tnt.DAG2_colamp_a	AT2G46590	DAG2	C2C2-Dof	48.2428	54.3478	0.887668	79.2658	94.6914	76.565	40.3718
DAPseq_C2H2_tnt.JGL_col_a	AT1G13400	NUB	NA	11.8211	13.3152	0.887788	7.66242	13.4109	24.4461	31.8421
DAPseq_AP2EREBP_tnt.DEAR2_colamp_a	AT5G67190	DEAR2	AP2-EREBP	11.8211	13.3152	0.887788	2.49621	3.46523	4.39015	55.9385
DAPseq_C2C2dof_tnt.AT5G02460_colamp_a	AT5G02460		C2C2-Dof	46.3259	52.1739	0.887913	5.90242	6.46568	6.27485	4.33424
DAPseq_NAC_tnt.CUC1_colamp_a	AT3G15170	CUC1	NAC	9.90415	11.1413	0.888958	23.582	30.7841	51.0055	24.2288
DAPseq_Homeobox_tnt.HDG1_col100_a	AT3G61150	HDG1	HB	29.7125	33.4239	0.888958	12.248	14.7116	15.615	15.0653
DAPseq_bZIP_tnt.GBF6_colamp_a	AT4G34590	GBF6	bZIP	19.8083	22.2826	0.888958	83.2603	81.6818	55.4706	35.6648
DAPseq_NAC_tnt.NAC2_col_v3a	AT5G04410	NAC2	NAC	17.8914	20.1087	0.889733	43.045	47.7673	45.8429	71.2976
DAPseq_WRKY_tnt.WRKY59_col_a	AT2G21900	WRKY59	WRKY	25.8786	29.0761	0.89003	NA	NA	NA	NA
DAPseq_C2C2gata_tnt.GATA15_col_b	AT3G06740	GATA15	C2C2-GATA	16.9329	19.0217	0.890187	51.6673	49.795	40.1012	9.47576
DAPseq_C2C2dof_tnt.AT3G52440_col_a	AT3G52440		C2C2-Dof	39.9361	44.837	0.890696	NA	NA	NA	NA
Athamap_At5g28300	AT5G28300	GT2L	Trihelix	7.98722	8.96739	0.890696	36.1236	30.9032	36.2736	38.2929
DAPseq_MYBrelated_tnt.AT1G18960_col_a	AT1G18960		MYB-related	29.0735	32.6087	0.891587	0.115909	0.045	0.0830303	0.219848
DAPseq_HB_tnt.HDG7_col_a	AT5G52170	HDG7	HB	29.0735	32.6087	0.891587	1.10288	1.49045	0.68303	0.633636
CISBP_M0373_1.02	AT3G46090	ZAT7	C2H2	7.02875	7.88043	0.891925	0.00878788	0.111364	1.10167	23.9532
CISBP_M1320_1.02	AT1G25550		G2-like	13.099	14.6739	0.892675	10.5314	5.13227	6.21545	81.0871
CISBP_M0007_1.02	AT1G22985	CRF7	AP2-EREBP	6.07029	6.79348	0.893546	4.74167	6.56545	6.65727	10.8973
DAPseq_AP2EREBP_tnt.CRF10_col100_a	AT1G68550	CRF10	AP2-EREBP	12.1406	13.587	0.893546	24.8282	26.787	22.3706	18.3029
cellrep_pTH7551	AT3G19290	AREB2	bZIP	18.2109	20.3804	0.893546	41.4476	34.7927	34.9238	51.0742
CISBP_M0162_1.02	AT4G36930	SPT	bHLH	12.1406	13.587	0.893546	70.4844	77.7823	67.0639	53.0574
DAPseq_ABI3VP1_tnt.AT5G60130_colamp_a	AT5G60130		ABI3-VP1	40.5751	45.3804	0.89411	NA	NA	NA	NA
DAPseq_WRKY_tnt.WRKY15_col_b	AT2G23320	WRKY15	WRKY	22.3642	25	0.894569	22.9018	40.942	57.683	289.453
CISBP_M1336_1.02	AT5G04760		MYB	11.1821	12.5	0.894569	10.9414	12.155	13.4145	74.1376
DAPseq_AP2EREBP_tnt.At1g75490_col_a	AT1G75490		AP2-EREBP	15.3355	17.1196	0.895786	0.551667	0.713864	2.045	130.397
UniPROBE_NTL8.M2	AT2G27300	NTL8	NAC	15.3355	17.1196	0.895786	0.933939	0.633636	1.55	3.14061
DAPseq_HSF_tnt.HSFB3_colamp_a	AT2G41690	HSFB3	HSF	20.4473	22.8261	0.895786	0.883636	0.874091	0.605455	3.17197
DAPseq_Trihelix_tnt.GTL1_col_a	AT1G33240	GTL1	Trihelix	29.7125	33.1522	0.896245	14.0447	7.8125	7.23924	2.68591
DAPseq_ND_tnt.AGL95_col_a	AT2G15660	AGL95	NA	19.4888	21.7391	0.896486	NA	NA	NA	NA
DAPseq_HB_tnt.LMI1_col_a	AT5G03790	LMI1	HB	38.9776	43.4783	0.896486	10.785	8.55977	10.2642	7.73258
DAPseq_GeBP_tnt.AT4G00250_col_a	AT4G00250		GeBP	22.6837	25.2717	0.897592	NA	NA	NA	NA
DAPseq_AP2EREBP_tnt.At1g77640_col_a	AT1G77640		AP2-EREBP	13.4185	14.9457	0.897822	1.30697	0.959091	1.04091	3.97348
CISBP_M1689_1.02	AT2G47260	WRKY23	WRKY	13.4185	14.9457	0.897822	3.01561	3.60682	3.04091	21.4779
DAPseq_NAC_tnt.ANAC053_colamp_a	AT3G10500	NTL4	NAC	17.5719	19.5652	0.898119	10.8635	11.8805	13.3576	23.5656
Jaspar_MA0949.1	AT4G16110	RR2	ARR-B	17.5719	19.5652	0.898119	10.0645	10.2423	11.4873	24.7627
CISBP_M0004_1.02	AT1G12980	ESR1	AP2-EREBP	8.30671	9.23913	0.899079	11.8841	11.2564	7.57758	6.77455
DAPseq_ARID_tnt.At1g76110_colamp_a	AT1G76110		ARID	40.5751	45.1087	0.899496	80.6247	62.9398	45.0436	17.875
DAPseq_C2C2dof_tnt.AT1G47655_col_a	AT1G47655		C2C2-Dof	31.3099	34.7826	0.90016	3.09394	4.10159	6.2153	5.38076
Athamap_CCA1_2	AT2G46830	CCA1	MYB-related	18.8498	20.9239	0.900875	4.81833	6.86477	8.63727	8.78394
DAPseq_WRKY_tnt.WRKY70_col	AT3G56400	WRKY70	WRKY	17.8914	19.837	0.901921	33.6768	32.7298	41.6241	118.576
DAPseq_AP2EREBP_tnt.At5g67000_col_a	AT5G67000		AP2-EREBP	10.5431	11.6848	0.902296	NA	NA	NA	NA
DAPseq_WRKY_tnt.WRKY33_col_a	AT2G38470	WRKY33	WRKY	24.2812	26.9022	0.902572	4.74061	17.2641	22.6824	386.941
DAPseq_WRKY_tnt.WRKY29_colamp_a	AT4G23550	WRKY29	WRKY	24.2812	26.9022	0.902572	1.13045	0.650455	0.735455	6.25924
DAPseq_NAC_tnt.SMB_colamp_a	AT1G79580	URP7	NAC	13.738	15.2174	0.902784	NA	NA	NA	NA
DAPseq_WRKY_tnt.WRKY50_col_a	AT5G26170	WRKY50	WRKY	27.476	30.4348	0.902784	9.81833	10.5184	8.00091	7.51318
DAPseq_WRKY_tnt.WRKY65_colamp_a	AT1G29280	WRKY65	WRKY	19.1693	21.1957	0.904399	5.51424	4.58955	3.1247	0.892727
CISBP_M0581_1.02	AT2G22300	SR1	CAMTA	3.19489	3.53261	0.904399	15.2095	16.5716	18.9158	49.8527
DAPseq_Trihelix_tnt.AT5G47660_col_a	AT5G47660		Trihelix	35.1438	38.8587	0.904399	35.7958	35.2423	38.5861	42.9841
DAPseq_C2C2gata_tnt.GATA16_col_a	AT5G49300	GATA16	C2C2-GATA	15.9744	17.663	0.904399	5.00652	6.40091	7.3947	4.09106
DAPseq_C2C2dof_tnt.At4g38000_colamp_a	AT4G38000	DOF4.7	C2C2-Dof	46.0064	50.8152	0.905366	0.284242	0.135682	0.104545	2.53273
DAPseq_C3H_tnt.U2AF35B_col_a	AT5G42820	U2AF35B	C3H	21.4058	23.6413	0.905439	157.136	154.658	177.502	158.95
DAPseq_MYBrelated_tnt.At3g09600_col_a	AT3G09600	RVE8	MYB-related	33.2268	36.6848	0.905739	5.44394	6.92023	5.50379	7.04348
DAPseq_MYBrelated_tnt.At1g49010_colamp_a	AT1G49010		MYB	26.8371	29.6196	0.906059	45.1039	28.3418	30.5456	8.31545
Jaspar_MA0932.1	AT1G63480	AHL12	NA	26.8371	29.6196	0.906059	68.9185	73.1395	63.93	35.4402
DAPseq_MYB_tnt.MYB23_col_a	AT5G40330	MYB23	MYB	32.2684	35.5978	0.90647	0.527273	0.933182	0.239394	0.00212121
DAPseq_AP2EREBP_tnt.Rap210_col_a	AT5G52020		AP2-EREBP	8.6262	9.51087	0.906983	NA	NA	NA	NA
DAPseq_C2C2dof_tnt.OBP3_col_a	AT3G55370	OBP3	C2C2-Dof	36.7412	40.4891	0.907434	6.85318	8.73614	7.62606	11.2018
UniPROBE_NTL6.M2	AT3G49530	NTL6	NAC	14.0575	15.4891	0.907572	16.3994	16.8557	18.9379	52.5158
DAPseq_C2C2COlike_tnt.AT5G59990_colamp_a	AT5G59990		Orphans	16.2939	17.9348	0.90851	8.59288	9.26818	6.86439	3.50788
DAPseq_NAC_tnt.ANAC017_col	AT1G34190	NAC017	NAC	13.099	14.4022	0.909518	33.3733	36.6505	39.0636	55.862
DAPseq_Trihelix_tnt.AT3G58630_colamp_a	AT3G58630		Trihelix	13.099	14.4022	0.909518	12.1609	11.4718	12.9394	14.4562
DAPseq_MYB_tnt.ATY19_col_a	AT3G23250	MYB15	MYB;MYB-related	28.4345	31.25	0.909904	0.100455	1.86068	1.37939	98.255
DAPseq_REMB3_tnt.AT2G31460_col_a	AT2G31460		ABI3-VP1	31.9489	35.0543	0.91141	NA	NA	NA	NA
DAPseq_C2H2_tnt.SGR5_colamp_a	AT2G01940	SGR5	C2H2	36.4217	39.9457	0.911782	38.9662	33.5759	35.2988	32.5433
CISBP_M0272_1.02	AT5G28770	BZO2H3	bZIP	14.377	15.7609	0.912196	26.4236	16.0668	22.3306	41.9876
DAPseq_bHLH_tnt.PIF7_col_a	AT5G61270	PIF7	bHLH	16.6134	18.2065	0.912498	1.03394	0.451818	0.68303	0.560303
DAPseq_MYBrelated_tnt.At5g52660_col_a	AT5G52660		MYB-related	35.4633	38.8587	0.912621	10.4405	9.72795	9.60955	14.1117
DAPseq_HMG_tnt.3XHMGBOX1_colamp_a	AT4G11080	3xHMG-box1	HMG	23.3227	25.5435	0.913058	34.9318	37.4018	43.1652	18.7359
cellrep_pTH9793	AT1G04370	ERF14	AP2-EREBP	6.70927	7.33696	0.914448	0.00878788	0.00409091	0	0.166818
DAPseq_AP2EREBP_tnt.DREB26_col_a	AT1G21910	DREB26	AP2-EREBP	15.655	17.1196	0.914448	2.11955	1.98409	2.05636	9.25076
DAPseq_WRKY_tnt.WRKY71_col_a	AT1G29860	WRKY71	WRKY	24.6006	26.9022	0.914448	NA	NA	NA	NA
DAPseq_NAC_tnt.ANAC013_colamp_a	AT1G32870	NAC13	NAC	13.4185	14.6739	0.914448	10.5855	41.9886	84.2579	98.6573
DAPseq_C2C2YABBY_tnt.CRC_col_a	AT1G69180	CRC	C2C2-YABBY	17.8914	19.5652	0.914448	1.33515	0.731136	0.982424	23.8268
DAPseq_LOBAS2_tnt.LBD23_colamp_a	AT3G26620	LBD23	LBD	4.47284	4.8913	0.914448	0.346212	0.106591	0.245455	0.907273
DAPseq_MYB_tnt.MYB73_col_a	AT4G37260	MYB73	MYB	15.655	17.1196	0.914448	67.4014	54.1195	47.0486	118.152
CISBP_M1342_1.02	AT5G29000	PHL1	G2-like	13.4185	14.6739	0.914448	16.7912	15.1677	15.1814	21.2927
CISBP_M0038_1.02	AT5G47220	ERF2	AP2-EREBP	6.70927	7.33696	0.914448	1.03409	3.005	3.3147	48.1832
DAPseq_AP2EREBP_tnt.AT1G28160_col_a	AT1G28160		AP2-EREBP	12.4601	13.587	0.917061	NA	NA	NA	NA
DAPseq_ZFHD_tnt.ATHB24_colamp_a	AT2G18350	ZHD6	zf-HD	38.6581	42.1196	0.917819	5.69758	5.24818	4.94667	9.39091
DAPseq_NAC_tnt.VND4_colamp_a	AT1G12260	VND4	NAC	15.9744	17.3913	0.91853	2.26409	2.02409	1.86561	2.035
DAPseq_WRKY_tnt.WRKY30_colamp_a	AT5G24110	WRKY30	WRKY	15.9744	17.3913	0.91853	0.128788	0.916364	2.27348	11.7935
DAPseq_C2C2dof_tnt.AT5G66940_colamp_a	AT5G66940		C2C2-Dof	53.6741	58.4239	0.918701	28.1245	40.9095	60.1003	50.9842
DAPseq_NAC_tnt.CUC3_col_a	AT1G76420	NAC368	NAC	13.738	14.9457	0.919198	60.7565	56.9695	47.323	23.6665
CISBP_M0263_1.02	AT2G40950	BZIP17	bZIP	13.738	14.9457	0.919198	20.4635	23.7759	25.7312	33.4108
DAPseq_C2C2dof_tnt.dof24_col_a	AT2G37590	DOF2.4	C2C2-Dof	43.77	47.5543	0.92042	10.7302	12.2577	14.3868	12.0839
DAPseq_C3H_tnt.AT5G63260_col_a	AT5G63260		C3H	44.4089	48.0978	0.923305	50.2283	53.5248	54.6667	84.5167
Jaspar_MA0978.1	AT1G63030	ddf2	AP2-EREBP	7.02875	7.6087	0.923779	NA	NA	NA	NA
DAPseq_MYB_tnt.ATY13_colamp_a	AT1G74650	MYB31	MYB	21.0863	22.8261	0.923779	1.38152	1.64864	1.06242	0.665758
DAPseq_AP2EREBP_tnt.At4g16750_col_a	AT4G16750		AP2-EREBP	14.0575	15.2174	0.923779	0.328485	0.518636	0.382121	0.161818
Athamap_TGA2_2	AT5G06950	TGA2	bZIP	10.5431	11.413	0.923779	19.4353	19.4677	17.7652	14.5298
DAPseq_WRKY_tnt.WRKY75_colamp_a	AT5G13080	WRKY75	WRKY	24.6006	26.6304	0.923779	0.258333	0.23	0.493636	52.7002
DAPseq_NAC_tnt.ANAC096_colamp_a	AT5G46590	NAC096	NAC	14.0575	15.2174	0.923779	0.749242	0.928636	0.981818	10.0435
CISBP_M0150_1.02	AT1G01260	JAM2	bHLH	15.3355	16.5761	0.925156	12.2255	13.0116	12.593	31.013
DAPseq_WRKY_tnt.WRKY21_col	AT2G30590	WRKY21	WRKY	23.6422	25.5435	0.925566	70.3706	83.4909	85.0973	108.1
DAPseq_WRKY_tnt.WRKY18_colamp_a	AT4G31800	WRKY18	WRKY	23.6422	25.5435	0.925566	9.78742	14.6723	12.6809	241.399
DAPseq_C3H_tnt.At1g70910_col_a	AT1G70910	DEP	NA	8.30671	8.96739	0.926324	NA	NA	NA	NA
CISBP_M0119_1.02	AT4G17950	AHL13	NA	38.0192	41.0326	0.92656	69.1558	77.0709	69.2839	51.1873
DAPseq_MYB_tnt.MYB113_col_a	AT1G66370	MYB113	MYB	17.8914	19.2935	0.927328	0.0463636	0.179318	0.0278788	1.02636
DAPseq_BES1_tnt.BAM8_colamp_a	AT5G45300	BMY2	BES1	14.377	15.4891	0.928199	13.8858	14.2489	13.56	8.97636
Jaspar_MA0940.1	AT1G69120	AP1	MADS	34.8243	37.5	0.928647	95.1156	178.93	262.818	198.891
DAPseq_RWPRK_tnt.RKD2_col_a	AT1G74480	URP4	RWP-RK	20.4473	22.0109	0.928963	0.0593939	0.0818182	0.0471212	0.456667
cellrep_pTH9798	AT1G62990	KNAT7	HB	12.1406	13.0435	0.930777	1.43303	1.07682	0.684697	1.52955
DAPseq_MYBrelated_tnt.At2g38090_col_a	AT2G38090		MYB	42.492	45.6522	0.930777	11.1873	7.10545	8.24303	2.78712
DAPseq_C2C2gata_tnt.GATA1_col_a	AT3G24050	GATA1	C2C2-GATA	30.3514	32.6087	0.930777	68.5809	66.1464	67.4648	70.9236
Jaspar_MA0549.1	AT1G19350	BZR2	BES1	13.4185	14.4022	0.931702	100.187	100.006	99.0177	67.9053
DAPseq_BZR_tnt.At4g18890_col_a	AT4G18890	BEH3	BES1	13.4185	14.4022	0.931702	25.7576	27.8164	23.6342	30.3552
DAPseq_C2H2_tnt.AtIDD11_col_a	AT3G13810	IDD11	C2H2	47.6038	51.087	0.93182	38.1941	41.9498	46.1245	53.4021
DAPseq_C3H_tnt.At1g74370_col_a	AT1G74370		NA	42.8115	45.9239	0.932227	12.748	11.2923	11.2703	18.5097
DAPseq_C2H2_tnt.JKD_col_a	AT5G03150	JKD	C2H2	44.0895	47.2826	0.932467	83.087	87.6864	79.4736	16.262
CISBP_M2352_1.02	AT5G20240	PI	MADS	51.4377	55.163	0.932467	25.1182	35.8786	106.495	139.858
DAPseq_MYB_tnt.MYB1_col_a	AT3G09230	MYB1	MYB	15.9744	17.1196	0.93311	7.81379	8.24295	6.7203	2.41485
UniPROBE_ATAF1.M2	AT1G01720	ATAF1	NAC	8.6262	9.23913	0.933659	32.087	50.6959	74.6248	577.364
DAPseq_C2H2_tnt.MGP_col_a	AT1G03840	MGP	C2H2	37.0607	39.6739	0.934133	0.959242	1.55591	1.04773	0.0933333
DAPseq_HB_tnt.ATHB53_col_a	AT5G66700	HB53	HB	37.0607	39.6739	0.934133	22.7879	21.1661	26.4176	77.9688
DAPseq_bZIP_tnt.TGA3_colamp_a	AT1G22070	TGA3	bZIP	9.90415	10.5978	0.934546	40.8927	40.2423	37.8953	34.0394
CISBP_M2370_1.02	AT2G33810	SPL3	SBP	9.90415	10.5978	0.934546	138.029	99.1159	83.4108	27.4656
Athamap_AHL20_2	AT4G14465	AHL20	NA	29.7125	31.7935	0.934546	0.412727	0.720682	0.772424	0.756212
DAPseq_CPP_tnt.AT2G20110_colamp_a	AT2G20110		CPP	27.476	29.3478	0.936221	17.2321	18.2877	14.3911	10.8377
Athamap_ZAT6	AT5G04340	ZAT6	C2H2	13.738	14.6739	0.936221	1.42864	2.31045	3.27985	122.361
DAPseq_MADS_tnt.AGL13_col_b	AT3G61120	AGL13	MADS	45.0479	48.0978	0.93659	NA	NA	NA	NA
CISBP_M0843_1.02	AT2G22430	HB6	HB	23.9617	25.5435	0.938074	174.74	172.955	199.18	618.131
DAPseq_Orphan_tnt.BBX31_col_a	AT3G21890	BBX31	Orphans	55.5911	59.2391	0.938418	NA	NA	NA	NA
CISBP_M1618_1.02	AT1G54060	ASIL1	Trihelix	7.66773	8.15217	0.940575	46.7715	43.5625	41.6874	47.0389
CISBP_M1564_1.02	AT1G76580		SBP	2.55591	2.71739	0.940575	34.0647	23.588	17.6227	15.9994
DAPseq_AP2EREBP_tnt.ERF15_col	AT2G31230	ERF15	AP2-EREBP	12.7796	13.587	0.940575	0.00878788	0.181364	0.26197	8.10848
DAPseq_AP2EREBP_tnt.CEJ1_colamp_a	AT3G50260	DEAR1	AP2-EREBP	10.2236	10.8696	0.940575	0.0778788	0.358182	0.262121	7.62909
CISBP_M2346_1.02	AT3G54990	SMZ	AP2-EREBP	5.11182	5.43478	0.940575	0.921515	1.71114	0.797121	1.89439
Athamap_ZAT14	AT5G03510		C2H2	3.83387	4.07609	0.940575	3.85409	3.66023	5.73939	11.5585
CISBP_M1338_1.02	AT5G06100	MYB33	MYB	6.38978	6.79348	0.940575	34.9306	34.8264	30.0003	35.1702
DAPseq_WRKY_tnt.WRKY8_colamp_a	AT5G46350	WRKY8	WRKY	31.9489	33.9674	0.940575	0.0965152	0.421364	0.776061	36.9865
DAPseq_AP2EREBP_tnt.CBF4_colamp_a	AT5G51990	DREB1D	AP2-EREBP	8.94569	9.51087	0.940575	0.506061	0.12	0.462727	0.933333
Jaspar_MA1012.1	AT1G77080	FLM	MADS	48.8818	51.9022	0.941806	64.3398	63.1061	59.1871	41.2894
DAPseq_HB_tnt.ATHB40_colamp_a	AT4G36740	HB40	HB	33.5463	35.5978	0.94237	7.32485	9.41227	12.8286	75.0079
DAPseq_MYBrelated_tnt.EPR1_colamp_a	AT1G18330	RVE7	MYB-related	32.2684	34.2391	0.942441	17.1448	12.1393	13.1197	15.7385
Jaspar_MA0556.1	AT3G54340	AP3	MADS	45.3674	48.0978	0.943232	0.122424	37.6564	176.125	163.823
DAPseq_ZFHD_tnt.AtHB32_col200_a	AT1G14687	ZHD14	zf-HD	19.4888	20.6522	0.943669	44.4485	36.3755	37.9492	23.3879
DAPseq_C2C2dof_tnt.dof42_col_a	AT4G21030	ATDOF4;2	C2C2-Dof	53.3546	56.5217	0.943967	NA	NA	NA	NA
DAPseq_MADS_tnt.AGL6_col_a	AT2G45650	RSB1	MADS	48.2428	51.087	0.944327	39.8794	26.1845	21.4788	9.76364
DAPseq_MADS_tnt.AGL63_col_a	AT1G31140	GOA	MADS	27.476	29.0761	0.94497	3.34333	3.9975	3.05182	1.31182
DAPseq_WRKY_tnt.WRKY7_col	AT4G24240	WRKY7	WRKY	27.476	29.0761	0.94497	16.4385	18.0457	18.2832	11.3758
CISBP_M0657_1.02	AT5G62940	HCA2	C2C2-Dof	26.1981	27.7174	0.945186	10.5505	10.3334	12.9158	14.648
DAPseq_WRKY_tnt.WRKY17_colamp_a	AT2G24570	WRKY17	WRKY	24.9201	26.3587	0.945423	11.4648	16.0125	21.3483	22.732
DAPseq_bZIP_tnt.bZIP50_col_v31	AT1G77920	TGA7	bZIP	11.8211	12.5	0.945687	3.85167	4.39614	4.40955	5.06197
DAPseq_FHA_tnt.FHA2_col_b	AT3G07220	FHA2	FHA	11.8211	12.5	0.945687	49.2708	46.6898	53.0492	59.0729
DAPseq_AP2EREBP_tnt.AT3G16280_col_a	AT3G16280		AP2-EREBP	11.8211	12.5	0.945687	11.3009	12.5725	11.8326	7.04818
DAPseq_bZIP_tnt.TGA10_colamp_a	AT5G06839	TGA10	bZIP	10.5431	11.1413	0.94631	0.134242	0.201364	0.157879	1.31167
DAPseq_bHLH_tnt.bHLH10_colamp_a	AT2G31220		bHLH	9.26518	9.78261	0.947107	3.50439	2.88818	2.41061	1.17061
DAPseq_TCP_tnt.TCP14_col_b	AT3G47620	TCP14	TCP	9.26518	9.78261	0.947107	36.3933	39.5916	41.0271	40.9962
DAPseq_C2C2dof_tnt.AT2G28810_colamp_a	AT2G28810		C2C2-Dof	45.0479	47.5543	0.947293	38.687	32.5702	26.3027	21.422
DAPseq_MYB_tnt.MYB51_col_a	AT1G18570	MYB51	MYB	23.9617	25.2717	0.94816	0.220303	0.389318	0.921667	11.1609
DAPseq_bHLH_tnt.bHLH31_col	AT1G59640	ZCW32	bHLH	15.9744	16.8478	0.94816	20.7786	23.0095	20.4352	51.7567
DAPseq_MYB_tnt.MYB105_colamp_a	AT1G69560	MYB105	MYB	14.6965	15.4891	0.948826	1.97939	1.77977	1.14152	1.90667
DAPseq_bHLH_tnt.BIM3_col_a	AT5G38860	BIM3	bHLH	12.1406	12.7717	0.950581	12.5718	11.68	12.7509	9.00424
CISBP_M0167_1.02	AT5G54680	ILR3	bHLH	12.1406	12.7717	0.950581	103.295	101.445	100.009	89.1364
CISBP_M0121_1.02	AT4G21895		NA	52.7157	55.4348	0.950949	NA	NA	NA	NA
DAPseq_C2C2dof_tnt.AT1G69570_colamp_a	AT1G69570		C2C2-Dof	45.3674	47.5543	0.954012	2.22606	1.67045	1.13712	7.00879
DAPseq_NAC_tnt.ANAC020_col_v31	AT1G54330	NAC020	NAC	17.8914	18.75	0.954207	4.14879	5.24977	5.7597	5.86879
DAPseq_WRKY_tnt.WRKY55_col_a	AT2G40740	WRKY55	WRKY	17.8914	18.75	0.954207	0.536818	0.0513636	0.0821212	0.0827273
DAPseq_WRKY_tnt.WRKY3_col_a	AT2G03340	WRKY3	WRKY	24.9201	26.087	0.955272	33.5433	29.2	30.9715	37.3838
Athamap_MYC4	AT4G17880	MYC4	bHLH	12.4601	13.0435	0.955272	5.96227	5.43727	6.13348	7.54121
DAPseq_AP2EREBP_tnt.AT4G18450_col_a	AT4G18450		AP2-EREBP	12.4601	13.0435	0.955272	NA	NA	NA	NA
DAPseq_C3H_tnt.AT3G12130_colamp_a	AT3G12130		C3H	58.4665	61.1413	0.956251	51.3047	50.6145	51.9347	45.8818
CISBP_M0080_1.02	AT3G25730	EDF3	AP2-EREBP	11.1821	11.6848	0.95698	0.527576	0.632045	0.530606	5.38515
Athamap_DOF5.7_1	AT5G65590	SCAP1	C2C2-Dof	33.5463	35.0543	0.95698	5.95576	6.06068	12.8521	26.0476
DAPseq_Homeobox_tnt.ATHB7_col_a	AT2G46680	HB-7	HB	29.393	30.7065	0.957222	8.67985	7.37773	11.7042	67.0106
UniPROBE_VOZ2.M2	AT2G42400	VOZ2	VOZ	14.0575	14.6739	0.957993	25.1289	26.873	25.1327	35.8498
Athamap_TOE2_1	AT5G60120	TOE2	AP2-EREBP	7.02875	7.33696	0.957993	24.2291	24.8148	21.048	18.5667
DAPseq_BBRBPC_tnt.BPC5_col_a	AT4G38910	BPC5	BBR-BPC	26.8371	27.9891	0.958839	12.0317	10.3986	10.7503	11.0261
DAPseq_CPP_tnt.TSO1_col_a	AT3G22780	TSO1	CPP	36.7412	38.3152	0.95892	57.6242	64.1982	56.747	33.5688
DAPseq_HB_tnt.ATHB21_colamp_a	AT2G18550	HB21	HB	39.6166	41.3043	0.959139	20.0636	21.5698	30.8755	92.2406
CISBP_M1337_1.02	AT5G05090		G2-like	9.90415	10.3261	0.959139	9.23742	10.1125	9.65697	9.61879
CISBP_M1649_1.02	AT5G51910		TCP	9.90415	10.3261	0.959139	27.735	20.9873	24.3179	35.0012
DAPseq_Homeobox_tnt.HAT22_col_a	AT4G37790	HAT22	HB	24.2812	25.2717	0.960803	34.1744	28.6941	25.6764	53.7602
DAPseq_AP2EREBP_tnt.AT1G01250_col_a	AT1G01250		AP2-EREBP	11.5016	11.9565	0.961952	3.35273	4.26227	1.64167	0.391515
DAPseq_MYB_tnt.MYB60_col	AT1G08810	MYB60	MYB;MYB-related	25.8786	26.9022	0.961952	2.41682	1.18705	1.68561	0.815758
DAPseq_AP2EREBP_tnt.At1g22810_col	AT1G22810		AP2-EREBP	17.2524	17.9348	0.961952	0.0837879	0.163864	0.182727	7.00318
DAPseq_ND_tnt.AT2G28920_col_a	AT2G28920		NA	31.6294	32.8804	0.961952	0.854848	0.300227	0.595455	1.80515
Jaspar_MA1028.1	AT5G42630	KAN4	G2-like	5.7508	5.97826	0.961952	1.90606	1.71273	1.20242	0.416364
DAPseq_NAC_tnt.ANAC011_col_a	AT1G32510	NAC011	NAC	20.4473	21.1957	0.964692	NA	NA	NA	NA
DAPseq_C2H2_tnt.AT3G49930_col_a	AT3G49930		C2H2	17.5719	18.2065	0.965142	1.05652	1.24682	1.22667	0.329697
CISBP_M0583_1.02	AT2G21060	GRP2B	CSD	46.0064	47.5543	0.967449	112.426	133.402	138.621	63.7306
DAPseq_WRKY_tnt.WRKY31_col_a	AT4G22070	WRKY31	WRKY	17.8914	18.4783	0.968239	0.00878788	0.00409091	0	0.391212
DAPseq_Trihelix_tnt.AT5G05550_colamp_a	AT5G05550		Trihelix	13.4185	13.8587	0.968239	29.4368	24.5691	31.2971	42.3626
DAPseq_MYBrelated_tnt.AT3G10113_col_a	AT3G10113		MYB-related	32.9073	33.9674	0.968792	NA	NA	NA	NA
DAPseq_Trihelix_tnt.GT2_colamp_a	AT1G76890	GT2	Trihelix	28.4345	29.3478	0.968879	0.482576	0.332273	0.413788	0.420758
DAPseq_C3H_tnt.EMB1789_col_a	AT5G56930	EMB1789	C3H	52.3962	54.0761	0.968934	4.97652	5.31091	5.73652	8.01667
DAPseq_C2H2_tnt.NUC_colamp_a	AT5G44160	NUC	C2H2	47.9233	49.4565	0.968999	0.843788	0.801818	0.934242	0.22
DAPseq_Trihelix_tnt.AT3G25990_col_a	AT3G25990		Trihelix	21.0863	21.7391	0.969968	4.60212	3.93614	3.73636	3.67879
DAPseq_C2H2_tnt.At2g41835_col_b	AT2G41835		C2H2	37.0607	38.0435	0.974167	9.17364	10.0716	10.0592	14.117
DAPseq_Trihelix_tnt.GT3a_col_a	AT5G01380		Trihelix	21.7252	22.2826	0.974986	0.118788	0.713182	0.86303	26.2873
DAPseq_MYBrelated_tnt.LHY1_colamp_a	AT1G01060	LHY1	MYB-related	35.7827	36.6848	0.975411	4.60197	6.74477	7.83091	8.66879
DAPseq_Trihelix_tnt.At3g14180_col	AT3G14180	ASIL2	Trihelix	15.655	16.0326	0.976444	37.5408	34.9523	42.0273	49.1642
CISBP_M1209_1.02	AT1G20700;AT1G20710	WOX14;WOX13B	HB;HB	18.8498	19.2935	0.977006	NA	NA	NA	NA
DAPseq_C2C2dof_tnt.CDF3_colamp_a	AT3G47500	CDF3	C2C2-Dof	53.6741	54.8913	0.977826	9.7347	6.98182	8.21818	14.0503
DAPseq_C2H2_tnt.IDD4_col_a	AT2G02080	IDD4	C2H2	42.8115	43.75	0.978549	15.8812	7.67886	10.1409	6.95394
Jaspar_MA0942.1	AT1G59750	ARF1	ARF	7.98722	8.15217	0.979766	103.504	98.8241	101.192	107.146
CISBP_M1195_1.02	AT2G18550;AT5G15150	HB21;HB-3	HB;HB	19.1693	19.5652	0.979766	NA	NA	NA	NA
DAPseq_ABI3VP1_tnt.NGA4_col_a	AT4G01500	NGA4	ABI3-VP1	12.7796	13.0435	0.979766	1.81758	1.79864	1.475	1.01545
DAPseq_HSF_tnt.HSF7_colamp_a	AT4G11660	HSFB2B	HSF	15.9744	16.3043	0.979766	16.1024	16.4636	13.7674	21.4212
DAPseq_RWPRK_tnt.NLP7_col_a	AT4G24020	NLP7	RWP-RK	20.7668	21.1957	0.979766	14.197	13.6018	16.6891	34.3841
DAPseq_MYBrelated_tnt.LCL1_col	AT5G02840	LCL1	MYB-related	41.5335	42.3913	0.979766	23.1718	22.9416	31.7768	42.7921
CISBP_M0166_1.02	AT5G48560		bHLH	3.19489	3.26087	0.979766	1.88636	2.06295	1.55652	1.51364
DAPseq_MYB_tnt.MYB44_col	AT5G67300	MYBR1	MYB	24.2812	24.7283	0.981919	41.7221	31.8852	17.1797	167.681
DAPseq_C2H2_tnt.IDD5_colamp_a	AT2G02070	IDD5	C2H2	42.1725	42.9348	0.982246	64.6948	50.2093	48.9847	18.0923
DAPseq_NAC_tnt.SND3_colamp_a	AT1G28470	SND3	NAC	19.4888	19.837	0.98245	1.5097	1.3625	2.28621	3.20076
Athamap_ANAC81	AT5G08790	ATAF2	NAC	47.2843	48.0978	0.983087	9.51818	29.7141	40.8624	409.072
CISBP_M0008_1.02	AT1G25560	TEM1	AP2-EREBP	14.6965	14.9457	0.983328	10.4671	8.33523	14.5026	148.413
CISBP_M0013_1.02	AT1G68840	TEM2	AP2-EREBP	14.6965	14.9457	0.983328	0.00878788	0.336364	0.432727	14.2156
CISBP_M0165_1.02	AT5G46760	MYC3	bHLH	14.6965	14.9457	0.983328	158.67	141.26	157.5	249.127
DAPseq_C2H2_tnt.At1g14580_colamp_a	AT1G14580		C2H2	52.3962	53.2609	0.983765	15.4367	11.3341	10.9692	4.86712
DAPseq_ND_tnt.ASHR1_col_a	AT2G17900	SDG37	NA	21.4058	21.7391	0.984665	6.33379	7.07545	6.14864	3.47424
DAPseq_MYBrelated_tnt.At5g05790_col_a	AT5G05790		MYB	38.3387	38.8587	0.986617	1.16227	1.12068	0.855758	0.493182
DAPseq_HSF_tnt.HSF21_col_a	AT4G18880	HSF A4A	HSF	15.016	15.2174	0.986764	3.07803	2.93909	4.62485	19.22
CISBP_M1695_1.02	AT5G01900	WRKY62	WRKY	21.7252	22.0109	0.987023	0.00878788	0.0509091	0	3.26621
DAPseq_MYBrelated_tnt.At4g01280_col_a	AT4G01280		MYB-related	40.5751	41.0326	0.98885	12.3414	11.6943	11.7083	17.2824
DAPseq_ARID_tnt.AT1G04880_colamp_a	AT1G04880		ARID	38.9776	39.4022	0.989226	9.88076	10.092	8.88379	2.46576
DAPseq_WRKY_tnt.WRKY47_colamp_a	AT4G01720	WRKY47	WRKY	22.0447	22.2826	0.989324	0.872424	0.499773	0.629091	0.980909
DAPseq_WRKY_tnt.WRKY25_col_a	AT2G30250	WRKY25	WRKY	25.5591	25.8152	0.990079	0.972273	3.02205	5.57409	55.0079
DAPseq_AP2EREBP_tnt.ERF38_col_a	AT2G35700	ERF38	AP2-EREBP	12.1406	12.2283	0.992829	9.79909	6.52682	6.81636	5.80621
Jaspar_MA1017.1	AT3G54810	GATA8	C2C2-GATA	12.1406	12.2283	0.992829	49.6621	44.4375	32.065	42.0341
DAPseq_BBRBPC_tnt.BPC1_colamp_a	AT2G01930	BPC1	BBR-BPC	31.3099	31.5217	0.99328	45.2836	38.438	33.1388	38.2945
DAPseq_ABI3VP1_tnt.REM16_col_a	AT4G33280		ABI3-VP1	46.9649	47.2826	0.99328	NA	NA	NA	NA
DAPseq_C2H2_tnt.At5g66730_colamp_a	AT5G66730	IDD1	C2H2	49.2013	49.4565	0.994839	28.4367	33.9075	40.6398	62.0489
DAPseq_bZIP_tnt.bZIP28_col_a	AT3G10800	BZIP28	bZIP	21.4058	21.4674	0.997129	19.1853	21.2509	20.2935	37.7548
CISBP_M0841_1.02	AT1G28420	RLT1	HB	25.2396	25.2717	0.998729	24.4894	24.1111	22.9194	25.822
cellrep_pTH7616	AT4G00220	LBD30	LBD	5.43131	5.43478	0.999361	10.2332	6.14045	5.03091	1.07364
DAPseq_BZR_tnt.At4g36780_col_a	AT4G36780	BEH2	BES1	10.8626	10.8696	0.999361	21.8776	24.8489	30.1103	107.475
DAPseq_NAC_tnt.ANAC013_col_a	AT1G32870	NAC13	NAC	12.7796	12.7717	1.00061	10.5855	41.9886	84.2579	98.6573
CISBP_M0765_1.02	AT3G54810	GATA8	C2C2-GATA	12.7796	12.7717	1.00061	49.6621	44.4375	32.065	42.0341
DAPseq_NAC_tnt.ANAC053_col	AT3G10500	NTL4	NAC	20.1278	20.1087	1.00095	10.8635	11.8805	13.3576	23.5656
CISBP_M0329_1.02	AT1G03970;AT5G44080	GBF4;	bZIP;bZIP	14.6965	14.6739	1.00154	NA	NA	NA	NA
DAPseq_C2H2_tnt.NUC_col_a	AT5G44160	NUC	C2H2	49.8403	49.7283	1.00225	0.843788	0.801818	0.934242	0.22
DAPseq_Trihelix_tnt.AT1G76880_col_a	AT1G76880		Trihelix	42.492	42.3913	1.00238	26.2962	24.5086	20.8924	18.2315
DAPseq_AP2EREBP_tnt.At2g44940_colamp_a	AT2G44940		AP2-EREBP	9.26518	9.23913	1.00282	6.90076	8.71818	6.68333	5.36015
DAPseq_C2H2_tnt.AtIDD11_colamp_a	AT3G13810	IDD11	C2H2	50.1597	50	1.00319	38.1941	41.9498	46.1245	53.4021
CISBP_M0142_1.02	AT1G48610		NA	40.8946	40.7609	1.00328	82.1514	88.2959	76.8467	40.34
Athamap_ARF1	AT1G59750	ARF1	ARF	15.016	14.9457	1.00471	103.504	98.8241	101.192	107.146
DAPseq_HSF_tnt.HSF7_col_a	AT4G11660	HSFB2B	HSF	16.9329	16.8478	1.00505	16.1024	16.4636	13.7674	21.4212
CISBP_M0653_1.02	AT5G39660	CDF2	C2C2-Dof	37.6997	37.5	1.00532	5.09061	5.13955	6.64727	36.527
DAPseq_NAC_tnt.NST1_colamp_a	AT2G46770	NST1	NAC	11.5016	11.413	1.00776	NA	NA	NA	NA
cellrep_pTH7218	AT3G22760	SOL1	CPP	40.2556	39.9457	1.00776	13.1794	9.53455	7.94879	3.03515
DAPseq_C2C2dof_tnt.Adof1_col_a	AT1G51700	DOF1	C2C2-Dof	44.4089	44.0217	1.0088	5.28333	5.7825	5.81773	36.3489
DAPseq_C2C2COlike_tnt.AT5G59990_col_a	AT5G59990		Orphans	21.4058	21.1957	1.00991	8.59288	9.26818	6.86439	3.50788
DAPseq_mTERF_tnt.AT5G23930_col_a	AT5G23930		mTERF	15.655	15.4891	1.01071	3.67167	3.95659	3.9147	2.36561
CISBP_M1327_1.02	AT3G16857	RR1	ARR-B	13.738	13.587	1.01112	71.7521	71.668	71.2977	128.029
CISBP_M0156_1.02	AT2G20180	PIL5	bHLH	7.98722	7.88043	1.01355	7.36227	5.55364	7.43636	6.55227
cellrep_pTH7117	AT1G49950	TRB1	MYB-related	12.1406	11.9565	1.01539	59.7939	54.5627	50.7889	44.9595
DAPseq_ZFHD_tnt.ATHB33_col_a	AT1G75240	ZHD5	zf-HD	22.3642	22.0109	1.01605	186.34	188.376	193.055	137.707
DAPseq_AP2EREBP_tnt.AT1G71450_col_a	AT1G71450		AP2-EREBP	20.4473	20.1087	1.01684	NA	NA	NA	NA
CISBP_M1275_1.02	AT2G30130	PCK1	LBD	10.2236	10.0543	1.01684	0.00878788	0.00409091	0.060303	2.86167
DAPseq_C2H2_tnt.IDD7_col_a	AT1G55110	IDD7	C2H2	53.6741	52.7174	1.01815	68.8973	76.2005	90.5921	456.049
DAPseq_C2H2_tnt.At5g66730_col	AT5G66730	IDD1	C2H2	39.2971	38.587	1.0184	28.4367	33.9075	40.6398	62.0489
DAPseq_TCP_tnt.At1g69690_colamp_a	AT1G69690	TCP15	TCP	12.4601	12.2283	1.01896	85.7827	78.7268	69.75	35.4086
DAPseq_NAC_tnt.VND6_col_v31	AT5G62380	VND6	NAC	16.6134	16.3043	1.01896	2.97394	3.16409	2.4653	2.47394
DAPseq_BBRBPC_tnt.BPC6_col_a	AT5G42520	BPC6	BBR-BPC	29.393	28.8043	1.02044	95.0494	95.1014	99.4124	99.0161
DAPseq_AP2EREBP_tnt.ERF105_colamp_a	AT5G51190		AP2-EREBP	14.6965	14.4022	1.02044	3.05758	2.91795	2.90318	15.0727
DAPseq_ARID_tnt.AT1G04880_col_a	AT1G04880		ARID	31.6294	30.9783	1.02102	9.88076	10.092	8.88379	2.46576
DAPseq_AP2EREBP_tnt.AT1G44830_col_a	AT1G44830		AP2-EREBP	16.9329	16.5761	1.02153	1.23379	0.695909	0.62303	1.21242
cellrep_pTH9305	AT4G00390		GeBP	6.38978	6.25	1.02236	1.94955	1.54227	2.02773	0.809394
DAPseq_NAC_tnt.ANAC075_col_a	AT4G29230	NAC075	NAC	19.1693	18.75	1.02236	4.10091	3.51182	3.78742	3.32833
DAPseq_NAC_tnt.ANAC094_col_a	AT5G39820	NAC094	NAC	6.38978	6.25	1.02236	0.874242	0.843636	0.318182	0.117576
DAPseq_AP2EREBP_tnt.At5g65130_colamp_a	AT5G65130		AP2-EREBP	12.7796	12.5	1.02236	2.10364	1.62386	1.60576	1.89091
DAPseq_MYBrelated_tnt.At3g11280_colamp_a	AT3G11280		MYB	23.6422	23.0978	1.02357	2.97712	2.47636	3.66152	10.8608
CISBP_M1416_1.02	AT1G32770;AT1G33280;AT4G10350	SND1;NAC015;NAC070	NAC;NAC;NAC	8.6262	8.42391	1.02401	NA	NA	NA	NA
CISBP_M0073_1.02	AT1G33760;AT1G44830	;	AP2-EREBP;AP2-EREBP	8.6262	8.42391	1.02401	NA	NA	NA	NA
Jaspar_MA0957.1	AT4G16430	JAM3	bHLH	8.6262	8.42391	1.02401	30.525	31.2291	31.7923	34.5553
DAPseq_AP2EREBP_tnt.ERF13_col_b	AT2G44840	ERF13	AP2-EREBP	10.8626	10.5978	1.02499	1.93727	1.92045	1.8897	29.0291
DAPseq_HSF_tnt.HSFB4_col_a	AT1G46264	SCZ	HSF	19.8083	19.2935	1.02668	87.3148	93.5343	76.7558	26.7197
DAPseq_Homeobox_tnt.WUS1_col_a	AT2G17950	WUS1	HB	26.5176	25.8152	1.02721	5.845	8.07614	6.60955	2.91636
DAPseq_BBRBPC_tnt.BPC1_col_a	AT2G01930	BPC1	BBR-BPC	35.4633	34.5109	1.0276	45.2836	38.438	33.1388	38.2945
CISBP_M1620_1.02	AT4G00270		GeBP	2.23642	2.17391	1.02875	75.9833	68.7805	75.745	66.8082
DAPseq_AP2EREBP_tnt.Rap210_colamp_a	AT5G52020		AP2-EREBP	8.94569	8.69565	1.02875	NA	NA	NA	NA
Jaspar_MA1042.1	AT5G59780	MYB59	MYB;MYB-related	11.1821	10.8696	1.02875	0.603485	1.315	1.3297	0.696818
CISBP_M0252_1.02	AT1G10120;AT1G25330;AT1G26260;AT1G68920;AT3G23690;AT4G34530	;HAF;CIB5;;;CIB1	bHLH;bHLH;bHLH;bHLH;bHLH;bHLH	13.738	13.3152	1.03175	NA	NA	NA	NA
CISBP_M0851_1.02	AT4G17460	JAB	HB	18.5304	17.9348	1.03321	7.57773	10.6755	13.1256	17.9406
Athamap_AHL25_2	AT4G35390	AHL25	NA	27.7955	26.9022	1.03321	0.88	0.877727	0.878485	3.88333
DAPseq_AP2EREBP_tnt.AT3G57600_col_a	AT3G57600		AP2-EREBP	14.0575	13.587	1.03463	4.32758	3.39364	2.07788	1.52758
Athamap_RVE1_1	AT5G17300	RVE1	MYB-related	35.1438	33.9674	1.03463	3.27303	3.31455	4.44485	27.4452
DAPseq_AP2EREBP_tnt.At1g22810_colamp_a	AT1G22810		AP2-EREBP	11.8211	11.413	1.03575	0.0837879	0.163864	0.182727	7.00318
cellrep_pTH7138	AT4G01280		MYB-related	35.4633	34.2391	1.03575	12.3414	11.6943	11.7083	17.2824
cellrep_pTH7653	AT1G64620		C2C2-Dof	38.0192	36.6848	1.03637	23.1621	25.4709	22.9862	29.2348
CISBP_M0017_1.02	AT2G31230	ERF15	AP2-EREBP	4.79233	4.61957	1.0374	0.00878788	0.181364	0.26197	8.10848
DAPseq_ARF_tnt.ARF16_col_b	AT4G30080	ARF16	ARF	47.9233	46.1957	1.0374	11.2108	10.4939	11.5324	11.7444
CISBP_M0589_1.02	AT3G04850		CPP	21.7252	20.9239	1.0383	12.0208	13.1775	10.0602	3.97652
DAPseq_EIL_tnt.EIL3_col_b	AT1G73730	SLIM1	EIL	16.9329	16.3043	1.03855	11.617	13.3157	14.2861	24.62
DAPseq_NAC_tnt.VND4_col	AT1G12260	VND4	NAC	12.1406	11.6848	1.03901	2.26409	2.02409	1.86561	2.035
DAPseq_AP2EREBP_tnt.AT3G16280_colamp_a	AT3G16280		AP2-EREBP	12.1406	11.6848	1.03901	11.3009	12.5725	11.8326	7.04818
DAPseq_C2H2_tnt.IDD2_col_a	AT3G50700	IDD2	C2H2	56.23	54.0761	1.03983	11.7209	12.0611	12.7873	10.0133
DAPseq_WRKY_tnt.WRKY26_colamp_a	AT5G07100	WRKY26	WRKY	24.6006	23.6413	1.04058	0.0781818	0.944091	1.04682	48.6577
CISBP_M0081_1.02	AT3G25730	EDF3	AP2-EREBP	17.2524	16.5761	1.0408	0.527576	0.632045	0.530606	5.38515
DAPseq_AP2EREBP_tnt.CBF2_colamp_a	AT4G25470	FTQ4	AP2-EREBP	9.90415	9.51087	1.04135	0.314545	0.167273	0.304242	0.442273
DAPseq_AP2EREBP_tnt.CBF3_col_a	AT4G25480	DREB1A	AP2-EREBP	9.90415	9.51087	1.04135	4.19091	3.62773	2.14348	0.397576
CISBP_M1317_1.02	AT1G18330	RVE7	MYB-related	30.0319	28.8043	1.04262	17.1448	12.1393	13.1197	15.7385
DAPseq_AP2EREBP_tnt.DEAR2_col_a	AT5G67190	DEAR2	AP2-EREBP	15.016	14.4022	1.04262	2.49621	3.46523	4.39015	55.9385
CISBP_M1303_1.02	AT1G01520;AT3G09600;AT4G01280;AT5G02840;AT5G52660	ASG4;RVE8;;LCL1;	MYB-related;MYB-related;MYB-related;MYB-related;MYB-related	28.115	26.9022	1.04508	NA	NA	NA	NA
Jaspar_MA0979.1	AT2G23340	DEAR3	AP2-EREBP	7.66773	7.33696	1.04508	33.5692	33.1816	32.4598	45.8923
DAPseq_G2like_tnt.AT2G38300_col_a	AT2G38300		G2-like	30.6709	29.3478	1.04508	NA	NA	NA	NA
Athamap_PIF4	AT2G43010	SRL2	bHLH	5.11182	4.8913	1.04508	5.23894	1.98091	2.64091	2.11667
Athamap_AtMYB84	AT3G49690	RAX3	MYB	7.66773	7.33696	1.04508	2.30788	1.14545	0.624242	0.189091
DAPseq_G2like_tnt.AT4G37180_col_a	AT4G37180		G2-like	28.115	26.9022	1.04508	35.9098	23.7091	23.3552	35.2342
Athamap_MYC3	AT5G46760	MYC3	bHLH	10.2236	9.78261	1.04508	158.67	141.26	157.5	249.127
cellrep_pTH7151	AT5G52660		MYB-related	28.115	26.9022	1.04508	10.4405	9.72795	9.60955	14.1117
DAPseq_NAC_tnt.VND3_col	AT5G66300	VND3	NAC	18.2109	17.3913	1.04712	3.67288	3.15114	2.55288	1.0203
GB_FLC_UB.M1	AT5G10140	FLC	MADS	44.4089	42.3913	1.0476	0.390303	0.197727	0.160909	0.119848
DAPseq_AP2EREBP_tnt.AT3G60490_col_a	AT3G60490		AP2-EREBP	10.5431	10.0543	1.04861	0.969091	1.36795	0.943636	2.14167
CISBP_M0273_1.02	AT5G65210	TGA1	bZIP	10.5431	10.0543	1.04861	1.32455	1.31591	1.28212	10.5088
DAPseq_E2FDP_tnt.DEL2_colamp_a	AT5G14960	E2L1	E2F-DP	18.5304	17.663	1.0491	17.4248	16.5611	15.7073	12.5079
DAPseq_ZFHD_tnt.ATHB25_colamp_a	AT5G65410	ZHD1	zf-HD	26.5176	25.2717	1.0493	269.222	267.262	237.588	63.0964
cellrep_pTH7503	AT2G42040		Orphans	7.98722	7.6087	1.04975	8.66697	9.64955	9.795	17.1617
DAPseq_WRKY_tnt.WRKY6_colamp_a	AT1G62300	WRKY6	WRKY	21.4058	20.3804	1.05031	2.61409	2.99682	4.24333	33.7706
Jaspar_MA0972.1	AT2G46830	CCA1	MYB-related	26.8371	25.5435	1.05064	4.81833	6.86477	8.63727	8.78394
DAPseq_MYB_tnt.MYB33_col_a	AT5G06100	MYB33	MYB	13.4185	12.7717	1.05064	34.9306	34.8264	30.0003	35.1702
CISBP_M1566_1.02	AT3G60030	SPL12	SBP	5.43131	5.16304	1.05196	29.5489	29.1393	32.9147	43.8198
CISBP_M0846_1.02	AT2G46680	HB-7	HB	24.6006	23.3696	1.05268	8.67985	7.37773	11.7042	67.0106
CISBP_M0151_1.02	AT1G09530	POC1	bHLH	13.738	13.0435	1.05325	15.9264	14.9041	14.6332	14.528
CISBP_M0149_1.02	AT2G46510;AT5G46830	JAM1;NIG1	bHLH;bHLH	13.738	13.0435	1.05325	NA	NA	NA	NA
DAPseq_NAC_tnt.NTM1_col_a	AT4G01540	NTM1	NAC	8.30671	7.88043	1.05409	1.78818	1.55136	1.54106	2.39697
DAPseq_AP2EREBP_tnt.ERF2_colamp_a	AT5G47220	ERF2	AP2-EREBP	11.1821	10.5978	1.05513	1.03409	3.005	3.3147	48.1832
DAPseq_LOBAS2_tnt.LOB_col_a	AT5G63090	LOB	LBD	14.0575	13.3152	1.05575	8.48242	6.51545	5.88227	0.579545
DAPseq_ND_tnt.FRS9_col_a	AT4G38170	FRS9	NA	33.8658	32.0652	1.05615	9.69636	8.23227	8.94788	5.13424
DAPseq_MYB_tnt.MYB105_col_a	AT1G69560	MYB105	MYB	14.377	13.587	1.05815	1.97939	1.77977	1.14152	1.90667
CISBP_M0769_1.02	AT4G34680	GATA3	C2C2-GATA	11.5016	10.8696	1.05815	3.53545	3.0625	4.38318	5.79742
DAPseq_Trihelix_tnt.AT5G47660_colamp_a	AT5G47660		Trihelix	28.754	27.1739	1.05815	35.7958	35.2423	38.5861	42.9841
Athamap_HSFB2a_2	AT5G62020	HSFB2A	HSF	8.6262	8.15217	1.05815	1.59182	2.46545	3.51409	35.3655
CISBP_M0258_1.02	AT1G49720	AtABF1	bZIP	17.5719	16.5761	1.06007	41.677	37.4798	41.737	42.3547
DAPseq_HB_tnt.PHV_col_a	AT1G30490	PHV	HB	38.6581	36.413	1.06166	52.7267	52.2227	56.9686	38.1379
DAPseq_zfGRF_tnt.AT3G42860_col_a	AT3G42860		zf-GRF	17.8914	16.8478	1.06194	7.83561	9.825	8.4003	6.64152
DAPseq_MADS_tnt.AGL42_col_a	AT5G62165	FYF	MADS	26.8371	25.2717	1.06194	118.118	91.1232	89.2438	38.5347
DAPseq_MYBrelated_tnt.TRP1_col	AT5G59430	TRP1	MYB-related	41.853	39.4022	1.0622	22.4318	20.5518	17.0818	25.0224
DAPseq_G2like_tnt.AT2G40260_col_a	AT2G40260		G2-like	39.2971	36.9565	1.06333	0.861515	0.995	1.12606	0.419697
Jaspar_MA0958.1	AT1G01260	JAM2	bHLH	12.1406	11.413	1.06375	12.2255	13.0116	12.593	31.013
Athamap_RAP2.6_2	AT1G43160	RAP2.6	AP2-EREBP	6.07029	5.70652	1.06375	0.464545	2.78545	0.62697	1178.57
Athamap_DOF5.7_2	AT5G65590	SCAP1	C2C2-Dof	6.07029	5.70652	1.06375	5.95576	6.06068	12.8521	26.0476
cellrep_pTH8819	AT1G22070	TGA3	bZIP	12.4601	11.6848	1.06635	40.8927	40.2423	37.8953	34.0394
CISBP_M2344_1.02	AT5G11260	TED 5	bZIP	12.4601	11.6848	1.06635	28.945	30.28	29.2035	25.4483
CISBP_M0005_1.02	AT1G06160	ORA59	AP2-EREBP	6.38978	5.97826	1.06884	0.874848	1.40568	0.856212	3.12121
CISBP_M0648_1.02	AT2G37590	DOF2.4	C2C2-Dof	44.7284	41.8478	1.06884	10.7302	12.2577	14.3868	12.0839
DAPseq_NAC_tnt.ANAC045_col_a	AT3G03200	NAC045	NAC	15.9744	14.9457	1.06884	1.01424	1.0825	1.53409	2.16652
DAPseq_AP2EREBP_tnt.CEJ1_col_a	AT3G50260	DEAR1	AP2-EREBP	16.2939	15.2174	1.07074	0.0778788	0.358182	0.262121	7.62909
DAPseq_AP2EREBP_tnt.CBF4_col_a	AT5G51990	DREB1D	AP2-EREBP	9.90415	9.23913	1.07198	0.506061	0.12	0.462727	0.933333
DAPseq_SRS_tnt.SRS7_col_a	AT1G19790	SRS7	SRS	33.5463	31.25	1.07348	61.0383	52.153	41.0095	18.7242
DAPseq_C2H2_tnt.At1g14580_col_a	AT1G14580		C2H2	50.4792	47.0109	1.07378	15.4367	11.3341	10.9692	4.86712
DAPseq_RWPRK_tnt.RKD2_colamp_a	AT1G74480	URP4	RWP-RK	20.4473	19.0217	1.07494	0.0593939	0.0818182	0.0471212	0.456667
DAPseq_Trihelix_tnt.GT2_col_a	AT1G76890	GT2	Trihelix	37.6997	35.0543	1.07546	0.482576	0.332273	0.413788	0.420758
DAPseq_AP2EREBP_tnt.ERF1_colamp_a	AT3G23240	ERF1	AP2-EREBP	7.02875	6.52174	1.07774	0.050303	0.369545	0.361818	49.5733
Athamap_STY1_1	AT3G51060	STY1	SRS	3.51438	3.26087	1.07774	15.6605	14.5686	7.96909	4.61758
CISBP_M0029_1.02	AT4G23750	TMO3	AP2-EREBP	7.02875	6.52174	1.07774	63.5477	70.6659	57.252	21.7
DAPseq_WRKY_tnt.WRKY20_col_a	AT4G26640	WRKY20	WRKY	25.2396	23.3696	1.08002	57.3445	62.9936	56.7479	56.4415
CISBP_M0376_1.02	AT5G06070	RBE	C2H2	10.8626	10.0543	1.08039	0.0542424	0.324091	2.69318	4.07061
cellrep_pTH7359	AT1G53910	RAP2.12	AP2-EREBP	7.34824	6.79348	1.08166	214.467	193.188	204.236	231.918
DAPseq_Trihelix_tnt.AT5G05550_col_a	AT5G05550		Trihelix	15.016	13.8587	1.08351	29.4368	24.5691	31.2971	42.3626
DAPseq_MYB_tnt.MYB55_col	AT4G01680	MYB55	MYB	18.8498	17.3913	1.08387	0.414394	0.567045	0.572273	0.932727
DAPseq_WRKY_tnt.WRKY43_col_a	AT2G46130	WRKY43	WRKY	26.8371	24.7283	1.08528	NA	NA	NA	NA
CISBP_M0847_1.02	AT3G19510	HAT3.1	HB	11.5016	10.5978	1.08528	22.9879	22.94	20.1339	15.2288
DAPseq_MYBrelated_tnt.AT4G12670_colamp_a	AT4G12670		MYB-related	26.8371	24.7283	1.08528	12.9494	12.9186	14.2759	15.3273
CISBP_M1575_1.02	AT1G23420	INO	C2C2-YABBY	19.4888	17.9348	1.08665	2.55667	1.94864	0.569697	0.090303
DAPseq_Homeobox_tnt.PDF2_col	AT4G04890	PDF2	HB	23.9617	22.0109	1.08863	87.8688	91.5823	108.036	58.113
CISBP_M1341_1.02	AT5G18240	MYR1	G2-like	7.98722	7.33696	1.08863	5.85455	7.05864	5.47621	0.902121
DAPseq_NAC_tnt.ANAC083_colamp_a	AT5G13180	VNI2	NAC	12.1406	11.1413	1.08969	34.018	34.3909	32.3262	114.211
CISBP_M1697_1.02	AT5G24110	WRKY30	WRKY	12.1406	11.1413	1.08969	0.128788	0.916364	2.27348	11.7935
DAPseq_G2like_tnt.At5g29000_col_a	AT5G29000	PHL1	G2-like	20.4473	18.75	1.09052	16.7912	15.1677	15.1814	21.2927
DAPseq_C2C2dof_tnt.AT2G28810_col_a	AT2G28810		C2C2-Dof	49.2013	45.1087	1.09073	38.687	32.5702	26.3027	21.422
CISBP_M0075_1.02	AT1G21910;AT1G46768;AT1G77640;AT2G23340;AT3G50260;AT4G06746;AT4G36900;AT5G67190	DREB26;RAP2.1;;DEAR3;DEAR1;RAP2.9;RAP2.10;DEAR2	AP2-EREBP;AP2-EREBP;AP2-EREBP;AP2-EREBP;AP2-EREBP;AP2-EREBP;AP2-EREBP;AP2-EREBP	8.30671	7.6087	1.09174	NA	NA	NA	NA
CISBP_M0840_1.02	AT1G23380	KNAT6S	HB	8.30671	7.6087	1.09174	47.3885	50.7186	56.0155	57.5
cellrep_pTH7330	AT1G68550	CRF10	AP2-EREBP	8.30671	7.6087	1.09174	24.8282	26.787	22.3706	18.3029
Athamap_REM1_1	AT4G31610	REM1	ABI3-VP1	12.4601	11.413	1.09174	119.102	112.191	90.5336	34.4185
DAPseq_MYBrelated_tnt.LCL1_colamp_a	AT5G02840	LCL1	MYB-related	37.6997	34.5109	1.0924	23.1718	22.9416	31.7768	42.7921
DAPseq_C2C2dof_tnt.dof43_col_a	AT4G21040	DOF4.3	C2C2-Dof	29.393	26.9022	1.09259	NA	NA	NA	NA
DAPseq_NAC_tnt.ANAC096_col	AT5G46590	NAC096	NAC	21.0863	19.2935	1.09292	0.749242	0.928636	0.981818	10.0435
UniPROBE_LUX.M4	AT3G46640	PCL1	G2-like	16.9329	15.4891	1.09321	41.2823	31.6932	30.7427	77.49
DAPseq_CCAATHAP3_tnt.HAP3_col_a	AT2G38880	NF-YB1	CCAAT	21.4058	19.5652	1.09407	48.1364	46.6195	45.5806	37.4756
cellrep_pTH7192	AT5G62940	HCA2	C2C2-Dof	8.6262	7.88043	1.09463	10.5505	10.3334	12.9158	14.648
DAPseq_HB_tnt.ATHB15_col_a	AT1G52150	ICU4	HB	38.9776	35.5978	1.09494	38.1265	38.7218	32.9252	14.9858
DAPseq_AP2EREBP_tnt.AT1G77200_colamp_a	AT1G77200		AP2-EREBP	8.94569	8.15217	1.09734	3.02333	2.62114	3.2047	0.361818
CISBP_M1365_1.02	AT1G01060;AT5G37260	LHY1;RVE2	MYB-related;MYB-related	27.1565	24.7283	1.0982	NA	NA	NA	NA
DAPseq_AP2EREBP_tnt.CBF1_col_a	AT4G25490	DREB1B	AP2-EREBP	9.26518	8.42391	1.09987	0.0739394	0.0509091	0.0372727	0.233939
Athamap_ARR11_3	AT1G67710	ARR11	ARR-B	19.4888	17.663	1.10337	1.85667	1.39159	1.39894	0.978333
DAPseq_C2C2dof_tnt.AT1G69570_col_a	AT1G69570		C2C2-Dof	39.2971	35.5978	1.10392	2.22606	1.67045	1.13712	7.00879
DAPseq_AP2EREBP_tnt.DDF2_col_a	AT1G63030	ddf2	AP2-EREBP	9.90415	8.96739	1.10446	NA	NA	NA	NA
CISBP_M0377_1.02	AT5G59820	ZAT12	C2H2	15.016	13.587	1.10518	1.99394	4.85136	9.30485	103.075
Jaspar_MA0977.1	AT2G46590	DAG2	C2C2-Dof	35.1438	31.7935	1.10538	79.2658	94.6914	76.565	40.3718
DAPseq_GeBP_tnt.AT1G66420_col_a	AT1G66420		GeBP	30.3514	27.4457	1.10587	NA	NA	NA	NA
Athamap_AHL12_1	AT1G63480	AHL12	NA	20.7668	18.75	1.10756	68.9185	73.1395	63.93	35.4402
Athamap_AHL20_1	AT4G14465	AHL20	NA	20.7668	18.75	1.10756	0.412727	0.720682	0.772424	0.756212
DAPseq_Trihelix_tnt.AT3G25990_colamp_a	AT3G25990		Trihelix	31.6294	28.5326	1.10853	4.60212	3.93614	3.73636	3.67879
DAPseq_C2C2gata_tnt.GATA19_col_a	AT4G36620	HANL2	C2C2-GATA	16.6134	14.9457	1.11159	6.21318	4.99432	8.23742	5.57894
DAPseq_G2like_tnt.At3g24120_colamp_a	AT3G24120		G2-like	27.7955	25	1.11182	64.9708	60.7791	59.9188	64.1264
DAPseq_bHLH_tnt.bHLH10_col_a	AT2G31220		bHLH	11.1821	10.0543	1.11217	3.50439	2.88818	2.41061	1.17061
DAPseq_AP2EREBP_tnt.DEAR5_colamp_a	AT4G06746	RAP2.9	AP2-EREBP	11.8211	10.5978	1.11543	0.00878788	0.00409091	0.163333	8.89682
CISBP_M1683_1.02	AT2G24570	WRKY17	WRKY	17.8914	16.0326	1.11594	11.4648	16.0125	21.3483	22.732
CISBP_M1569_1.02	AT1G69170;AT2G42200;AT3G57920;AT5G50570;AT5G50670	SPL6;SPL9;SPL15;SPL13A;SPL13B	SBP;SBP;SBP;SBP;SBP	6.07029	5.43478	1.11693	NA	NA	NA	NA
Athamap_PIF5	AT3G59060	PIL6	bHLH	6.07029	5.43478	1.11693	7.47697	6.64727	7.25848	26.1253
CISBP_M1408_1.02	AT5G61430	NAC100	NAC	6.38978	5.70652	1.11973	1.30833	1.28955	1.15788	3.64955
DAPseq_C2C2dof_tnt.OBP3_colamp_a	AT3G55370	OBP3	C2C2-Dof	46.3259	41.3043	1.12157	6.85318	8.73614	7.62606	11.2018
CISBP_M1685_1.02	AT2G30250	WRKY25	WRKY	13.4185	11.9565	1.12228	0.972273	3.02205	5.57409	55.0079
CISBP_M0762_1.02	AT3G21175	ZML1	C2C2-GATA;Tify	6.70927	5.97826	1.12228	22.5932	22.7927	26.5553	23.3708
DAPseq_NAC_tnt.ANAC004_col_a	AT1G02230	NAC004	NAC	13.738	12.2283	1.12346	0.246061	0.396364	0.611061	3.74758
CISBP_M1326_1.02	AT3G13040		G2-like	13.738	12.2283	1.12346	43.0679	42.8118	44.0074	50.6427
cellrep_pTH8245	AT4G23810	WRKY53	WRKY	13.738	12.2283	1.12346	3.045	3.65932	5.31015	21.7626
CISBP_M2347_1.02	AT2G45660	SOC1	MADS	35.4633	31.5217	1.12504	139.005	117.163	94.2106	64.3759
cellrep_pTH8811	AT3G16770	RAP2.3	AP2-EREBP	7.34824	6.52174	1.12673	110.711	81.8766	75.3712	47.7898
DAPseq_BBRBPC_tnt.BPC5_colamp_a	AT4G38910	BPC5	BBR-BPC	31.6294	27.9891	1.13006	12.0317	10.3986	10.7503	11.0261
DAPseq_G2like_tnt.At1g13300_col_a	AT1G13300	HRS1	G2-like	24.2812	21.4674	1.13107	NA	NA	NA	NA
CISBP_M0152_1.02	AT1G32640	ZBF1	bHLH	8.30671	7.33696	1.13217	39.3408	53.6255	31.6474	236.542
GB_SVP_2TF.M1	AT2G22540	SVP	MADS	8.30671	7.33696	1.13217	94.5897	83.1323	56.75	33.2361
DAPseq_C2C2gata_tnt.GATA20_colamp_a	AT2G18380	HANL1	C2C2-GATA	16.9329	14.9457	1.13297	8.22455	7.06136	7.71636	11.0447
Jaspar_MA0956.1	AT4G36540	BEE2	bHLH	8.6262	7.6087	1.13373	8.76182	6.67545	7.76606	2.25848
CISBP_M0026_1.02	AT4G16750		AP2-EREBP	8.94569	7.88043	1.13518	0.328485	0.518636	0.382121	0.161818
DAPseq_C2C2dof_tnt.AT5G02460_col_a	AT5G02460		C2C2-Dof	54.6326	48.0978	1.13586	5.90242	6.46568	6.27485	4.33424
Athamap_KAN4_1	AT5G42630	KAN4	G2-like	9.26518	8.15217	1.13653	1.90606	1.71273	1.20242	0.416364
DAPseq_G2like_tnt.At3g12730_colamp_a	AT3G12730		G2-like	28.4345	25	1.13738	8.83697	9.30591	5.94591	2.13879
DAPseq_C2C2dof_tnt.OBP1_col_a	AT3G50410	OBP1	C2C2-Dof	47.6038	41.8478	1.13755	31.8644	39.9905	49.2239	57.7559
DAPseq_bZIP_tnt.bZIP50_colamp_v31	AT1G77920	TGA7	bZIP	20.4473	17.9348	1.14009	3.85167	4.39614	4.40955	5.06197
DAPseq_C2C2dof_tnt.At4g38000_col_a	AT4G38000	DOF4.7	C2C2-Dof	31.3099	27.4457	1.1408	0.284242	0.135682	0.104545	2.53273
DAPseq_C2C2dof_tnt.AT5G66940_col_a	AT5G66940		C2C2-Dof	43.131	37.7717	1.14189	28.1245	40.9095	60.1003	50.9842
DAPseq_CCAATHAP3_tnt.NFYB4_col_a	AT1G09030	NF-YB4	CCAAT	22.6837	19.837	1.14351	NA	NA	NA	NA
CISBP_M0155_1.02	AT2G18300	HBI1	bHLH	11.5016	10.0543	1.14394	2.17818	1.55455	1.39879	0.429394
DAPseq_LOBAS2_tnt.LBD19_colamp_a	AT2G45410	LBD19	LBD	11.5016	10.0543	1.14394	58.3953	43.7995	26.0239	2.87136
DAPseq_NAC_tnt.CUC3_colamp_a	AT1G76420	NAC368	NAC	12.1406	10.5978	1.14557	60.7565	56.9695	47.323	23.6665
DAPseq_NAC_tnt.NTM2_col_b	AT4G01550	NTM2	NAC	12.1406	10.5978	1.14557	7.05955	6.47545	5.84742	3.81606
DAPseq_AP2EREBP_tnt.RAP21_colamp_a	AT1G46768	RAP2.1	AP2-EREBP	12.4601	10.8696	1.14633	0.652727	0.436136	0.505	0.582424
DAPseq_HSF_tnt.HSF3_col_a	AT5G16820	HSFA1B	HSF	13.738	11.9565	1.149	13.6838	14.4816	15.2677	14.8873
CISBP_M1678_1.02	AT1G30650	WRKY14	WRKY	14.6965	12.7717	1.1507	19.5236	17.0877	17.4936	9.6997
CISBP_M1696_1.02	AT5G13080	WRKY75	WRKY	15.016	13.0435	1.15122	0.258333	0.23	0.493636	52.7002
CISBP_M1702_1.02	AT5G64810	WRKY51	WRKY	15.016	13.0435	1.15122	4.05591	8.24205	8.13242	24.7505
DAPseq_S1Falike_tnt.AT3G09735_col_a	AT3G09735		S1Fa-like	16.9329	14.6739	1.15395	161.488	160.858	155.763	138.703
DAPseq_WRKY_tnt.WRKY31_colamp_a	AT4G22070	WRKY31	WRKY	21.4058	18.4783	1.15843	0.00878788	0.00409091	0	0.391212
Athamap_AtSPL8	AT1G02065	SPL8	SBP	24.2812	20.9239	1.16045	126.598	99.1745	118.303	161.141
cellrep_pTH7136	AT3G09600	RVE8	MYB-related	29.0735	25	1.16294	5.44394	6.92023	5.50379	7.04348
CISBP_M0072_1.02	AT1G01250		AP2-EREBP	8.94569	7.6087	1.17572	3.35273	4.26227	1.64167	0.391515
DAPseq_NAC_tnt.ATAF1_col_a	AT1G01720	ATAF1	NAC	12.4601	10.5978	1.17572	32.087	50.6959	74.6248	577.364
CISBP_M0078_1.02	AT1G13260	RAV1	AP2-EREBP	13.738	11.6848	1.17572	9.85379	8.16932	6.41106	35.2385
DAPseq_PLATZ_tnt.AT2G01818_col_a	AT2G01818		PLATZ	17.5719	14.9457	1.17572	4.19697	5.10318	4.77409	8.79848
Athamap_ZAT2	AT2G17180	DAZ1	C2H2	2.55591	2.17391	1.17572	0.00878788	0.00409091	0.0524242	0.365606
CISBP_M1682_1.02	AT2G23320	WRKY15	WRKY	14.6965	12.5	1.17572	22.9018	40.942	57.683	289.453
DAPseq_HSF_tnt.HSFA1E_colamp_a	AT3G02990	HSFA1E	HSF	21.0863	17.9348	1.17572	7.40152	9.35318	10.0315	21.4348
CISBP_M0761_1.02	AT3G06740	GATA15	C2C2-GATA	8.6262	7.33696	1.17572	51.6673	49.795	40.1012	9.47576
DAPseq_MYB_tnt.MYB65_col200_a	AT3G11440	MYB65	MYB	13.099	11.1413	1.17572	4.72136	5.07295	4.37485	5.3797
DAPseq_NAC_tnt.ANAC057_col_a	AT3G17730	NAC057	NAC	12.4601	10.5978	1.17572	3.70242	3.71864	5.59015	4.8397
CISBP_M1410_1.02	AT3G18400	NAC058	NAC	5.7508	4.8913	1.17572	NA	NA	NA	NA
DAPseq_HSF_tnt.HSFA6B_col	AT3G22830	HSFA6B	HSF	17.2524	14.6739	1.17572	0.689091	0.972045	0.857424	1.24182
CISBP_M0651_1.02	AT3G47500	CDF3	C2C2-Dof	26.8371	22.8261	1.17572	9.7347	6.98182	8.21818	14.0503
CISBP_M0665_1.02	AT3G48160	E2L3	E2F-DP	2.23642	1.90217	1.17572	15.7061	17.233	12.6536	4.78894
CISBP_M1619_1.02	AT4G00238		GeBP	2.23642	1.90217	1.17572	80.3462	78.775	83.2144	34.9745
DAPseq_NAC_tnt.ANAC071_col_a	AT4G17980	NAC071	NAC	18.5304	15.7609	1.17572	0.0463636	0.00409091	0.107273	0.399697
CISBP_M1693_1.02	AT4G31550	WRKY11	WRKY	17.8914	15.2174	1.17572	66.7224	75.7141	85.13	42.3421
Jaspar_MA0930.1	AT4G34000	DPBF5	bZIP	3.51438	2.98913	1.17572	28.8932	21.5445	17.89	16.1955
CISBP_M1404_1.02	AT5G04410	NAC2	NAC	15.016	12.7717	1.17572	43.045	47.7673	45.8429	71.2976
CISBP_M0035_1.02	AT5G07580		AP2-EREBP	5.43131	4.61957	1.17572	43.1258	42.162	47.0992	44.3597
Athamap_MYB46_3	AT5G12670	NA	NA	19.1693	16.3043	1.17572	NA	NA	NA	NA
PNAS_MYB46.M2	AT5G12870	MYB46	MYB	19.1693	16.3043	1.17572	1.80485	1.60068	1.2803	1.19167
DAPseq_MYBrelated_tnt.TBP3_col_a	AT5G67580	TRB2	MYB-related	30.6709	26.087	1.17572	22.2041	22.2968	21.2962	20.3323
DAPseq_WRKY_tnt.WRKY46_col_a	AT2G46400	WRKY46	WRKY	22.3642	18.75	1.19276	2.71939	4.44182	5.27939	62.7
DAPseq_WRKY_tnt.WRKY42_col_a	AT4G04450	WRKY42	WRKY	19.4888	16.3043	1.19531	0.547121	0.385909	0.424848	0.0551515
DAPseq_Trihelix_tnt.AT2G33550_colamp_a	AT2G33550		Trihelix	18.2109	15.2174	1.19671	3.99606	3.325	3.55697	2.51667
DAPseq_NAC_tnt.SND2_colamp_a	AT4G28500	SND2	NAC	17.2524	14.4022	1.1979	1.50152	1.22477	2.30576	2.06303
DAPseq_bZIP_tnt.TGA4_col_a	AT5G10030	TGA4	bZIP	16.6134	13.8587	1.19877	3.18182	2.445	2.60152	7.75333
DAPseq_MYBrelated_tnt.TRP2_colamp_a	AT3G46590	TRP2	MYB-related	43.4505	36.1413	1.20224	26.9611	24.8861	20.543	23.5497
Athamap_AtLEC2	AT1G28300	LEC2	ABI3-VP1	11.5016	9.51087	1.20931	NA	NA	NA	NA
DAPseq_AP2EREBP_tnt.AIL7_colamp_a	AT5G65510	PLT7	AP2-EREBP	11.1821	9.23913	1.2103	43.2303	35.9023	17.5082	6.99621
DAPseq_HMG_tnt.3XHMGBOX1_col_a	AT4G11080	3xHMG-box1	HMG	21.7252	17.9348	1.21135	34.9318	37.4018	43.1652	18.7359
CISBP_M1332_1.02	AT4G18020	PRR2	ARR-B	10.8626	8.96739	1.21135	101.779	86.2786	75.9529	53.1971
CISBP_M2364_1.02	AT4G37750	DRG	AP2-EREBP	10.5431	8.69565	1.21246	126.703	162.233	207.752	125.358
UniPROBE_VND7.M1	AT1G71930	VND7	NAC	9.90415	8.15217	1.21491	1.63152	1.20705	0.975909	8.19273
DAPseq_G2like_tnt.At2g01060_col	AT2G01060		G2-like	19.8083	16.3043	1.21491	65.6659	66.4109	61.3392	55.2906
CISBP_M1334_1.02	AT4G28610	PHR1	G2-like	9.26518	7.6087	1.21771	34.7371	32.8434	35.128	48.8505
CISBP_M0015_1.02	AT1G75490		AP2-EREBP	8.94569	7.33696	1.21926	0.551667	0.713864	2.045	130.397
DAPseq_SBP_tnt.SPL13_col_a	AT5G50670	SPL13B	SBP	8.94569	7.33696	1.21926	14.8264	13.3045	12.8185	63.4345
cellrep_pTH9749	AT1G27370	SPL10	SBP	7.34824	5.97826	1.22916	45.1598	41.5364	50.795	31.2871
DAPseq_SBP_tnt.SPL3_col_a	AT2G33810	SPL3	SBP	7.34824	5.97826	1.22916	138.029	99.1159	83.4108	27.4656
DAPseq_NAC_tnt.SND3_col_b	AT1G28470	SND3	NAC	14.377	11.6848	1.2304	1.5097	1.3625	2.28621	3.20076
CISBP_M0371_1.02	AT2G41940	ZFP8	C2H2	7.02875	5.70652	1.23171	15.9526	13.2673	12.4471	2.15742
Jaspar_MA0574.1	AT3G23250	MYB15	MYB;MYB-related	7.02875	5.70652	1.23171	0.100455	1.86068	1.37939	98.255
DAPseq_MYBrelated_tnt.AT1G72740_col_a	AT1G72740		MYB-related	33.8658	27.4457	1.23392	27.4668	28.1291	28.505	28.3874
CISBP_M1401_1.02	AT1G69490	NAP	NAC	13.4185	10.8696	1.2345	1.8647	0.788636	2.11061	68.4618
Athamap_AtMYB61	AT1G09540	MYB61	MYB	18.2109	14.6739	1.24104	NA	NA	NA	NA
CISBP_M1679_1.02	AT1G66600	WRKY63	WRKY	12.1406	9.78261	1.24104	0.0593939	0.0872727	0.126364	5.32955
DAPseq_AP2EREBP_tnt.DREB19_col_a	AT2G38340	DREB19	AP2-EREBP	12.1406	9.78261	1.24104	1.49045	1.99091	2.7653	19.6333
DAPseq_C2C2YABBY_tnt.CRC_colamp_a	AT1G69180	CRC	C2C2-YABBY	34.5048	27.7174	1.24488	1.33515	0.731136	0.982424	23.8268
DAPseq_AP2EREBP_tnt.DDF1_colamp_a	AT1G12610	DDF1	AP2-EREBP	11.1821	8.96739	1.24697	0.320606	0.281591	0.192424	3.08561
DAPseq_NAC_tnt.ANAC005_col_a	AT1G02250	NAC005	NAC	21.0863	16.8478	1.25157	0.977879	1.42841	1.0697	1.25136
DAPseq_SBP_tnt.SPL15_colamp_a	AT3G57920	SPL15	SBP	10.5431	8.42391	1.25157	92.3521	51.8598	33.378	5.13227
Jaspar_MA1044.1	AT5G39610	ORE1	NAC	15.016	11.9565	1.25588	0.424848	0.769545	0.815455	63.7803
DAPseq_NAC_tnt.ANAC062_col	AT3G49530	NTL6	NAC	14.6965	11.6848	1.25775	16.3994	16.8557	18.9379	52.5158
CISBP_M0250_1.02	AT1G03040;AT2G24260;AT3G50330;AT4G02590;AT4G30980;AT5G09750;AT5G58010;AT5G67060	;LRL1;HEC2;UNE12;LRL2;HEC3;LRL3;HEC1	bHLH;bHLH;bHLH;bHLH;bHLH;bHLH;bHLH;bHLH	9.58466	7.6087	1.2597	NA	NA	NA	NA
Athamap_At4g35610	AT4G35610		C2H2	4.79233	3.80435	1.2597	0.00878788	0.00409091	0.0127273	0.202424
DAPseq_bZIP_tnt.TGA9_colamp_a	AT1G08320	TGA9	bZIP	18.8498	14.9457	1.26123	0.249394	0.0895455	0.581061	7.41576
Athamap_DEAR4_1	AT4G36900	RAP2.10	AP2-EREBP	9.26518	7.33696	1.26281	5.32136	6.36432	7.41061	28.5283
CISBP_M0758_1.02	AT1G08000	GATA10	C2C2-GATA	13.4185	10.5978	1.26616	37.6477	39.505	34.5308	21.7532
CISBP_M0006_1.02	AT1G15360	WIN1	AP2-EREBP	8.94569	7.06522	1.26616	1.24424	2.13364	2.19152	15.728
Jaspar_MA1088.1	AT5G49520	WRKY48	WRKY	13.4185	10.5978	1.26616	2.03303	5.66318	4.9097	58.262
Athamap_WRKY18_1	AT4G31800	WRKY18	WRKY	12.7796	10.0543	1.27105	9.78742	14.6723	12.6809	241.399
CISBP_M1562_1.02	AT1G27360	SPL11	SBP	8.30671	6.52174	1.2737	17.6914	22.9464	21.357	40.6621
Athamap_TOE2_3	AT5G60120	TOE2	AP2-EREBP	20.7668	16.3043	1.2737	24.2291	24.8148	21.048	18.5667
DAPseq_G2like_tnt.At1g25550_col	AT1G25550		G2-like	24.2812	19.0217	1.27649	10.5314	5.13227	6.21545	81.0871
Athamap_ARR14_3	AT2G01760	RR14	ARR-B	12.1406	9.51087	1.27649	8.82333	7.37795	6.74015	4.15985
CISBP_M1690_1.02	AT4G01250	WRKY22	WRKY	17.8914	13.8587	1.29099	6.27167	6.54023	7.72621	32.6132
DAPseq_G2like_tnt.At3g04030_colamp_a	AT3G04030	MYR2	G2-like	31.3099	24.1848	1.29461	1.39379	1.65818	2.44379	1.22697
Jaspar_MA1087.1	AT3G01970	WRKY45	WRKY	20.1278	15.4891	1.29948	2.05	1.28273	1.46409	14.3126
DAPseq_G2like_tnt.AT5G45580_colamp_a	AT5G45580		G2-like	30.0319	23.0978	1.30021	6.73182	5.64432	4.23848	0.318182
cellrep_pTH7078	AT5G67300	MYBR1	MYB	12.4601	9.51087	1.31009	41.7221	31.8852	17.1797	167.681
DAPseq_SBP_tnt.SPL1_col_a	AT2G47070	SPL1	SBP	9.26518	7.06522	1.31138	33.8074	33.7705	34.5921	46.7424
CISBP_M0160_1.02	AT4G17880	MYC4	bHLH	9.26518	7.06522	1.31138	5.96227	5.43727	6.13348	7.54121
DAPseq_G2like_tnt.At2g03500_col_a	AT2G03500		G2-like	20.4473	15.4891	1.32011	3.93242	4.20886	3.63167	1.78258
DAPseq_SBP_tnt.SPL5_col_a	AT3G15270	SPL5	SBP	8.6262	6.52174	1.32268	125.686	96.7218	83.777	46.3735
DAPseq_C2C2gata_tnt.GATA14_col_a	AT3G45170	GATA14	C2C2-GATA	17.2524	13.0435	1.32268	NA	NA	NA	NA
PNAS_TCP16.M1	AT3G45150	TCP16	TCP	11.1821	8.42391	1.32742	0.338485	0.371364	0.130909	0.00454546
cellrep_pTH8588	AT2G23290	MYB70	MYB	10.8626	8.15217	1.33248	32.3195	28.8216	22.5958	14.21
CISBP_M2358_1.02	AT3G26790	FUS3	ABI3-VP1	5.11182	3.80435	1.34368	NA	NA	NA	NA
CISBP_M1330_1.02	AT3G50060	MYB77	MYB	7.66773	5.70652	1.34368	19.5352	15.1436	13.2053	9.72152
DAPseq_bZIP_tnt.TGA2_colamp_v31	AT5G06950	TGA2	bZIP	17.5719	13.0435	1.34718	19.4353	19.4677	17.7652	14.5298
DAPseq_NAC_tnt.ANAC016_col_a	AT1G34180	NAC016	NAC	9.90415	7.33696	1.3499	0.560303	0.643409	1.29364	6.56121
DAPseq_NLP_tnt.AtNLP4_col_b	AT1G20640	NLP4	RWP-RK	9.58466	7.06522	1.3566	10.2014	9.58045	8.20758	5.88712
CISBP_M0370_1.02	AT1G27730	ZAT10	C2H2	9.58466	7.06522	1.3566	1.16061	3.51841	3.76424	105.75
CISBP_M1681_1.02	AT1G80840	WRKY40	WRKY	14.377	10.5978	1.3566	0.475758	5.02091	4.8503	291.87
CISBP_M0372_1.02	AT3G19580	ZF2	C2H2	9.58466	7.06522	1.3566	2.11333	2.57045	5.36545	26.973
DAPseq_LOBAS2_tnt.LBD23_col_a	AT3G26620	LBD23	LBD	4.79233	3.53261	1.3566	0.346212	0.106591	0.245455	0.907273
DAPseq_G2like_tnt.KAN2_colamp_a	AT1G32240	KAN2	G2-like	30.6709	22.5543	1.35987	43.2947	44.7261	44.1911	20.4227
DAPseq_BZR_tnt.At4g36780_colamp_a	AT4G36780	BEH2	BES1	11.5016	8.42391	1.36535	21.8776	24.8489	30.1103	107.475
CISBP_M0374_1.02	AT3G53600		C2H2	15.9744	11.6848	1.36711	0.00878788	0.00409091	0.0657576	1.62106
CISBP_M0378_1.02	AT5G67450	ZF1	C2H2	15.9744	11.6848	1.36711	0.231212	0.356591	0.513485	1.07273
CISBP_M1411_1.02	AT1G12260;AT1G62700;AT1G79580;AT2G18060;AT4G36160;AT5G62380;AT5G66300	VND4;VND5;URP7;VND1;VND2;VND6;VND3	NAC;NAC;NAC;NAC;NAC;NAC;NAC	6.70927	4.8913	1.37167	NA	NA	NA	NA
CISBP_M0760_1.02	AT1G51600	ZML2	C2C2-GATA	4.47284	3.26087	1.37167	20.7862	22.2182	20.3864	20.5532
Jaspar_MA1079.1	AT2G30590	WRKY21	WRKY	15.655	11.413	1.37167	70.3706	83.4909	85.0973	108.1
CISBP_M1687_1.02	AT2G38470	WRKY33	WRKY	15.655	11.413	1.37167	4.74061	17.2641	22.6824	386.941
DAPseq_C2H2_tnt.At3g60580_col_a	AT3G60580		C2H2	19.8083	14.4022	1.37537	1.16394	1.10136	0.777273	0.250606
DAPseq_bHLH_tnt.bHLH28_col_a	AT5G46830	NIG1	bHLH	8.6262	6.25	1.38019	1.20303	1.01591	0.183939	0.00666667
CISBP_M0759_1.02	AT1G08010	GATA11	C2C2-GATA	15.016	10.8696	1.38147	81.1492	78.9355	76.9376	50.2577
Jaspar_MA1090.1	AT2G25000	WRKY60	WRKY	16.9329	12.2283	1.38474	5.40803	5.62523	5.77818	2.90197
DAPseq_AP2EREBP_tnt.DREB2_colamp_a	AT5G05410	DREB2A	AP2-EREBP	12.4601	8.96739	1.38949	5.29758	5.46727	5.96727	53.153
DAPseq_AP2EREBP_tnt.PLT1_col_a	AT3G20840	PLT1	AP2-EREBP	11.8211	8.42391	1.40328	NA	NA	NA	NA
CISBP_M1340_1.02	AT5G16560	KAN1	G2-like	15.655	11.1413	1.40513	30.2077	35.9164	43.2279	51.0862
CISBP_M0770_1.02	AT4G36240	GATA7	C2C2-GATA	9.58466	6.79348	1.41086	6.78136	6.35591	4.92727	1.22712
DAPseq_SBP_tnt.SPL9_colamp_a	AT2G42200	SPL9	SBP	11.1821	7.88043	1.41897	149.931	104.323	69.3138	18.9598
Jaspar_MA0967.1	AT1G42990	BZIP60	bZIP	9.26518	6.52174	1.42066	19.6506	30.6973	44.5438	90.3139
DAPseq_WRKY_tnt.WRKY47_col_a	AT4G01720	WRKY47	WRKY	20.1278	14.1304	1.42443	0.872424	0.499773	0.629091	0.980909
CISBP_M0821_1.02	AT3G03450	RGL2	GRAS	8.6262	5.97826	1.44293	3.78727	5.86205	8.38652	4.96409
CISBP_M1692_1.02	AT4G23550	WRKY29	WRKY	17.2524	11.9565	1.44293	1.13045	0.650455	0.735455	6.25924
CISBP_M1274_1.02	AT1G31320	LBD4	LBD	5.11182	3.53261	1.44704	21.2186	26.3109	28.5355	9.72697
DAPseq_G2like_tnt.AT2G20400_col_a	AT2G20400		G2-like	21.7252	14.9457	1.45362	11.5903	10.1673	12.4412	8.48803
CISBP_M2373_1.02	AT4G21330	DYT1	bHLH	17.8914	12.2283	1.46312	NA	NA	NA	NA
CISBP_M1561_1.02	AT1G20980	SPL1R2	SBP	4.79233	3.26087	1.46965	34.1944	28.8539	30.5164	42.6382
Jaspar_MA0959.1	AT2G46510	JAM1	bHLH	4.79233	3.26087	1.46965	7.94485	9.01773	8.53833	85.9591
CISBP_M0764_1.02	AT3G51080	GATA6	C2C2-GATA	12.7796	8.69565	1.46965	29.0162	26.5268	23.3347	17.2991
CISBP_M1701_1.02	AT5G56270	WRKY2	WRKY	14.0575	9.51087	1.47805	7.70333	8.56045	9.23864	12.8121
CISBP_M0079_1.02	AT1G51120		AP2-EREBP	6.07029	4.07609	1.48924	NA	NA	NA	NA
Jaspar_MA1058.1	AT1G53160	SPL4	SBP	6.07029	4.07609	1.48924	260.044	251.201	210.726	156.534
CISBP_M0369_1.02	AT1G10480	ZFP5	C2H2	4.47284	2.98913	1.49637	NA	NA	NA	NA
CISBP_M1698_1.02	AT5G46350	WRKY8	WRKY	17.8914	11.9565	1.49637	0.0965152	0.421364	0.776061	36.9865
CISBP_M1700_1.02	AT5G52830	WRKY27	WRKY	16.2939	10.8696	1.49904	1.51818	2.0075	1.59773	0.730303
cellrep_pTH7671	AT2G47260	WRKY23	WRKY	15.9744	10.5978	1.50733	3.01561	3.60682	3.04091	21.4779
DAPseq_C2H2_tnt.STOP1_colamp_a	AT1G34370	STOP1	C2H2	11.5016	7.6087	1.51164	36.5326	38.1427	35.5964	49.3341
UniPROBE_WRKY1.M2	AT2G04880	ZAP1	WRKY	14.377	9.51087	1.51164	53.2824	55.8498	49.8815	53.2214
Jaspar_MA1084.1	AT5G22570	WRKY38	WRKY	14.0575	9.23913	1.52152	0.00878788	0.0575	0.0124242	0.752424
CISBP_M0766_1.02	AT3G60530	GATA4	C2C2-GATA	7.98722	5.16304	1.547	165.744	136.877	173.672	176.678
DAPseq_DBP_tnt.AT3G51470_col_a	AT3G51470		DBP	7.66773	4.8913	1.56763	9.21985	8.0675	6.30152	2.17379
Athamap_WRKY12	AT2G44745	WRKY12	WRKY	13.738	8.69565	1.57987	18.747	11.1227	10.8603	1.87939
DAPseq_CAMTA_tnt.CAMTA5_col_a	AT4G16150		CAMTA	9.58466	5.97826	1.60325	28.7297	28.7614	33.985	67.1645
cellrep_pTH7467	AT4G00220	LBD30	LBD	9.26518	5.70652	1.62361	10.2332	6.14045	5.03091	1.07364
DAPseq_AP2EREBP_tnt.PLT3_col_a	AT5G10510	PLT3	AP2-EREBP	9.90415	5.97826	1.65669	74.2609	107.878	100.485	54.5962
CISBP_M0771_1.02	AT5G47140	GATA27	C2C2-GATA	9.58466	5.70652	1.6796	3.27242	3.49045	3.41636	2.33576
Jaspar_MA1015.1	AT5G25830	GATA12	C2C2-GATA	7.34824	4.34783	1.6901	9.44015	7.82068	5.7853	2.14288
CISBP_M0767_1.02	AT4G17570	GATA26	C2C2-GATA	8.94569	5.16304	1.73264	10.9862	10.9286	9.92955	11.1938
Athamap_DREB2C_1	AT2G40340	DREB2C	AP2-EREBP	2.8754	1.63043	1.76358	2.54379	2.60432	3.13909	47.1898
UniPROBE_VOZ2.M1	AT2G42400	VOZ2	VOZ	7.98722	4.34783	1.83706	25.1289	26.873	25.1327	35.8498
Jaspar_MA1018.1	AT4G32890	GATA9	C2C2-GATA	15.016	8.15217	1.84196	12.6609	10.49	11.4288	4.06333
Athamap_CDC5	AT1G09770	CDC5	MYB	3.51438	1.90217	1.84756	94.4488	96.8314	109.018	118.423
Athamap_LBD16	AT2G42430	LBD16	LBD	9.58466	5.16304	1.8564	0.0777273	0.0363636	0	0.358182
CISBP_M0763_1.02	AT3G24050	GATA1	C2C2-GATA	7.98722	4.07609	1.95953	68.5809	66.1464	67.4648	70.9236
CISBP_M1943_1.02	AT2G40220;AT3G57600	SUN6;	AP2-EREBP;AP2-EREBP	5.43131	2.71739	1.99872	NA	NA	NA	NA
CISBP_M2383_1.02	AT5G61850	LFY	LFY	7.34824	3.26087	2.25346	30.6094	75.5114	105.382	105.89
Jaspar_MA0963.1	AT5G48560		bHLH	0.638978	0.271739	2.35144	1.88636	2.06295	1.55652	1.51364
Athamap_SPL7_1	AT5G18830	SPL7	SBP	4.79233	1.90217	2.5194	26.2706	28.8877	27.6821	20.3142
