# Supplementary material for: Dynamic control of enhancer activity drives stage-specific gene expression during flower morphogenesis
Source: Nat Commun. 2019 Apr 12;10:1705. doi: 10.1038/s41467-019-09513-2 (PMC6461659; doi:10.1038/s41467-019-09513-2)
Supplement: Supplementary file 6 — Supplementary Data 3 [file 41467_2019_9513_MOESM6_ESM.xlsx]

## Sheet: Supplementary Data 3
Supplementary Data 3: The list of DHS-predicted intergenic enhancers
	# enhancers
Stage 0	3513
Stage 2	2976
Stage 4	3253
Stage 8	3223
Merged	4844

## Sheet: Stage 0
Chromosome	Start	End	Accessibility in Stage 0	Accessibility in Stage 2	Accessibility in Stage 4	Accessibility in Stage 8	Gene	Name
Chr1	152	619	8.08082	8.45018	8.08746	7.94764	AT1G01010	NAC001
Chr1	10865	11564	8.44966	8.49835	9.06743	9.26151	AT1G01020	ARV1
Chr1	54843	55696	10.2423	10.2515	10.3419	9.96506	AT1G01115
Chr1	77595	77835	8.43775	8.47675	8.28077	8.24317	AT1G01180
Chr1	80929	82080	10.1383	10.0447	9.74062	9.63345	AT1G01190	CYP78A8
Chr1	107463	108353	10.1421	10.1254	10.2612	10.1307	AT1G01260	JAM2
Chr1	140064	140672	9.33985	9.28887	9.34263	9.4818	AT1G01360	RCAR1
Chr1	182093	183816	10.931	10.9469	11.0172	10.8781	AT1G01490
Chr1	192406	192615	7.47978	7.14466	7.18488	7.19967	AT1G01530	AGL28
Chr1	239454	240233	9.69653	9.72024	9.78974	9.70304	AT1G01650	SPPL4
Chr1	367385	368786	10.8628	10.8946	11.0674	11.1459	AT1G02065	SPL8
Chr1	369395	369811	9.03686	9.03067	8.94837	9.1718	AT1G02070
Chr1	424427	425144	9.33818	9.22581	9.08481	9.29347	AT1G02210
Chr1	426333	426989	9.21523	9.19722	9.1693	9.02479	AT1G02210
Chr1	434096	434902	9.01158	9.09935	8.96795	8.97728	AT1G02230	NAC004
Chr1	447933	448294	8.22279	8.3298	8.18859	8.35645	AT1G02270
Chr1	485585	485973	8.43775	8.51175	8.61563	8.34873	AT1G02400	GA2OX6
Chr1	501424	502259	9.57554	9.67485	9.56701	9.5343	AT1G02450	NIMIN1
Chr1	510985	511404	8.51076	8.42731	8.62388	8.57554	AT1G02470
Chr1	727240	729938	10.7805	10.6653	10.5786	10.7495	AT1G03070	LFG4
Chr1	767697	768355	9.11244	9.02721	9.07146	9.27845	AT1G03170	FTM5
Chr1	771364	771731	8.56224	8.59199	8.74399	8.38802	AT1G03180
Chr1	922259	922590	8.14338	8.14657	8.2396	8.21067	AT1G03710
Chr1	928423	929046	9.18735	9.41204	9.13891	8.56129	AT1G03720
Chr1	956640	957239	8.96434	8.9805	9.25857	9.18239	AT1G03800	ERF10
Chr1	975504	975825	7.92778	7.97154	7.94105	7.83289	AT1G03850	GRXS13
Chr1	1103153	1103642	8.62114	8.31515	8.38802	8.46862	AT1G04180	YUC9
Chr1	1131460	1132008	9.13699	9.0921	9.00457	9.22279	AT1G04240	SHY2
Chr1	1133863	1134843	9.62434	9.70001	9.71038	9.54061	AT1G04250	IAA17
Chr1	1158653	1159516	9.08015	9.01053	9.16585	9.24793	AT1G04310	ERS2
Chr1	1274128	1274393	7.61655	7.47573	7.74483	7.66178	AT1G04610	YUC3
Chr1	1423874	1424078	7.49985	7.11114	7.19967	7.36413	AT1G05000	PFA-DSP1
Chr1	1432809	1434733	10.0357	10.2824	10.0399	10.2287	AT1G05010	EFE
Chr1	1477187	1477692	8.50383	8.52356	8.59246	8.69697	AT1G05120
Chr1	1496552	1497134	8.53916	8.77972	8.98513	8.8914	AT1G05170
Chr1	1524376	1525458	9.43254	9.47015	9.34707	9.59572	AT1G05250	PRX2
Chr1	1618114	1618550	8.31515	8.40621	8.59012	8.14848	AT1G05490	chr31
Chr1	1693531	1693886	7.92184	7.93517	7.68475	7.74315	AT1G05650
Chr1	1739146	1739540	8.07414	8.07682	7.89785	7.78136	AT1G05800	DGL
Chr1	1878786	1879701	9.50333	9.54738	9.56701	8.95638	AT1G06148
Chr1	1884459	1884947	9.07748	9.18239	9.07146	9.27263	AT1G06160	ORA59
Chr1	1941986	1942988	9.83526	9.76736	9.81017	9.72537	AT1G06360
Chr1	1952728	1954801	11.1964	11.2802	11.3892	11.3749	AT1G06400	ATRABA1A
Chr1	1998296	1998644	8.04029	8.09408	8.22521	7.91064	AT1G06520	sn-2-GPAT1
Chr1	2107259	2107568	8.21675	8.35645	8.31061	8.21067	AT1G06870	Plsp2A
Chr1	2141213	2141641	7.84078	7.69174	7.3072	7.56033	AT1G06980
Chr1	2176212	2176639	8.14975	8.54689	8.74399	8.49085	AT1G07090	LSH6
Chr1	2236182	2236724	8.51274	8.48583	8.51865	8.35094	AT1G07280
Chr1	2241267	2242012	9.27205	9.28598	9.38748	9.39901	AT1G07290	GONST2
Chr1	2284038	2285422	10.5339	10.3951	10.4747	10.8844	AT1G07430	HON
Chr1	2317759	2318307	8.94983	8.96723	9.02929	8.95638	AT1G07530	SCL14
Chr1	2335618	2336307	10.0964	9.87383	10.1267	9.81458	AT1G07570	APK1A
Chr1	2353329	2353622	7.93811	7.82496	7.78627	7.86573	AT1G07640	URP3
Chr1	2389329	2390870	9.76529	9.74441	9.77396	9.95728	AT1G07710
Chr1	2461983	2462743	9.54448	9.49336	9.34263	9.60409	AT1G07940
Chr1	2520369	2521297	9.72323	9.79116	9.59012	9.61471	AT1G08080	ATACA7
Chr1	2530201	2530730	8.48684	8.54689	8.41891	8.3966	AT1G08100	NRT2;2AT
Chr1	2680735	2681323	9.09737	9.0921	9.27438	9.33818	AT1G08470	SSL3
Chr1	2755102	2756033	10.0405	10.0379	10.1644	10.23	AT1G08650	PPCK1
Chr1	2756652	2757043	8.28656	8.13955	8.33762	8.44915	AT1G08660	MGP2
Chr1	2871788	2872870	9.81738	9.83684	9.89444	9.75196	AT1G08930	ERD6
Chr1	2915959	2916317	8.08879	8.10198	8.10852	8.04029	AT1G09050
Chr1	2916827	2917121	7.43254	7.14466	7.29462	7.50978	AT1G09050
Chr1	2990417	2992074	10.1461	10.2161	10.3993	10.4242	AT1G09250	AIF4
Chr1	3241977	3243415	10.1577	10.0875	10.1529	9.99188	AT1G09950	RAS1
Chr1	3247622	3248235	8.50581	8.60502	8.69697	8.34319	AT1G09960	SUT4
Chr1	3248757	3249253	8.20945	8.33651	8.21675	8.33092	AT1G09970	RLK7
Chr1	3249941	3250344	7.47978	7.63481	7.76818	7.52356	AT1G09970	RLK7
Chr1	3420811	3421815	10.2874	10.2606	10.1877	9.93866	AT1G10410
Chr1	3422681	3423019	8.41574	8.5708	8.49685	8.22641	AT1G10410
Chr1	3446348	3446721	8.55746	8.27845	8.33092	7.93517	AT1G10470	MEE7
Chr1	3474332	3474700	8.41891	8.43879	8.31061	8.09803	AT1G10530
Chr1	3496068	3496270	6.96867	6.74147	6.94544	6.43463	AT1G10585
Chr1	3520955	3521324	8.86264	8.72622	9.19137	9.0396	AT1G10640
Chr1	3522987	3523986	10.2546	10.3767	10.4419	10.501	AT1G10650
Chr1	3545411	3546720	9.67552	9.79847	9.54206	9.49935	AT1G10680	PGP10
Chr1	3678487	3679038	8.60363	8.55651	8.62388	8.79116	AT1G11020
Chr1	3721238	3721929	9.5651	9.55267	9.43202	9.64566	AT1G11130	SUB
Chr1	3729060	3730075	8.94691	9.11569	9.21856	8.53722	AT1G11145
Chr1	3749392	3749784	8.2503	8.10852	8.40621	7.86573	AT1G11190	ENDO1
Chr1	3758097	3758348	7.7211	7.79604	7.71081	7.42626	AT1G11210
Chr1	3775315	3776401	9.73089	9.60733	9.52601	10.1128	AT1G11260	STP1
Chr1	3885729	3886990	9.91289	10.0177	9.84706	9.92258	AT1G11572
Chr1	3894911	3895420	8.08082	8.13314	8.08082	8.17055	AT1G11590
Chr1	3896784	3897183	8.2703	8.41891	8.62388	8.28193	AT1G11593
Chr1	3943222	3943761	9.60223	9.37721	9.42679	9.58965	AT1G11690
Chr1	3960075	3960871	9.09606	9.07848	9.20396	9.37232	AT1G11730
Chr1	4030897	4031524	8.67507	8.69174	8.5343	8.54689	AT1G11930
Chr1	4058677	4060248	10.7088	10.6032	10.5452	10.4038	AT1G12010
Chr1	4085503	4087146	9.94105	9.99647	9.83052	10.101	AT1G12080
Chr1	4092938	4093162	7.5157	7.61102	7.13186	7.10591	AT1G12100
Chr1	4096264	4097464	10.0269	10.0379	10.0062	10.1016	AT1G12100
Chr1	4103180	4103726	8.77149	8.91139	8.59712	8.76736	AT1G12110	NRT1.1
Chr1	4132041	4132645	8.56224	8.56033	8.34983	8.52552	AT1G12190
Chr1	4166991	4167495	8.32418	8.25503	8.36085	8.49586	AT1G12260	VND4
Chr1	4191064	4192632	11.6334	11.5402	11.6699	12.2353	AT1G12320
Chr1	4211604	4212165	9.53284	9.56772	9.71038	9.21067	AT1G12370	UVR2
Chr1	4213041	4213700	9.33706	9.38748	9.25207	9.58167	AT1G12380
Chr1	4292010	4292714	8.80735	8.74315	8.86109	8.82098	AT1G12610	DDF1
Chr1	4328453	4329873	9.63458	9.68738	9.54061	9.8321	AT1G12710	PP2-A12
Chr1	4339017	4340228	9.1671	9.28135	9.08746	9.2402	AT1G12740	CYP87A2
Chr1	4372854	4374026	10.2	10.1283	10.3106	10.2202	AT1G12830
Chr1	4411145	4412210	9.44501	9.56367	9.31004	9.50283	AT1G12938
Chr1	4426988	4427551	8.34873	8.3298	8.07414	8.02514	AT1G12980	ESR1
Chr1	4432110	4433763	10.4775	10.4512	10.4473	10.4557	AT1G12990
Chr1	4523836	4524325	8.94398	9.19044	9.45943	9.18488	AT1G13245	RTFL17
Chr1	4535855	4536267	9.14243	9.05867	9.06743	8.95638	AT1G13250	GATL3
Chr1	4539453	4539913	9.42364	9.39821	9.30492	9.17524	AT1G13260	RAV1
Chr1	4540514	4542301	10.9958	11.0008	10.9209	10.925	AT1G13260	RAV1
Chr1	4553411	4554427	10.185	10.0007	9.67552	9.4671	AT1G13290	WIP6
Chr1	4580883	4581404	9.20701	9.22279	9.24971	9.57743	AT1G13360
Chr1	4583681	4584003	7.93221	7.83447	8.16239	8.12799	AT1G13370
Chr1	4585332	4585712	8.75113	8.69174	9.11504	8.69349	AT1G13370
Chr1	4598947	4601255	15.2164	15.2643	15.2643	15.3186	AT1G13410
Chr1	4653674	4654081	8.70736	8.68036	8.61976	8.54689	AT1G13600	bZIP58
Chr1	4654609	4655244	9.66133	9.59572	9.58073	9.06878	AT1G13600	bZIP58
Chr1	4655735	4656155	8.74483	8.74735	8.88493	8.75405	AT1G13605
Chr1	4656813	4657501	9.29059	9.40833	9.31232	9.29059	AT1G13605
Chr1	4701657	4701953	8.16239	8.0607	7.91439	7.93221	AT1G13710	KLU
Chr1	4705782	4706601	10.3537	10.3476	10.4473	9.86167	AT1G13710	KLU
Chr1	4708263	4708735	9.69653	10.0427	10.0244	9.54786	AT1G13730
Chr1	4768422	4769180	9.44966	9.44191	9.7065	10.0646	AT1G13940
Chr1	4771289	4773023	11.1684	11.1357	11.0289	11.2045	AT1G13950	ELF5A-1
Chr1	4879464	4879896	7.94837	7.85953	8.2503	8.22641	AT1G14280	PKS2
Chr1	4893059	4893477	8.82416	8.64024	8.66356	8.72877	AT1G14330
Chr1	4904543	4905262	10.0694	9.89463	9.99205	9.88073	AT1G14350	MYB124
Chr1	4906387	4906906	9.55794	9.46608	9.53357	9.74861	AT1G14350	MYB124
Chr1	4938262	4938866	9.34817	9.16993	9.3559	9.26737	AT1G14440	ZHD4
Chr1	4965735	4966121	8.25621	8.0607	8.22521	8.29232	AT1G14510	AtAL7
Chr1	4987275	4987845	8.67684	8.64024	8.71939	8.86496	AT1G14580
Chr1	4994494	4994892	8.49486	8.51767	8.38802	8.18488	AT1G14580
Chr1	4995851	4996421	9.28829	9.11569	9.09869	9.13314	AT1G14590
Chr1	5007798	5007998	7.26209	7.11114	7.21189	6.98868	AT1G14600
Chr1	5017999	5019457	10.4441	10.4906	10.5132	10.4038	AT1G14630
Chr1	5022327	5022733	8.75113	8.86496	8.6339	8.7364	AT1G14640
Chr1	5056986	5058136	10.1752	10.0379	9.76736	9.86012	AT1G14700	PAP3
Chr1	5066096	5066588	9.06407	9.17742	8.94654	8.77025	AT1G14710
Chr1	5068509	5071410	11.7789	11.655	11.584	11.7587	AT1G14720	XTR2
Chr1	5127270	5127657	8.19476	8.07682	8.04712	8.12412	AT1G14870	PCR2
Chr1	5135553	5135825	7.68299	7.57743	7.5411	7.71253	AT1G14890
Chr1	5146570	5148512	11.0632	10.9302	10.8512	11.1593	AT1G14920	RGA2
Chr1	5160856	5161463	8.44398	8.48583	8.26679	8.49586	AT1G14960
Chr1	5189939	5191218	9.93793	10.0805	10.1346	9.75656	AT1G15080	LPP2
Chr1	5192940	5193228	8.69957	8.67507	8.49685	8.50879	AT1G15100	RHA2A
Chr1	5195600	5196213	9.66133	9.73978	9.82615	9.47826	AT1G15100	RHA2A
Chr1	5281786	5282093	8.05528	7.57743	8.00141	7.93221	AT1G15360	WIN1
Chr1	5348376	5348958	8.79523	8.70131	8.71939	8.91513	AT1G15550	GA4
Chr1	5349530	5349935	8.2009	8.14657	8.42417	8.29232	AT1G15550	GA4
Chr1	5386190	5386864	9.45276	9.16554	9.21856	9.18488	AT1G15670	KMD2
Chr1	5388064	5388845	9.17055	9.21977	9.21128	9.22942	AT1G15670	KMD2
Chr1	5423094	5423906	10.1196	10.0231	10.1186	9.97585	AT1G15757
Chr1	5593073	5593463	7.69174	7.54303	7.68475	7.69174	AT1G16360
Chr1	5635827	5636072	7.61102	7.45121	7.633	7.19967	AT1G16500
Chr1	5642563	5643112	9.43567	9.11569	9.15292	9.12541	AT1G16510	SAUR41
Chr1	5858156	5860099	10.5911	10.64	10.6779	10.811	AT1G17140	RIP1
Chr1	5873337	5873978	9.33985	9.22942	9.1453	9.2503	AT1G17180	GSTU25
Chr1	5944535	5946694	10.7674	10.7551	10.8116	11.1948	AT1G17360
Chr1	5963629	5964134	8.37829	8.48583	8.52454	8.5708	AT1G17400
Chr1	5964600	5964881	7.54689	7.31741	7.56224	7.14466	AT1G17400
Chr1	5975345	5975744	7.74483	7.82496	7.86573	7.29692	AT1G17420	LOX3
Chr1	6014880	6015414	8.29347	8.34319	8.44812	8.26679	AT1G17500
Chr1	6016030	6017742	10.0659	10.1459	9.92388	10.3197	AT1G17500
Chr1	6174100	6175177	9.69305	9.6711	9.83329	9.91569	AT1G17940
Chr1	6219222	6220277	10.2565	10.2932	10.424	10.378	AT1G18070
Chr1	6231249	6232167	9.70714	9.63027	9.48382	9.48684	AT1G18100	MFT
Chr1	6233557	6233815	7.28771	7.11114	7.2738	7.04166	AT1G18130
Chr1	6295764	6296025	7.57365	7.56605	7.57365	7.36413	AT1G18290
Chr1	6388095	6388555	8.30834	8.53528	8.5812	8.34873	AT1G18570	MYB51
Chr1	6446234	6446694	8.41257	8.0607	8.60641	8.61102	AT1G18710	MYB47
Chr1	6499028	6499344	7.75822	7.43775	7.68475	7.5157	AT1G18835	MIF3
Chr1	6511639	6513738	10.3939	10.1501	10.366	10.6939	AT1G18870	ICS2
Chr1	6556559	6557102	8.78136	8.69174	8.80332	8.65553	AT1G18980
Chr1	6620325	6622180	10.8857	11.0103	10.8829	10.849	AT1G19180	TIFY10A
Chr1	6634757	6635364	8.65642	8.85409	8.85019	8.54689	AT1G19220	IAA22
Chr1	6641024	6642086	10.1461	10.247	10.0644	10.2547	AT1G19230
Chr1	6642841	6643273	8.69174	8.40621	8.63934	8.56701	AT1G19230
Chr1	6660588	6661616	9.33706	9.41204	9.12218	9.47142	AT1G19270	DA1
Chr1	6720464	6720735	7.41574	7.47573	7.2384	7.36413	AT1G19410
Chr1	6722236	6723222	8.69174	8.77479	8.978	8.10329	AT1G19430
Chr1	6843238	6843620	8.70736	8.79928	8.5651	7.67772	AT1G19800	TGD1
Chr1	6860534	6863376	11.1851	11.1193	11.1699	11.6108	AT1G19835
Chr1	6865513	6866124	9.64341	9.69305	9.78095	9.7657	AT1G19835
Chr1	6867544	6868223	9.39071	9.58778	9.69479	9.71853	AT1G19840	SAUR53
Chr1	6871619	6872063	8.60825	8.78872	8.59246	8.99859	AT1G19840	SAUR53
Chr1	6874557	6874879	8.19229	8.19476	8.12799	8.30264	AT1G19840	SAUR53
Chr1	6881271	6883520	11.5892	11.7412	11.6207	11.4282	AT1G19850	MP
Chr1	6884325	6884808	9.63458	9.69784	9.75489	9.53649	AT1G19850	MP
Chr1	6926654	6927054	8.33204	8.45018	8.48583	8.49085	AT1G19960
Chr1	7055797	7055997	7.77396	7.50978	7.49985	7.19967	AT1G20370
Chr1	7060068	7060552	8.59526	8.76984	8.54689	8.67154	AT1G20380
Chr1	7139236	7141454	11.0393	10.9591	10.9432	11.3509	AT1G20610	CYCB2;3
Chr1	7163300	7163840	8.92704	8.85953	8.79198	9.32811	AT1G20650	ASG5
Chr1	7250329	7251713	9.85953	9.87114	9.77849	10.144	AT1G20850	XCP2
Chr1	7270419	7270811	8.00282	8.07682	8.21189	7.85953	AT1G20900	ORE7
Chr1	7319827	7321550	10.5396	10.3639	10.3202	10.4439	AT1G20980	SPL1R2
Chr1	7322522	7323485	10.1043	10.0875	10.099	10.061	AT1G20980	SPL1R2
Chr1	7334182	7334652	8.81618	8.61563	8.86728	8.72537	AT1G20990
Chr1	7338720	7342274	11.4302	11.4515	11.4991	11.66	AT1G21000
Chr1	7348324	7348850	8.14975	8.10198	8.40088	8.43775	AT1G21010
Chr1	7350314	7350875	8.43775	8.51175	8.00141	8.50879	AT1G21010
Chr1	7351930	7352825	9.11244	9.27758	9.02929	8.86109	AT1G21010
Chr1	7370160	7371573	9.82297	9.87652	9.8746	10.3767	AT1G21060
Chr1	7442923	7443445	8.75822	8.66445	8.65195	8.68738	AT1G21270	WAK2
Chr1	7451730	7452028	8.08746	8.27146	8.16239	8.08348	AT1G21310	RSH
Chr1	7456651	7457092	8.09672	8.20945	8.26679	8.41891	AT1G21310	RSH
Chr1	7460383	7460664	7.79928	7.79604	7.94837	7.85953	AT1G21310	RSH
Chr1	7461393	7462510	9.93884	10.0941	10.1504	10.1232	AT1G21320
Chr1	7506447	7507488	8.7789	8.87728	8.78382	9.30092	AT1G21450	SCL1
Chr1	7548034	7548370	7.75822	7.70995	7.79442	7.8392	AT1G21530
Chr1	7698981	7700434	10.1206	10.179	10.0688	9.90727	AT1G21910	DREB26
Chr1	7719427	7719764	13.6643	13.9095	13.8978	14.1586	AT1G21940
Chr1	7722599	7724532	9.88226	9.902	9.76942	10.1056	AT1G21950
Chr1	7738459	7739931	9.63322	9.60223	9.39874	9.41943	AT1G21990
Chr1	7765491	7766021	8.9542	9.04166	9.07548	8.75071	AT1G22040
Chr1	7770025	7770444	8.32755	8.27845	8.23242	8.47675	AT1G22050	MUB6
Chr1	7805546	7805782	7.25974	6.86264	6.93221	6.61655	AT1G22110
Chr1	7823860	7825210	10.3814	10.3024	10.2531	10.416	AT1G22160
Chr1	7832488	7833147	9.22942	9.16993	9.24377	9.15608	AT1G22180
Chr1	7856655	7857008	7.76818	7.70044	7.37721	7.61839	AT1G22250
Chr1	7909554	7911063	10.6376	10.5723	10.5204	10.5639	AT1G22410
Chr1	7931797	7932933	9.51644	9.47269	9.72259	9.75489	AT1G22470
Chr1	7936853	7937366	9.45687	9.6407	9.61793	9.01123	AT1G22480
Chr1	7942760	7943005	7.82655	7.93517	7.61655	7.2384	AT1G22490
Chr1	7944859	7946060	10.1948	10.1421	9.81978	9.55986	AT1G22500	ATL15
Chr1	7974642	7975812	10.1254	9.9805	10.1038	10.0444	AT1G22570
Chr1	7979420	7980499	9.63979	9.4966	9.54641	9.27438	AT1G22570
Chr1	7990925	7991414	8.72962	8.80413	9.00141	8.94837	AT1G22600
Chr1	7992481	7994328	10.5703	10.3902	10.4732	10.6654	AT1G22610
Chr1	8010629	8011079	8.55746	8.60084	8.90313	9.0634	AT1G22640	MYB3
Chr1	8012042	8012361	8.16993	7.93517	7.9629	8.32418	AT1G22650	A%2FN-InvD
Chr1	8037088	8037439	8.00843	8.02791	7.91439	7.8392	AT1G22710	SUT1
Chr1	8059077	8059714	8.83842	8.96217	8.80009	8.7364	AT1G22767
Chr1	8108911	8109661	9.2246	9.00492	8.94251	9.30264	AT1G22920	CSN5A
Chr1	8114043	8114537	8.46148	8.633	8.52943	8.41045	AT1G22920	CSN5A
Chr1	8141769	8142002	8.16742	7.98868	7.88722	7.46557	AT1G23000
Chr1	8193387	8194038	9.19168	9.02721	9.05325	8.73217	AT1G23100
Chr1	8231232	8232732	10.0123	9.79259	9.58073	9.94306	AT1G23201
Chr1	8305272	8305615	8.6339	8.633	8.5708	7.98868	AT1G23380	KNAT6S
Chr1	8382891	8383813	9.37829	9.42128	9.46964	9.41469	AT1G23700
Chr1	8449572	8449815	7.19476	7.19722	6.89785	7.19967	AT1G23910
Chr1	8452430	8453511	9.42154	9.49935	9.37178	9.64656	AT1G23910
Chr1	8493239	8493498	7.50978	7.54303	7.57365	7.20945	AT1G24000
Chr1	8598247	8599385	9.93074	10.4992	10.9209	10.7147	AT1G24265
Chr1	8689437	8690197	9.47371	9.37721	9.41098	9.34041	AT1G24520	BCP1
Chr1	8717748	8718110	8.0607	8.02029	8.20701	7.38802	AT1G24600
Chr1	8851889	8853112	10.1315	9.9805	10.1163	9.62913	AT1G25250	IDD16
Chr1	8883097	8884415	9.47523	9.40833	9.42941	9.79279	AT1G25340	MYB116
Chr1	8896896	8897567	8.7364	8.72622	8.70131	8.59246	AT1G25370
Chr1	8923970	8925643	10.3046	10.2786	10.0805	10.194	AT1G25425	CLE43
Chr1	8926378	8927554	9.44708	9.32643	9.30264	9.5708	AT1G25425	CLE43
Chr1	8936724	8937579	9.26151	9.1858	9.06743	9.20701	AT1G25440	BBX15
Chr1	8980506	8980792	8.63753	8.43879	8.7364	8.44501	AT1G25560	TEM1
Chr1	8991078	8991646	8.48533	8.64024	8.74903	8.64746	AT1G25570
Chr1	9202091	9202891	9.71553	9.75822	9.70044	9.83526	AT1G26620
Chr1	9203709	9204052	8.18859	8.3614	8.21675	8.13314	AT1G26630	FBR12
Chr1	9256702	9257189	9.22762	9.0921	9.09869	8.99506	AT1G26770	EXPA10
Chr1	9266994	9267391	9.51422	9.61241	9.51767	8.64746	AT1G26773
Chr1	9269463	9269678	7.9542	7.98157	8.16239	7.59805	AT1G26780	MYB117
Chr1	9272639	9273659	9.85779	9.80534	9.75238	9.57317	AT1G26780	MYB117
Chr1	9306397	9306794	8.15987	8.20945	8.17493	8.15987	AT1G26850
Chr1	9307521	9308421	9.23062	9.19044	8.98513	8.92258	AT1G26850
Chr1	9325967	9326530	8.22279	8.28425	8.36085	8.54689	AT1G26916
Chr1	9339879	9340305	8.72962	8.97082	8.92852	8.61563	AT1G26930
Chr1	9340985	9341444	8.84941	8.8986	8.91513	8.75071	AT1G26940
Chr1	9345281	9345565	7.89633	7.82496	7.90539	7.72792	AT1G26940
Chr1	9348487	9349064	8.4818	8.61563	8.62845	8.29692	AT1G26945	PRE6
Chr1	9549765	9550090	7.11374	7.43775	7.11374	7.37938	AT1G27490
Chr1	9617539	9618000	8.12541	8.38262	8.02237	7.81458	AT1G27640
Chr1	9619309	9619700	8.08082	8.08746	8.21189	7.74315	AT1G27660
Chr1	9787555	9788134	8.91961	9.07848	9.03995	8.47168	AT1G28080
Chr1	9809802	9810858	9.30805	9.30635	9.23182	8.90388	AT1G28110	SCPL45
Chr1	9811517	9811778	7.7211	7.68299	7.99577	7.13186	AT1G28120
Chr1	9822308	9822806	7.97871	8.07682	8.06743	8.01402	AT1G28130	GH3.17
Chr1	9867700	9868128	7.81858	8.18859	7.93221	7.88111	AT1G28230	PUP1
Chr1	9880224	9880859	8.94031	9.03067	9.04985	9.42941	AT1G28260
Chr1	9892339	9893105	9.50631	9.56081	9.47421	9.64791	AT1G28290	AGP31
Chr1	9895884	9896342	8.87805	9.04508	8.83052	8.5708	AT1G28300	LEC2
Chr1	9917065	9918186	9.65419	9.84019	9.73809	9.58167	AT1G28310
Chr1	9937898	9938337	8.31061	8.49185	8.47675	8.44915	AT1G28335	LCR31
Chr1	9952807	9953065	8.58965	8.69174	9.08746	8.40567	AT1G28360	ERF12
Chr1	9989778	9992137	10.8962	10.9082	10.8593	10.7236	AT1G28430	CYP705A24
Chr1	10090533	10091264	8.45533	8.54206	8.66	8.60825	AT1G28710
Chr1	10143403	10144060	9.03067	9.08481	8.90313	8.98655	AT1G29060
Chr1	10145869	10147685	10.5078	10.4681	10.3815	10.5189	AT1G29060
Chr1	10151370	10152411	9.8746	9.82853	9.6786	9.62913	AT1G29070
Chr1	10228608	10229612	9.56367	9.54158	9.71038	9.56129	AT1G29270
Chr1	10242939	10243203	7.62571	7.49985	7.46557	6.78136	AT1G29290
Chr1	10246677	10248111	10.2329	10.2052	10.1559	10.253	AT1G29300	UNE1
Chr1	10295660	10296788	9.77335	9.65642	9.47826	9.69914	AT1G29400	ML5
Chr1	10328865	10329312	8.38909	8.57554	8.61102	8.45327	AT1G29550
Chr1	10363401	10363824	7.98299	7.98868	7.98868	8.33985	AT1G29640
Chr1	10364707	10365666	9.14593	9.09606	9.19783	9.57743	AT1G29660
Chr1	10366689	10367158	8.57932	8.65195	8.5343	8.60825	AT1G29660
Chr1	10456156	10456815	8.67684	8.6865	8.50184	8.41045	AT1G29860	WRKY71
Chr1	10489121	10490323	10.1644	10.1674	10.0878	9.98264	AT1G29950
Chr1	10497943	10498243	8.12218	7.98868	7.98868	7.88722	AT1G29962	AGL64
Chr1	10519045	10519460	8.10198	8.49185	8.43775	8.41363	AT1G30016
Chr1	10530369	10531434	9.1605	9.20701	9.13891	9.29692	AT1G30040	GA2OX2
Chr1	10535044	10535667	9.15861	9.13795	9.2402	9.08215	AT1G30040	GA2OX2
Chr1	10540929	10541732	9.64341	9.78994	9.58073	9.68475	AT1G30050
Chr1	10563901	10564953	9.84471	9.86612	10.0272	9.75656	AT1G30090
Chr1	10590497	10590962	8.08481	7.87652	7.7364	8.22641	AT1G30130
Chr1	10620190	10620537	7.97585	7.66888	7.80171	7.85953	AT1G30190
Chr1	10622473	10622731	7.5157	7.43775	7.31967	7.34651	AT1G30200
Chr1	10667395	10667990	8.77396	8.81618	8.66356	8.71167	AT1G30280
Chr1	10668758	10669090	7.85953	7.66888	7.633	7.45327	AT1G30290
Chr1	10677058	10677550	8.74062	8.74315	8.64746	8.60825	AT1G30320
Chr1	10694133	10694652	9.02306	9.01402	8.96217	8.96795	AT1G30330	ARF6
Chr1	10695477	10696577	9.99894	10.061	10.1331	9.72195	AT1G30330	ARF6
Chr1	10701908	10702436	8.79198	8.8895	8.64386	8.36413	AT1G30350
Chr1	10703485	10704065	8.52454	8.54689	8.40088	8.37613	AT1G30350
Chr1	10708466	10709794	9.9571	10.0875	9.88722	9.94306	AT1G30350
Chr1	10713264	10714168	9.54206	9.78218	10.0399	9.7402	AT1G30360	ERD4
Chr1	10725488	10725937	8.61379	8.67066	8.43359	8.48382	AT1G30400	MRP1
Chr1	10756322	10759100	10.7421	10.8029	10.6911	10.9732	AT1G30440
Chr1	10794988	10795807	9.58778	9.46301	9.49586	9.39901	AT1G30475
Chr1	10801906	10802337	8.39446	8.52943	9.08481	8.7789	AT1G30490	PHV
Chr1	10826724	10827504	9.80171	9.77149	9.90989	9.65866	AT1G30570	HERK2
Chr1	10851815	10852263	8.51076	8.25503	8.27263	8.27671	AT1G30620	UXE1
Chr1	10853415	10854963	10.1396	10.1367	10.0447	10.1923	AT1G30620	UXE1
Chr1	10864979	10865637	9.07882	9.03067	8.84627	8.47168	AT1G30650	WRKY14
Chr1	10871984	10872297	8.11504	8.05393	7.95492	7.56033	AT1G30650	WRKY14
Chr1	10874031	10875166	9.95801	9.94031	9.78525	9.32221	AT1G30660
Chr1	10927458	10928394	14.3236	14.3951	14.239	14.6698	AT1G30780
Chr1	10953267	10954680	10.1864	10.2126	10.2811	10.2372	AT1G30820
Chr1	10956288	10956667	8.96795	9.10656	9.38208	8.7364	AT1G30825	DIS2
Chr1	10958572	10961057	10.8394	10.925	11.1246	11.414	AT1G30825	DIS2
Chr1	10963303	10964004	9.2402	9.25857	9.23182	9.38532	AT1G30825	DIS2
Chr1	10966818	10967140	7.60363	7.87652	7.66178	7.81458	AT1G30825	DIS2
Chr1	10968991	10969204	7.39446	7.45121	7.36632	7.12283	AT1G30840	PUP4
Chr1	10972198	10973187	9.28598	9.65866	9.60316	8.84941	AT1G30840	PUP4
Chr1	10977966	10978311	8.1472	8.41891	8.19476	7.62571	AT1G30845
Chr1	11023974	11024188	8.23362	8.03755	8.24436	8.05528	AT1G30930
Chr1	11028379	11028857	8.05257	8.40621	8.28656	8.14338	AT1G30950	UFO
Chr1	11033660	11034133	8.47371	8.7065	8.33762	7.66178	AT1G30950	UFO
Chr1	11060091	11060813	9.00422	9.17742	9.18239	9.33092	AT1G31020	TO2
Chr1	11061348	11061768	8.96795	8.99294	8.97441	8.29232	AT1G31020	TO2
Chr1	11062290	11062747	8.50383	8.54689	8.68475	8.5343	AT1G31020	TO2
Chr1	11067617	11068007	8.05528	8.31515	8.6339	8.31515	AT1G31040
Chr1	11113852	11114161	7.87652	7.78627	7.85953	7.81458	AT1G31130
Chr1	11127614	11127873	6.9571	6.84862	6.93221	6.73132	AT1G31163
Chr1	11155217	11155726	7.94251	7.80735	8.21189	8.14338	AT1G31220
Chr1	11169580	11169838	7.47168	7.50978	7.71081	6.96867	AT1G31250
Chr1	11185429	11185655	7.21189	6.87958	7.05257	7.11374	AT1G31290	AGO3
Chr1	11204732	11205604	9.78504	9.78218	9.902	9.88226	AT1G31310
Chr1	11208361	11208691	8.12541	8.36741	8.16239	7.59805	AT1G31319
Chr1	11226416	11226736	7.39017	7.41574	7.59805	7.33092	AT1G31350	KUF1
Chr1	11227606	11227923	7.64386	7.57743	7.86573	7.67772	AT1G31360	RECQL2
Chr1	11231014	11231536	8.91886	8.97082	9.00773	8.71167	AT1G31360	RECQL2
Chr1	11348246	11349326	9.32418	9.20701	9.01959	8.82575	AT1G31710
Chr1	11385891	11386849	9.29663	9.35425	9.24377	9.03686	AT1G31780
Chr1	11388302	11388676	8.11504	8.15987	8.27263	7.77479	AT1G31780
Chr1	11426697	11427271	9.22159	9.26151	9.13218	9.21977	AT1G31840
Chr1	11428631	11430419	10.4851	10.4161	10.4603	10.5132	AT1G31850
Chr1	11453491	11453700	7.50978	7.30378	7.64115	7.40514	AT1G31885	NIP3;1
Chr1	11549799	11550360	8.60363	8.67507	8.51274	8.50879	AT1G32100	PRR1
Chr1	11598245	11598980	9.56748	9.62799	9.88912	9.71853	AT1G32190
Chr1	11616247	11616485	7.62205	7.47573	7.85953	7.56796	AT1G32230	RCD1
Chr1	11619692	11620534	10.3376	10.371	10.3842	10.2082	AT1G32230	RCD1
Chr1	11621093	11622709	11.0181	11.0411	10.9469	10.9209	AT1G32240	KAN2
Chr1	11625307	11625749	9.13057	9.24822	9.05867	9.27671	AT1G32240	KAN2
Chr1	11670614	11671735	9.43124	9.61793	9.57365	9.81097	AT1G32360
Chr1	11684156	11685847	9.86302	9.84667	9.78974	10.0957	AT1G32380	PRS2
Chr1	11698561	11699026	8.46659	8.18859	8.29232	8.14848	AT1G32415
Chr1	11709972	11710259	7.81057	7.5216	7.72792	7.37504	AT1G32440	PKp3
Chr1	11726666	11727052	8.10198	8.03755	7.79442	7.66888	AT1G32450	NRT1.5
Chr1	11765706	11766247	8.67507	8.70131	8.63934	8.56701	AT1G32540	LOL1
Chr1	11770238	11770600	8.06205	8.00983	7.9629	7.72792	AT1G32540	LOL1
Chr1	11771212	11771881	9.00703	9.04508	9.20701	9.06609	AT1G32550	FdC2
Chr1	11806921	11807577	9.14243	9.24822	9.11146	9.31061	AT1G32650
Chr1	11822804	11823547	9.01959	8.98868	9.06743	9.36496	AT1G32690
Chr1	11830660	11831591	9.72451	9.76984	9.91924	9.90011	AT1G32710
Chr1	11929501	11930346	9.73682	9.88417	9.73174	9.85662	AT1G32920
Chr1	11957251	11957654	7.76818	7.72962	7.80171	7.77479	AT1G32990	PRPL11
Chr1	12050464	12051741	10.3805	10.4107	10.4829	10.7921	AT1G33240	GTL1
Chr1	12132647	12132914	7.29692	7.07682	7.19967	6.9571	AT1G33440	NPF4.4
Chr1	12138543	12138791	8.17493	8.18115	8.2396	8.01402	AT1G33470
Chr1	12217813	12218456	8.98371	9.10656	9.04644	8.99223	AT1G33709
Chr1	12238929	12240157	9.93793	9.82853	9.71939	10.0637	AT1G33760
Chr1	12254634	12255827	10.4702	10.9658	11.1264	10.1267	AT1G33790
Chr1	12384506	12384718	7.00562	6.96867	6.78463	6.633	AT1G34046
Chr1	12478137	12478660	8.58684	8.64024	8.57554	8.72537	AT1G34245	EPF2
Chr1	12619644	12620359	8.44966	8.77479	8.62845	8.53722	AT1G34510
Chr1	12711142	12712718	11.4232	11.7221	11.7789	11.2111	AT1G34670	MYB93
Chr1	12839860	12840472	9.18177	9.0921	9.17991	9.20274	AT1G35140	PHI-1
Chr1	13029370	13030421	9.49685	9.66267	9.79888	9.86844	AT1G35430
Chr1	13042074	13042410	7.68299	7.45121	7.49985	7.82496	AT1G35461
Chr1	13046383	13048546	10.2989	10.1209	10.2559	10.2082	AT1G35467	RALFL5
Chr1	13117167	13118975	10.23	10.3662	10.2955	10.1028	AT1G35560	TCP23
Chr1	13140313	13140799	8.59526	8.52943	8.36085	8.29232	AT1G35610
Chr1	13141488	13142091	8.60363	8.59199	8.26092	8.66445	AT1G35610
Chr1	13181029	13182784	10.1254	10.2799	10.3842	9.68168	AT1G35660
Chr1	13185191	13185957	8.99435	9.10656	9.18488	8.44087	AT1G35660
Chr1	13186821	13187139	7.72792	7.86728	8.0954	7.03342	AT1G35660
Chr1	13203239	13203807	9.07414	8.96723	9.04234	8.89785	AT1G35670	CPK11
Chr1	13252879	13253310	8.02652	7.98157	8.00141	7.50978	AT1G35750	PUM10
Chr1	13258652	13259299	8.86109	8.66445	8.70131	8.61102	AT1G35750	PUM10
Chr1	13320765	13321161	8.07815	7.94398	7.79442	7.16742	AT1G35830
Chr1	13359655	13360250	8.59526	8.633	8.61563	8.44915	AT1G35910	TPPD
Chr1	13367938	13368553	8.69174	8.49185	8.36085	7.99577	AT1G35910	TPPD
Chr1	13369324	13369533	7.14975	6.70044	6.50581	6.51767	AT1G35910	TPPD
Chr1	13531715	13532136	7.94251	7.82496	7.94837	8.22641	AT1G36160	SFR3
Chr1	13708865	13709697	8.69349	8.82018	8.87114	8.15355	AT1G36390
Chr1	13740601	13740936	6.03892	6.14975	6.36194	6.03342	AT1G36510
Chr1	13999422	14000392	9.64926	9.77643	9.54061	8.76736	AT1G36940
Chr1	14002057	14002562	8.93369	9.03411	8.66	8.43775	AT1G36940
Chr1	14044503	14045876	6.52356	6.74147	7.14466	6.49185	AT1G37020
Chr1	14071184	14072361	9.40141	9.68212	9.60038	8.93258	AT1G37020
Chr1	14147480	14148226	9.26854	9.20701	9.02929	9.11699	AT1G37130	NR2
Chr1	14165042	14165625	8.27263	8.50482	8.5343	8.42417	AT1G37140	MCT1
Chr1	14168908	14169173	7.11374	7.09276	7.2854	7.04166	AT1G37140	MCT1
Chr1	14169680	14170079	8.29806	7.93517	8.18859	8.11504	AT1G37140	MCT1
Chr1	14173108	14173670	8.27845	8.16742	8.20701	8.50482	AT1G37140	MCT1
Chr1	14188781	14189219	7.70908	7.83447	8.02237	7.45327	AT1G37162
Chr1	14196222	14196524	14.5034	14.43	14.7213	14.1092	AT1G37162
Chr1	14238891	14239280	3.67243	3.80735	3.83289	4.44294	AT1G38065
Chr1	14305405	14305792	7.61655	7.7211	7.84078	7.9542	AT1G38131
Chr1	14307346	14308466	9.11699	9.19044	9.13443	9.29692	AT1G38131
Chr1	14363168	14364119	7.10066	7.00422	7.13186	6.56986	AT1G38131
Chr1	14429930	14430179	5.74819	5.43463	5.45121	5.74819	AT1G38630
Chr1	14473683	14474608	7.88722	8.10198	8.04712	7.28077	AT1G38630
Chr1	14483968	14484825	6.633	6.55459	6.81057	6.44294	AT1G38630
Chr1	14486856	14487389	7.35535	7.49985	7.66178	6.86728	AT1G38630
Chr1	14502688	14502958	6.65284	7.12928	6.91289	6.49185	AT1G38630
Chr1	14507535	14507748	5.88874	5.79442	5.90689	5.17991	AT1G38630
Chr1	14508334	14508895	7.20945	7.37938	7.43567	6.67243	AT1G38630
Chr1	14509458	14510489	8.40621	8.4818	8.5812	7.98299	AT1G38630
Chr1	14581725	14582211	7.03342	7.19722	7.05257	6.81057	AT1G38950
Chr1	14592234	14592695	8.53089	8.85409	8.90313	8.16742	AT1G38950
Chr1	14609226	14610305	7.85953	7.79604	7.75322	7.79928	AT1G38950
Chr1	14657503	14661226	8.87344	8.87267	8.88874	8.71768	AT1G38950
Chr1	14669701	14672323	8.58684	8.70131	8.57554	8.66	AT1G38950
Chr1	14672943	14673289	5.09803	4.72792	5.09276	5.45943	AT1G38950
Chr1	14677237	14677538	4.78136	4.72792	4.53138	5.69	AT1G38950
Chr1	14679065	14679428	6.45943	6.43671	6.47371	6.78463	AT1G38950
Chr1	14683201	14683775	5.93074	5.93958	5.59991	5.87344	AT1G38950
Chr1	14688269	14690651	9.81618	9.96235	9.84235	9.58167	AT1G38950
Chr1	14691410	14691639	5.15987	5.07682	4.72792	5.53916	AT1G38950
Chr1	14693731	14694005	7.08481	7.18488	6.91289	7.00562	AT1G38950
Chr1	14712948	14713226	7.17243	7.28887	7.18488	6.88874	AT1G38950
Chr1	14718923	14719234	7.12153	7.49985	6.97154	6.94837	AT1G38950
Chr1	14744985	14745289	6.74147	6.52943	6.76487	6.69349	AT1G38950
Chr1	14819089	14819333	4.65821	5.17991	3.75489	4.2854	AT1G40083
Chr1	14820640	14821909	6.5812	6.87958	6.47371	6.65821	AT1G40083
Chr1	14822498	14823008	6.40939	6.30378	6.09011	6.14975	AT1G40083
Chr1	14824316	14824984	8.39446	8.47675	8.40088	8.24674	AT1G40083
Chr1	14827455	14827759	5.42626	5.46761	4.90689	5.2384	AT1G40083
Chr1	14828927	14829283	5.29462	5.43463	5.09276	5.59991	AT1G40083
Chr1	14835341	14836405	7.62571	7.63481	7.61655	7.31288	AT1G40083
Chr1	14837241	14837589	4.53916	5.01123	4.65821	4.72792	AT1G40083
Chr1	14856789	14857111	0.70044	0.321928	0	0	AT1G40083
Chr1	14889604	14889977	6.27612	6.03892	6.09011	6.36632	AT1G40083
Chr1	14891013	14891250	7.47978	7.31741	7.36632	7.02237	AT1G40083
Chr1	14927389	14927597	6.20945	6.43671	6.18982	6.08215	AT1G40083
Chr1	14931567	14931875	7.57365	7.85175	7.81538	7.53722	AT1G40083
Chr1	14932390	14932791	7.81057	8.11764	7.92333	7.49985	AT1G40083
Chr1	14933522	14934382	8.80009	8.60084	8.73217	8.41891	AT1G40083
Chr1	14935837	14936569	8.15355	8.25503	8.02237	7.9542	AT1G40083
Chr1	14938914	14939638	7.96434	7.97154	8.04712	7.7211	AT1G40083
Chr1	14946027	14946464	6.45943	6.63662	6.84862	6.56986	AT1G40083
Chr1	14961405	14961766	6.32643	6.52943	6.25267	6.14975	AT1G40083
Chr1	14962944	14963170	3.45943	3.33985	3.64386	4.16993	AT1G40087
Chr1	14969005	14969657	7.48583	7.46352	7.33092	7.11374	AT1G40087
Chr1	14972858	14973293	7.06609	6.78136	6.93221	6.70736	AT1G40087
Chr1	14976152	14976603	6.82972	6.76487	7.0634	6.53138	AT1G40087
Chr1	14997470	14998832	9.16365	9.22942	9.16113	8.87344	AT1G40087
Chr1	15009725	15010626	8.55171	8.69174	8.65553	8.42417	AT1G40087
Chr1	15010849	15012128	9.30663	9.38073	9.34485	9.10198	AT1G40087
Chr1	15012913	15013267	5.99435	6.26679	5.70736	5.87344	AT1G40087
Chr1	15013962	15014928	9.56748	9.62434	9.64092	9.41204	AT1G40087
Chr1	15037736	15038079	7.89633	7.89633	7.85953	7.71253	AT1G40087
Chr1	15052993	15053344	9.23601	9.52111	9.25207	9.07948	AT1G40104
Chr1	15094163	15094483	6.34873	6.57365	6.30378	5.87344	AT1G40104
Chr1	15099776	15100869	9.54738	9.57317	9.78525	8.92407	AT1G40104
Chr1	15106792	15107107	7.66178	7.61102	7.65105	7.20945	AT1G40104
Chr1	15114937	15115203	4	3.88264	3.96578	3.97728	AT1G40104
Chr1	15116424	15116785	5.15987	4.42626	4.72792	5.08215	AT1G40104
Chr1	15118829	15119090	3	3.33985	3.33985	2.52356	AT1G40104
Chr1	15120949	15121242	4.42626	3.61471	4.14975	4.60733	AT1G40104
Chr1	15124871	15125152	2.88264	2.45943	2.93074	3.35755	AT1G40104
Chr1	15128818	15129086	2.64386	2.04439	3.06609	3.82018	AT1G40104
Chr1	15130476	15130706	4.60733	4.72792	5.07146	3.97728	AT1G40104
Chr1	15135695	15136023	6.69697	6.63662	6.78463	6.16491	AT1G40104
Chr1	15137933	15138668	7.99577	8.17493	8.37721	7.64386	AT1G40104
Chr1	15140493	15141094	9.2568	9.39821	9.36523	8.88264	AT1G40104
Chr1	15147226	15149609	10.8816	10.9774	11.0587	10.2735	AT1G40104
Chr1	15158799	15160501	8.97298	9.18239	9.29978	8.55746	AT1G40104
Chr1	15166569	15168383	9.12541	9.11569	9.33706	8.47168	AT1G40129
Chr1	15169465	15169934	8.20457	8.22279	8.25503	7.47573	AT1G40129
Chr1	15171271	15171601	8.17742	8.17493	8.43775	7.64926	AT1G40129
Chr1	15172603	15172869	6.78136	6.98868	7.02237	6.56986	AT1G40129
Chr1	15175262	15175645	8.2396	8.16742	8.5651	7.99577	AT1G40129
Chr1	15176599	15178866	9.76072	9.89102	9.98939	9.29577	AT1G40129
Chr1	15192988	15194470	9.93793	9.97406	10.0771	9.3696	AT1G40129
Chr1	15198361	15201330	11.9116	11.8539	11.8732	11.3198	AT1G40129
Chr1	15207033	15207445	7.30378	7.11114	7.55267	6.71768	AT1G40129
Chr1	15208706	15209116	5.69349	5.37504	5.70736	5.87344	AT1G40129
Chr1	15221959	15222502	8.5343	8.76321	8.91513	8.16239	AT1G40129
Chr1	15223237	15225163	9.98939	10.1561	10.2152	9.5068	AT1G40129
Chr1	15231328	15231698	5.76155	5.32643	4.90689	5.12928	AT1G40129
Chr1	15233164	15233437	5.06609	5.12412	4.14975	5.08215	AT1G40129
Chr1	15236726	15236941	3.10852	3	2.52356	1.9542	AT1G40129
Chr1	15238798	15239681	5.32193	5.12412	4.40939	4.2854	AT1G40129
Chr1	15245054	15245291	5.01123	4.88874	4.8009	4.78136	AT1G40129
Chr1	15246285	15246755	3.35755	3.88264	3.83289	1.32193	AT1G40129
Chr1	15251323	15251596	4.11894	3.80735	4.40939	4.16993	AT1G40129
Chr1	15262461	15262833	4.72792	5.2384	5.24793	5.33092	AT1G40129
Chr1	15267178	15267524	5.09803	4.96578	5.11894	5.08215	AT1G40129
Chr1	15271983	15272251	7.04576	6.91886	7.3443	6.81057	AT1G40129
Chr1	15273907	15274273	7.45943	7.37938	7.59059	7.10591	AT1G40129
Chr1	15277115	15277849	6.7039	6.20212	6.81057	6.38586	AT1G40129
Chr1	15279529	15279866	10.512	10.9183	11.3167	9.82377	AT1G40129
Chr1	15289817	15292323	9.84235	9.99046	10.0492	9.43619	AT1G40129
Chr1	15297322	15300235	8.33985	8.49185	8.49685	7.77479	AT1G40129
Chr1	15308229	15311039	8.40088	8.5812	8.49185	7.74315	AT1G40129
Chr1	15311605	15311939	5.82972	5.74819	6.09011	5.69	AT1G40129
Chr1	15318107	15318720	8.79928	8.92407	8.97082	8.2503	AT1G40129
Chr1	15319387	15321319	10.0387	10.1813	10.2912	9.46557	AT1G40129
Chr1	15324379	15324667	4.83289	5.01123	5.01123	4.71425	AT1G40129
Chr1	15328454	15328826	5.51964	5.59991	5.33092	5.12928	AT1G40129
Chr1	15333740	15334147	4.14975	3.97728	4.26679	3.82018	AT1G40129
Chr1	15335129	15335344	3.93074	3.61471	4.26679	4.44294	AT1G40129
Chr1	15337182	15337648	4.11894	4.72792	4.53138	4.16993	AT1G40129
Chr1	15342198	15342508	5.40088	5.53528	5.53138	5.38802	AT1G40390
Chr1	15343386	15343881	4.26679	3.97728	3.49185	3.82018	AT1G40390
Chr1	15349434	15349704	3.80735	4.12928	3.83289	3.82018	AT1G40390
Chr1	15350871	15351316	3.35755	3.33985	2	4.2854	AT1G40390
Chr1	15357371	15357585	4.18982	3.33985	3.06609	3.18982	AT1G40390
Chr1	15360536	15360995	5.45533	5.17991	4.90689	4.91886	AT1G40390
Chr1	15365279	15365617	4.78136	4.82018	4.8009	4.60733	AT1G40390
Chr1	15370104	15370332	7.25267	6.89785	7.31967	6.64024	AT1G40390
Chr1	15372021	15372695	7.97585	7.84392	8.28077	7.56796	AT1G40390
Chr1	15375217	15375945	6.30378	6.34873	6.87958	6.50383	AT1G40390
Chr1	15377629	15378217	10.5922	10.8759	11.3226	9.85662	AT1G40390
Chr1	15387675	15390414	10.0855	10.2152	10.2647	9.67772	AT1G40390
Chr1	15395414	15395799	5.37504	4.72792	5.59991	5.12928	AT1G40390
Chr1	15396613	15398312	7.20945	7.39232	7.18488	6.49185	AT1G40390
Chr1	15406237	15409107	8.31515	8.44398	8.44294	7.5157	AT1G40390
Chr1	15409713	15410021	5.69349	5.59991	5.90689	5.38802	AT1G40390
Chr1	15412320	15412664	5.84549	5.37504	6.00562	5.59991	AT1G40390
Chr1	15420813	15421777	10.0236	10.0341	10.1824	9.55267	AT1G40390
Chr1	15423684	15424505	8.66445	8.7065	8.91886	7.90388	AT1G40390
Chr1	15428139	15428447	6.79442	6.70044	6.86109	6.30378	AT1G40390
Chr1	15429943	15431686	9.3143	9.19414	9.47421	8.75071	AT1G40390
Chr1	15436245	15438026	9.66578	9.73217	9.74777	9.07414	AT1G40390
Chr1	15446043	15446340	6.60363	6.80413	6.86109	6.34873	AT1G40390
Chr1	15449666	15450048	8.1046	8.15987	8.49685	7.82177	AT1G40390
Chr1	15524975	15525421	7.67243	7.86728	7.81538	7.22159	AT1G41820
Chr1	15587274	15587527	5.88874	6.16742	5.69	5.59991	AT1G41820
Chr1	15690146	15690507	6.50383	6.65642	6.93221	6.46761	AT1G41920
Chr1	15700036	15701622	7.77726	8.19476	8.17493	7.59805	AT1G42080
Chr1	15747263	15747827	7.57365	7.7364	7.7211	7.08746	AT1G42190
Chr1	15880363	15880762	8.67684	8.59619	8.79198	8.52552	AT1G42430
Chr1	15901002	15901327	7.30834	7.24793	7.05257	6.96867	AT1G42440
Chr1	15906796	15907065	7.45943	7.24793	7.29462	7.14466	AT1G42440
Chr1	16141624	16142317	8.48684	8.70131	8.69349	8.52552	AT1G43000
Chr1	16200190	16200582	7.06609	7.36413	7.40301	6.70736	AT1G43080
Chr1	16211937	16212548	7.78953	8.2009	7.85953	7.68299	AT1G43080
Chr1	16213305	16213788	8.96434	9.1267	9.07146	8.52552	AT1G43080
Chr1	16417095	16418293	8.88264	8.8895	9.07146	9.77849	AT1G43600
Chr1	16448615	16448880	7.67243	7.46352	7.22641	7.0607	AT1G43650	UMAMIT22
Chr1	16516901	16517114	9.24852	9.41521	9.45224	8.84156	AT1G43730
Chr1	16518200	16518855	11.0317	11.1037	11.1447	10.5746	AT1G43730
Chr1	16521780	16522056	9.88684	10.109	10.0546	9.6711	AT1G43760
Chr1	16523524	16523897	10.2854	10.4555	10.5497	9.783	AT1G43760
Chr1	16525464	16525688	8.92852	8.98868	9.08481	8.40567	AT1G43760
Chr1	16526740	16527699	11.2093	11.2899	11.3509	10.6845	AT1G43760
Chr1	16528213	16528864	10.0521	10.2126	10.3041	9.5859	AT1G43760
Chr1	16537081	16537798	9.06407	8.86805	9.07146	8.77025	AT1G43760
Chr1	16584166	16584848	8.47168	8.65195	8.66	8.0348	AT1G43810
Chr1	16585405	16585741	7.65284	7.94398	8.10198	7.43671	AT1G43810
Chr1	16649508	16649959	8.74315	8.68036	8.81618	8.50879	AT1G43890	RABC1
Chr1	16658710	16659188	8.56033	8.52356	8.49185	8.23002	AT1G43910
Chr1	16667125	16667547	8.03067	7.89633	7.78627	7.98868	AT1G43950	ARF23
Chr1	16744325	16745105	8.7879	9.03067	9.17742	8.42417	AT1G44050
Chr1	16745862	16746132	7.49586	7.46352	7.82496	6.73132	AT1G44050
Chr1	16771301	16771731	8.54206	8.33651	8.0607	8.16742	AT1G44100	AAP5
Chr1	16792763	16793507	9.13443	9.14466	9.24377	9.20701	AT1G44160
Chr1	16805636	16805919	7.53138	7.46352	7.43567	7.62571	AT1G44180
Chr1	16857017	16857703	8.41891	8.23002	8.64746	7.56033	AT1G44478
Chr1	16900592	16901825	10.4984	10.3662	10.6282	10.6371	AT1G44760
Chr1	16928897	16929596	9.21977	9.13378	9.05867	9.2009	AT1G44820
Chr1	16935029	16935396	7.67772	7.90539	8.24436	8.01959	AT1G44830
Chr1	17062225	17062874	8.51274	8.43359	8.7065	9.06609	AT1G45130	BGAL5
Chr1	17063523	17064028	8.08746	7.98157	8.16239	8.25621	AT1G45130	BGAL5
Chr1	17202637	17203057	8.22279	8.24317	8.16239	7.98868	AT1G45976	SBP1
Chr1	17208171	17210227	10.0627	10.109	9.86322	9.71725	AT1G45976	SBP1
Chr1	17218755	17219205	7.92481	7.97154	8.2503	8.02929	AT1G46264	SCZ
Chr1	17219828	17220227	8.35535	8.46913	8.64386	8.0348	AT1G46264	SCZ
Chr1	17222778	17223396	9.49935	9.39044	9.44398	9.21675	AT1G46264	SCZ
Chr1	17233274	17235544	10.7088	10.6792	10.5946	10.2052	AT1G46408	AGL97
Chr1	17241988	17243069	9.53284	9.48759	9.29692	9.40328	AT1G46480	WOX4
Chr1	17245295	17245731	8.22279	8.18859	8.13571	7.68299	AT1G46480	WOX4
Chr1	17247042	17247408	8.11504	8.31061	8.32531	8.02929	AT1G46480	WOX4
Chr1	17252472	17254117	10.1523	9.948	9.98726	10.0624	AT1G46696
Chr1	17288252	17288748	8.92258	8.95746	8.97441	8.63209	AT1G47128	RD21A
Chr1	17290998	17291305	7.94251	8.10852	8.06743	8.17991	AT1G47128	RD21A
Chr1	17296361	17297588	9.27729	9.23242	9.32755	9.30092	AT1G47200	WPP2
Chr1	17390140	17390849	9.26386	9.43827	9.41098	8.98939	AT1G47410
Chr1	17420045	17421235	9.61102	9.60409	9.40567	8.99859	AT1G47485
Chr1	17441875	17442186	7.56796	7.79604	7.52943	7.48583	AT1G47510	AT5PTASE11
Chr1	17578062	17578843	9.3143	9.27758	9.39285	9.50532	AT1G47765
Chr1	17610128	17610346	6.61839	6.26679	6.97154	6.41996	AT1G47820
Chr1	17631838	17632139	7.29692	7.33092	7.633	7.18488	AT1G47870	E2FC
Chr1	17652879	17653284	7.93221	8.13314	7.80171	7.74315	AT1G47900
Chr1	17655865	17656160	7.69523	7.79604	7.61655	7.69697	AT1G47900
Chr1	17695459	17695767	8.23482	8.3614	8.42836	8.05257	AT1G47980
Chr1	17696400	17696680	7.93221	7.98157	7.97871	7.74987	AT1G47990	GA2OX4
Chr1	17702512	17702979	8.5651	8.74315	8.74399	8.5708	AT1G48000	MYB112
Chr1	17763425	17764530	9.52454	9.27758	9.36523	9.58778	AT1G48100
Chr1	17825362	17826783	10.0908	10.0231	9.98406	10.1028	AT1G48270	GCR1
Chr1	17827558	17827815	7.59059	7.47573	7.52943	7.12283	AT1G48270	GCR1
Chr1	17841361	17842233	8.63753	8.43879	8.60641	8.75405	AT1G48300	DGAT3
Chr1	17861507	17863868	10.7348	11.1442	11.2831	11.3079	AT1G48330
Chr1	17864555	17865610	9.544	9.64926	9.7065	9.97118	AT1G48330
Chr1	17894608	17896069	10.6254	10.6762	10.6753	10.413	AT1G48410	ICU9
Chr1	17978291	17978605	7.98299	7.90539	7.91439	8.08746	AT1G48620	HON5
Chr1	18026941	18028583	10.481	10.2799	10.326	10.5041	AT1G48740
Chr1	18034693	18034960	7.74483	7.75822	7.97871	8.04029	AT1G48750
Chr1	18078561	18080581	10.7499	10.7404	10.5887	10.5468	AT1G48880	TBL7
Chr1	18126220	18126578	8.03067	7.98157	7.70217	7.88111	AT1G49000
Chr1	18135423	18135748	7.76818	7.89633	7.69349	7.79928	AT1G49015
Chr1	18155175	18157694	10.8485	10.9823	11.0218	10.3832	AT1G49050
Chr1	18212754	18213229	8.82575	8.87728	8.88035	8.96506	AT1G49240	FIZ1
Chr1	18308815	18309158	8.69957	8.81618	8.91064	8.5708	AT1G49470
Chr1	18323273	18323723	8.30834	8.27146	8.37178	8.26092	AT1G49500
Chr1	18339730	18339987	7.35535	7.62205	7.37721	7.07146	AT1G49540	ELP2
Chr1	18341134	18341351	7.30378	7.31741	7.48784	7.46557	AT1G49560
Chr1	18364329	18365745	10.2441	10.1923	10.1808	10.4331	AT1G49620	KRP7
Chr1	18414222	18414752	8.69174	8.61102	8.39446	8.41891	AT1G49750
Chr1	18427856	18428643	9.47218	9.57696	9.59572	9.56367	AT1G49780	PUB26
Chr1	18431051	18433233	10.5765	10.722	10.6445	10.7972	AT1G49780	PUB26
Chr1	18468230	18468963	8.37829	8.35645	8.26679	8.52258	AT1G49890	QWRF2
Chr1	18549751	18550350	8.72281	8.79442	8.75405	8.71167	AT1G50060
Chr1	18643591	18643836	7.2384	7.14466	6.94544	7.07146	AT1G50325
Chr1	18690380	18693248	12.2353	12.1006	11.9561	12.3863	AT1G50450
Chr1	18754536	18754966	8.39767	8.45018	8.2009	8.57932	AT1G50630
Chr1	18756400	18756846	8.62114	8.75989	8.52454	8.3208	AT1G50640	ERF3
Chr1	18761678	18762917	9.52307	9.54738	9.33929	9.41943	AT1G50650
Chr1	18765046	18765774	9.10296	9.14147	8.87728	9.3696	AT1G50650
Chr1	18960863	18961723	9.26679	9.0921	9.02306	8.82972	AT1G51172
Chr1	18973559	18974522	8.99789	9.15355	8.99223	9.08215	AT1G51190	PLT2
Chr1	19083547	19084089	8.40621	8.43879	8.46761	8.36085	AT1G51460	ABCG13
Chr1	19149168	19149653	8.62662	8.53528	8.50779	8.58684	AT1G51640	EXO70G2
Chr1	19197292	19197523	7.23362	6.96867	6.87958	6.85798	AT1G51760	JR3
Chr1	19299723	19300828	10.3975	10.2447	10.1644	10.614	AT1G51940	LYK3
Chr1	19302331	19303466	10.749	10.8555	10.7018	10.4704	AT1G51950	IAA18
Chr1	19320413	19320912	8.35094	8.46913	8.46148	8.14848	AT1G51970
Chr1	19404668	19405180	8.03755	7.98157	7.89785	7.88722	AT1G52130
Chr1	19431615	19432140	8.97728	9.10329	9.11894	8.57554	AT1G52190	NRT1.11
Chr1	19432710	19433600	9.81618	9.95238	9.70304	9.60779	AT1G52190	NRT1.11
Chr1	19518487	19519644	9.53479	9.58496	9.43202	9.43827	AT1G52410	TSA1
Chr1	19578427	19578921	8.54206	8.61563	8.75405	8.94837	AT1G52565
Chr1	19581780	19582110	7.44294	7.36413	7.99577	7.64926	AT1G52565
Chr1	19582657	19583114	8.1046	7.91439	8.17493	8.13699	AT1G52565
Chr1	19600239	19600960	9.36851	9.19414	9.43489	9.14498	AT1G52618
Chr1	19652897	19653759	8.96723	9.19044	9.01611	9.24793	AT1G52760	LysoPL2
Chr1	19701263	19701589	7.99577	8.17493	8.0348	7.86573	AT1G52900
Chr1	19802670	19802942	8.55746	8.62114	8.92852	8.82098	AT1G53140	DRP5A
Chr1	19825254	19825751	8.74735	8.69697	8.96434	8.69349	AT1G53170	ERF8
Chr1	19828094	19828904	9.08215	9.07848	9.21128	8.53722	AT1G53180
Chr1	19834563	19834775	7.60363	7.37938	7.2384	7.45943	AT1G53190
Chr1	19847631	19848988	9.88912	9.89936	10.0748	10.5384	AT1G53230	TCP3
Chr1	19882506	19884312	10.5177	10.5744	10.574	10.5814	AT1G53300	TTL1
Chr1	20046512	20046968	8.14975	8.2009	8.18859	8.27671	AT1G53700	WAG1
Chr1	20120374	20122531	10.0563	10.1702	10.1152	10.3018	AT1G53887
Chr1	20133144	20134927	9.77643	10.0081	9.79523	10.1111	AT1G53910	RAP2.12
Chr1	20158333	20158537	6.93664	6.91886	6.74147	6.82972	AT1G54000	GLL22
Chr1	20176871	20177267	8.41257	8.53528	8.51274	8.5708	AT1G54040	TASTY
Chr1	20208940	20210877	11.132	11.0923	11.1035	11.2184	AT1G54130	RSH3
Chr1	20239504	20239960	8.99223	9.13795	9.11894	8.72537	AT1G54210	ATG12A
Chr1	20436516	20437203	9.00141	8.89406	8.93958	8.95165	AT1G54775
Chr1	20445666	20446199	8.82018	8.91513	8.87344	9.2009	AT1G54820
Chr1	20592752	20594569	10.8172	10.857	10.888	10.8265	AT1G55205
Chr1	20612452	20612948	8.35755	8.40621	8.33092	8.41363	AT1G55260	LTPG6
Chr1	20669514	20671651	11.4085	11.3872	11.3749	11.5011	AT1G55360
Chr1	20688018	20688324	7.93811	7.62205	7.78627	7.35535	AT1G55390
Chr1	20760733	20761915	9.80856	9.87383	9.96217	9.93074	AT1G55580	SCL18
Chr1	20768514	20768748	7.26913	7.07682	7.2738	6.96867	AT1G55590
Chr1	20798731	20798981	7.43254	7.20945	7.36632	7.2503	AT1G55660
Chr1	20817589	20818388	9.29519	9.12218	9.37531	9.42101	AT1G55700
Chr1	20818949	20819367	8.56033	8.59619	8.72281	8.37178	AT1G55700
Chr1	21015301	21015667	8.34319	8.22279	8.11504	8.20579	AT1G56145
Chr1	21032162	21032444	7.82496	7.83447	7.70217	8.06205	AT1G56200	EMB1303
Chr1	21051516	21053336	10.966	10.8525	10.896	10.8124	AT1G56233
Chr1	21063566	21064246	8.2009	8.23482	7.94105	8.36085	AT1G56250	VBF
Chr1	21126225	21126690	8.15482	8.13314	8.3443	8.64746	AT1G56420
Chr1	21133242	21133847	8.7364	8.82575	8.63934	8.44501	AT1G56430	NAS4
Chr1	21153176	21153477	13.7681	13.8166	13.6206	14.3236	AT1G56500	SOQ1
Chr1	21265602	21267647	10.1322	10.1306	10.1482	10.4949	AT1G56720
Chr1	21387603	21387943	7.95565	8.22279	8.03892	7.55267	AT1G57750	MAH1
Chr1	21391546	21391886	8.07414	7.96434	8.12799	8.10852	AT1G57765
Chr1	21456101	21456456	8.06205	7.91439	7.9629	8.34873	AT1G58025
Chr1	21511771	21512319	8.39767	8.36741	8.3208	8.28771	AT1G58090
Chr1	21627514	21627839	7.74483	7.82496	7.68475	7.66888	AT1G58290	HEMA1
Chr1	21655527	21656470	9.62205	9.59292	9.60779	9.68168	AT1G58340	ZRZ
Chr1	21657029	21657528	8.36413	8.49185	8.35535	8.15987	AT1G58340	ZRZ
Chr1	21660814	21661482	8.94031	8.55651	8.69697	8.32418	AT1G58350	ZW18
Chr1	21669379	21669606	7.04576	7.20945	6.58684	6.84862	AT1G58350	ZW18
Chr1	21680419	21680975	8.66267	8.55171	8.1472	8.46148	AT1G58370	RXF12
Chr1	21705049	21705506	8.03755	7.98157	7.75322	7.36413	AT1G58410
Chr1	21706227	21706441	6.78136	6.9571	6.84862	6.76487	AT1G58420
Chr1	21723145	21723684	8.47371	8.2009	8.41891	8.71425	AT1G58460
Chr1	21724640	21725064	8.30378	8.03755	8.50779	8.30606	AT1G58470	RBP1
Chr1	21912955	21913238	8.2396	8.11764	8.29232	7.80735	AT1G59640	ZCW32
Chr1	21913792	21914680	9.27438	9.23242	9.05325	8.85798	AT1G59640	ZCW32
Chr1	21975602	21976912	9.81358	9.90727	9.60594	9.73513	AT1G59750	ARF1
Chr1	22058555	22058874	7.67772	7.62205	7.6248	7.78627	AT1G59920
Chr1	22085475	22086077	8.75989	8.5812	8.75864	8.86805	AT1G59980	GPS4
Chr1	22087917	22088344	7.7211	7.74651	7.66178	7.88111	AT1G59990	RH22
Chr1	22097926	22098306	8.84471	8.8895	8.95855	8.81698	AT1G60010
Chr1	22099453	22099699	7.89178	8.04712	7.79442	7.93221	AT1G60010
Chr1	22102352	22102728	8.8986	8.7364	9.14911	8.30606	AT1G60010
Chr1	22105059	22105320	7.47168	7.43775	7.47573	7.39446	AT1G60010
Chr1	22110088	22110810	9.17055	8.79928	8.91886	8.96073	AT1G60030	NAT7
Chr1	22111611	22111928	7.38586	7.30378	7.07682	7.31967	AT1G60030	NAT7
Chr1	22127981	22129320	9.80574	9.74987	9.81017	10.006	AT1G60050	UMAMIT35
Chr1	22136058	22136594	8.62114	8.90764	9.15861	9.11244	AT1G60060
Chr1	22184499	22186227	10.7294	10.7474	10.8267	11.0182	AT1G60140	TPS10
Chr1	22225490	22225888	8.15355	8.18859	8.04712	7.90388	AT1G60270	BGLU6
Chr1	22281789	22282051	7.56224	7.5216	7.45327	7.05121	AT1G60470	GolS4
Chr1	22302298	22302770	8.37178	8.27845	8.30378	8.06205	AT1G60530	DRP4A
Chr1	22313352	22313897	8.65821	8.52356	8.44294	8.81097	AT1G60570
Chr1	22318231	22319646	9.55411	9.63798	9.54978	9.65866	AT1G60590
Chr1	22519783	22520138	8.61379	8.45018	8.38154	8.2009	AT1G61110	NAC025
Chr1	22522290	22522978	9.21523	8.83052	8.7402	8.21675	AT1G61120	TPS4
Chr1	22534297	22534594	7.69174	7.49985	7.633	7.52356	AT1G61130	SCPL32
Chr1	22575963	22576437	8.51767	8.43879	8.51274	8.53722	AT1G61230
Chr1	22598313	22598710	8.12218	8.11764	7.97871	7.7211	AT1G61260
Chr1	22624848	22625997	9.97406	10.0028	9.79685	9.83052	AT1G61330
Chr1	22757510	22757717	6.86109	6.74147	7.17243	6.98299	AT1G61660
Chr1	22758919	22759493	8.36085	8.45687	8.45738	8.3966	AT1G61660
Chr1	22763992	22764232	7.5157	7.49985	7.35535	7.26209	AT1G61667
Chr1	22816141	22816842	9.31854	9.33762	9.40833	9.21067	AT1G61790	OST3%2F6
Chr1	22821845	22822852	9.28829	9.2929	9.24377	9.2009	AT1G61800	GPT2
Chr1	22828012	22828321	8.13699	7.87652	8.00141	7.93221	AT1G61810	BGLU45
Chr1	22876979	22877742	9.30948	9.43567	9.59012	9.36851	AT1G61890
Chr1	22880629	22881115	8.40088	8.5708	8.7151	8.91513	AT1G61900
Chr1	22881705	22882218	9.01402	9.0546	8.97441	9.21977	AT1G61900
Chr1	22884889	22887796	11.4432	11.4155	11.3688	11.4622	AT1G61900
Chr1	22889945	22890342	8.62662	8.38262	8.34983	8.52258	AT1G61920
Chr1	23021901	23023108	9.62799	9.78013	9.69914	9.60964	AT1G62301
Chr1	23063689	23063896	8.09408	8.31515	7.94837	7.15482	AT1G62360	WAM1
Chr1	23065631	23066124	9.52943	9.6711	9.33706	8.64024	AT1G62360	WAM1
Chr1	23069106	23069405	8.71425	8.57554	8.57554	7.94764	AT1G62370
Chr1	23069911	23070221	8.87114	9.01681	8.82416	8.05528	AT1G62370
Chr1	23124409	23125019	8.55459	8.7364	8.94654	8.85175	AT1G62480
Chr1	23125777	23127456	10.0016	10.1128	10.213	10.2189	AT1G62480
Chr1	23133924	23134478	8.64476	8.78872	8.48583	8.32867	AT1G62500
Chr1	23150236	23150565	7.99435	7.7364	7.71081	7.85175	AT1G62540	FMO%20GS-OX2
Chr1	23166267	23166625	7.88111	7.75822	7.86573	7.8392	AT1G62570	FMO%20GS-OX4
Chr1	23276992	23277295	7.56796	7.39232	7.31967	7.37938	AT1G62863
Chr1	23290048	23290351	8.25621	8.02029	7.87344	7.61839	AT1G62880
Chr1	23313461	23313780	7.53138	7.37938	7.07682	7.16742	AT1G62950
Chr1	23364068	23364717	9.29663	9.07012	9.27845	9.0921	AT1G63020	SMD2
Chr1	23397498	23397883	7.84392	7.75822	7.48784	7.87191	AT1G63100
Chr1	23514088	23514614	8.44087	8.16742	7.97871	7.99577	AT1G63420
Chr1	23520896	23521354	8.74062	8.83052	8.65553	8.92926	AT1G63430
Chr1	23542241	23544579	10.5599	10.8374	10.6033	11.0549	AT1G63480	AHL12
Chr1	23553094	23553621	9.12218	9.21977	9.18239	8.9737	AT1G63490
Chr1	23597110	23598214	9.67552	9.61471	9.70044	9.52209	AT1G63650	EGL3
Chr1	23612611	23613553	9.47218	9.34374	9.41733	9.60223	AT1G63680	PDE316
Chr1	23635337	23635853	8.80009	8.71167	8.71939	8.67684	AT1G63710	CYP86A7
Chr1	23640413	23640671	11.8129	12.3024	12.4376	11.0025	AT1G63730
Chr1	23694126	23694906	9.24852	9.30635	9.13699	9.40141	AT1G63850
Chr1	23736774	23737216	7.93811	7.5216	7.45327	8.2009	AT1G63960
Chr1	23766803	23767167	8.08082	8.07682	7.97871	7.96723	AT1G64060	RBOHF
Chr1	23850434	23850667	7.35094	7.07682	7.11374	7.36413	AT1G64260
Chr1	23893509	23893983	8.91513	8.58496	9.03411	9.08215	AT1G64380
Chr1	23895303	23896150	9.29261	9.2929	9.39607	9.53649	AT1G64380
Chr1	23902679	23903297	9.34707	9.4507	9.50656	9.19783	AT1G64385
Chr1	23905881	23906141	7.94251	8.00983	7.64115	7.84706	AT1G64390	GH9C2
Chr1	23908441	23909156	9.35645	9.6407	9.36851	9.41943	AT1G64390	GH9C2
Chr1	23926554	23926941	7.99577	8.24911	8.3208	7.91064	AT1G64405
Chr1	23958536	23958747	7.20945	7.11114	7.2738	6.94837	AT1G64530	NLP6
Chr1	24002897	24003416	9.24377	9.41204	9.29692	8.87728	AT1G64610
Chr1	24003933	24004178	7.88722	7.83447	7.97154	7.64926	AT1G64610
Chr1	24009168	24009748	9.04234	9.0634	8.88035	8.55171	AT1G64620
Chr1	24010635	24011394	9.79238	9.89728	9.7934	9.48684	AT1G64620
Chr1	24190626	24191100	8.28656	8.23482	8.11504	7.79928	AT1G65113	SCRL2
Chr1	24252186	24253344	9.75238	9.89235	9.73809	9.94196	AT1G65295
Chr1	24334896	24335717	9.68912	9.80534	9.57033	9.28309	AT1G65480	RSB8
Chr1	24396874	24397376	8.62662	8.39553	8.41521	8.28771	AT1G65620	AS2
Chr1	24404350	24405656	9.33427	9.31004	9.44398	9.42495	AT1G65630	DegP3
Chr1	24530037	24530822	9.3143	9.24436	9.31572	9.44708	AT1G65920
Chr1	24536095	24536442	7.93517	7.90539	7.7364	7.85175	AT1G65930	cICDH
Chr1	24623917	24624438	8.85953	8.79442	8.76321	8.59712	AT1G66140	ZFP4
Chr1	24625357	24625632	8.25621	8.25503	8.33762	7.64386	AT1G66145	CLE18
Chr1	24652112	24652331	8.19476	8.09408	8.16239	8.06743	AT1G66190
Chr1	24659605	24660075	8.59246	8.57554	8.27263	8.14338	AT1G66200	GSR2
Chr1	24660771	24660986	7.26913	6.82655	6.87958	6.86728	AT1G66200	GSR2
Chr1	24675117	24675522	8.47877	8.27845	8.13571	8.2503	AT1G66230	MYB20
Chr1	24681016	24681234	7.14975	7.12928	7.10198	7.12283	AT1G66235
Chr1	24719582	24720905	9.82416	9.78013	9.74525	9.90989	AT1G66300
Chr1	24742643	24743154	8.17742	7.94398	7.94105	8.18982	AT1G66345
Chr1	24743819	24744462	9.14593	9.34374	9.52209	9.69436	AT1G66350	RGL1
Chr1	24760351	24760923	8.61563	8.70131	8.67684	8.70477	AT1G66380	MYB114
Chr1	24769271	24769541	6.96867	6.82655	6.63662	6.65821	AT1G66400	CML23
Chr1	24808472	24808824	8.19476	8.02029	8.36632	7.76818	AT1G66480
Chr1	24843561	24844376	9.63979	9.58261	9.67331	9.41943	AT1G66590	COX19-1
Chr1	24846888	24847096	7.54689	7.47573	7.40301	7.31288	AT1G66600	WRKY63
Chr1	24898105	24899667	10.3794	10.3261	10.2719	10.3467	AT1G66760
Chr1	24905308	24906051	9.37178	9.39821	9.34707	9.08215	AT1G66770	SWEET6
Chr1	24914668	24916105	9.81298	9.78013	9.78095	9.4671	AT1G66790
Chr1	24968655	24969042	7.76818	8.20945	8.38802	7.85175	AT1G66920
Chr1	25023566	25024149	9.07882	9.03411	9.15608	9.09935	AT1G67040	TRM22
Chr1	25031681	25032181	8.5216	8.39553	8.49185	8.61839	AT1G67050
Chr1	25158153	25158935	8.90764	8.8986	8.79523	8.8451	AT1G67230	LINC1
Chr1	25174702	25175412	9.04508	9.1267	9.21856	9.20274	AT1G67265	RTFL21
Chr1	25202666	25204547	10.3563	10.4022	10.4357	10.3877	AT1G67310
Chr1	25215548	25216605	9.58379	9.62205	9.42469	9.53041	AT1G67330
Chr1	25220866	25221398	9.25444	9.55603	9.41521	9.09935	AT1G67330
Chr1	25225281	25225716	9.22581	9.36194	9.41521	9.16176	AT1G67340
Chr1	25226268	25226535	8.04712	8.3298	8.2009	7.94251	AT1G67340
Chr1	25228135	25229041	9.88417	10.1773	9.99894	10.0277	AT1G67340
Chr1	25338692	25338946	7.54689	7.5216	7.3443	7.19967	AT1G67600
Chr1	25350845	25351498	9.04234	8.94837	8.80735	8.69697	AT1G67635
Chr1	25380222	25380861	9.06407	8.93884	8.88874	8.75071	AT1G67710	ARR11
Chr1	25397147	25397551	8.48533	8.5708	8.7402	8.89444	AT1G67740	YCF32
Chr1	25398903	25399603	9.49336	9.40833	9.39285	9.41204	AT1G67750
Chr1	25428346	25428711	7.59805	7.56605	7.50779	7.7364	AT1G67820
Chr1	25453620	25454130	7.99435	8.18859	7.97871	8.08746	AT1G67875
Chr1	25528964	25529304	8.20945	8.24911	8.15482	7.65821	AT1G68120	BPC3
Chr1	25536986	25539222	10.7138	10.6064	10.5253	10.6332	AT1G68140
Chr1	25605759	25606309	8.73894	8.80413	8.67684	8.64386	AT1G68320	MYB62
Chr1	25607035	25607246	7.45943	7.24793	7.02237	6.84235	AT1G68320	MYB62
Chr1	25619037	25619389	8.59246	8.64024	8.7065	8.04712	AT1G68350
Chr1	25624512	25624772	7.83605	7.54303	7.78627	7.19476	AT1G68360
Chr1	25660792	25661115	8.31515	8.38802	8.41891	8.32418	AT1G68450	PDE337
Chr1	25663624	25664294	9.58379	9.48432	9.46301	8.90388	AT1G68450	PDE337
Chr1	25666652	25667183	8.90388	9.18239	9.34263	8.7211	AT1G68460	IPT1
Chr1	25679161	25680115	9.59292	9.64926	9.55794	9.63957	AT1G68470
Chr1	25681062	25681578	8.3208	8.36741	9.1693	8.76736	AT1G68470
Chr1	25688366	25688705	7.84706	8.04712	8.41045	8.3966	AT1G68480	JAG
Chr1	25698695	25700866	10.416	10.621	10.614	10.6654	AT1G68500
Chr1	25730550	25731045	8.91513	9.20701	9.33092	9.0607	AT1G68550	CRF10
Chr1	25740107	25740374	8.10198	8.29692	8.30378	8.12412	AT1G68560	XYL1
Chr1	25740808	25741706	10.116	10.0447	10.0924	10.0277	AT1G68560	XYL1
Chr1	25787010	25787675	9.1046	8.90313	8.94251	9.04508	AT1G68690	PERK9
Chr1	25822159	25822903	8.56701	8.81137	8.58543	8.58214	AT1G68750	PPC4
Chr1	25845042	25845255	7.00562	6.76487	6.47371	6.41996	AT1G68800	TCP12
Chr1	25849455	25850030	8.41045	8.44398	8.55267	8.44501	AT1G68800	TCP12
Chr1	25850617	25851007	8.37613	8.45018	8.36632	7.66888	AT1G68800	TCP12
Chr1	25852263	25852739	7.91139	8.07682	7.6248	7.93517	AT1G68800	TCP12
Chr1	25863661	25864665	9.39071	9.36523	9.25503	9.5068	AT1G68820
Chr1	25868859	25869379	8.59526	8.76984	8.62388	8.93258	AT1G68825	RTFL15
Chr1	25876669	25876962	7.57365	7.37938	7.60733	7.60363	AT1G68830	STN7
Chr1	25878735	25879375	8.16993	8.53528	8.59246	8.91139	AT1G68840	TEM2
Chr1	25912479	25913522	9.54206	9.43567	9.26679	9.09606	AT1G68910	WIT2
Chr1	25951437	25952152	9.86419	9.98406	10.0098	9.9052	AT1G69030
Chr1	25954007	25954388	9.03686	9.16176	8.978	8.11504	AT1G69040	ACR4
Chr1	25955017	25955341	8.72537	8.85409	9.18239	8.43359	AT1G69040	ACR4
Chr1	25956384	25957887	10.3899	10.4022	10.3129	10.3496	AT1G69040	ACR4
Chr1	25985990	25989349	12.8754	12.7736	12.7736	13.7377	AT1G69120	AtAP1
Chr1	25995492	25997766	10.8513	10.7823	10.7717	10.7165	AT1G69150
Chr1	26036355	26039141	11.5548	11.5548	11.5548	11.8618	AT1G69260	AFP1
Chr1	26120774	26122272	9.88836	9.69784	9.76591	10.2541	AT1G69490	NAP
Chr1	26134267	26134981	8.60548	8.45687	8.79523	8.95347	AT1G69526
Chr1	26144188	26144891	9.19783	9.37721	9.33706	9.28829	AT1G69530	EXPA1
Chr1	26164228	26165526	10.5316	10.489	10.5452	10.3393	AT1G69570
Chr1	26168503	26169258	9.40833	9.39285	9.35039	8.99223	AT1G69580
Chr1	26184403	26184953	8.87805	9.04166	8.86109	8.94837	AT1G69600	ZHD11
Chr1	26210377	26211373	10.4375	10.3993	10.4829	10.5567	AT1G69690	TCP15
Chr1	26213517	26213993	9.37558	9.38073	9.52454	9.34263	AT1G69690	TCP15
Chr1	26242424	26243862	10.6707	10.7565	10.7501	10.8628	AT1G69760
Chr1	26244174	26244436	8.16239	8.21675	8.31061	7.97728	AT1G69760
Chr1	26254850	26255532	9.25857	9.18239	8.8933	8.85175	AT1G69770	CMT3
Chr1	26256245	26256579	8.40088	8.34319	8.3208	7.85953	AT1G69780	ATHB13
Chr1	26257631	26258054	9.04029	9.04166	8.85409	8.66711	AT1G69780	ATHB13
Chr1	26263223	26263647	8.66	8.60502	8.2009	7.78627	AT1G69790
Chr1	26304990	26305277	7.70217	7.85175	7.72792	7.97728	AT1G69860
Chr1	26308215	26308604	8.49885	8.31515	8.23242	8.37178	AT1G69860
Chr1	26313256	26314640	9.77684	9.902	9.98068	9.99647	AT1G69870	NRT1.7
Chr1	26364723	26366530	10.2546	10.2234	10.163	10.3496	AT1G70000
Chr1	26372241	26373816	9.72195	9.64656	9.57246	9.70779	AT1G70020
Chr1	26445243	26446085	9.62434	9.66578	9.72707	9.4315	AT1G70220
Chr1	26460797	26461113	7.43671	6.96867	7.09011	6.78136	AT1G70260	UMAMIT36
Chr1	26482873	26483599	9.17243	8.94251	9.13699	9.48834	AT1G70300	KUP6
Chr1	26484724	26485442	9.02929	9.1858	8.95638	9.29692	AT1G70310	SPDS2
Chr1	26509602	26510361	9.70022	9.59945	9.21856	9.39285	AT1G70360
Chr1	26516755	26518007	10.3072	10.1923	10.0848	10.3095	AT1G70370	PG2
Chr1	26523335	26524768	10.0236	9.93332	9.87267	10.0206	AT1G70380
Chr1	26575021	26575771	9.83052	9.75238	9.7065	9.15006	AT1G70510	KNAT2
Chr1	26648800	26649251	8.66977	8.87728	8.54689	8.75739	AT1G70680
Chr1	26657445	26658114	10.2267	10.2195	10.3922	10.1671	AT1G70700	TIFY7
Chr1	26668296	26668880	9.24674	9.10918	9.31232	9.13699	AT1G70720
Chr1	26678510	26678857	8.33651	8.21675	8.34983	8.36741	AT1G70740
Chr1	26698338	26698558	7.55267	7.66888	7.82496	7.61839	AT1G70790
Chr1	26739226	26739931	9.40141	9.40833	9.2618	9.53187	AT1G70940	PIN3
Chr1	26773826	26775859	10.9331	10.8041	10.7555	10.8407	AT1G71000
Chr1	26778544	26779097	9.16365	9.2738	8.88493	9.09606	AT1G71010	FAB1C
Chr1	26801766	26802019	7.81538	7.82496	7.75322	7.33092	AT1G71040	LPR2
Chr1	26895770	26896343	9.00422	8.85953	8.8933	8.87114	AT1G71360
Chr1	26960132	26960395	7.80735	7.72962	7.74483	7.83289	AT1G71695
Chr1	26961614	26962021	8.65821	8.36741	8.61102	8.55171	AT1G71695
Chr1	27039356	27040703	10.031	10.0341	9.93627	9.81978	AT1G71870
Chr1	27044161	27044853	9.17243	9.22942	9.24377	8.7879	AT1G71870
Chr1	27046110	27046637	9.00141	9.04985	8.96217	9.06878	AT1G71880	SUC1
Chr1	27048076	27048846	9.66311	9.65642	9.64341	9.42101	AT1G71880	SUC1
Chr1	27057037	27057368	8.29002	8.30378	8.2009	8.2009	AT1G71890	SUC5
Chr1	27090656	27091840	9.93884	9.81658	9.88493	10.0871	AT1G71970
Chr1	27105599	27107679	10.6291	10.6952	10.7323	10.8982	AT1G72010
Chr1	27175270	27175832	8.81618	8.97082	9.13891	8.8914	AT1G72200
Chr1	27191146	27191704	8.82575	8.77479	8.42836	8.66711	AT1G72240
Chr1	27216923	27217243	8.24793	8.3614	8.12089	8.42417	AT1G72290
Chr1	27224200	27224774	9.15861	9.15355	9.18239	8.98371	AT1G72310	ATL3
Chr1	27258501	27258742	7.70908	7.85175	7.33092	7.33985	AT1G72410
Chr1	27292652	27293214	9.25444	9.35094	9.17991	9.04712	AT1G72490
Chr1	27300985	27301517	9.31515	9.21493	9.31572	9.05325	AT1G72510
Chr1	27361783	27364116	10.9531	10.9039	10.8905	11.2339	AT1G72690
Chr1	27400707	27402856	11.151	11.1394	11.1869	11.3133	AT1G72820
Chr1	27426069	27427486	9.55603	9.57884	9.53089	9.73619	AT1G72880
Chr1	27532538	27533346	9.65553	9.60964	9.62251	9.56367	AT1G73210
Chr1	27595819	27598117	10.4269	10.6191	10.7124	10.8457	AT1G73400
Chr1	27638154	27638695	8.84471	9.07414	9.10558	8.80735	AT1G73500	MKK9
Chr1	27655709	27656527	9.544	9.61793	9.49586	9.30891	AT1G73580
Chr1	27664171	27664964	9.52454	9.63209	9.61195	9.60409	AT1G73600
Chr1	27665464	27666115	9.53625	9.61241	9.54641	9.52209	AT1G73600
Chr1	27711323	27712470	10.7955	10.7292	10.7833	10.577	AT1G73690	CDKD1;1
Chr1	27777470	27778721	9.63072	9.62434	9.6524	9.85798	AT1G73870	COL7
Chr1	27883856	27884087	7.56796	7.28887	7.2738	7.15482	AT1G74160	TRM4
Chr1	27985042	27985483	9.2568	9.27059	9.30492	9.12541	AT1G74458
Chr1	28034514	28036655	10.4003	10.4489	10.2719	10.3998	AT1G74640
Chr1	28043952	28044225	7.68299	7.47573	7.59059	7.5157	AT1G74650	MYB31
Chr1	28050830	28051304	8.54978	8.52356	8.5708	8.66445	AT1G74670	GASA6
Chr1	28084138	28085920	10.0878	10.0908	9.93884	10.1163	AT1G74750
Chr1	28118502	28118978	8.41045	8.3298	8.40621	8.64024	AT1G74840
Chr1	28147710	28147964	8.53625	8.49185	8.46148	8.6515	AT1G74940
Chr1	28176164	28176600	7.97585	8.00141	7.97154	7.78136	AT1G75040	PR5
Chr1	28237066	28238048	10.6074	10.5452	10.6484	10.5071	AT1G75230
Chr1	28239275	28240399	10.4034	10.5744	10.5512	10.6684	AT1G75240	ZHD5
Chr1	28257119	28257755	9.52307	9.61793	9.7719	9.54786	AT1G75300
Chr1	28284614	28285968	10.6865	10.7513	10.7747	10.8879	AT1G75380	BBD1
Chr1	28294175	28294524	8.45224	8.45687	8.5343	8.77231	AT1G75400
Chr1	28303551	28304508	9.39981	9.55603	9.40141	9.6786	AT1G75420
Chr1	28320232	28320772	8.83842	8.6591	8.32531	8.49085	AT1G75450	CKX5
Chr1	28341139	28341932	9.783	9.83289	9.8746	9.68934	AT1G75500	WAT1
Chr1	28357124	28357457	8.72537	8.5812	8.55267	7.38802	AT1G75530
Chr1	28363631	28363967	8.52552	8.34319	8.52943	8.46862	AT1G75540	STH2
Chr1	28378879	28380532	10.7805	10.8961	10.8816	10.9899	AT1G75580	SAUR51
Chr1	28381012	28381460	8.57932	8.57554	8.66356	8.32418	AT1G75590	SAUR52
Chr1	28386995	28387347	8.35535	8.36741	8.5651	8.05257	AT1G75590	SAUR52
Chr1	28391737	28392081	7.98299	7.88722	7.91439	7.83289	AT1G75600
Chr1	28393361	28393731	7.93811	7.80735	7.70217	7.79928	AT1G75600
Chr1	28425102	28426182	9.68781	9.51299	9.6289	10.1743	AT1G75700	HVA22G
Chr1	28432360	28432722	8.42731	8.23002	8.38802	8.12799	AT1G75717
Chr1	28469490	28470190	9.87652	10.0177	9.74777	9.5343	AT1G75830	PDF1.1
Chr1	28495486	28496057	8.96723	8.91139	8.86109	8.86805	AT1G75890
Chr1	28564248	28564734	8.97943	8.81618	8.81618	8.40088	AT1G76130	ATAMY2
Chr1	28634290	28634865	9.14243	9.14466	8.87344	9.24139	AT1G76340	GONST3
Chr1	28675462	28677564	11.3522	11.3079	11.1825	11.177	AT1G76420	NAC368
Chr1	28678143	28678916	9.668	9.55267	9.39607	9.59572	AT1G76430	PHT1;9
Chr1	28699197	28699915	9.68519	9.67485	9.59572	9.59105	AT1G76490	MAD3
Chr1	28701156	28702012	9.31515	9.58778	9.68825	9.50978	AT1G76500	SOB3
Chr1	28731196	28731551	8.78382	8.74315	8.49185	8.43775	AT1G76570	LHCB7
Chr1	28745683	28746964	10.3851	10.4537	10.4413	10.5416	AT1G76600
Chr1	28753426	28754278	9.85175	9.51767	9.50134	9.76197	AT1G76620
Chr1	28754837	28755982	9.70022	9.58261	9.80171	10.1016	AT1G76620
Chr1	28785070	28785381	7.70908	7.91439	7.87344	7.37504	AT1G76705
Chr1	28787445	28788496	9.25857	9.32811	9.19783	9.05325	AT1G76705
Chr1	28814990	28815407	8.06743	8.10198	8.3443	7.98868	AT1G76780
Chr1	28863052	28863567	8.71939	8.87728	8.69349	9.08746	AT1G76880
Chr1	28877534	28879272	10.9863	10.988	10.8844	11.0658	AT1G76890	GT2
Chr1	28880449	28881138	9.44346	9.41838	9.44708	9.82853	AT1G76900	TLP1
Chr1	28888693	28889183	8.82177	8.8986	8.81618	8.79279	AT1G76910
Chr1	28890020	28891169	9.8535	9.89102	9.80574	10.0081	AT1G76920
Chr1	28916016	28917712	10.3632	10.4512	10.4543	10.4658	AT1G76954
Chr1	28929768	28930129	8.33204	8.10198	8.0954	8.08348	AT1G76990	ACR3
Chr1	28968215	28968689	8.27612	8.42731	8.72537	8.43775	AT1G77100
Chr1	28993810	28994731	8.98833	9.27758	9.08481	8.92704	AT1G77150
Chr1	29007860	29008861	9.78974	9.80776	9.63322	9.7402	AT1G77200
Chr1	29184410	29184814	8.69174	8.38262	8.59712	8.62114	AT1G77655
Chr1	29215919	29217041	9.90839	10.1459	10.158	9.68036	AT1G77730
Chr1	29217790	29218091	8.63209	8.7065	8.88493	8.33985	AT1G77740	PIP5K2
Chr1	29225624	29226215	9.29519	9.42469	9.22912	9.00422	AT1G77746
Chr1	29229192	29230267	10.3725	10.4147	10.3778	10.2621	AT1G77750
Chr1	29243442	29243751	8.23002	8.26209	8.11504	7.34651	AT1G77765
Chr1	29324938	29325171	7.44294	7.46352	7.0634	7.41574	AT1G77990	SULTR2;2
Chr1	29327137	29327892	9.51644	9.53382	9.66356	9.395	AT1G78000	SULTR1;2
Chr1	29339753	29340254	8.77149	8.71167	8.66	9.17368	AT1G78020
Chr1	29362511	29363223	9.80171	9.84019	10.0042	9.95238	AT1G78080	WIND1
Chr1	29384685	29385226	9.62571	9.51767	9.45224	9.2503	AT1G78100	AUF1
Chr1	29410358	29410763	8.72707	8.62114	8.81618	8.5708	AT1G78160	PUM7
Chr1	29437621	29437989	8.78136	8.84471	8.88035	8.80735	AT1G78240	TSD2
Chr1	29438640	29440198	10.6099	10.6972	10.643	10.6064	AT1G78240	TSD2
Chr1	29443461	29444420	10.1735	10.0203	10.1684	10.006	AT1G78260
Chr1	29465887	29466466	9.10656	9.14466	9.02929	9.15292	AT1G78310	VQ9
Chr1	29470361	29470564	7.05257	6.96867	6.9571	6.84235	AT1G78320	GSTU23
Chr1	29471934	29472246	7.63844	7.70995	7.44294	7.20945	AT1G78340	GSTU22
Chr1	29497272	29498053	9.62434	9.63027	9.5779	9.64971	AT1G78400
Chr1	29514227	29514446	7.37504	7.28887	7.3443	7.35535	AT1G78440	GA2OX1
Chr1	29514973	29516538	10.1228	10.259	10.2164	10.5589	AT1G78450
Chr1	29755206	29757058	10.9975	10.9261	10.934	11.0612	AT1G79100
Chr1	29803715	29804804	9.39607	9.42469	9.37178	9.54448	AT1G79230	STR1
Chr1	29809509	29809952	8.91289	9.00141	9.15861	8.78054	AT1G79250	AGC1.7
Chr1	29874663	29874893	7.70217	7.70995	7.79442	7.61287	AT1G79420
Chr1	29880850	29881198	7.47573	7.82496	7.56224	7.05121	AT1G79430	WDY
Chr1	29948924	29949803	9.72707	9.53382	9.6711	9.52454	AT1G79590	SYP52
Chr1	30113891	30115435	10.4873	10.263	10.1186	9.96217	AT1G80050	PHT1.1
Chr1	30152957	30153310	8.65821	8.55171	8.55938	8.51274	AT1G80160	GLYI7
Chr1	30190008	30190816	10.1968	10.3939	10.2963	10.1636	AT1G80300	NTT1
Chr1	30220213	30220488	8.13699	8.11764	8.19476	8.0348	AT1G80390	IAA15
Chr1	30223949	30225253	9.88912	10.0112	9.95529	9.93866	AT1G80400
Chr1	30250129	30250873	9.00141	9.07414	9.2009	9.23781	AT1G80460	NHO1
Chr1	30294541	30294802	7.25267	7.34207	7.10198	6.85798	AT1G80580
Chr1	30307449	30307784	8.67684	8.49835	8.49685	8.33985	AT1G80620
Chr1	30338599	30339229	8.57932	8.6865	8.54689	8.93884	AT1G80730	ZFP1
Chr1	30353398	30353926	8.66445	8.58496	8.26092	8.25621	AT1G80770	PDE318
Chr1	30377388	30378640	9.99894	9.99647	9.66044	9.69436	AT1G80831
Chr1	30380449	30380807	8.38154	8.38262	8.58543	7.99577	AT1G80840	WRKY40
Chr2	15352	15566	6.08481	6.09011	6.14975	5.69	AT2G01023
Chr2	24446	24650	6.00843	6.32643	6.61287	5.93664	AT2G01023
Chr2	25048	25378	4.91886	5.37504	5.38802	5.45943	AT2G01023
Chr2	43161	43648	7.06609	7.20945	7.61655	6.64024	AT2G01050
Chr2	47062	48671	9.71553	9.85953	10.0293	9.24793	AT2G01050
Chr2	49562	49763	5.47573	5.87344	5.59991	5.93664	AT2G01050
Chr2	61596	62331	8.50383	8.61563	8.83842	7.88111	AT2G01050
Chr2	96382	98085	10.6994	10.7787	10.8297	10.8484	AT2G01140	PDE345
Chr2	113026	113466	8.43045	8.39553	8.44812	8.50084	AT2G01190	PDE331
Chr2	130872	131438	8.87805	8.98371	8.97441	8.95638	AT2G01240
Chr2	186779	187134	8.12928	8.18115	8.24436	8.06743	AT2G01430	HB17
Chr2	204871	205128	7.48985	7.30378	7.60733	7.35535	AT2G01460
Chr2	253966	254166	7.33092	7.42626	7.2384	7.13186	AT2G01560
Chr2	257319	259454	11.2633	11.3798	11.2219	11.365	AT2G01570	RGA1
Chr2	261278	262068	9.94453	9.89728	9.8449	9.94618	AT2G01570	RGA1
Chr2	262938	263714	9.56843	9.40141	9.55507	9.81458	AT2G01580
Chr2	304124	306623	10.8303	10.7833	10.6939	10.9647	AT2G01680
Chr2	351025	351243	7.10591	6.86264	7.03617	6.98868	AT2G01810
Chr2	372136	373583	9.85953	9.81658	9.71038	9.68475	AT2G01830	WOL1
Chr2	381575	381903	8.36741	8.44398	8.25503	8.40088	AT2G01850	XTH27
Chr2	383083	384435	10.8792	10.9082	11.0451	10.7269	AT2G01850	XTH27
Chr2	436383	436925	9.42941	9.52943	9.31967	8.75989	AT2G01940	SGR5
Chr2	437519	439522	11.0284	10.9977	10.9732	10.9589	AT2G01950	VH1
Chr2	445306	445533	7.24793	7.54303	7.31967	6.86728	AT2G01950	VH1
Chr2	464075	464606	8.52943	8.46913	8.52454	8.42731	AT2G01990
Chr2	484344	484576	6.94544	6.84862	6.54882	6.73132	AT2G02030
Chr2	503831	504216	8.20701	8.37613	8.33762	8.19599	AT2G02070	IDD5
Chr2	511843	512191	7.81057	7.94398	8.18859	8.21067	AT2G02070	IDD5
Chr2	540986	541286	7.41996	7.33092	6.87958	6.69697	AT2G02130	PDF2.3
Chr2	559680	560824	9.40567	9.46301	9.62251	9.45173	AT2G02180	TOM3
Chr2	615708	615973	7.47978	7.39232	7.3072	7.20945	AT2G02340	PP2-B8
Chr2	640557	641040	8.28656	8.14657	8.17493	8.44087	AT2G02440
Chr2	641518	641892	7.78136	7.97154	7.97154	7.96723	AT2G02440
Chr2	656581	656991	7.96145	8.02029	8.03892	8.12412	AT2G02480	STI
Chr2	681275	681605	8.65642	8.59619	8.82416	8.52258	AT2G02540	ZHD3
Chr2	714318	715059	9.16176	9.35425	9.24377	9.27845	AT2G02620
Chr2	720113	720731	9.45866	9.34041	9.29692	9.40833	AT2G02630
Chr2	803483	803776	7.78627	7.64566	7.79442	7.85953	AT2G02810	UTR1
Chr2	809508	811342	9.78974	10.0471	9.84941	10.144	AT2G02820	MYB88
Chr2	816744	817125	7.60363	8.05393	7.77808	7.63662	AT2G02835
Chr2	817900	818591	8.66	8.78382	8.79523	8.81698	AT2G02835
Chr2	832350	833948	10.4301	10.3036	10.3548	10.2095	AT2G02860	SUT2
Chr2	857840	858317	8.50184	8.39553	8.20701	8.75405	AT2G02955	MEE12
Chr2	891475	891869	7.93517	8.07682	8.22521	7.88111	AT2G03040
Chr2	920327	920772	8.14975	8.37613	8.35535	8.17991	AT2G03090	EXPA15
Chr2	924332	924616	7.6865	7.64566	7.74483	7.78136	AT2G03090	EXPA15
Chr2	1017956	1018840	10.2513	10.2606	10.3778	10.3305	AT2G03340	WRKY3
Chr2	1075308	1075745	8.19229	8.19476	8.08746	7.56796	AT2G03550
Chr2	1082534	1083423	8.24793	8.41257	8.53916	8.7879	AT2G03565
Chr2	1111091	1111391	7.76818	7.9542	7.70217	7.81458	AT2G03667
Chr2	1124096	1125439	10.2536	10.34	10.4717	10.204	AT2G03690
Chr2	1147138	1147693	8.51274	8.33651	8.36632	8.64024	AT2G03750
Chr2	1159479	1160131	9.09935	9.10918	9.10852	9.23601	AT2G03810
Chr2	1176774	1177072	7.71768	7.7364	7.24793	7.43671	AT2G03850
Chr2	1255355	1256935	10.0279	10.2266	10.2318	9.58778	AT2G03980
Chr2	1381667	1383078	9.61379	9.61471	9.54641	9.8321	AT2G04115
Chr2	1389425	1392280	11.0154	11.1049	11.082	10.679	AT2G04115
Chr2	1435405	1435821	7.78627	8.13314	8.12799	7.57554	AT2G04190
Chr2	1467160	1467942	8.84078	8.76984	8.89671	9.14784	AT2G04240	XERICO
Chr2	1528409	1528878	8.02237	8.00983	7.83289	8.02514	AT2G04395
Chr2	1556810	1557602	8.97943	9.09935	8.92852	8.93884	AT2G04480
Chr2	1571795	1572368	8.64295	8.67066	8.41045	8.37178	AT2G04515
Chr2	1642638	1643103	9.14243	9.17368	9.10263	9.35755	AT2G04690
Chr2	1669309	1669599	7.59805	7.70995	7.56224	7.34651	AT2G04750
Chr2	1780946	1781594	8.51076	8.52356	8.37178	8.62845	AT2G05050
Chr2	1788151	1788758	8.38478	8.17493	8.30378	8.45327	AT2G05050
Chr2	2023936	2024504	8.12218	8.49835	8.27263	8.27263	AT2G05520	GRP3
Chr2	2060180	2060559	14.7213	14.8591	14.8591	14.8591	AT2G05580
Chr2	2273450	2273967	8.33985	8.15355	8.28656	8.16239	AT2G05920
Chr2	2282448	2282790	14.3732	14.3236	14.5034	14.239	AT2G05940	RIPK
Chr2	2283916	2284182	7.16491	7.37938	7.36632	7.08746	AT2G05940	RIPK
Chr2	2291451	2291851	7.98299	8.06743	7.7364	8.00843	AT2G05940	RIPK
Chr2	2330657	2331849	9.58965	9.62434	9.62251	9.99365	AT2G06005	FIP1
Chr2	2358832	2359186	7.5216	7.66888	7.84078	7.50978	AT2G06050	OPR3
Chr2	2424929	2425456	8.78953	8.71167	8.81938	8.60084	AT2G06200	GRF6
Chr2	2427116	2428250	10.3707	10.3748	10.3689	9.99894	AT2G06200	GRF6
Chr2	2501461	2501741	4.5157	4.18982	4.65821	4.44294	AT2G06420
Chr2	2707451	2708709	5.22882	5.67243	5.01123	4.78136	AT2G06845
Chr2	2737635	2738287	8.83842	9.07012	8.88874	8.79928	AT2G06845
Chr2	2762261	2762629	8.33092	8.17493	8.39446	8.22641	AT2G06850	XTH4
Chr2	2841866	2842309	8.00843	8.19476	7.84078	7.97154	AT2G06925	PLA2-ALPHA
Chr2	2858642	2859106	8.14975	8.18859	8.30378	8.35645	AT2G06960
Chr2	2863361	2863958	8.62114	8.52356	8.63934	8.66445	AT2G06960
Chr2	2938114	2938901	18.0156	18.0156	18.0156	18.1481	AT2G07050	CAS1
Chr2	2979701	2979961	7.20945	7.12928	7.43567	7.07146	AT2G07180
Chr2	3066086	3066367	5.94251	6.224	6.44294	5.93664	AT2G07363
Chr2	3086235	3089098	11.1175	11.14	11.2321	10.7106	AT2G07440
Chr2	3095846	3096371	8.23002	8.39553	8.61102	7.97728	AT2G07440
Chr2	3098028	3098751	9.04234	9.20701	9.1453	8.52258	AT2G07440
Chr2	3099447	3099828	7.85175	8.13314	8.2503	7.53722	AT2G07440
Chr2	3103977	3105558	10.115	10.2656	10.1421	9.80171	AT2G07440
Chr2	3106278	3106597	7.47978	7.54303	7.75822	7.07682	AT2G07440
Chr2	3186714	3187291	16.1035	16.2915	16.4633	15.9269	AT2G07560	HA6
Chr2	3187814	3189920	18.2613	18.1481	18.1481	18.499	AT2G07560	HA6
Chr2	3217073	3217449	12.1097	12.4043	12.3577	11.9561	AT2G07640
Chr2	3506203	3509730	18.1481	18.2613	18.499	17.6852	AT2G07741
Chr2	3548025	3549917	9.65195	9.87383	9.90764	9.19537	AT2G07690	MCM5
Chr2	3550477	3550681	3.84549	4.53916	3.96578	3.56986	AT2G07690	MCM5
Chr2	3551525	3551904	3.80735	3.97728	4.40939	3.56986	AT2G07690	MCM5
Chr2	3605648	3607899	13.0509	12.6456	12.5873	12.9185	AT2G07981
Chr2	3660658	3661704	7.98868	8.13955	8.17493	7.54496	AT2G09388
Chr2	3662311	3664780	10.4294	10.3375	10.5416	9.83368	AT2G09388
Chr2	3672489	3673026	8.57932	8.55651	8.21675	8.69697	AT2G09388
Chr2	3712576	3715000	9.49035	9.51521	9.62251	8.82972	AT2G09840
Chr2	3715543	3715933	6.91886	6.9571	7.15735	6.45533	AT2G09840
Chr2	3716442	3716697	6.59059	6.30378	6.58684	6.30378	AT2G09840
Chr2	3717966	3718941	12.0049	12.3863	12.3863	11.2566	AT2G09840
Chr2	3719545	3719869	6.07146	6.12412	6.0634	6.17742	AT2G09840
Chr2	3782049	3782602	8.58496	8.48583	8.54689	8.50879	AT2G09990
Chr2	3789215	3789728	8.04712	8.27146	8.36632	7.71253	AT2G10014
Chr2	3853104	3853878	8.59712	8.76321	8.74903	8.239	AT2G10020
Chr2	3948592	3948832	4.42626	4.42626	5.20945	3.97728	AT2G10260
Chr2	3950649	3952032	9.98264	10.138	10.3236	9.57554	AT2G10260
Chr2	3952572	3952785	7.23362	7.34207	7.65105	6.87958	AT2G10260
Chr2	3954522	3956422	6.74147	6.76487	6.98868	6.50383	AT2G10260
Chr2	3963957	3966341	11.3133	11.3961	11.3527	10.9838	AT2G10340
Chr2	3985884	3986336	8.25621	8.52356	8.33762	8.36085	AT2G10340
Chr2	4005796	4007448	9.87306	9.90727	9.83329	9.88226	AT2G10440
Chr2	4129297	4130679	13.9803	14.1586	14.3529	13.4173	AT2G10602
Chr2	4142378	4142875	8.48684	8.52356	8.62845	8.42417	AT2G10608
Chr2	4186341	4186738	3.35755	3.33985	3.83289	3.82018	AT2G10608
Chr2	4187920	4188562	5.09803	5.32643	5.69	5.74819	AT2G10608
Chr2	4193309	4193583	3.97728	4.12928	4.40939	4.53916	AT2G10608
Chr2	4215455	4215722	7.48985	7.66	7.33092	6.80413	AT2G10608
Chr2	4220863	4221309	8.28425	8.40621	8.31515	8.05528	AT2G10608
Chr2	4223123	4224680	10.1408	9.97692	9.86689	9.45943	AT2G10608
Chr2	4226253	4226645	7.85953	7.85953	7.76818	7.04166	AT2G10920
Chr2	4238142	4238609	7.81858	8.13955	8.16742	7.19967	AT2G10920
Chr2	4239600	4239837	6.16491	6.03892	6.50581	6.12412	AT2G10920
Chr2	4241657	4241862	6.19722	6.03892	6.34873	6.10852	AT2G10920
Chr2	4242674	4242963	6.31741	5.93958	6.58684	6.13443	AT2G10920
Chr2	4313673	4314374	8.47675	8.45687	8.50184	8.87728	AT2G10940
Chr2	4352335	4352672	7.70908	8.11764	7.77808	8.21067	AT2G11005
Chr2	4415944	4418072	10.8593	10.7292	10.7474	10.6587	AT2G11200
Chr2	4418305	4418701	8.00141	8.04712	8.0607	7.81458	AT2G11200
Chr2	4477280	4477904	8.5343	8.62114	8.69697	8.76736	AT2G11270
Chr2	4607324	4607708	7.17243	7.17243	7.71081	7.12283	AT2G11520	CRCK3
Chr2	4696409	4698106	7.05257	7.46352	7.61655	6.98868	AT2G11651
Chr2	4698970	4699331	4.42626	4.53916	3.64386	4.2854	AT2G11651
Chr2	4760702	4761268	8.29002	8.54689	8.42836	8.28193	AT2G11810	MGDC
Chr2	4799564	4800013	8.56033	8.51175	8.5812	8.62114	AT2G11890	TTM3
Chr2	4843905	4844301	14.6698	15.0015	14.9503	14.9503	AT2G11910
Chr2	4912533	4912913	6.45943	6.37721	6.74147	6.32418	AT2G12280
Chr2	4935984	4936328	5.58496	6.00562	5.76155	5.53916	AT2G12290
Chr2	4950952	4951606	8.33204	8.52356	8.5708	7.9542	AT2G12290
Chr2	4952170	4952447	7.10591	7.22159	7.25974	6.78463	AT2G12290
Chr2	4956058	4957597	9.62799	9.72024	9.95238	9.37232	AT2G12290
Chr2	5018785	5019009	7.22641	7.46352	6.89785	7.10591	AT2G12405
Chr2	5052739	5053398	9.25857	9.38073	9.30264	9.40833	AT2G12462
Chr2	5198344	5200617	9.85526	9.89463	9.98868	9.43359	AT2G12646
Chr2	5201206	5201784	6.74147	6.82655	7.17243	6.70736	AT2G12646
Chr2	5203064	5205886	9.57365	9.74693	9.81298	9.12218	AT2G12646
Chr2	5214357	5214980	8.60825	8.61102	8.58543	8.62114	AT2G12646
Chr2	5411950	5412750	8.47877	8.73217	8.77479	8.14848	AT2G13125
Chr2	5420720	5420988	7.57554	7.28887	7.09011	7.28077	AT2G13126
Chr2	5430892	5431332	13.7377	14.0309	14.0309	13.9095	AT2G13150
Chr2	5823503	5823745	7.29692	7.25974	7.22641	6.87958	AT2G13895
Chr2	5836810	5837597	8.45533	8.6591	8.38154	8.58214	AT2G13900
Chr2	5840264	5840556	7.57365	7.50978	7.61655	7.38802	AT2G13900
Chr2	5852489	5854144	10.3707	10.5369	10.5237	10.1075	AT2G13950
Chr2	5864591	5865775	9.33148	9.5073	9.41098	9.42312	AT2G13980
Chr2	5923864	5924431	8.51076	8.44398	8.61102	9.08215	AT2G14080
Chr2	6025642	6026378	9.33818	9.38478	9.39607	8.96073	AT2G14210	ANR1
Chr2	6181164	6181752	8.86496	8.88111	8.7879	8.81698	AT2G14520
Chr2	6345268	6346845	10.4424	10.4314	10.2499	10.1456	AT2G14800
Chr2	6347537	6347788	7.02237	7.04166	6.63662	6.94837	AT2G14800
Chr2	6423975	6424274	7.33874	7.2738	7.35535	6.82972	AT2G14920	ST4A
Chr2	6448902	6449128	7.22159	7.12928	7.44294	6.78136	AT2G14960	GH3.1
Chr2	6455487	6455812	14.2932	14.6698	14.1586	14.7213	AT2G14960	GH3.1
Chr2	6512648	6512933	7.33874	7.17243	6.98868	6.90087	AT2G15042
Chr2	6529605	6529884	7.19476	7.54303	7.35535	6.96867	AT2G15080	RLP19
Chr2	6531805	6532071	7.39446	7.61102	7.59805	6.91289	AT2G15080	RLP19
Chr2	6539791	6540291	8.2131	8.23002	8.46761	8.73894	AT2G15090	KCS8
Chr2	6546938	6548308	10.116	10.0634	9.90764	10.1351	AT2G15090	KCS8
Chr2	6558785	6559291	8.14338	8.17493	7.87344	7.76321	AT2G15110
Chr2	6563200	6563583	7.74483	7.66	7.70217	7.76818	AT2G15130
Chr2	6740986	6741522	8.62662	8.59619	8.46148	8.04029	AT2G15440
Chr2	6819966	6820461	7.97154	8.02791	8.17493	7.33985	AT2G15640
Chr2	6823342	6823642	7.66888	7.94398	7.82496	7.20945	AT2G15660	AGL95
Chr2	6864424	6864797	7.69523	7.75822	7.40301	7.49985	AT2G15760
Chr2	6917521	6918054	8.56033	8.52943	8.51865	8.65553	AT2G15880
Chr2	7006094	7006743	8.23482	8.68036	8.41521	7.99577	AT2G16130	PMT2
Chr2	7007983	7008297	9.1671	9.74987	9.96036	8.87344	AT2G16130	PMT2
Chr2	7044575	7044899	7.94691	8.24317	8.16742	8.23002	AT2G16250
Chr2	7125079	7126533	10.1816	10.2866	10.2456	10.4538	AT2G16430	PAP10
Chr2	7187682	7188435	9.39071	9.55027	9.41257	9.44398	AT2G16580	SAUR8
Chr2	7229410	7230555	9.01053	9.01681	8.93221	9.3443	AT2G16676
Chr2	7238972	7240339	9.99347	10.0231	9.85953	10.1041	AT2G16700	ATADF5
Chr2	7254476	7254759	7.56796	7.37938	7.3072	7.58496	AT2G16720	MYB7
Chr2	7259737	7261168	10.0891	9.95238	9.97388	10.2195	AT2G16720	MYB7
Chr2	7320747	7321322	8.59712	8.4818	8.51865	8.06205	AT2G16890
Chr2	7405604	7405915	7.48985	7.61102	7.88111	7.48583	AT2G17040	NAC036
Chr2	7427182	7427389	7.15735	6.55459	6.54882	6.96867	AT2G17070
Chr2	7493340	7495067	10.2095	10.2052	10.0166	10.3041	AT2G17230	EXL5
Chr2	7540899	7541261	7.59805	7.66888	7.67772	7.81458	AT2G17340
Chr2	7596205	7597826	9.96939	9.93811	9.78279	9.83684	AT2G17480	MLO8
Chr2	7603005	7603998	9.20182	9.07414	8.91064	9.41943	AT2G17500
Chr2	7701050	7701600	8.2396	8.35094	8.61976	8.69349	AT2G17723
Chr2	7718843	7719410	9.14784	9.54738	9.38208	8.76736	AT2G17770	FDP
Chr2	7720868	7721205	8.33092	8.5708	8.5812	8.13314	AT2G17770	FDP
Chr2	7804544	7804986	7.89633	7.87652	7.78627	7.82496	AT2G17940
Chr2	7806907	7807174	7.43254	7.68299	7.60733	7.49185	AT2G17950	WUS1
Chr2	7816172	7816831	8.44605	8.35645	8.5651	8.78382	AT2G17960
Chr2	7831298	7831798	8.67154	8.61102	8.80009	8.92258	AT2G18010	SAUR10
Chr2	7862565	7862999	8.12218	8.30378	8.02791	8.04712	AT2G18090
Chr2	7896415	7898602	10.5608	10.6191	10.4841	10.9493	AT2G18160	GBF5
Chr2	7901140	7901613	8.88035	8.83684	8.80332	8.53722	AT2G18160	GBF5
Chr2	7943591	7943978	7.84078	7.7364	7.65105	8.11504	AT2G18260	SYP112
Chr2	7951294	7951589	7.78953	7.87652	7.75322	7.74315	AT2G18290	EMB2783
Chr2	7957863	7958177	8.10852	8.10198	8.02791	7.50978	AT2G18320
Chr2	7960173	7960757	14.5972	14.9503	15.0015	14.3732	AT2G18328	RL4
Chr2	7994760	7995807	9.94105	9.92407	9.81298	9.95238	AT2G18420
Chr2	8037006	8037461	8.49885	8.54689	8.47675	8.42417	AT2G18520
Chr2	8048726	8049046	8.10983	8.10852	8.01542	7.74315	AT2G18550	HB21
Chr2	8053108	8054399	9.91588	9.94581	9.99894	10.2387	AT2G18550	HB21
Chr2	8105275	8106703	9.91849	9.98406	9.95347	10.2372	AT2G18700	TPS11
Chr2	8210067	8211869	10.2397	10.2533	10.1943	10.2018	AT2G18950	VTE2
Chr2	8215283	8216727	10.2291	10.2932	10.3041	10.3576	AT2G18960	PMA
Chr2	8232158	8233227	9.2703	9.39821	9.46608	9.61471	AT2G18980
Chr2	8237753	8238575	8.8321	8.77972	8.71167	8.80332	AT2G18990	TXND9
Chr2	8276976	8277635	8.81778	8.93884	8.90689	8.98939	AT2G19110	HMA4
Chr2	8410050	8410295	12.9707	13.0509	13.1421	12.6959	AT2G19410
Chr2	8534246	8535047	9.13443	9.0921	9.07882	9.04712	AT2G19800	MIOX2
Chr2	8541344	8542790	9.47523	9.42836	9.40833	9.86631	AT2G19802
Chr2	8543602	8544843	10.061	10.2411	10.2677	10.3756	AT2G19802
Chr2	8566975	8567798	9.27438	9.21067	9.3326	9.52209	AT2G19850
Chr2	8579517	8580081	8.57932	8.64746	8.42417	8.58214	AT2G19880
Chr2	8657021	8657610	8.50383	8.5651	8.68036	8.60084	AT2G20060
Chr2	8673416	8673862	8.62114	8.37613	8.27263	8.34319	AT2G20100
Chr2	8682188	8682795	9.11504	9.35755	9.10852	8.90388	AT2G20110
Chr2	8710226	8711899	9.70779	9.84843	9.84941	10.0227	AT2G20180	PIL5
Chr2	8732481	8732993	8.69697	8.42731	8.08082	8.13314	AT2G20240	TRM17
Chr2	8851773	8852338	9.02445	8.71167	8.85409	8.79928	AT2G20562
Chr2	8852898	8854135	9.66933	9.69566	9.66356	9.93627	AT2G20570	GPRI1
Chr2	8984517	8985071	8.36741	8.44398	8.55267	8.48382	AT2G20880	ERF53
Chr2	9023416	9023713	7.32643	7.42626	7.25974	7.37938	AT2G21030
Chr2	9087792	9088303	8.20945	8.44398	8.28077	7.67772	AT2G21220	SAUR12
Chr2	9099967	9100499	8.69697	8.72622	8.77066	8.81698	AT2G21237
Chr2	9233071	9234341	9.55962	9.68475	9.64341	9.8496	AT2G21560
Chr2	9261145	9261552	7.85487	7.99435	8.1472	8.31515	AT2G21650	RSM1
Chr2	9370436	9370667	7.25267	7.07682	6.71596	6.93074	AT2G22010	RKP
Chr2	9404830	9405225	7.85175	7.70995	7.80171	8.05257	AT2G22125	POM2
Chr2	9439070	9439343	7.37938	7.28887	7.40301	6.86728	AT2G22190	TPPE
Chr2	9456550	9457418	9.11504	9.22279	9.24971	9.63163	AT2G22241
Chr2	9511277	9512281	10.0578	9.99382	10.2095	10.4051	AT2G22420
Chr2	9520614	9521275	10.0637	10.4089	10.5302	10.1861	AT2G22426
Chr2	9522009	9522399	9.00843	9.11894	9.20701	9.05867	AT2G22426
Chr2	9522993	9523385	8.74315	8.96723	9.08481	8.93884	AT2G22430	HB6
Chr2	9550010	9551018	9.09935	9.16554	9.25503	9.25207	AT2G22480	PFK5
Chr2	9552711	9553090	8.54496	8.48583	8.74399	8.72537	AT2G22490	CYCD2;1
Chr2	9559798	9560351	9.2568	9.37178	9.21856	9.12541	AT2G22490	CYCD2;1
Chr2	9561395	9561876	8.7879	8.74735	8.68036	8.66	AT2G22500	UCP5
Chr2	9565452	9566494	9.54448	9.60733	9.57365	9.54448	AT2G22500	UCP5
Chr2	9568390	9569017	9.63458	9.48432	9.45224	9.3443	AT2G22510
Chr2	9615132	9616761	10.0192	10.0046	9.80171	10.2174	AT2G22630	AGL17
Chr2	9642441	9643104	10.0816	10.2932	10.3117	10.1331	AT2G22680	WAVH1
Chr2	9643644	9644058	8.37829	8.52943	8.65195	8.45738	AT2G22680	WAVH1
Chr2	9675764	9676273	8.15482	7.93517	8.16239	8.28193	AT2G22760
Chr2	9679915	9680490	8.38154	8.3614	8.41045	8.47675	AT2G22760
Chr2	9693231	9693641	8.27263	8.42731	8.32531	8.35645	AT2G22780	PMDH1
Chr2	9710362	9710856	8.94398	9.0546	9.00457	8.99859	AT2G22805
Chr2	9713592	9713880	7.47573	7.55267	7.3443	7.43671	AT2G22807
Chr2	9784570	9785087	8.49885	7.93517	8.12799	8.54689	AT2G22990	SNG1
Chr2	9795906	9796131	7.2384	6.96867	6.89785	7.20945	AT2G23010	SCPL9
Chr2	9819649	9820054	8.38478	8.46352	8.38154	8.14338	AT2G23067
Chr2	9868716	9869049	7.92778	8.24911	8.0954	8.01402	AT2G23171
Chr2	9872653	9874947	10.6211	10.6477	10.7417	10.7547	AT2G23180	CYP96A1
Chr2	9907779	9909856	10.2697	10.3375	10.3058	10.3877	AT2G23290	MYB70
Chr2	9920423	9920868	8.69957	8.79442	8.62845	8.70131	AT2G23310	ATRER1C1
Chr2	9921995	9922346	8.42731	8.48583	8.59246	8.239	AT2G23320	WRKY15
Chr2	9923699	9923925	7.75489	7.81538	7.72792	7.77479	AT2G23320	WRKY15
Chr2	9932609	9933421	10.1832	10.1128	10.213	10.0624	AT2G23340	DEAR3
Chr2	9936722	9937137	8.45738	8.46352	8.37178	8.45738	AT2G23340	DEAR3
Chr2	9970500	9970743	7.37938	7.34207	7.48784	7.44501	AT2G23420	NAPRT2
Chr2	9981332	9981621	7.94251	8.05393	7.99577	7.53722	AT2G23440
Chr2	9992832	9993233	8.33092	8.34319	8.44812	8.3966	AT2G23450
Chr2	10009676	10010032	7.37938	7.42626	7.5411	7.59805	AT2G23510	SDT
Chr2	10051528	10051902	8.15987	8.14657	7.98868	7.68299	AT2G23620	MES1
Chr2	10069235	10069533	8.17742	8.12541	8.10852	7.76321	AT2G23690
Chr2	10073364	10075172	10.7138	10.6096	10.4622	10.5481	AT2G23690
Chr2	10083621	10084560	9.49235	9.52943	9.44398	9.68934	AT2G23700
Chr2	10093634	10094180	8.53916	8.69697	8.51865	8.49085	AT2G23740	SUVR5
Chr2	10095382	10095632	7.35094	7.14466	7.00282	6.98299	AT2G23740	SUVR5
Chr2	10115530	10115874	7.91439	8.00141	8.0607	8.07815	AT2G23760	SAW2
Chr2	10167133	10167529	7.62205	7.37938	7.59805	7.31288	AT2G23890
Chr2	10190054	10191877	10.7467	10.6014	10.5253	10.5253	AT2G23950
Chr2	10271088	10271688	8.51274	8.58496	8.7402	8.32418	AT2G24150	HHP3
Chr2	10272327	10272683	8.03755	7.66888	7.97154	7.82177	AT2G24170
Chr2	10297800	10298922	9.28309	9.46862	9.44966	9.68934	AT2G24220	PUP5
Chr2	10307923	10308482	8.82893	8.62845	8.80735	8.66711	AT2G24240
Chr2	10440326	10440882	9.20457	9.21493	9.2703	9.21371	AT2G24570	WRKY17
Chr2	10470205	10470619	13.6824	13.9803	13.9095	14.3529	AT2G24625
Chr2	10534593	10534957	7.83605	7.80735	7.65105	7.46557	AT2G24740	SUVH8
Chr2	10544397	10544746	7.2738	7.09276	7.35535	7.07682	AT2G24740	SUVH8
Chr2	10549395	10550204	8.82416	8.59199	8.64746	8.72877	AT2G24762	GDU4
Chr2	10556557	10556868	7.50978	7.40514	7.41574	7.17243	AT2G24762	GDU4
Chr2	10561360	10561804	8.54206	8.6591	8.66356	8.46148	AT2G24765	ATARL1
Chr2	10686490	10686929	8.19229	8.10852	8.0954	7.99577	AT2G25110	SDF2
Chr2	10936201	10937153	9.58026	9.36851	9.32474	9.61471	AT2G25685	SCRL17
Chr2	10944877	10945532	9.3603	9.40141	9.58496	9.11699	AT2G25697
Chr2	11005636	11005852	6.93664	6.89785	7.2384	6.88874	AT2G25800
Chr2	11048678	11048993	7.97585	7.98868	7.94105	7.48583	AT2G25910
Chr2	11057877	11058132	7.2384	7.53138	7.40301	7.26209	AT2G25930	PYK20
Chr2	11115449	11116159	8.81778	8.77972	8.69697	9.0396	AT2G26080	GLDP2
Chr2	11145012	11146419	10.1456	10.1941	10.1137	10.1923	AT2G26180	IQD6
Chr2	11175646	11177007	9.60594	9.58778	9.76404	10.1128	AT2G26260	AT3BETAHSD%2FD2
Chr2	11271096	11272705	10.2744	10.2547	10.2189	10.3767	AT2G26500
Chr2	11308225	11308433	7.18239	7.20945	7.22641	7.0607	AT2G26580	YAB5
Chr2	11353897	11354493	8.94837	8.7364	8.75405	8.69349	AT2G26690	NPF6.2
Chr2	11358963	11359687	9.46811	9.52943	9.50656	9.22581	AT2G26695
Chr2	11374267	11374979	8.97728	9.16176	9.09869	9.26737	AT2G26710	CYP734A1
Chr2	11385862	11386423	9.30805	9.43567	9.40567	9.2009	AT2G26720
Chr2	11644036	11644419	8.37178	8.67507	8.64386	8.34319	AT2G27220	BLH5
Chr2	11645316	11645670	8.65195	8.5651	8.62845	8.26209	AT2G27229
Chr2	11647507	11648255	9.76072	9.77355	9.87709	9.72962	AT2G27229
Chr2	11663359	11663660	7.60733	7.50978	7.41574	7.64386	AT2G27250	CLV3
Chr2	11718219	11719267	8.96217	8.94837	8.98513	8.91886	AT2G27385
Chr2	11722329	11722673	7.94837	7.96434	8.10852	7.86573	AT2G27402
Chr2	11771373	11771864	8.15987	8.57554	8.50184	8.41363	AT2G27550	ATC
Chr2	11807011	11807363	8.13314	8.07682	7.77808	7.5157	AT2G27680
Chr2	11829130	11830048	9.67904	9.79259	9.71939	10.1277	AT2G27770
Chr2	11839497	11839848	7.90238	7.9542	8.18859	7.97154	AT2G27775
Chr2	11890591	11890951	8.14975	8.07682	8.2009	7.72792	AT2G27920	SCPL51
Chr2	11908407	11908826	8.33651	8.51767	8.47168	8.28193	AT2G27960	CKS1AT
Chr2	11940689	11941415	8.98655	8.97082	8.95274	9.2009	AT2G28050
Chr2	11946565	11948137	10.6658	10.5964	10.5311	10.6924	AT2G28060
Chr2	11954824	11955290	8.5708	8.43879	8.29232	8.43045	AT2G28070	ABCG3
Chr2	11964855	11965143	7.82655	7.76818	7.7211	7.62571	AT2G28080
Chr2	11967322	11967745	8.47371	8.5708	8.42417	8.09803	AT2G28085	SAUR42
Chr2	11980807	11981052	7.67772	7.50978	7.41574	7.33092	AT2G28110	IRX7
Chr2	11996143	11996590	8.35755	8.40088	8.11504	8.11504	AT2G28140
Chr2	11997392	11997744	8.23362	8.16742	8.15482	8.09408	AT2G28150
Chr2	12017544	12018916	9.72707	9.64341	9.54786	9.79279	AT2G28190	CZSOD2
Chr2	12075304	12075553	7.48583	6.84862	7.21189	6.82018	AT2G28305	LOG1
Chr2	12076450	12077403	9.68212	9.56772	9.47269	9.69675	AT2G28305	LOG1
Chr2	12091150	12091704	8.32755	8.40621	8.3208	8.65553	AT2G28315
Chr2	12107211	12108570	10.314	10.5369	10.4336	10.4025	AT2G28340	GATA13
Chr2	12109534	12109847	8.41891	8.50482	8.72537	8.41363	AT2G28350	ARF10
Chr2	12111222	12111656	9.00422	9.26737	9.12218	9.13891	AT2G28350	ARF10
Chr2	12117053	12118059	9.26209	9.22942	9.37178	9.33818	AT2G28355	LCR5
Chr2	12123182	12124146	9.69479	9.76197	9.93111	9.70304	AT2G28355	LCR5
Chr2	12137559	12138046	8.44605	8.43879	8.51865	8.51767	AT2G28380	DRB2
Chr2	12145327	12146018	9.04234	8.91886	9.27438	9.39821	AT2G28390
Chr2	12151844	12152924	10.2312	10.2082	10.424	10.3443	AT2G28405	LCR32
Chr2	12181894	12182146	7.53138	7.59059	7.68475	7.47573	AT2G28490
Chr2	12197199	12197771	8.84941	8.80413	8.47168	8.55746	AT2G28507
Chr2	12198727	12199059	7.87652	8.02791	7.80896	7.39446	AT2G28510
Chr2	12201905	12202143	8.03067	8.29002	8.10852	7.82496	AT2G28510
Chr2	12202699	12202962	8.00141	8.32193	8.08746	7.85953	AT2G28510
Chr2	12204634	12206145	10.548	10.7249	10.5978	10.2342	AT2G28520	VHA-A1
Chr2	12207816	12208050	7.57365	7.39232	6.94544	7.23002	AT2G28520	VHA-A1
Chr2	12223913	12224508	8.65821	8.38802	8.40621	8.41045	AT2G28550	TOE1
Chr2	12231738	12232125	8.82575	8.51175	8.10852	7.9542	AT2G28550	TOE1
Chr2	12232651	12233260	9.58918	9.55603	9.42101	9.31967	AT2G28550	TOE1
Chr2	12233993	12234626	9.29864	9.21067	9.13699	9.23601	AT2G28560	RAD51B
Chr2	12257411	12257785	8.55171	8.59619	8.55938	7.74987	AT2G28605
Chr2	12259318	12259660	8.29692	8.13955	8.78382	8.52943	AT2G28610	WOX3
Chr2	12273337	12273945	8.90764	9.08746	8.94654	9.0607	AT2G28625
Chr2	12274411	12275283	9.31967	9.34707	9.3526	9.60409	AT2G28630	KCS12
Chr2	12279915	12280223	7.63662	7.36413	7.33092	7.61839	AT2G28630	KCS12
Chr2	12280735	12281075	7.80735	8.14657	8.27263	8.00141	AT2G28630	KCS12
Chr2	12298472	12298959	8.77684	8.97585	8.91513	8.54689	AT2G28671
Chr2	12374106	12375144	9.76404	9.7275	9.61379	9.60409	AT2G28840	XBAT31
Chr2	12376329	12376937	9.18611	8.98868	8.86109	9.03067	AT2G28840	XBAT31
Chr2	12386197	12386595	7.89633	7.76818	7.84078	7.86573	AT2G28850	CYP710A3
Chr2	12405168	12405634	8.15355	8.32193	8.31061	8.50879	AT2G28880	emb1997
Chr2	12409211	12409662	8.69174	8.64746	8.68912	8.75071	AT2G28890	PLL4
Chr2	12419503	12419768	8.54689	8.56033	8.55938	8.26679	AT2G28920
Chr2	12422347	12422633	8.49685	8.43879	8.21675	7.98868	AT2G28930	PK1B
Chr2	12430089	12431249	10.1997	10.2547	10.3378	10.0646	AT2G28940
Chr2	12435447	12437053	10.5651	10.6	10.5579	10.5302	AT2G28950	EXPA6
Chr2	12468265	12468755	8.13955	7.94398	7.86573	8.06205	AT2G29020
Chr2	12471505	12472171	8.56701	8.45018	8.55938	8.86805	AT2G29020
Chr2	12494086	12496415	10.1926	10.0694	10.0399	10.6466	AT2G29080	ftsh3
Chr2	12517345	12518686	9.72451	9.52454	9.53089	9.30492	AT2G29120	GLR2.7
Chr2	12686514	12686803	7.76818	7.59991	7.48784	7.67772	AT2G29670
Chr2	12772476	12772989	9.01402	8.67507	8.7364	8.17617	AT2G29960	CYP5
Chr2	12774472	12774916	8.47371	8.71167	8.5343	8.59712	AT2G29970	SMXL7
Chr2	12787885	12788292	8.60548	8.66445	8.72537	8.57554	AT2G29980	FAD3
Chr2	12792642	12792919	7.81858	7.54303	7.57365	7.26209	AT2G29990	NDA2
Chr2	12816091	12817018	9.53284	9.47269	9.47624	9.57554	AT2G30020
Chr2	12829684	12830451	9.22581	9.17742	9.18488	8.93258	AT2G30060
Chr2	12831086	12831379	10.585	11.0509	11.212	10.2403	AT2G30070	KUP1
Chr2	12881385	12883170	10.2	10.247	10.2697	10.4282	AT2G30170	PBCP
Chr2	12895103	12895596	8.61102	8.42731	8.19476	7.57554	AT2G30230
Chr2	12944968	12945315	8.69174	8.58496	8.81137	8.25621	AT2G30370	EPFL6
Chr2	12946284	12947638	9.93793	9.86322	9.93884	9.92258	AT2G30380
Chr2	12997269	12998257	9.62205	9.61241	9.73344	9.64971	AT2G30490	REF3
Chr2	13052353	13052678	7.78953	7.97154	7.80896	7.80735	AT2G30630
Chr2	13114087	13114323	7.10591	7.02237	7.2854	7.11374	AT2G30770	CYP71A13
Chr2	13190432	13192338	10.42	10.5555	10.5596	10.8019	AT2G30990
Chr2	13227117	13227508	8.23002	8.38802	8.42417	8.44087	AT2G31070	TCP10
Chr2	13228388	13228910	8.33651	8.31061	8.23242	8.38154	AT2G31070	TCP10
Chr2	13229835	13231983	11.265	10.9823	11.1656	11.4979	AT2G31081	CLE4
Chr2	13233689	13234180	8.75822	8.77972	8.80009	8.76321	AT2G31081	CLE4
Chr2	13275171	13275578	9.59502	9.58778	9.2009	8.79928	AT2G31160	OBO1
Chr2	13278719	13279360	9.97154	9.87805	9.62434	9.04985	AT2G31160	OBO1
Chr2	13280409	13281041	9.79523	10.0081	9.76591	8.82575	AT2G31160	OBO1
Chr2	13310812	13311366	8.36413	8.7065	8.62388	8.52943	AT2G31230	ERF15
Chr2	13313762	13314099	8.0182	8.2009	8.0954	7.80735	AT2G31240
Chr2	13351720	13352079	7.47168	7.39232	7.2738	7.19476	AT2G31310	LBD14
Chr2	13630219	13631293	9.74231	9.85526	9.65105	9.79279	AT2G32020
Chr2	13702584	13703607	9.48029	9.47015	9.23182	9.77355	AT2G32270	ZIP3
Chr2	13768069	13769285	9.50134	9.51521	9.62708	9.83368	AT2G32430
Chr2	13823011	13823297	7.85953	7.79604	7.5812	7.8392	AT2G32560
Chr2	13872256	13872497	7.5157	7.25974	7.40301	7.33985	AT2G32710	KRP4
Chr2	13908834	13909314	8.44087	8.25503	8.40088	8.69349	AT2G32790
Chr2	13911526	13912034	8.54206	8.55651	8.45224	8.38478	AT2G32800	LecRK-S.2
Chr2	14118720	14119164	8.87344	8.67507	8.50779	8.41045	AT2G33310	IAA13
Chr2	14137191	14137558	8.17742	8.15355	8.01542	8.15987	AT2G33360
Chr2	14191507	14192528	10.1036	10.0154	10.1038	9.88912	AT2G33500	BBX12
Chr2	14201527	14202006	8.12218	7.86728	8.26092	7.98868	AT2G33530	scpl46
Chr2	14330141	14332455	11.435	11.4785	11.3623	11.1357	AT2G33860	ETT
Chr2	14339384	14340593	10.6004	10.5341	10.3001	9.78668	AT2G33870	ArRABA1h
Chr2	14415928	14416971	9.11504	9.19414	9.08215	9.0286	AT2G34140
Chr2	14487847	14489844	10.5177	10.4489	10.3281	10.4759	AT2G34340
Chr2	14538650	14539091	8.64746	8.6865	8.68912	8.45327	AT2G34490	CYP710A2
Chr2	14587738	14588348	9.63753	9.83052	9.76197	9.79279	AT2G34640	TAC12
Chr2	14599791	14601926	10.5765	10.4832	10.3041	10.4704	AT2G34660	MRP2
Chr2	14646748	14646964	7.94691	8.02791	7.95492	7.74987	AT2G34710	PHB-1D
Chr2	14686665	14688083	9.6808	9.63027	9.90764	9.82177	AT2G34810
Chr2	14692133	14692989	9.85019	9.77643	9.40354	8.90011	AT2G34825	RALFL20
Chr2	14735124	14736135	9.95238	9.95783	10.128	10.1895	AT2G34925	CLE42
Chr2	14743209	14743847	8.8986	8.80816	8.77066	8.98371	AT2G34960	CAT5
Chr2	14840280	14840769	8.57932	8.60502	8.54206	8.42417	AT2G35215
Chr2	14888023	14888384	8.31061	8.10852	8.39446	8.19599	AT2G35360
Chr2	14931497	14931850	7.633	7.50978	7.76818	7.66178	AT2G35550	BPC7
Chr2	14953338	14953910	8.55459	8.39553	8.2396	8.43775	AT2G35612
Chr2	14957638	14958113	8.66711	8.62114	8.42417	8.47675	AT2G35615
Chr2	15003466	15003871	8.52552	8.24317	8.47168	8.11504	AT2G35700	ERF38
Chr2	15005911	15006673	9.47953	9.16176	9.36523	9.31458	AT2G35700	ERF38
Chr2	15007948	15008784	9.40514	9.42128	9.2618	9.2402	AT2G35700	ERF38
Chr2	15028055	15029500	10.0028	10.0231	9.84706	9.93185	AT2G35750
Chr2	15080863	15082349	9.80171	9.73978	9.68256	9.93756	AT2G35930	PUB23
Chr2	15087882	15088389	8.51865	8.62845	8.31515	8.50084	AT2G35930	PUB23
Chr2	15093099	15094285	10.1605	10.1036	9.92388	10.0028	AT2G35940	EDA29
Chr2	15099141	15100504	11.3071	11.1869	11.3312	11.1869	AT2G35950	EDA12
Chr2	15127865	15130117	10.5864	10.6806	10.7865	11.1138	AT2G36030
Chr2	15131877	15133016	9.97996	10.0112	10.0272	9.96849	AT2G36050	OFP15
Chr2	15135066	15135297	7.63662	7.57743	7.59059	7.61287	AT2G36050	OFP15
Chr2	15142139	15142421	7.70908	7.94398	7.83289	8.12412	AT2G36060	UEV1C
Chr2	15157185	15157799	8.84941	9.03686	9.12541	9.23601	AT2G36090
Chr2	15188707	15189134	8.75113	8.66445	8.49185	8.32418	AT2G36210	SAUR45
Chr2	15190980	15191255	7.98299	8.13955	8.00141	7.40514	AT2G36220
Chr2	15217966	15218299	7.63662	7.75822	8.00141	8.00141	AT2G36305	RCE1
Chr2	15219159	15219633	8.16239	8.38802	8.43775	8.44501	AT2G36305	RCE1
Chr2	15254605	15256003	10.0165	9.88684	9.84038	9.96651	AT2G36380	PDR6
Chr2	15275040	15275362	9.26737	9.37395	9.51767	8.87728	AT2G36400	GRF3
Chr2	15276019	15277612	11.1384	11.1567	11.1246	11.1121	AT2G36410
Chr2	15282777	15283057	8.4818	8.49185	8.41891	8.38154	AT2G36420	TRM27
Chr2	15283931	15284429	8.8321	8.98868	8.92333	8.85798	AT2G36420	TRM27
Chr2	15333575	15335391	10.2636	10.2718	10.0137	10.0939	AT2G36570	PXC1
Chr2	15345815	15347240	9.82853	10.025	9.89728	9.94618	AT2G36590	ProT3
Chr2	15378490	15378803	7.70736	7.59059	7.5411	7.52356	AT2G36690
Chr2	15388301	15388579	7.61655	7.57743	7.49985	7.31288	AT2G36700
Chr2	15446648	15448637	11.0749	10.9514	10.8245	11.0875	AT2G36830	TIP1;1
Chr2	15492784	15494590	10.7124	10.6936	10.614	10.628	AT2G36900	MEMB11
Chr2	15498478	15499541	9.96867	10.025	10.0196	9.76901	AT2G36910	PGP1
Chr2	15513366	15513673	8.1046	7.83447	8.08082	8.02514	AT2G36940
Chr2	15536070	15537088	10.0775	10.0519	9.9405	9.52797	AT2G36985	ROT4
Chr2	15564479	15566710	10.6674	10.6653	10.3993	10.462	AT2G37050
Chr2	15597249	15597471	7.29692	7.31741	7.29462	7.36413	AT2G37120
Chr2	15615640	15616784	10.556	10.4868	10.5796	10.6191	AT2G37170	PIP2B
Chr2	15684575	15685436	9.04234	8.90764	8.85019	9.38802	AT2G37380	MAKR3
Chr2	15689210	15689498	8.35094	8.09408	8.21675	8.32867	AT2G37380	MAKR3
Chr2	15771386	15772298	9.69479	9.7275	9.64656	9.69305	AT2G37590	DOF2.4
Chr2	15783307	15784871	11.2123	11.3056	11.2417	11.0726	AT2G37630	MYB91
Chr2	15785533	15786168	10.0908	10.1773	10.2499	9.79076	AT2G37630	MYB91
Chr2	15829632	15830258	8.51865	8.59619	8.50184	8.66445	AT2G37750
Chr2	15885651	15886218	8.96217	8.99789	9.06743	9.21675	AT2G37950
Chr2	15931031	15931902	10.0028	9.81978	9.88493	9.85175	AT2G38070
Chr2	15937920	15938429	8.69174	8.4818	8.41891	8.08348	AT2G38080	LMCO4
Chr2	15940158	15940527	8.75989	8.73217	8.65553	8.21067	AT2G38090
Chr2	15947591	15947828	7.77396	7.63481	7.7364	7.34651	AT2G38100
Chr2	15952085	15952734	8.41257	8.60084	8.41521	8.70131	AT2G38100
Chr2	15960303	15962988	10.9147	10.9098	10.8512	11.0362	AT2G38110	GPAT6
Chr2	15967172	15967451	7.91588	8.03755	8.0348	7.69174	AT2G38120	WAV5
Chr2	15969478	15969898	8.90162	8.91886	8.98513	8.52943	AT2G38120	WAV5
Chr2	15977308	15977916	9.06002	9.45943	9.4543	9.3526	AT2G38130	ATMAK3
Chr2	16028481	16029789	10.3985	10.3902	10.3756	10.3731	AT2G38270	CXIP2
Chr2	16051160	16052777	10.7674	10.6081	10.4508	10.2317	AT2G38310	RCAR10
Chr2	16058674	16059714	9.80292	9.72323	9.69131	9.60223	AT2G38320	TBL34
Chr2	16126559	16126973	8.54496	8.38262	8.25503	8.33651	AT2G38530	LTP2
Chr2	16278246	16279541	9.70995	9.81338	9.79157	9.91289	AT2G38995
Chr2	16289050	16290187	9.45121	9.38478	9.44966	9.65553	AT2G39000
Chr2	16327158	16329257	10.401	10.4375	10.2375	10.3109	AT2G39130
Chr2	16338758	16339932	10.36	10.6506	10.7747	10.1482	AT2G39170
Chr2	16341564	16342940	10.2161	10.4453	10.2164	10.0583	AT2G39180	CCR2
Chr2	16378201	16379551	9.75947	9.7275	9.57601	9.61701	AT2G39220	PLP6
Chr2	16441310	16441926	8.73217	8.4818	8.59712	8.50482	AT2G39360
Chr2	16446095	16446860	9.09935	8.94251	8.80009	9.14784	AT2G39370	MAKR4
Chr2	16538513	16539520	9.34707	9.31004	9.3326	9.52013	AT2G39690
Chr2	16546842	16547171	8.75989	8.79928	8.8933	8.61563	AT2G39700	EXPA4
Chr2	16547775	16548207	9.10656	9.04985	9.1693	9.14211	AT2G39700	EXPA4
Chr2	16551779	16552023	8.33204	8.5708	8.81618	8.12412	AT2G39705	RTFL8
Chr2	16553401	16553855	9.2246	9.23601	9.47826	9.33427	AT2G39705	RTFL8
Chr2	16554459	16554671	7.56224	7.43775	7.39017	7.49985	AT2G39705	RTFL8
Chr2	16585944	16587565	10.4798	10.3476	10.3024	10.5805	AT2G39770	VTC1
Chr2	16606766	16607065	8.12928	8.18115	8.37721	8.20579	AT2G39800	P5CS1
Chr2	16639612	16640307	9.5708	9.56081	9.63526	9.42495	AT2G39865
Chr2	16647583	16647890	8.2396	8.08746	8.3208	8.25621	AT2G39880	MYB25
Chr2	16692344	16692699	8.37613	8.27845	8.39446	7.91064	AT2G39980
Chr2	16696729	16697480	8.66445	8.67066	8.77479	8.62845	AT2G39990	eIF3F
Chr2	16705829	16706438	8.92852	8.96217	9.24377	8.98939	AT2G40004
Chr2	16759566	16760040	9.31175	9.28887	9.17742	9.08215	AT2G40120
Chr2	16760640	16761292	9.68912	9.668	9.63753	9.61999	AT2G40120
Chr2	16763908	16765884	11.0802	10.9432	10.7898	11.0751	AT2G40130	SMXL8
Chr2	16770225	16770962	9.95092	10.1062	10.0733	10.1491	AT2G40140	ZFAR1
Chr2	16800574	16801045	8.82893	8.75154	8.84314	8.51767	AT2G40220	SUN6
Chr2	16843209	16843901	8.8857	9.20151	8.90689	9.14784	AT2G40330	RCAR9
Chr2	16885319	16886119	8.95638	9.11244	9.02929	8.95638	AT2G40435
Chr2	16893827	16894853	9.74861	9.43254	9.06743	9.00703	AT2G40450
Chr2	16999870	17000414	8.55171	8.58496	8.55938	8.93884	AT2G40750	WRKY54
Chr2	17029095	17029737	9.37558	9.44191	9.2703	8.80735	AT2G40802
Chr2	17060543	17063006	10.9418	10.8124	10.7759	10.7773	AT2G40890	CYP98A3
Chr2	17069048	17069493	7.91139	7.9542	7.90539	7.93517	AT2G40910
Chr2	17091201	17092656	9.83999	9.73026	9.96217	9.66356	AT2G40955
Chr2	17145801	17146643	9.69087	9.83447	9.82217	9.57743	AT2G41130
Chr2	17147666	17149307	10.7967	10.6915	10.7339	10.657	AT2G41140	CRK1
Chr2	17166469	17166694	7.81538	7.88722	7.70217	7.81458	AT2G41180	SIB2
Chr2	17189042	17189717	9.04644	9.04985	9.20854	9.10198	AT2G41225
Chr2	17220355	17220770	9.28077	9.20701	9.40833	8.82575	AT2G41310	RR3
Chr2	17236741	17237199	8.35755	8.39553	8.16742	8.27263	AT2G41360
Chr2	17242148	17243204	10.1948	10.1643	10.1456	9.96651	AT2G41370	BOP2
Chr2	17248909	17250876	11.1782	11.2417	11.076	10.7125	AT2G41380
Chr2	17255308	17255694	8.47168	8.63753	8.47675	8.3208	AT2G41390
Chr2	17260247	17261681	10.3183	10.1849	10.1206	10.3929	AT2G41400
Chr2	17419806	17420497	8.97298	8.94837	9.00457	9.07615	AT2G41750
Chr2	17443322	17444081	9.5859	9.66267	9.60779	9.27263	AT2G41810
Chr2	17477235	17477871	9.55962	9.66578	9.61379	9.31685	AT2G41890
Chr2	17482337	17483890	11.3961	11.3892	11.2971	11.0696	AT2G41890
Chr2	17485343	17485610	8.36741	8.48583	8.61976	8.2009	AT2G41900	TZF7
Chr2	17504479	17505009	8.6506	8.52356	8.48583	8.58684	AT2G41940	ZFP8
Chr2	17584719	17585695	10.2603	10.1523	10.1402	10.075	AT2G42200	SPL9
Chr2	17660156	17661116	9.92147	9.902	9.80776	9.59805	AT2G42410	ZFP11
Chr2	17667554	17668293	9.89482	9.81658	9.99205	9.68256	AT2G42440	LBD17
Chr2	17722548	17723192	9.44087	9.41521	9.50656	9.36249	AT2G42570	TBL39
Chr2	17741396	17742215	9.94031	10.1062	10.0081	9.92147	AT2G42600	PPC2
Chr2	17742739	17743414	9.53041	9.75822	9.67552	8.94251	AT2G42600	PPC2
Chr2	17751595	17752817	10.6156	10.5716	10.5159	10.4873	AT2G42620	PPS
Chr2	17837257	17840362	11.5783	11.5027	11.5341	11.7661	AT2G42870	PAR1
Chr2	17884895	17885201	8.07815	7.96434	8.19476	8.10329	AT2G43010	SRL2
Chr2	17900703	17901113	7.98299	8.14657	7.9629	7.7211	AT2G43040	NPG1
Chr2	17905421	17906404	9.44087	9.45276	9.38748	9.52013	AT2G43060	IBH1
Chr2	17907086	17907444	7.79442	7.99435	7.76818	8.14338	AT2G43060	IBH1
Chr2	17936761	17937332	8.7657	8.65195	8.52943	8.67154	AT2G43140
Chr2	17940468	17940695	7.77726	7.57743	7.51767	7.7364	AT2G43140
Chr2	17982637	17983055	8.1472	8.24317	8.08746	7.91064	AT2G43255
Chr2	17993311	17994223	9.56081	9.71253	9.77849	10.0234	AT2G43290	MSS3
Chr2	18004071	18005329	10.3707	10.3782	10.4707	10.4949	AT2G43340
Chr2	18060319	18060814	8.32755	8.35094	8.18177	8.16239	AT2G43500	NLP8
Chr2	18091699	18091957	7.63844	7.80735	8.08082	7.70736	AT2G43610
Chr2	18106165	18106525	8.0607	7.80735	7.7211	7.76321	AT2G43670
Chr2	18142527	18144409	11.4026	11.2844	11.1175	11.4677	AT2G43795
Chr2	18155736	18157800	10.4919	10.5164	10.4077	10.5589	AT2G43840	UGT74F1
Chr2	18174768	18175522	8.87805	8.88111	8.82893	9.05325	AT2G43890
Chr2	18186937	18188378	10.3035	10.2399	10.2037	10.6253	AT2G43910	HOL1
Chr2	18234359	18234894	8.73217	8.75154	8.83842	8.91513	AT2G44070
Chr2	18267542	18267840	7.36413	7.15735	7.24793	7.23002	AT2G44175
Chr2	18352585	18352997	7.89633	7.86728	7.94105	8.15987	AT2G44470	BGLU29
Chr2	18363209	18363904	9.60802	9.77355	9.62434	9.66756	AT2G44490	PEN2
Chr2	18372568	18372958	8.6506	8.6865	8.7065	8.72537	AT2G44500
Chr2	18399364	18400031	9.25444	9.19998	9.13443	8.82972	AT2G44581
Chr2	18426138	18426613	9.04781	8.98868	8.92852	9.36496	AT2G44670
Chr2	18460898	18461234	8.09672	8.22279	7.95492	7.77479	AT2G44790	UCC2
Chr2	18472945	18473184	7.22159	7.2384	7.15735	7.11374	AT2G44810	DAD1
Chr2	18473976	18474311	7.93811	7.87652	7.7364	7.79442	AT2G44810	DAD1
Chr2	18480347	18480760	8.65821	8.58496	8.62845	8.56129	AT2G44810	DAD1
Chr2	18486504	18487508	9.76529	9.79442	9.6808	9.63163	AT2G44820
Chr2	18488046	18488296	8.04712	8.06743	8.37721	7.96145	AT2G44830
Chr2	18492728	18493729	9.61517	9.85292	10.0399	10.1351	AT2G44840	ERF13
Chr2	18521422	18521822	9.2009	9.15038	9.3603	8.99859	AT2G44910	HB4
Chr2	18534043	18534779	9.61976	9.42128	9.48079	9.82853	AT2G44930
Chr2	18535464	18536114	9.26503	9.10656	9.12864	9.22762	AT2G44940
Chr2	18580217	18580914	9.46811	9.5651	9.58778	9.78892	AT2G45050	GATA2
Chr2	18590396	18590820	8.97082	9.06743	9.16396	8.68738	AT2G45080	cycp3;1
Chr2	18634120	18634546	8.69349	8.71167	8.83842	8.49586	AT2G45190	YAB1
Chr2	18635488	18635933	9.40727	9.70498	9.88912	8.72537	AT2G45200	GOS12
Chr2	18636755	18637515	9.80735	9.82416	10.0957	9.90727	AT2G45200	GOS12
Chr2	18649874	18651242	9.88417	9.81658	9.82853	9.70131	AT2G45220	PME17
Chr2	18689664	18691722	10.9355	10.8555	10.7349	10.9787	AT2G45340
Chr2	18724209	18724545	8.02237	8.08746	7.75822	7.52356	AT2G45430	AHL22
Chr2	18725315	18726006	9.4818	9.35755	9.36249	9.07146	AT2G45430	AHL22
Chr2	18735614	18736410	8.96434	8.8986	8.99859	8.98939	AT2G45450	ZPR1
Chr2	18891540	18892869	9.74987	9.73026	9.72259	9.96398	AT2G45910
Chr2	18972983	18973399	8.89026	9.12993	9.01959	8.64386	AT2G46190
Chr2	19012752	19013990	9.88836	9.9647	10.0878	10.2261	AT2G46310	CRF5
Chr2	19020014	19021801	10.2909	10.3563	10.4128	10.5278	AT2G46330	ATAGP16
Chr2	19031467	19032069	9.36249	9.29577	9.32755	9.30663	AT2G46370	JAR1
Chr2	19048556	19049046	9.42364	9.34041	9.34263	9.18982	AT2G46410	CPC
Chr2	19051593	19053662	11.2912	11.1832	11.1599	11.4495	AT2G46420
Chr2	19093281	19095983	11.285	11.2052	11.2709	11.5931	AT2G46510	JAM1
Chr2	19143252	19143687	8.68036	8.60502	8.64746	8.69349	AT2G46630
Chr2	19161972	19162442	8.29806	8.75989	8.02237	7.40514	AT2G46670
Chr2	19168686	19169106	8.6339	8.44398	8.66711	8.81698	AT2G46680	HB-7
Chr2	19170016	19171779	11.0674	11.0341	10.8682	11.0735	AT2G46680	HB-7
Chr2	19172866	19173192	8.7789	8.86805	8.81137	8.16742	AT2G46680	HB-7
Chr2	19175684	19176016	9.06609	9.09606	9.2618	8.82416	AT2G46690	SAUR32
Chr2	19177391	19178375	10.056	10.1561	9.84038	9.8449	AT2G46690	SAUR32
Chr2	19188548	19188776	7.83289	7.86728	7.77808	7.8392	AT2G46700	CRK3
Chr2	19227157	19229273	11.0509	11.1138	11.2525	11.3031	AT2G46780
Chr2	19235224	19235654	9.13891	9.04508	9.01611	9.33818	AT2G46800	ZAT1
Chr2	19255271	19256208	9.44087	9.56367	9.72962	10.0549	AT2G46860	PPa3
Chr2	19257857	19258469	8.5343	8.63753	8.76736	9.2402	AT2G46870	NGA1
Chr2	19298531	19299446	9.65419	9.70498	9.8449	9.73619	AT2G46970	PIL1
Chr2	19340676	19341227	8.54206	8.61102	8.5651	8.83605	AT2G47090
Chr2	19354727	19355554	9.45866	9.47978	9.25207	9.39607	AT2G47150
Chr2	19362652	19363049	8.43045	8.41257	8.45738	8.65553	AT2G47160	BOR1
Chr2	19364763	19365080	8.16742	8.03755	8.17493	8.06743	AT2G47170	BEX1
Chr2	19407910	19408731	9.64566	9.64341	9.54061	9.61999	AT2G47260	WRKY23
Chr2	19414756	19415174	8.35535	8.52356	8.37178	8.19599	AT2G47280
Chr2	19422328	19423708	9.64746	9.62205	9.50978	9.73259	AT2G47310
Chr2	19464899	19465722	9.96398	9.91588	9.9405	10.0324	AT2G47430	CKI1
Chr2	19466958	19468417	10.6891	10.7565	10.8351	10.869	AT2G47440
Chr2	19490954	19491597	9.46097	9.32643	9.42941	9.06878	AT2G47500
Chr2	19518967	19519976	8.95638	9.04508	9.05325	9.04712	AT2G47570
Chr3	146	790	8.44966	8.62845	8.61563	8.23482	AT3G01015
Chr3	7774	8638	8.9542	8.84471	8.68036	8.96506	AT3G01040	GAUT13
Chr3	49403	50218	9.53284	9.40833	9.53819	9.89709	AT3G01140	NOK
Chr3	130823	132385	9.90989	9.84431	9.77849	9.96957	AT3G01345
Chr3	268974	270233	9.7052	9.83052	9.72537	9.90011	AT3G01750
Chr3	401451	401843	8.40621	8.47675	8.68912	8.71768	AT3G02170	TRM1
Chr3	427840	430457	11.1426	11.0151	11.0946	11.4185	AT3G02250
Chr3	558319	558815	9.11894	8.97585	9.05867	9.03411	AT3G02620
Chr3	616030	617748	10.6334	10.6299	10.4375	10.6034	AT3G02840
Chr3	720083	720996	9.34541	9.36194	9.24971	9.02479	AT3G03130
Chr3	873121	873355	7.44294	7.24793	7.22641	6.5812	AT3G03620
Chr3	893936	894305	7.9542	7.61102	7.5812	7.45943	AT3G03660	WOX11
Chr3	900068	900285	7.29692	7.34207	7.19967	7.03342	AT3G03670
Chr3	986428	986987	8.71682	8.633	8.57554	8.96506	AT3G03850	SAUR26
Chr3	1058060	1058436	8.0607	7.93517	8.23242	8.14338	AT3G04060	NAC046
Chr3	1060832	1061308	8.35755	8.33651	8.24436	8.45327	AT3G04070	NAC047
Chr3	1100766	1101896	9.81738	9.82615	9.83408	9.91924	AT3G04184
Chr3	1132072	1132680	8.74735	8.84471	8.85409	9.09011	AT3G04280	RR22
Chr3	1137679	1138191	9.04985	9.08746	9.23661	9.24644	AT3G04290	LTL1
Chr3	1171251	1171570	7.83289	8.14657	7.86573	7.75822	AT3G04420	NAC048
Chr3	1246163	1246895	9.52797	9.70282	9.71038	9.44398	AT3G04600
Chr3	1352574	1353263	8.84078	9.00492	9.09869	9.52454	AT3G04910	ZIK4
Chr3	1481952	1484131	11.3522	11.49	11.4368	11.3571	AT3G05210	UVR7
Chr3	1485947	1486156	8.43045	8.633	8.47168	8.09803	AT3G05220
Chr3	1516292	1517168	9.3526	9.51299	9.36523	9.23601	AT3G05327
Chr3	1535082	1535729	9.39607	9.39285	9.54448	9.3443	AT3G05350
Chr3	1645172	1645498	8.62114	8.6865	8.75405	8.29232	AT3G05640
Chr3	1681359	1682036	9.978	9.80171	9.96398	9.54786	AT3G05690	UNE8
Chr3	1729564	1730019	8.81458	8.70131	8.71939	8.87344	AT3G05800	AIF1
Chr3	1760685	1760946	7.87652	7.81538	7.45327	7.87191	AT3G05890	RCI2B
Chr3	1814633	1815124	8.16993	7.89633	8.21675	8.02514	AT3G06020	FAF4
Chr3	1817348	1818478	9.37992	9.33316	9.2402	9.45276	AT3G06020	FAF4
Chr3	1850127	1852257	10.9163	10.8253	10.7052	11.0148	AT3G06130
Chr3	1869894	1870847	9.11894	9.09935	8.9359	9.19537	AT3G06180
Chr3	1929709	1930391	8.84706	8.87267	8.77479	8.60363	AT3G06360	ATAGP27
Chr3	1950948	1951479	9.18488	9.39044	9.43671	9.31685	AT3G06410
Chr3	1959950	1960208	8.58965	8.6591	8.81137	8.19599	AT3G06430	PPR2
Chr3	1997273	1997653	7.82496	7.80735	7.81538	7.59059	AT3G06483	PDK
Chr3	2008372	2008913	8.67154	8.74315	8.92333	8.86496	AT3G06500	A%2FN-InvC
Chr3	2033740	2035091	10.3556	10.3977	10.326	10.3368	AT3G06540	REP
Chr3	2104639	2105583	8.80413	8.78382	8.66356	8.85175	AT3G06660
Chr3	2128344	2129553	10.5226	10.5644	10.4357	10.6887	AT3G06750
Chr3	2344308	2344744	9.09935	9.03686	9.16396	8.87728	AT3G07340
Chr3	2345962	2346281	8.80332	9.05867	9.17336	8.94837	AT3G07350
Chr3	2351254	2351478	8.81137	8.83684	8.85409	8.55746	AT3G07360	PUB9
Chr3	2352813	2353191	9.29663	9.43254	9.59292	9.29692	AT3G07360	PUB9
Chr3	2573288	2573888	8.49885	8.49185	8.3443	8.44915	AT3G08040	MAN1
Chr3	2579243	2579989	9.62799	9.62799	9.6865	9.53041	AT3G08500	MYB83
Chr3	2646864	2647784	9.32755	9.37178	9.50656	9.41943	AT3G08710	TRX%20H9
Chr3	2756280	2757369	9.91588	9.97406	10.0166	10.2219	AT3G09032
Chr3	2773804	2776013	10.8254	10.8924	10.8108	10.8617	AT3G09070	OPS
Chr3	2889013	2891309	10.6476	10.7584	10.8451	10.9922	AT3G09390	MT2A
Chr3	3015000	3015283	7.32643	7.00422	7.19967	7.34651	AT3G09830
Chr3	3045648	3046517	8.90388	8.91139	8.83526	9.53041	AT3G09920	PIP5K9
Chr3	3047041	3047596	8.24793	8.00983	8.1472	7.96145	AT3G09920	PIP5K9
Chr3	3048914	3049650	9.40567	9.45276	9.36851	9.43619	AT3G09922	IPS1
Chr3	3080629	3081598	9.45584	9.42836	9.28829	9.2503	AT3G10000	EDA31
Chr3	3110926	3111465	9.29347	9.25444	8.97441	9.28829	AT3G10090
Chr3	3120753	3123498	11.3872	11.2543	11.2255	11.085	AT3G10113
Chr3	3128492	3128881	8.31515	8.37613	8.16239	8.07414	AT3G10120
Chr3	3181552	3182809	10.5041	10.3748	10.3446	10.365	AT3G10280	KCS14
Chr3	3262383	3264301	10.7052	10.8425	10.657	10.9031	AT3G10480	NAC050
Chr3	3317832	3318294	8.58214	8.51175	8.52454	8.54206	AT3G10610
Chr3	3371257	3372409	9.84549	9.89936	9.83408	10.1456	AT3G10760
Chr3	3404101	3404878	8.96073	8.87267	9.00141	9.08481	AT3G10880
Chr3	3523817	3524135	7.41996	7.2738	7.39017	7.33985	AT3G11250
Chr3	3541809	3542059	7.52552	7.28887	7.49985	7.31967	AT3G11300
Chr3	3582589	3584128	10.632	10.6266	10.5874	10.7845	AT3G11410	PP2CA
Chr3	3587582	3588096	9.39071	9.30264	9.42101	9.23781	AT3G11410	PP2CA
Chr3	3588585	3589847	10.2671	10.3798	10.4535	10.4229	AT3G11420
Chr3	3620796	3621118	8.11764	8.0607	8.25503	8.21067	AT3G11490
Chr3	3652324	3652640	8.00983	8.12541	8.05393	7.93221	AT3G11580
Chr3	3657887	3659162	10.5023	10.2932	10.1559	10.3421	AT3G11590
Chr3	3691890	3692692	9.80735	9.55267	9.65866	10.0658	AT3G11690
Chr3	3701771	3702131	8.52552	8.48583	8.36632	8.57932	AT3G11700	FLA18
Chr3	3873267	3873729	8.82018	8.75989	8.6339	8.79928	AT3G12140	EML1
Chr3	3953993	3954502	9.16365	9.07012	8.95855	8.95347	AT3G12460
Chr3	4035532	4035796	8.17742	7.96434	8.10852	8.0348	AT3G12700	NANA
Chr3	4076564	4076941	8.40621	8.21675	8.3208	8.26092	AT3G12820	MYB10
Chr3	4081564	4081888	8.07815	8.29002	8.26679	7.83289	AT3G12835
Chr3	4083712	4085586	10.7902	10.8599	10.9331	10.9344	AT3G12835
Chr3	4106622	4106929	8.04029	8.24911	8.00141	7.97728	AT3G12900
Chr3	4110739	4111295	8.99435	8.99294	8.83526	8.9737	AT3G12915
Chr3	4119542	4120575	10.4934	10.4512	10.5021	10.5786	AT3G12920	BRG3
Chr3	4137621	4138403	9.72195	9.75822	9.75947	9.61999	AT3G12960	SMP1
Chr3	4217262	4217839	8.88035	8.84471	8.8933	8.86805	AT3G13110	SERAT2;2
Chr3	4223854	4224167	8.0607	7.76818	7.37721	6.98868	AT3G13130
Chr3	4343582	4344356	8.83526	8.72622	9.00141	9.34041	AT3G13370
Chr3	4393975	4395926	10.0095	10.2216	10.2342	10.3376	AT3G13480
Chr3	4401235	4401806	9.38208	9.42836	9.31232	9.18053	AT3G13500
Chr3	4409906	4410184	7.9542	8.2009	8.2009	8.24674	AT3G13520	ATAGP12
Chr3	4447300	4448054	9.39821	9.40514	9.29347	9.17524	AT3G13610	F6%27H1
Chr3	4465867	4466142	7.7211	7.75822	7.69349	7.38802	AT3G13662
Chr3	4541357	4542651	10.7058	10.6587	10.7547	10.9554	AT3G13810	IDD11
Chr3	4547535	4548053	8.97513	9.17742	9.36851	9.37992	AT3G13820
Chr3	4575927	4576595	8.70304	8.77972	8.89936	9.21977	AT3G13882
Chr3	4605712	4608369	12.3156	12.1774	12.1431	12.4376	AT3G13960	GRF5
Chr3	4616239	4616871	8.99789	9.01053	9.03686	8.78382	AT3G13970	ATG12B
Chr3	4618441	4618708	7.75489	7.78627	7.75822	7.45943	AT3G13980
Chr3	4623791	4624370	8.79685	8.75489	8.74903	8.52258	AT3G13980
Chr3	4625132	4625482	7.60733	7.64566	7.45327	7.67772	AT3G13980
Chr3	4655032	4656559	10.5553	10.6133	10.6004	10.7486	AT3G14060
Chr3	4723376	4724365	9.36741	9.32024	9.2402	9.37667	AT3G14205
Chr3	4726088	4726413	7.54303	7.69174	7.35535	7.72792	AT3G14210	ESM1
Chr3	4750924	4751819	9.44786	9.57317	9.35755	9.5343	AT3G14260
Chr3	4788992	4789541	9.13378	9.0634	9.06743	9.01402	AT3G14350	SRF7
Chr3	4790148	4790787	9.395	9.43567	9.58496	9.28829	AT3G14360
Chr3	4795484	4795838	8.15987	7.91439	8.20701	8.07414	AT3G14362	RTFL10
Chr3	4835676	4835895	7.83605	7.62205	7.64115	7.54496	AT3G14440	STO1
Chr3	4837951	4838436	7.90539	8.09408	7.90539	7.92184	AT3G14440	STO1
Chr3	4840164	4840479	7.48985	7.59059	7.25974	7.45943	AT3G14440	STO1
Chr3	4845186	4846253	9.32249	9.25857	9.31967	9.28077	AT3G14450	CID9
Chr3	4847079	4847861	9.5859	9.41204	9.48985	9.44708	AT3G14450	CID9
Chr3	4887478	4888292	9.30663	9.11569	9.20701	9.27	AT3G14560
Chr3	4890540	4891586	9.82297	9.90989	9.78525	9.7657	AT3G14570	GSL04
Chr3	4932516	4933369	8.80413	8.72622	8.69697	9.0396	AT3G14680	CYP72A14
Chr3	4961211	4961569	8.2131	8.00141	7.76818	7.79928	AT3G14770	SWEET2
Chr3	4970096	4970432	7.99435	7.59059	7.81538	7.83289	AT3G14810	MSL5
Chr3	4975933	4976380	8.8933	8.7211	8.96434	8.68738	AT3G14810	MSL5
Chr3	5122522	5126017	11.9561	11.9116	11.8807	12.3577	AT3G15210	RAP2.5
Chr3	5150560	5151380	8.97513	8.95274	8.91886	8.66711	AT3G15300
Chr3	5153838	5154157	7.81538	7.86728	8.02237	7.45943	AT3G15300
Chr3	5231339	5231750	8.55459	8.49185	8.2503	8.68738	AT3G15490
Chr3	5241520	5242740	9.99824	9.89102	9.97692	10.0818	AT3G15510	NARS1
Chr3	5285245	5285615	7.74483	7.99435	8.15482	7.19967	AT3G15605
Chr3	5420224	5420771	8.51767	8.45687	8.55938	8.06743	AT3G15980
Chr3	5486899	5487772	10.2581	10.2143	10.1016	9.77561	AT3G16180	NRT1.12
Chr3	5552581	5552948	7.93221	7.57743	7.80896	7.68299	AT3G16360	AHP4
Chr3	5610555	5610900	8.81137	8.76984	8.41521	8.34319	AT3G16500	PAP1
Chr3	5615584	5616478	10.7921	10.8164	10.8046	10.4525	AT3G16500	PAP1
Chr3	5679151	5679594	8.40461	8.4818	8.34983	8.47168	AT3G16670
Chr3	5694785	5695460	9.07213	8.90313	8.95274	9.18239	AT3G16720	TL2
Chr3	5753336	5754316	9.74777	9.70714	9.65105	9.86631	AT3G16851
Chr3	5832276	5833275	10.0286	10.1306	10.3012	10.1696	AT3G17100	AIF3
Chr3	5837076	5837534	8.97943	9.16176	9.07146	8.96795	AT3G17120
Chr3	5838955	5839242	8.66	8.45687	8.7292	8.49586	AT3G17120
Chr3	5861036	5861374	8.13699	8.09408	8.2503	8.22641	AT3G17180	scpl33
Chr3	5862484	5862895	8.47168	8.59619	8.5812	8.57554	AT3G17180	scpl33
Chr3	5863353	5863819	8.68738	8.55171	8.29692	8.64746	AT3G17190
Chr3	5928431	5929376	8.40621	8.50482	8.29692	8.79928	AT3G17340
Chr3	5995462	5995955	8.25621	8.23002	8.31061	8.47675	AT3G17510	SnRK3.16
Chr3	6012407	6012930	8.44605	8.6591	8.49685	8.48382	AT3G17580
Chr3	6015842	6017223	9.58167	9.63027	9.78525	10.2744	AT3G17580
Chr3	6065875	6066343	8.26092	8.61563	8.67154	8.18982	AT3G17730	NAC057
Chr3	6164158	6164582	8.18859	8.49185	8.82416	8.56129	AT3G18020
Chr3	6179159	6180016	9.98868	9.88912	10.0196	10.2009	AT3G18050
Chr3	6237401	6237808	7.99577	7.9542	7.91439	8.12799	AT3G18200	UMAMIT4
Chr3	6246186	6246930	9.33985	9.34374	9.63322	9.61701	AT3G18220	LPP4
Chr3	6271257	6272919	9.72877	9.77643	9.81478	10.1805	AT3G18290	EMB2454
Chr3	6343746	6344605	8.89482	8.87728	9.03686	9.44708	AT3G18485	ILR2
Chr3	6345129	6345728	8.50184	8.51175	8.54689	9.10198	AT3G18485	ILR2
Chr3	6380235	6381468	10.0192	9.91382	10.1877	10.0637	AT3G18550	TCP18
Chr3	6390912	6391272	8.57932	8.52356	8.37178	7.97728	AT3G18560
Chr3	6392387	6392858	8.38154	8.29002	8.42417	8.00843	AT3G18560
Chr3	6423162	6423541	7.93811	7.86728	7.67772	7.63662	AT3G18660	PGSIP1
Chr3	6439931	6440142	7.39017	6.98868	7.03617	7.26209	AT3G18715	IDL4
Chr3	6468458	6468830	8.17493	7.89633	8.07414	7.74987	AT3G18773
Chr3	6492992	6493865	9.19599	9.25148	9.28077	9.56867	AT3G18830	PMT5
Chr3	6619988	6620486	8.64476	8.69174	8.51274	8.16239	AT3G19150	KRP6
Chr3	6651394	6652003	8.51767	8.57554	8.42836	8.10329	AT3G19200
Chr3	6671976	6674097	10.5253	10.5777	10.4453	10.7584	AT3G19260	LOH2
Chr3	6685851	6686393	8.29692	8.51175	8.39446	8.47675	AT3G19290	AREB2
Chr3	6719891	6720397	8.84078	9.15355	9.15608	9.17368	AT3G19390
Chr3	6720910	6721308	8.62114	8.86496	8.55267	8.31061	AT3G19390
Chr3	6777149	6777562	8.29347	8.24911	8.03892	8.27671	AT3G19530
Chr3	6783030	6784011	9.93664	9.98851	10.1304	10.1491	AT3G19540
Chr3	6785127	6786351	9.82177	9.88912	9.59012	9.53187	AT3G19550
Chr3	6883889	6884901	9.4818	9.60733	9.63072	10.0206	AT3G19820	EVE1
Chr3	6897587	6897869	7.64386	7.04166	6.98868	7.02237	AT3G19850
Chr3	6945271	6945502	7.36413	7.39232	7.47573	7.26209	AT3G19950
Chr3	7094290	7094987	9.27438	9.37395	9.48834	9.47142	AT3G20340
Chr3	7215244	7215768	8.43775	8.30378	8.39446	8.01402	AT3G20640
Chr3	7278412	7278975	8.97298	9.01402	9.07882	9.07948	AT3G20820
Chr3	7282189	7283235	10.2119	10.2126	10.2837	10.3305	AT3G20820
Chr3	7289854	7290148	7.56224	7.66	7.47573	7.5157	AT3G20830	UCNL
Chr3	7292882	7293144	7.48583	7.15735	7.2738	6.94837	AT3G20830	UCNL
Chr3	7321267	7323010	10.7676	10.6936	10.7036	10.7706	AT3G20898
Chr3	7351986	7352471	8.28425	8.34319	8.10852	8.09408	AT3G20980
Chr3	7353385	7353959	8.85953	8.85409	8.71939	8.71167	AT3G20980
Chr3	7365794	7366213	8.2503	8.40621	8.0954	8.09408	AT3G21000
Chr3	7367509	7368254	9.50532	9.39044	9.28829	9.23601	AT3G21000
Chr3	7385022	7385524	8.92852	8.83052	8.81618	8.84941	AT3G21070	NADK1
Chr3	7387058	7388078	9.83289	9.8572	9.68256	9.28077	AT3G21080
Chr3	7396700	7397943	10.7616	10.7848	10.8023	10.5172	AT3G21100
Chr3	7466706	7467010	7.67243	7.43775	7.40301	7.55267	AT3G21260	GLTP3
Chr3	7473087	7473420	8.17742	8.15355	8.13571	7.85175	AT3G21270	DOF2
Chr3	7503103	7504199	10.2095	10.2234	10.3548	10.4416	AT3G21320
Chr3	7538497	7539529	9.63753	9.75489	9.44708	9.29059	AT3G21410
Chr3	7543637	7544433	8.95638	9.00492	8.95274	8.95165	AT3G21420	LBO1
Chr3	7598459	7599021	9.02029	9.01402	8.97082	8.94837	AT3G21570
Chr3	7668440	7669138	9.18177	9.14147	9.02929	9.20457	AT3G21760	HYR1
Chr3	7711473	7712408	9.83644	9.70282	9.7065	9.70131	AT3G21890	BBX31
Chr3	7712721	7713647	9.28309	9.04985	8.88874	8.90011	AT3G21900
Chr3	7787918	7788446	9.12864	9.34041	9.13218	9.1718	AT3G22104
Chr3	7796994	7798581	10.1777	9.99894	10.0771	10.5435	AT3G22120	CWLP
Chr3	7810013	7810556	8.70304	8.65195	8.70131	8.51767	AT3G22142
Chr3	7816837	7817141	7.58026	7.42626	7.66888	7.82496	AT3G22160	JAV1
Chr3	7922977	7923286	7.92481	7.93517	7.64115	7.79442	AT3G22400	LOX5
Chr3	7925316	7926050	8.70131	8.75489	8.49185	8.5343	AT3G22400	LOX5
Chr3	7982761	7983495	9.30948	9.28887	9.04985	9.21067	AT3G22540
Chr3	7986160	7986530	8.53625	8.72622	8.51865	7.7211	AT3G22540
Chr3	8041092	8041622	8.41574	8.4818	8.3208	8.45738	AT3G22750
Chr3	8061473	8062955	9.96939	9.92407	9.96217	10.0908	AT3G22800
Chr3	8065840	8066709	9.63753	9.47269	9.54448	9.58167	AT3G22800
Chr3	8075318	8075561	7.93221	8.10852	8.26679	8.15355	AT3G22820	EPFL5
Chr3	8102915	8103460	8.9737	9.0546	9.04644	8.70131	AT3G22880	DMC1
Chr3	8104003	8104832	9.04234	9.00141	9.33706	9.41469	AT3G22880	DMC1
Chr3	8106010	8106437	8.17742	7.93517	8.00141	8.239	AT3G22880	DMC1
Chr3	8110355	8110609	8.00983	8.23002	8.29692	8.08746	AT3G22890	APS1
Chr3	8127967	8128558	8.28077	8.00983	8.28656	8.43775	AT3G22930	CML11
Chr3	8143062	8143632	9.03686	8.97585	8.98868	8.90011	AT3G22961
Chr3	8144149	8145514	10.0755	10.1542	10.1128	10.4354	AT3G22961
Chr3	8156597	8157984	10.3929	10.5023	10.5497	10.8105	AT3G22968	CPuORF59
Chr3	8167014	8167775	9.16365	9.03686	8.97082	9.49436	AT3G22990	LFR
Chr3	8170663	8171479	9.65553	9.66578	9.48583	9.67375	AT3G23000	SnRK3.10
Chr3	8181676	8183192	10.2722	10.4219	10.5805	10.1981	AT3G23030	IAA2
Chr3	8187712	8187927	7.43671	7.54303	7.52943	7.44501	AT3G23040
Chr3	8189642	8190435	9.18611	9.22581	9.07146	8.7065	AT3G23040
Chr3	8213355	8214167	9.57554	9.76446	9.72024	9.8449	AT3G23090	WDL3
Chr3	8218256	8218871	8.52943	8.41891	8.39446	8.66445	AT3G23090	WDL3
Chr3	8235968	8236937	9.76197	9.73598	9.60779	9.76736	AT3G23130	SUP
Chr3	8238246	8239045	9.09408	9.16176	9.33706	8.92407	AT3G23130	SUP
Chr3	8246727	8247139	7.89633	7.92481	8.02237	8.10329	AT3G23140	URO
Chr3	8292607	8292861	7.70217	7.68299	7.50779	7.50978	AT3G23230	TDR1
Chr3	8298733	8299104	7.85175	7.83447	7.65105	7.39446	AT3G23245
Chr3	8305796	8306332	8.35535	8.41257	8.52943	8.52943	AT3G23250	MYB15
Chr3	8329591	8330341	9.65195	9.33316	9.2703	8.87114	AT3G23300
Chr3	8368402	8368750	7.87652	7.92481	8.06743	7.61287	AT3G23380	RIC5
Chr3	8435398	8435693	7.84078	7.80735	7.86573	7.71253	AT3G23530
Chr3	8464743	8465979	9.80574	9.80534	9.85545	9.84235	AT3G23590	RFR1
Chr3	8490763	8491527	9.21371	9.1472	9.03686	9.11504	AT3G23630	IPT7
Chr3	8495446	8495921	8.43045	8.25503	8.12799	8.31515	AT3G23633
Chr3	8591717	8592680	9.62205	9.52943	9.37531	9.66133	AT3G23810	SAHH2
Chr3	8595226	8595707	8.95783	8.91886	8.98513	8.99859	AT3G23810	SAHH2
Chr3	8598066	8598374	8.04029	8.13314	8.27263	7.70736	AT3G23820	GAE6
Chr3	8753122	8753511	8.00282	8.20945	8.15482	8.14848	AT3G24200
Chr3	8766428	8766738	8.0182	8.11764	8.13571	7.87652	AT3G24225	ESR19
Chr3	8770143	8771035	9.00422	9.02721	8.97082	9.0396	AT3G24225	ESR19
Chr3	8777580	8777945	7.75822	7.47573	7.6248	7.44501	AT3G24240
Chr3	8866416	8867401	9.25207	9.32305	9.24971	9.22581	AT3G24420
Chr3	8884871	8886147	9.94672	9.95565	9.71467	9.67375	AT3G24450
Chr3	8897664	8898606	10.116	9.99647	9.79523	9.84038	AT3G24465
Chr3	8899938	8901004	10.2825	10.2178	10.0524	10.1041	AT3G24480
Chr3	8905845	8906644	9.37178	9.38073	9.39607	9.40328	AT3G24480
Chr3	8908389	8908899	8.85331	8.94251	8.90313	8.61102	AT3G24490
Chr3	8925969	8927598	9.8535	9.86612	9.89728	10.0624	AT3G24506
Chr3	8949492	8949827	7.97585	7.94398	7.9629	7.79928	AT3G24530
Chr3	8957775	8958759	9.27438	9.4818	9.53357	9.52454	AT3G24550	PERK1
Chr3	8979103	8980132	9.5651	9.62434	9.50333	9.81318	AT3G24610
Chr3	8993211	8994144	8.8857	8.96723	9.08746	9.38532	AT3G24640
Chr3	9038595	9038980	7.94251	8.10198	7.84078	8.01402	AT3G24760
Chr3	9043635	9044277	9.09408	9.0921	9.22912	9.03067	AT3G24770	CLE41
Chr3	9045036	9045554	8.75572	9.0921	8.94837	8.79116	AT3G24770	CLE41
Chr3	9047897	9048312	8.41257	8.57554	8.29692	8.17991	AT3G24780
Chr3	9058279	9059050	9.90011	9.95074	9.8914	9.46557	AT3G24810	KRP5
Chr3	9225869	9226084	6.80413	6.98868	7.03617	6.98868	AT3G25440
Chr3	9285808	9287191	10.0293	9.87805	9.86689	9.57743	AT3G25570
Chr3	9303922	9304714	9.39285	9.31232	9.28829	9.39901	AT3G25597
Chr3	9308455	9308704	7.53722	7.46352	7.3072	7.49185	AT3G25600
Chr3	9320468	9320742	7.48985	7.40514	7.2854	7.28077	AT3G25620	ABCG21
Chr3	9329673	9331250	10.1787	9.99647	9.65105	9.73089	AT3G25640
Chr3	9360284	9361091	9.47218	9.4818	9.3603	9.52209	AT3G25700
Chr3	9365106	9365393	7.48985	7.7211	7.94837	7.26209	AT3G25710	TMO5
Chr3	9366004	9366421	7.98868	8.48583	8.36632	7.66178	AT3G25710	TMO5
Chr3	9371659	9372756	10.0745	10.2126	10.0196	10.056	AT3G25716
Chr3	9377774	9378028	7.81538	7.59991	7.66178	7.49985	AT3G25719
Chr3	9381596	9381927	7.87652	8.10852	7.94837	7.94764	AT3G25720
Chr3	9382660	9383386	9.01681	9.10329	8.71167	9.14784	AT3G25720
Chr3	9411459	9411836	8.15987	7.9542	8.08746	7.75822	AT3G25790
Chr3	9472110	9473309	10.2128	10.2848	10.1855	10.1765	AT3G25882	NIMIN-2
Chr3	9478390	9478831	8.51076	8.30378	8.42417	8.37178	AT3G25900	HMT-1
Chr3	9485507	9485712	7.633	7.53138	7.87344	7.74987	AT3G25905	CLE27
Chr3	9557599	9557956	7.85487	7.9542	7.71081	8.00141	AT3G26130
Chr3	9571930	9572654	8.77149	8.90764	8.72537	9.03411	AT3G26160	CYP71B17
Chr3	9576889	9578183	8.9542	9.2402	9.04234	9.69914	AT3G26170	CYP71B19
Chr3	9582236	9582442	7.06609	6.70044	6.86109	6.71768	AT3G26180	CYP71B20
Chr3	9701749	9702324	8.21917	8.31061	8.2503	8.47675	AT3G26490
Chr3	9714012	9714829	8.96795	9.13795	9.11504	9.76072	AT3G26511
Chr3	9717863	9719047	10.0492	10.0556	10.207	10.3239	AT3G26511
Chr3	9719569	9720260	8.9542	8.98371	9.08746	9.38532	AT3G26520	TIP2
Chr3	9736544	9739372	10.8652	10.8476	10.8664	11.2389	AT3G26539
Chr3	9806777	9808031	10.4223	10.4219	10.4696	10.475	AT3G26690	NUDX13
Chr3	9837630	9837904	7.85175	7.94398	8.0348	8.06743	AT3G26744	SCRM
Chr3	9865314	9866805	10.0154	9.96614	9.8914	10.0891	AT3G26810	AFB2
Chr3	10022405	10022980	9.01959	9.09606	9.22912	9.33818	AT3G27170	CLC-B
Chr3	10049744	10051550	10.5097	10.6064	10.5068	10.7551	AT3G27220
Chr3	10060290	10060620	8.06205	8.20945	8.17493	8.10329	AT3G27250
Chr3	10063293	10064064	9.74777	9.68212	9.69697	9.72409	AT3G27250
Chr3	10064559	10065867	9.95801	9.91961	9.82416	10.1696	AT3G27260	GTE8
Chr3	10074473	10074865	7.92184	7.62205	7.88722	8.00141	AT3G27270
Chr3	10143522	10144090	8.54496	8.49835	8.47675	8.33651	AT3G27410
Chr3	10172142	10173099	9.47066	9.41204	9.46964	9.4732	AT3G27473
Chr3	10182066	10182330	6.86109	6.89785	7.03617	6.79442	AT3G27490
Chr3	10241742	10242951	9.95092	9.85953	9.6865	9.31967	AT3G27660	OLEO4
Chr3	10253267	10254848	9.49035	9.69305	9.37178	9.82853	AT3G27680
Chr3	10303858	10304399	8.71939	8.42731	8.41521	8.64024	AT3G27800
Chr3	10305823	10306220	7.68299	7.59991	7.67772	7.97728	AT3G27810	MYB21
Chr3	10313011	10313605	9.36523	9.2929	9.24971	9.33818	AT3G27820	MDAR4
Chr3	10364674	10365495	8.66267	8.35645	8.49185	8.68738	AT3G27920	MYB0
Chr3	10407408	10407638	7.17243	7.34207	7.21189	6.90087	AT3G28007	SWEET4
Chr3	10431332	10432247	8.56224	8.51175	8.55267	8.47675	AT3G28040
Chr3	10433776	10434124	8.00282	8.03755	8.18859	7.96145	AT3G28040
Chr3	10439695	10440146	8.26562	8.34319	8.24436	8.62845	AT3G28050	UMAMIT41
Chr3	10544451	10544654	7.30834	7.09276	7.18488	7.07146	AT3G28290	AT14A
Chr3	10557610	10558124	7.81858	8.13314	7.85953	8.14848	AT3G28291
Chr3	10683012	10683836	9.24674	9.25444	9.22912	9.29577	AT3G28500
Chr3	10709312	10709712	8.31515	8.27845	8.03892	8.05257	AT3G28570
Chr3	10712644	10712950	7.97871	7.88722	7.85953	7.84706	AT3G28570
Chr3	10721015	10721216	7.07682	7.0607	7.07682	7.04166	AT3G28600
Chr3	10753612	10754215	8.36413	8.37613	8.37721	8.48382	AT3G28690
Chr3	10860876	10862135	9.69914	9.59105	9.44087	9.44915	AT3G28857	PRE5
Chr3	10866001	10866305	7.52552	7.64566	6.87958	6.78136	AT3G28857	PRE5
Chr3	10866842	10867369	8.9993	9.0634	8.81137	8.21675	AT3G28860	PGP19
Chr3	10868083	10868565	8.71167	8.79928	8.43775	7.92184	AT3G28860	PGP19
Chr3	10879484	10880121	8.75989	8.633	8.73217	8.7879	AT3G28860	PGP19
Chr3	10880817	10881304	7.98868	8.51175	8.16239	8.18982	AT3G28860	PGP19
Chr3	10908512	10909218	9.65553	9.89235	9.96506	9.90989	AT3G28910	MYB30
Chr3	10943252	10943911	8.60084	8.31515	8.30378	8.6515	AT3G28920	ZHD9
Chr3	10949437	10950192	9.08215	8.96723	9.01611	9.26737	AT3G28920	ZHD9
Chr3	10951628	10952817	10.1986	9.97692	9.72537	9.98406	AT3G28925
Chr3	11121710	11122219	8.06743	8.16742	8.20701	8.25621	AT3G29152
Chr3	11124562	11125182	9.15608	9.13378	9.28598	8.9359	AT3G29160	SNRK1.2
Chr3	11138926	11139540	9.38505	9.28135	9.34263	9.30092	AT3G29170
Chr3	11325068	11325923	9.36851	9.6711	9.63072	8.99506	AT3G29450
Chr3	11385476	11387058	9.64115	9.75947	9.91924	10.0573	AT3G29575	AFP3
Chr3	11514079	11515883	9.94215	10.0556	10.0563	9.43827	AT3G29670	PMAT2
Chr3	11517615	11519088	9.89936	10.1186	10.2516	9.60409	AT3G29670	PMAT2
Chr3	11593182	11593469	14.3529	14.2042	14.3951	14.2932	AT3G29760
Chr3	11725114	11725528	8.65195	8.60084	8.47675	8.13699	AT3G29810	COBL2
Chr3	11756819	11758032	9.91102	9.98406	9.75238	9.52013	AT3G29970
Chr3	11792458	11793293	9.13443	9.45276	9.60964	9.5708	AT3G30160
Chr3	11798549	11799178	9.15102	9.61471	9.77643	9.34707	AT3G30180	CYP85A2
Chr3	11801714	11802794	9.60964	9.82416	9.77643	9.99046	AT3G30180	CYP85A2
Chr3	11803485	11803885	7.91139	8.15987	8.35535	7.99577	AT3G30180	CYP85A2
Chr3	11806695	11807408	8.86728	8.95274	9.12541	9.37992	AT3G30180	CYP85A2
Chr3	11861579	11861877	8.09672	8.13314	8.33092	7.85175	AT3G30220
Chr3	11969062	11969324	7.23362	7.34207	7.55267	7.29692	AT3G30370
Chr3	11971139	11972202	9.20457	9.16993	9.01959	9.5343	AT3G30380
Chr3	11986304	11986518	7.30834	7.48784	7.14466	7.19476	AT3G30383
Chr3	12052734	12053063	7.73132	7.74651	7.81538	7.28077	AT3G30430
Chr3	12125701	12126188	8.16993	8.36741	7.92333	8.59246	AT3G30520
Chr3	12208059	12208930	7.28771	7.40514	7.49985	7.09803	AT3G30580
Chr3	12250597	12250954	6.59059	7.12928	6.91289	6.75322	AT3G30705
Chr3	12360444	12361000	8.48684	8.54689	8.54206	8.40088	AT3G30730
Chr3	12373391	12373737	7.75489	8.04712	7.94837	7.49185	AT3G30730
Chr3	12453576	12454224	8.82575	8.8895	8.87344	8.71425	AT3G30775	PRODH
Chr3	12456764	12457317	8.07414	8.08746	8.27263	8.53722	AT3G30778
Chr3	12533943	12534264	7.13186	6.74147	7.24793	6.40088	AT3G30820
Chr3	12535362	12536117	8.23482	8.62845	8.5343	8.01959	AT3G30820
Chr3	12551308	12551579	7.39017	7.02237	7.39017	6.84862	AT3G30820
Chr3	12553326	12553742	7.97871	8.04712	8.08746	7.37504	AT3G30820
Chr3	12555073	12555488	8.05528	8.26209	8.23242	7.49185	AT3G30820
Chr3	12570974	12574211	10.702	10.8053	10.796	10.3058	AT3G30840
Chr3	12577422	12579908	10.4435	10.6336	10.6445	10.0004	AT3G30840
Chr3	12583200	12583701	8.33651	8.49835	8.51274	7.59059	AT3G30840
Chr3	12672054	12672318	5.42626	5.70044	5.33092	5.87344	AT3G31068
Chr3	13050470	13050811	7.68299	7.68299	7.55267	7.78136	AT3G32040
Chr3	13087550	13087784	7.50383	7.77643	7.82496	7.00562	AT3G32090
Chr3	13186529	13186787	0	0.321928	1.58496	0	AT3G32200
Chr3	13188110	13188853	5.82972	6.00562	6.21432	5.87344	AT3G32200
Chr3	13199991	13200197	6.56986	6.20212	6.71596	6.32418	AT3G32260
Chr3	13205368	13205781	8.45224	8.64024	8.70131	8.38154	AT3G32260
Chr3	13207252	13207830	9.20457	9.3177	9.42101	8.67507	AT3G32260
Chr3	13208260	13208549	8.35535	8.7364	8.7151	8.00141	AT3G32260
Chr3	13210228	13212535	11.2503	11.2871	11.3498	10.8146	AT3G32260
Chr3	13434012	13434315	13.8254	14.1092	14.1092	13.8254	AT3G32896
Chr3	13508303	13508528	6.51373	6.67772	6.12412	6.79442	AT3G32960
Chr3	13534041	13534244	14.3951	14.2932	14.2932	14.43	AT3G32980
Chr3	13536487	13541469	19.2616	19.2616	19.2616	19.2616	AT3G32980
Chr3	13586913	13587757	11.8539	11.7587	11.8539	11.2279	AT3G32980
Chr3	13588816	13592591	16.4633	16.1035	16.2032	16.2915	AT3G32980
Chr3	13632938	13633322	6.16491	6.26679	6.30378	6.13443	AT3G32980
Chr3	13640840	13642280	7.44294	7.36413	7.68475	7.00562	AT3G32980
[truncated: 1,514 more rows]

## Sheet: Stage 2
Chromosome	Start	End	Accessibility in Stage 0	Accessibility in Stage 2	Accessibility in Stage 4	Accessibility in Stage 8	Gene	Name
Chr1	152	619	8.08082	8.45018	8.08746	7.94764	AT1G01010	NAC001
Chr1	20059	23329	11.177	11.1716	11.1133	11.5379	AT1G01040	SUS1
Chr1	54843	55696	10.2423	10.2515	10.3419	9.96506	AT1G01115
Chr1	77595	77835	8.43775	8.47675	8.28077	8.24317	AT1G01180
Chr1	80929	82080	10.1383	10.0447	9.74062	9.63345	AT1G01190	CYP78A8
Chr1	103800	104086	8.78136	8.82575	8.5812	8.55171	AT1G01250
Chr1	107463	108353	10.1421	10.1254	10.2612	10.1307	AT1G01260	JAM2
Chr1	140064	140672	9.33985	9.28887	9.34263	9.4818	AT1G01360	RCAR1
Chr1	239454	240233	9.69653	9.72024	9.78974	9.70304	AT1G01650	SPPL4
Chr1	367385	368786	10.8628	10.8946	11.0674	11.1459	AT1G02065	SPL8
Chr1	369395	369811	9.03686	9.03067	8.94837	9.1718	AT1G02070
Chr1	424427	425144	9.33818	9.22581	9.08481	9.29347	AT1G02210
Chr1	426333	426989	9.21523	9.19722	9.1693	9.02479	AT1G02210
Chr1	434096	434902	9.01158	9.09935	8.96795	8.97728	AT1G02230	NAC004
Chr1	447933	448294	8.22279	8.3298	8.18859	8.35645	AT1G02270
Chr1	485585	485973	8.43775	8.51175	8.61563	8.34873	AT1G02400	GA2OX6
Chr1	501424	502259	9.57554	9.67485	9.56701	9.5343	AT1G02450	NIMIN1
Chr1	510985	511404	8.51076	8.42731	8.62388	8.57554	AT1G02470
Chr1	651835	653860	10.7037	10.5644	10.5832	10.7921	AT1G02890
Chr1	727240	729938	10.7805	10.6653	10.5786	10.7495	AT1G03070	LFG4
Chr1	767697	768355	9.11244	9.02721	9.07146	9.27845	AT1G03170	FTM5
Chr1	771364	771731	8.56224	8.59199	8.74399	8.38802	AT1G03180
Chr1	928423	929046	9.18735	9.41204	9.13891	8.56129	AT1G03720
Chr1	956640	957239	8.96434	8.9805	9.25857	9.18239	AT1G03800	ERF10
Chr1	961090	962246	9.72962	9.5073	9.47826	9.66	AT1G03820
Chr1	1131460	1132008	9.13699	9.0921	9.00457	9.22279	AT1G04240	SHY2
Chr1	1133863	1134843	9.62434	9.70001	9.71038	9.54061	AT1G04250	IAA17
Chr1	1139879	1140615	9.46352	9.45276	9.42679	9.37232	AT1G04260	PRA1.D
Chr1	1158653	1159516	9.08015	9.01053	9.16585	9.24793	AT1G04310	ERS2
Chr1	1496552	1497134	8.53916	8.77972	8.98513	8.8914	AT1G05170
Chr1	1519703	1520600	9.42469	9.36851	9.31967	9.39821	AT1G05240
Chr1	1524376	1525458	9.43254	9.47015	9.34707	9.59572	AT1G05250	PRX2
Chr1	1618114	1618550	8.31515	8.40621	8.59012	8.14848	AT1G05490	chr31
Chr1	1739146	1739540	8.07414	8.07682	7.89785	7.78136	AT1G05800	DGL
Chr1	1878786	1879701	9.50333	9.54738	9.56701	8.95638	AT1G06148
Chr1	1884459	1884947	9.07748	9.18239	9.07146	9.27263	AT1G06160	ORA59
Chr1	1941986	1942988	9.83526	9.76736	9.81017	9.72537	AT1G06360
Chr1	1998296	1998644	8.04029	8.09408	8.22521	7.91064	AT1G06520	sn-2-GPAT1
Chr1	2177404	2178272	9.90989	9.90426	9.9405	10.0444	AT1G07090	LSH6
Chr1	2236182	2236724	8.51274	8.48583	8.51865	8.35094	AT1G07280
Chr1	2241267	2242012	9.27205	9.28598	9.38748	9.39901	AT1G07290	GONST2
Chr1	2284038	2285422	10.5339	10.3951	10.4747	10.8844	AT1G07430	HON
Chr1	2317759	2318307	8.94983	8.96723	9.02929	8.95638	AT1G07530	SCL14
Chr1	2335618	2336307	10.0964	9.87383	10.1267	9.81458	AT1G07570	APK1A
Chr1	2461983	2462743	9.54448	9.49336	9.34263	9.60409	AT1G07940
Chr1	2520369	2521297	9.72323	9.79116	9.59012	9.61471	AT1G08080	ATACA7
Chr1	2530201	2530730	8.48684	8.54689	8.41891	8.3966	AT1G08100	NRT2;2AT
Chr1	2680735	2681323	9.09737	9.0921	9.27438	9.33818	AT1G08470	SSL3
Chr1	2755102	2756033	10.0405	10.0379	10.1644	10.23	AT1G08650	PPCK1
Chr1	2862718	2863093	7.75822	8.10198	7.79442	8.00141	AT1G08920	ESL1
Chr1	2871788	2872870	9.81738	9.83684	9.89444	9.75196	AT1G08930	ERD6
Chr1	2915959	2916317	8.08879	8.10198	8.10852	8.04029	AT1G09050
Chr1	2990417	2992074	10.1461	10.2161	10.3993	10.4242	AT1G09250	AIF4
Chr1	3241977	3243415	10.1577	10.0875	10.1529	9.99188	AT1G09950	RAS1
Chr1	3247622	3248235	8.50581	8.60502	8.69697	8.34319	AT1G09960	SUT4
Chr1	3248757	3249253	8.20945	8.33651	8.21675	8.33092	AT1G09970	RLK7
Chr1	3249941	3250344	7.47978	7.63481	7.76818	7.52356	AT1G09970	RLK7
Chr1	3255428	3256500	8.91886	9.08215	9.21856	9.15006	AT1G09970	RLK7
Chr1	3420811	3421815	10.2874	10.2606	10.1877	9.93866	AT1G10410
Chr1	3422681	3423019	8.41574	8.5708	8.49685	8.22641	AT1G10410
Chr1	3446348	3446721	8.55746	8.27845	8.33092	7.93517	AT1G10470	MEE7
Chr1	3474332	3474700	8.41891	8.43879	8.31061	8.09803	AT1G10530
Chr1	3522987	3523986	10.2546	10.3767	10.4419	10.501	AT1G10650
Chr1	3545411	3546720	9.67552	9.79847	9.54206	9.49935	AT1G10680	PGP10
Chr1	3548944	3551070	10.5316	10.5008	10.4564	10.3877	AT1G10690
Chr1	3721238	3721929	9.5651	9.55267	9.43202	9.64566	AT1G11130	SUB
Chr1	3729060	3730075	8.94691	9.11569	9.21856	8.53722	AT1G11145
Chr1	3758097	3758348	7.7211	7.79604	7.71081	7.42626	AT1G11210
Chr1	3775315	3776401	9.73089	9.60733	9.52601	10.1128	AT1G11260	STP1
Chr1	3885729	3886990	9.91289	10.0177	9.84706	9.92258	AT1G11572
Chr1	3943222	3943761	9.60223	9.37721	9.42679	9.58965	AT1G11690
Chr1	4058677	4060248	10.7088	10.6032	10.5452	10.4038	AT1G12010
Chr1	4085503	4087146	9.94105	9.99647	9.83052	10.101	AT1G12080
Chr1	4096264	4097464	10.0269	10.0379	10.0062	10.1016	AT1G12100
Chr1	4103180	4103726	8.77149	8.91139	8.59712	8.76736	AT1G12110	NRT1.1
Chr1	4132041	4132645	8.56224	8.56033	8.34983	8.52552	AT1G12190
Chr1	4191064	4192632	11.6334	11.5402	11.6699	12.2353	AT1G12320
Chr1	4211604	4212165	9.53284	9.56772	9.71038	9.21067	AT1G12370	UVR2
Chr1	4213041	4213700	9.33706	9.38748	9.25207	9.58167	AT1G12380
Chr1	4238670	4240845	11.3267	11.173	10.966	10.9714	AT1G12430	PAK
Chr1	4292010	4292714	8.80735	8.74315	8.86109	8.82098	AT1G12610	DDF1
Chr1	4319423	4320132	8.76321	8.68036	8.68036	8.80332	AT1G12672
Chr1	4328453	4329873	9.63458	9.68738	9.54061	9.8321	AT1G12710	PP2-A12
Chr1	4339017	4340228	9.1671	9.28135	9.08746	9.2402	AT1G12740	CYP87A2
Chr1	4372854	4374026	10.2	10.1283	10.3106	10.2202	AT1G12830
Chr1	4411145	4412210	9.44501	9.56367	9.31004	9.50283	AT1G12938
Chr1	4432110	4433763	10.4775	10.4512	10.4473	10.4557	AT1G12990
Chr1	4523836	4524325	8.94398	9.19044	9.45943	9.18488	AT1G13245	RTFL17
Chr1	4535855	4536267	9.14243	9.05867	9.06743	8.95638	AT1G13250	GATL3
Chr1	4539453	4539913	9.42364	9.39821	9.30492	9.17524	AT1G13260	RAV1
Chr1	4540514	4542301	10.9958	11.0008	10.9209	10.925	AT1G13260	RAV1
Chr1	4549631	4550061	8.52454	8.7211	8.48583	8.44915	AT1G13290	WIP6
Chr1	4553411	4554427	10.185	10.0007	9.67552	9.4671	AT1G13290	WIP6
Chr1	4580883	4581404	9.20701	9.22279	9.24971	9.57743	AT1G13360
Chr1	4585332	4585712	8.75113	8.69174	9.11504	8.69349	AT1G13370
Chr1	4598947	4601255	15.2164	15.2643	15.2643	15.3186	AT1G13410
Chr1	4653674	4654081	8.70736	8.68036	8.61976	8.54689	AT1G13600	bZIP58
Chr1	4654609	4655244	9.66133	9.59572	9.58073	9.06878	AT1G13600	bZIP58
Chr1	4655735	4656155	8.74483	8.74735	8.88493	8.75405	AT1G13605
Chr1	4656813	4657501	9.29059	9.40833	9.31232	9.29059	AT1G13605
Chr1	4705782	4706601	10.3537	10.3476	10.4473	9.86167	AT1G13710	KLU
Chr1	4708263	4708735	9.69653	10.0427	10.0244	9.54786	AT1G13730
Chr1	4768422	4769180	9.44966	9.44191	9.7065	10.0646	AT1G13940
Chr1	4771289	4773023	11.1684	11.1357	11.0289	11.2045	AT1G13950	ELF5A-1
Chr1	4896153	4896418	8.36413	8.59199	8.7364	8.13699	AT1G14340
Chr1	4904543	4905262	10.0694	9.89463	9.99205	9.88073	AT1G14350	MYB124
Chr1	4906387	4906906	9.55794	9.46608	9.53357	9.74861	AT1G14350	MYB124
Chr1	4965735	4966121	8.25621	8.0607	8.22521	8.29232	AT1G14510	AtAL7
Chr1	4994494	4994892	8.49486	8.51767	8.38802	8.18488	AT1G14580
Chr1	4995851	4996421	9.28829	9.11569	9.09869	9.13314	AT1G14590
Chr1	4998269	4998879	9.16365	9.20151	9.25503	9.26151	AT1G14590
Chr1	5017999	5019457	10.4441	10.4906	10.5132	10.4038	AT1G14630
Chr1	5022327	5022733	8.75113	8.86496	8.6339	8.7364	AT1G14640
Chr1	5056986	5058136	10.1752	10.0379	9.76736	9.86012	AT1G14700	PAP3
Chr1	5066096	5066588	9.06407	9.17742	8.94654	8.77025	AT1G14710
Chr1	5127270	5127657	8.19476	8.07682	8.04712	8.12412	AT1G14870	PCR2
Chr1	5131273	5131589	7.19476	7.47573	7.46557	7.33092	AT1G14870	PCR2
Chr1	5146570	5148512	11.0632	10.9302	10.8512	11.1593	AT1G14920	RGA2
Chr1	5160856	5161463	8.44398	8.48583	8.26679	8.49586	AT1G14960
Chr1	5189939	5191218	9.93793	10.0805	10.1346	9.75656	AT1G15080	LPP2
Chr1	5192940	5193228	8.69957	8.67507	8.49685	8.50879	AT1G15100	RHA2A
Chr1	5195600	5196213	9.66133	9.73978	9.82615	9.47826	AT1G15100	RHA2A
Chr1	5268349	5269325	9.57743	9.53187	9.39607	9.6711	AT1G15310	SRP54-1
Chr1	5348376	5348958	8.79523	8.70131	8.71939	8.91513	AT1G15550	GA4
Chr1	5349530	5349935	8.2009	8.14657	8.42417	8.29232	AT1G15550	GA4
Chr1	5359583	5362018	11.2038	11.1016	11.1264	11.2961	AT1G15570	CYCA2;3
Chr1	5386190	5386864	9.45276	9.16554	9.21856	9.18488	AT1G15670	KMD2
Chr1	5388064	5388845	9.17055	9.21977	9.21128	9.22942	AT1G15670	KMD2
Chr1	5423094	5423906	10.1196	10.0231	10.1186	9.97585	AT1G15757
Chr1	5642563	5643112	9.43567	9.11569	9.15292	9.12541	AT1G16510	SAUR41
Chr1	5858156	5860099	10.5911	10.64	10.6779	10.811	AT1G17140	RIP1
Chr1	5873337	5873978	9.33985	9.22942	9.1453	9.2503	AT1G17180	GSTU25
Chr1	5944535	5946694	10.7674	10.7551	10.8116	11.1948	AT1G17360
Chr1	5963629	5964134	8.37829	8.48583	8.52454	8.5708	AT1G17400
Chr1	5975345	5975744	7.74483	7.82496	7.86573	7.29692	AT1G17420	LOX3
Chr1	6014880	6015414	8.29347	8.34319	8.44812	8.26679	AT1G17500
Chr1	6016030	6017742	10.0659	10.1459	9.92388	10.3197	AT1G17500
Chr1	6138209	6140403	10.5056	10.4537	10.4684	10.6777	AT1G17830
Chr1	6174100	6175177	9.69305	9.6711	9.83329	9.91569	AT1G17940
Chr1	6219222	6220277	10.2565	10.2932	10.424	10.378	AT1G18070
Chr1	6231249	6232167	9.70714	9.63027	9.48382	9.48684	AT1G18100	MFT
Chr1	6388095	6388555	8.30834	8.53528	8.5812	8.34873	AT1G18570	MYB51
Chr1	6456987	6457283	7.5157	7.61102	7.7364	7.84706	AT1G18720
Chr1	6511639	6513738	10.3939	10.1501	10.366	10.6939	AT1G18870	ICS2
Chr1	6542735	6542981	6.85175	6.86264	6.76487	6.59619	AT1G18940
Chr1	6556559	6557102	8.78136	8.69174	8.80332	8.65553	AT1G18980
Chr1	6620325	6622180	10.8857	11.0103	10.8829	10.849	AT1G19180	TIFY10A
Chr1	6634757	6635364	8.65642	8.85409	8.85019	8.54689	AT1G19220	IAA22
Chr1	6641024	6642086	10.1461	10.247	10.0644	10.2547	AT1G19230
Chr1	6660588	6661616	9.33706	9.41204	9.12218	9.47142	AT1G19270	DA1
Chr1	6669419	6671197	10.7936	10.7457	10.627	10.6344	AT1G19300	PARVUS
Chr1	6722236	6723222	8.69174	8.77479	8.978	8.10329	AT1G19430
Chr1	6843238	6843620	8.70736	8.79928	8.5651	7.67772	AT1G19800	TGD1
Chr1	6844658	6846486	10.6883	10.6542	10.601	10.194	AT1G19800	TGD1
Chr1	6853118	6854041	9.15608	9.36523	9.55219	9.63526	AT1G19830	SAUR54
Chr1	6855389	6856207	9.53041	9.43567	9.32249	9.53819	AT1G19830	SAUR54
Chr1	6860534	6863376	11.1851	11.1193	11.1699	11.6108	AT1G19835
Chr1	6865513	6866124	9.64341	9.69305	9.78095	9.7657	AT1G19835
Chr1	6867544	6868223	9.39071	9.58778	9.69479	9.71853	AT1G19840	SAUR53
Chr1	6871619	6872063	8.60825	8.78872	8.59246	8.99859	AT1G19840	SAUR53
Chr1	6881271	6883520	11.5892	11.7412	11.6207	11.4282	AT1G19850	MP
Chr1	6884325	6884808	9.63458	9.69784	9.75489	9.53649	AT1G19850	MP
Chr1	7040070	7042462	11.3842	11.3109	11.4069	11.5416	AT1G20330	SMT2
Chr1	7060068	7060552	8.59526	8.76984	8.54689	8.67154	AT1G20380
Chr1	7139236	7141454	11.0393	10.9591	10.9432	11.3509	AT1G20610	CYCB2;3
Chr1	7163300	7163840	8.92704	8.85953	8.79198	9.32811	AT1G20650	ASG5
Chr1	7250329	7251713	9.85953	9.87114	9.77849	10.144	AT1G20850	XCP2
Chr1	7319827	7321550	10.5396	10.3639	10.3202	10.4439	AT1G20980	SPL1R2
Chr1	7322522	7323485	10.1043	10.0875	10.099	10.061	AT1G20980	SPL1R2
Chr1	7334182	7334652	8.81618	8.61563	8.86728	8.72537	AT1G20990
Chr1	7338720	7342274	11.4302	11.4515	11.4991	11.66	AT1G21000
Chr1	7350314	7350875	8.43775	8.51175	8.00141	8.50879	AT1G21010
Chr1	7351930	7352825	9.11244	9.27758	9.02929	8.86109	AT1G21010
Chr1	7442923	7443445	8.75822	8.66445	8.65195	8.68738	AT1G21270	WAK2
Chr1	7451730	7452028	8.08746	8.27146	8.16239	8.08348	AT1G21310	RSH
Chr1	7456651	7457092	8.09672	8.20945	8.26679	8.41891	AT1G21310	RSH
Chr1	7460383	7460664	7.79928	7.79604	7.94837	7.85953	AT1G21310	RSH
Chr1	7461393	7462510	9.93884	10.0941	10.1504	10.1232	AT1G21320
Chr1	7550723	7552283	9.41469	9.59572	9.65464	9.91102	AT1G21540
Chr1	7663965	7664296	8.2703	8.44398	8.52943	8.11504	AT1G21830
Chr1	7698981	7700434	10.1206	10.179	10.0688	9.90727	AT1G21910	DREB26
Chr1	7719427	7719764	13.6643	13.9095	13.8978	14.1586	AT1G21940
Chr1	7738459	7739931	9.63322	9.60223	9.39874	9.41943	AT1G21990
Chr1	7765491	7766021	8.9542	9.04166	9.07548	8.75071	AT1G22040
Chr1	7832488	7833147	9.22942	9.16993	9.24377	9.15608	AT1G22180
Chr1	7909554	7911063	10.6376	10.5723	10.5204	10.5639	AT1G22410
Chr1	7936853	7937366	9.45687	9.6407	9.61793	9.01123	AT1G22480
Chr1	7942760	7943005	7.82655	7.93517	7.61655	7.2384	AT1G22490
Chr1	7944859	7946060	10.1948	10.1421	9.81978	9.55986	AT1G22500	ATL15
Chr1	7974642	7975812	10.1254	9.9805	10.1038	10.0444	AT1G22570
Chr1	7979420	7980499	9.63979	9.4966	9.54641	9.27438	AT1G22570
Chr1	7990925	7991414	8.72962	8.80413	9.00141	8.94837	AT1G22600
Chr1	7992481	7994328	10.5703	10.3902	10.4732	10.6654	AT1G22610
Chr1	8010629	8011079	8.55746	8.60084	8.90313	9.0634	AT1G22640	MYB3
Chr1	8037088	8037439	8.00843	8.02791	7.91439	7.8392	AT1G22710	SUT1
Chr1	8059077	8059714	8.83842	8.96217	8.80009	8.7364	AT1G22767
Chr1	8114043	8114537	8.46148	8.633	8.52943	8.41045	AT1G22920	CSN5A
Chr1	8193387	8194038	9.19168	9.02721	9.05325	8.73217	AT1G23100
Chr1	8231232	8232732	10.0123	9.79259	9.58073	9.94306	AT1G23201
Chr1	8305272	8305615	8.6339	8.633	8.5708	7.98868	AT1G23380	KNAT6S
Chr1	8382891	8383813	9.37829	9.42128	9.46964	9.41469	AT1G23700
Chr1	8386109	8386941	9.43801	9.27059	9.26679	9.4818	AT1G23710
Chr1	8452430	8453511	9.42154	9.49935	9.37178	9.64656	AT1G23910
Chr1	8493239	8493498	7.50978	7.54303	7.57365	7.20945	AT1G24000
Chr1	8598247	8599385	9.93074	10.4992	10.9209	10.7147	AT1G24265
Chr1	8689437	8690197	9.47371	9.37721	9.41098	9.34041	AT1G24520	BCP1
Chr1	8713942	8714239	7.44294	8.00141	7.633	7.31967	AT1G24577
Chr1	8755002	8756871	10.2897	10.2082	10.1712	10.2943	AT1G24735
Chr1	8848219	8849316	9.41574	9.33316	9.37531	9.19537	AT1G25250	IDD16
Chr1	8851889	8853112	10.1315	9.9805	10.1163	9.62913	AT1G25250	IDD16
Chr1	8883097	8884415	9.47523	9.40833	9.42941	9.79279	AT1G25340	MYB116
Chr1	8896896	8897567	8.7364	8.72622	8.70131	8.59246	AT1G25370
Chr1	8923970	8925643	10.3046	10.2786	10.0805	10.194	AT1G25425	CLE43
Chr1	8926378	8927554	9.44708	9.32643	9.30264	9.5708	AT1G25425	CLE43
Chr1	8936724	8937579	9.26151	9.1858	9.06743	9.20701	AT1G25440	BBX15
Chr1	8980506	8980792	8.63753	8.43879	8.7364	8.44501	AT1G25560	TEM1
Chr1	8985063	8985267	7.36413	7.69174	7.95492	7.74315	AT1G25560	TEM1
Chr1	8991078	8991646	8.48533	8.64024	8.74903	8.64746	AT1G25570
Chr1	9202091	9202891	9.71553	9.75822	9.70044	9.83526	AT1G26620
Chr1	9203709	9204052	8.18859	8.3614	8.21675	8.13314	AT1G26630	FBR12
Chr1	9256702	9257189	9.22762	9.0921	9.09869	8.99506	AT1G26770	EXPA10
Chr1	9265311	9265529	8.20457	8.35645	8.37178	7.83289	AT1G26773
Chr1	9266994	9267391	9.51422	9.61241	9.51767	8.64746	AT1G26773
Chr1	9272639	9273659	9.85779	9.80534	9.75238	9.57317	AT1G26780	MYB117
Chr1	9306397	9306794	8.15987	8.20945	8.17493	8.15987	AT1G26850
Chr1	9307521	9308421	9.23062	9.19044	8.98513	8.92258	AT1G26850
Chr1	9339879	9340305	8.72962	8.97082	8.92852	8.61563	AT1G26930
Chr1	9340985	9341444	8.84941	8.8986	8.91513	8.75071	AT1G26940
Chr1	9348487	9349064	8.4818	8.61563	8.62845	8.29692	AT1G26945	PRE6
Chr1	9493952	9495723	10.4571	10.4341	10.4473	10.585	AT1G27340	LCR
Chr1	9549765	9550090	7.11374	7.43775	7.11374	7.37938	AT1G27490
Chr1	9617539	9618000	8.12541	8.38262	8.02237	7.81458	AT1G27640
Chr1	9724805	9726486	10.4984	10.4906	10.388	10.5553	AT1G27910	PUB45
Chr1	9787555	9788134	8.91961	9.07848	9.03995	8.47168	AT1G28080
Chr1	9809802	9810858	9.30805	9.30635	9.23182	8.90388	AT1G28110	SCPL45
Chr1	9831183	9832841	10.8768	10.9658	10.9082	10.6204	AT1G28140
Chr1	9845805	9846944	10.0745	10.1887	10.1421	10.0846	AT1G28180
Chr1	9867700	9868128	7.81858	8.18859	7.93221	7.88111	AT1G28230	PUP1
Chr1	9895884	9896342	8.87805	9.04508	8.83052	8.5708	AT1G28300	LEC2
Chr1	9917065	9918186	9.65419	9.84019	9.73809	9.58167	AT1G28310
Chr1	9937898	9938337	8.31061	8.49185	8.47675	8.44915	AT1G28335	LCR31
Chr1	9954654	9954922	8.36085	8.62114	8.48583	8.2009	AT1G28370	ERF11
Chr1	9975383	9976322	9.68431	9.79685	9.52013	9.90651	AT1G28400
Chr1	9989778	9992137	10.8962	10.9082	10.8593	10.7236	AT1G28430	CYP705A24
Chr1	10065465	10065836	6.90388	7.41574	7.40301	7.42626	AT1G28630
Chr1	10143403	10144060	9.03067	9.08481	8.90313	8.98655	AT1G29060
Chr1	10145869	10147685	10.5078	10.4681	10.3815	10.5189	AT1G29060
Chr1	10151370	10152411	9.8746	9.82853	9.6786	9.62913	AT1G29070
Chr1	10228608	10229612	9.56367	9.54158	9.71038	9.56129	AT1G29270
Chr1	10246677	10248111	10.2329	10.2052	10.1559	10.253	AT1G29300	UNE1
Chr1	10275433	10275935	8.66711	8.76321	8.74903	8.41891	AT1G29355
Chr1	10295660	10296788	9.77335	9.65642	9.47826	9.69914	AT1G29400	ML5
Chr1	10328865	10329312	8.38909	8.57554	8.61102	8.45327	AT1G29550
Chr1	10364707	10365666	9.14593	9.09606	9.19783	9.57743	AT1G29660
Chr1	10366689	10367158	8.57932	8.65195	8.5343	8.60825	AT1G29660
Chr1	10456156	10456815	8.67684	8.6865	8.50184	8.41045	AT1G29860	WRKY71
Chr1	10489121	10490323	10.1644	10.1674	10.0878	9.98264	AT1G29950
Chr1	10497943	10498243	8.12218	7.98868	7.98868	7.88722	AT1G29962	AGL64
Chr1	10519045	10519460	8.10198	8.49185	8.43775	8.41363	AT1G30016
Chr1	10530369	10531434	9.1605	9.20701	9.13891	9.29692	AT1G30040	GA2OX2
Chr1	10535044	10535667	9.15861	9.13795	9.2402	9.08215	AT1G30040	GA2OX2
Chr1	10540929	10541732	9.64341	9.78994	9.58073	9.68475	AT1G30050
Chr1	10544726	10544944	7.61655	7.74651	7.67772	7.30378	AT1G30060
Chr1	10563901	10564953	9.84471	9.86612	10.0272	9.75656	AT1G30090
Chr1	10667395	10667990	8.77396	8.81618	8.66356	8.71167	AT1G30280
Chr1	10677058	10677550	8.74062	8.74315	8.64746	8.60825	AT1G30320
Chr1	10682921	10683386	9.29059	9.37721	9.45687	9.19229	AT1G30320
Chr1	10690710	10693455	11.7324	11.7661	11.6471	11.4842	AT1G30330	ARF6
Chr1	10695477	10696577	9.99894	10.061	10.1331	9.72195	AT1G30330	ARF6
Chr1	10701908	10702436	8.79198	8.8895	8.64386	8.36413	AT1G30350
Chr1	10708466	10709794	9.9571	10.0875	9.88722	9.94306	AT1G30350
Chr1	10713264	10714168	9.54206	9.78218	10.0399	9.7402	AT1G30360	ERD4
Chr1	10725488	10725937	8.61379	8.67066	8.43359	8.48382	AT1G30400	MRP1
Chr1	10756322	10759100	10.7421	10.8029	10.6911	10.9732	AT1G30440
Chr1	10794988	10795807	9.58778	9.46301	9.49586	9.39901	AT1G30475
Chr1	10801906	10802337	8.39446	8.52943	9.08481	8.7789	AT1G30490	PHV
Chr1	10826724	10827504	9.80171	9.77149	9.90989	9.65866	AT1G30570	HERK2
Chr1	10851815	10852263	8.51076	8.25503	8.27263	8.27671	AT1G30620	UXE1
Chr1	10864979	10865637	9.07882	9.03067	8.84627	8.47168	AT1G30650	WRKY14
Chr1	10871984	10872297	8.11504	8.05393	7.95492	7.56033	AT1G30650	WRKY14
Chr1	10874031	10875166	9.95801	9.94031	9.78525	9.32221	AT1G30660
Chr1	10927458	10928394	14.3236	14.3951	14.239	14.6698	AT1G30780
Chr1	10953267	10954680	10.1864	10.2126	10.2811	10.2372	AT1G30820
Chr1	10956288	10956667	8.96795	9.10656	9.38208	8.7364	AT1G30825	DIS2
Chr1	10958572	10961057	10.8394	10.925	11.1246	11.414	AT1G30825	DIS2
Chr1	10963303	10964004	9.2402	9.25857	9.23182	9.38532	AT1G30825	DIS2
Chr1	10972198	10973187	9.28598	9.65866	9.60316	8.84941	AT1G30840	PUP4
Chr1	10977966	10978311	8.1472	8.41891	8.19476	7.62571	AT1G30845
Chr1	11028379	11028857	8.05257	8.40621	8.28656	8.14338	AT1G30950	UFO
Chr1	11033660	11034133	8.47371	8.7065	8.33762	7.66178	AT1G30950	UFO
Chr1	11058751	11059389	9.3696	9.24822	9.24377	9.37829	AT1G31020	TO2
Chr1	11060091	11060813	9.00422	9.17742	9.18239	9.33092	AT1G31020	TO2
Chr1	11061348	11061768	8.96795	8.99294	8.97441	8.29232	AT1G31020	TO2
Chr1	11062290	11062747	8.50383	8.54689	8.68475	8.5343	AT1G31020	TO2
Chr1	11067617	11068007	8.05528	8.31515	8.6339	8.31515	AT1G31040
Chr1	11196190	11197977	10.6191	10.6243	10.7194	10.6542	AT1G31310
Chr1	11204732	11205604	9.78504	9.78218	9.902	9.88226	AT1G31310
Chr1	11208361	11208691	8.12541	8.36741	8.16239	7.59805	AT1G31319
Chr1	11226416	11226736	7.39017	7.41574	7.59805	7.33092	AT1G31350	KUF1
Chr1	11231014	11231536	8.91886	8.97082	9.00773	8.71167	AT1G31360	RECQL2
Chr1	11348246	11349326	9.32418	9.20701	9.01959	8.82575	AT1G31710
Chr1	11385891	11386849	9.29663	9.35425	9.24377	9.03686	AT1G31780
Chr1	11421396	11422016	9.13057	9.34041	9.24704	9.33427	AT1G31830	PUT2
Chr1	11428631	11430419	10.4851	10.4161	10.4603	10.5132	AT1G31850
Chr1	11455855	11457422	10.679	10.621	10.5758	10.4851	AT1G31910
Chr1	11471218	11473136	10.5864	10.4107	10.4535	10.5113	AT1G31940
Chr1	11549799	11550360	8.60363	8.67507	8.51274	8.50879	AT1G32100	PRR1
Chr1	11598245	11598980	9.56748	9.62799	9.88912	9.71853	AT1G32190
Chr1	11600673	11601975	10.2958	10.1908	10.236	10.3393	AT1G32200	ATS1
Chr1	11619692	11620534	10.3376	10.371	10.3842	10.2082	AT1G32230	RCD1
Chr1	11621093	11622709	11.0181	11.0411	10.9469	10.9209	AT1G32240	KAN2
Chr1	11670614	11671735	9.43124	9.61793	9.57365	9.81097	AT1G32360
Chr1	11726666	11727052	8.10198	8.03755	7.79442	7.66888	AT1G32450	NRT1.5
Chr1	11771212	11771881	9.00703	9.04508	9.20701	9.06609	AT1G32550	FdC2
Chr1	11806921	11807577	9.14243	9.24822	9.11146	9.31061	AT1G32650
Chr1	11822804	11823547	9.01959	8.98868	9.06743	9.36496	AT1G32690
Chr1	11830660	11831591	9.72451	9.76984	9.91924	9.90011	AT1G32710
Chr1	12001733	12002025	7.85487	8.02029	8.12799	7.96723	AT1G33102
Chr1	12050464	12051741	10.3805	10.4107	10.4829	10.7921	AT1G33240	GTL1
Chr1	12056694	12057400	9.33316	9.35755	9.43489	9.43827	AT1G33250
Chr1	12138543	12138791	8.17493	8.18115	8.2396	8.01402	AT1G33470
Chr1	12217813	12218456	8.98371	9.10656	9.04644	8.99223	AT1G33709
Chr1	12238929	12240157	9.93793	9.82853	9.71939	10.0637	AT1G33760
Chr1	12254634	12255827	10.4702	10.9658	11.1264	10.1267	AT1G33790
Chr1	12369432	12370250	8.70304	8.69697	8.76321	8.54689	AT1G34030
Chr1	12478137	12478660	8.58684	8.64024	8.57554	8.72537	AT1G34245	EPF2
Chr1	12619644	12620359	8.44966	8.77479	8.62845	8.53722	AT1G34510
Chr1	12638920	12639141	7.30378	7.46352	7.3072	7.2503	AT1G34540	CYP94D1
Chr1	12711142	12712718	11.4232	11.7221	11.7789	11.2111	AT1G34670	MYB93
Chr1	12839860	12840472	9.18177	9.0921	9.17991	9.20274	AT1G35140	PHI-1
Chr1	13029370	13030421	9.49685	9.66267	9.79888	9.86844	AT1G35430
Chr1	13046383	13048546	10.2989	10.1209	10.2559	10.2082	AT1G35467	RALFL5
Chr1	13117167	13118975	10.23	10.3662	10.2955	10.1028	AT1G35560	TCP23
Chr1	13140313	13140799	8.59526	8.52943	8.36085	8.29232	AT1G35610
Chr1	13141488	13142091	8.60363	8.59199	8.26092	8.66445	AT1G35610
Chr1	13181029	13182784	10.1254	10.2799	10.3842	9.68168	AT1G35660
Chr1	13184541	13184811	7.40939	7.56605	7.5411	7.14466	AT1G35660
Chr1	13185191	13185957	8.99435	9.10656	9.18488	8.44087	AT1G35660
Chr1	13186821	13187139	7.72792	7.86728	8.0954	7.03342	AT1G35660
Chr1	13203239	13203807	9.07414	8.96723	9.04234	8.89785	AT1G35670	CPK11
Chr1	13252879	13253310	8.02652	7.98157	8.00141	7.50978	AT1G35750	PUM10
Chr1	13258652	13259299	8.86109	8.66445	8.70131	8.61102	AT1G35750	PUM10
Chr1	13359655	13360250	8.59526	8.633	8.61563	8.44915	AT1G35910	TPPD
Chr1	13367938	13368553	8.69174	8.49185	8.36085	7.99577	AT1G35910	TPPD
Chr1	13708865	13709697	8.69349	8.82018	8.87114	8.15355	AT1G36390
Chr1	13999422	14000392	9.64926	9.77643	9.54061	8.76736	AT1G36940
Chr1	14002057	14002562	8.93369	9.03411	8.66	8.43775	AT1G36940
Chr1	14044503	14045876	6.52356	6.74147	7.14466	6.49185	AT1G37020
Chr1	14071184	14072361	9.40141	9.68212	9.60038	8.93258	AT1G37020
Chr1	14147480	14148226	9.26854	9.20701	9.02929	9.11699	AT1G37130	NR2
Chr1	14163582	14164072	7.81057	8.15355	8.24436	8.25621	AT1G37130	NR2
Chr1	14165042	14165625	8.27263	8.50482	8.5343	8.42417	AT1G37140	MCT1
Chr1	14188781	14189219	7.70908	7.83447	8.02237	7.45327	AT1G37162
Chr1	14196222	14196524	14.5034	14.43	14.7213	14.1092	AT1G37162
Chr1	14238891	14239280	3.67243	3.80735	3.83289	4.44294	AT1G38065
Chr1	14307346	14308466	9.11699	9.19044	9.13443	9.29692	AT1G38131
Chr1	14363168	14364119	7.10066	7.00422	7.13186	6.56986	AT1G38131
Chr1	14408808	14409782	7.18239	7.11114	7.39017	6.64024	AT1G38630
Chr1	14473683	14474608	7.88722	8.10198	8.04712	7.28077	AT1G38630
Chr1	14483968	14484825	6.633	6.55459	6.81057	6.44294	AT1G38630
Chr1	14486856	14487389	7.35535	7.49985	7.66178	6.86728	AT1G38630
Chr1	14502688	14502958	6.65284	7.12928	6.91289	6.49185	AT1G38630
Chr1	14508334	14508895	7.20945	7.37938	7.43567	6.67243	AT1G38630
Chr1	14509458	14510489	8.40621	8.4818	8.5812	7.98299	AT1G38630
Chr1	14581725	14582211	7.03342	7.19722	7.05257	6.81057	AT1G38950
Chr1	14592234	14592695	8.53089	8.85409	8.90313	8.16742	AT1G38950
Chr1	14609226	14610305	7.85953	7.79604	7.75322	7.79928	AT1G38950
Chr1	14657503	14661226	8.87344	8.87267	8.88874	8.71768	AT1G38950
Chr1	14669701	14672323	8.58684	8.70131	8.57554	8.66	AT1G38950
Chr1	14679065	14679428	6.45943	6.43671	6.47371	6.78463	AT1G38950
Chr1	14683201	14683775	5.93074	5.93958	5.59991	5.87344	AT1G38950
Chr1	14688269	14690651	9.81618	9.96235	9.84235	9.58167	AT1G38950
Chr1	14691410	14691639	5.15987	5.07682	4.72792	5.53916	AT1G38950
Chr1	14712948	14713226	7.17243	7.28887	7.18488	6.88874	AT1G38950
Chr1	14718923	14719234	7.12153	7.49985	6.97154	6.94837	AT1G38950
Chr1	14744985	14745289	6.74147	6.52943	6.76487	6.69349	AT1G38950
Chr1	14820640	14821909	6.5812	6.87958	6.47371	6.65821	AT1G40083
Chr1	14822498	14823008	6.40939	6.30378	6.09011	6.14975	AT1G40083
Chr1	14824316	14824984	8.39446	8.47675	8.40088	8.24674	AT1G40083
Chr1	14827455	14827759	5.42626	5.46761	4.90689	5.2384	AT1G40083
Chr1	14835341	14836405	7.62571	7.63481	7.61655	7.31288	AT1G40083
Chr1	14837241	14837589	4.53916	5.01123	4.65821	4.72792	AT1G40083
Chr1	14848912	14849251	1.9542	3	2	2.88264	AT1G40083
Chr1	14856789	14857111	0.70044	0.321928	0	0	AT1G40083
Chr1	14889604	14889977	6.27612	6.03892	6.09011	6.36632	AT1G40083
Chr1	14891013	14891250	7.47978	7.31741	7.36632	7.02237	AT1G40083
Chr1	14931567	14931875	7.57365	7.85175	7.81538	7.53722	AT1G40083
Chr1	14932390	14932791	7.81057	8.11764	7.92333	7.49985	AT1G40083
Chr1	14933522	14934382	8.80009	8.60084	8.73217	8.41891	AT1G40083
Chr1	14935837	14936569	8.15355	8.25503	8.02237	7.9542	AT1G40083
Chr1	14938914	14939638	7.96434	7.97154	8.04712	7.7211	AT1G40083
Chr1	14946027	14946464	6.45943	6.63662	6.84862	6.56986	AT1G40083
Chr1	14961405	14961766	6.32643	6.52943	6.25267	6.14975	AT1G40083
Chr1	14965240	14965450	5.51964	5.70044	5.85487	6.04439	AT1G40087
Chr1	14969005	14969657	7.48583	7.46352	7.33092	7.11374	AT1G40087
Chr1	14970491	14970742	5.24793	5.12412	4.8009	5.00562	AT1G40087
Chr1	14972858	14973293	7.06609	6.78136	6.93221	6.70736	AT1G40087
Chr1	14976152	14976603	6.82972	6.76487	7.0634	6.53138	AT1G40087
Chr1	14997470	14998832	9.16365	9.22942	9.16113	8.87344	AT1G40087
Chr1	15009725	15010626	8.55171	8.69174	8.65553	8.42417	AT1G40087
Chr1	15010849	15012128	9.30663	9.38073	9.34485	9.10198	AT1G40087
Chr1	15013962	15014928	9.56748	9.62434	9.64092	9.41204	AT1G40087
Chr1	15037736	15038079	7.89633	7.89633	7.85953	7.71253	AT1G40087
Chr1	15052993	15053344	9.23601	9.52111	9.25207	9.07948	AT1G40104
Chr1	15099776	15100869	9.54738	9.57317	9.78525	8.92407	AT1G40104
Chr1	15102354	15102623	6.93074	7.11114	6.9571	6.76487	AT1G40104
Chr1	15106792	15107107	7.66178	7.61102	7.65105	7.20945	AT1G40104
Chr1	15118829	15119090	3	3.33985	3.33985	2.52356	AT1G40104
Chr1	15128818	15129086	2.64386	2.04439	3.06609	3.82018	AT1G40104
Chr1	15135695	15136023	6.69697	6.63662	6.78463	6.16491	AT1G40104
Chr1	15137933	15138668	7.99577	8.17493	8.37721	7.64386	AT1G40104
Chr1	15140493	15141094	9.2568	9.39821	9.36523	8.88264	AT1G40104
Chr1	15147226	15149609	10.8816	10.9774	11.0587	10.2735	AT1G40104
Chr1	15158799	15160501	8.97298	9.18239	9.29978	8.55746	AT1G40104
Chr1	15166569	15168383	9.12541	9.11569	9.33706	8.47168	AT1G40129
Chr1	15169465	15169934	8.20457	8.22279	8.25503	7.47573	AT1G40129
Chr1	15171271	15171601	8.17742	8.17493	8.43775	7.64926	AT1G40129
Chr1	15175262	15175645	8.2396	8.16742	8.5651	7.99577	AT1G40129
Chr1	15176599	15178866	9.76072	9.89102	9.98939	9.29577	AT1G40129
Chr1	15192988	15194470	9.93793	9.97406	10.0771	9.3696	AT1G40129
Chr1	15198361	15201330	11.9116	11.8539	11.8732	11.3198	AT1G40129
Chr1	15208706	15209116	5.69349	5.37504	5.70736	5.87344	AT1G40129
Chr1	15221959	15222502	8.5343	8.76321	8.91513	8.16239	AT1G40129
Chr1	15223237	15225163	9.98939	10.1561	10.2152	9.5068	AT1G40129
Chr1	15231328	15231698	5.76155	5.32643	4.90689	5.12928	AT1G40129
Chr1	15236726	15236941	3.10852	3	2.52356	1.9542	AT1G40129
Chr1	15251323	15251596	4.11894	3.80735	4.40939	4.16993	AT1G40129
Chr1	15267178	15267524	5.09803	4.96578	5.11894	5.08215	AT1G40129
Chr1	15273907	15274273	7.45943	7.37938	7.59059	7.10591	AT1G40129
Chr1	15277115	15277849	6.7039	6.20212	6.81057	6.38586	AT1G40129
Chr1	15279529	15279866	10.512	10.9183	11.3167	9.82377	AT1G40129
Chr1	15289817	15292323	9.84235	9.99046	10.0492	9.43619	AT1G40129
Chr1	15297322	15300235	8.33985	8.49185	8.49685	7.77479	AT1G40129
Chr1	15308229	15311039	8.40088	8.5812	8.49185	7.74315	AT1G40129
Chr1	15311605	15311939	5.82972	5.74819	6.09011	5.69	AT1G40129
Chr1	15318107	15318720	8.79928	8.92407	8.97082	8.2503	AT1G40129
Chr1	15319387	15321319	10.0387	10.1813	10.2912	9.46557	AT1G40129
Chr1	15328454	15328826	5.51964	5.59991	5.33092	5.12928	AT1G40129
Chr1	15337182	15337648	4.11894	4.72792	4.53138	4.16993	AT1G40129
Chr1	15343386	15343881	4.26679	3.97728	3.49185	3.82018	AT1G40390
Chr1	15349434	15349704	3.80735	4.12928	3.83289	3.82018	AT1G40390
Chr1	15375217	15375945	6.30378	6.34873	6.87958	6.50383	AT1G40390
Chr1	15387675	15390414	10.0855	10.2152	10.2647	9.67772	AT1G40390
Chr1	15395414	15395799	5.37504	4.72792	5.59991	5.12928	AT1G40390
Chr1	15396613	15398312	7.20945	7.39232	7.18488	6.49185	AT1G40390
Chr1	15406237	15409107	8.31515	8.44398	8.44294	7.5157	AT1G40390
Chr1	15409713	15410021	5.69349	5.59991	5.90689	5.38802	AT1G40390
Chr1	15412320	15412664	5.84549	5.37504	6.00562	5.59991	AT1G40390
Chr1	15420813	15421777	10.0236	10.0341	10.1824	9.55267	AT1G40390
Chr1	15423684	15424505	8.66445	8.7065	8.91886	7.90388	AT1G40390
Chr1	15428139	15428447	6.79442	6.70044	6.86109	6.30378	AT1G40390
Chr1	15429943	15431686	9.3143	9.19414	9.47421	8.75071	AT1G40390
Chr1	15436245	15438026	9.66578	9.73217	9.74777	9.07414	AT1G40390
Chr1	15446043	15446340	6.60363	6.80413	6.86109	6.34873	AT1G40390
Chr1	15449666	15450048	8.1046	8.15987	8.49685	7.82177	AT1G40390
Chr1	15524975	15525421	7.67243	7.86728	7.81538	7.22159	AT1G41820
Chr1	15587274	15587527	5.88874	6.16742	5.69	5.59991	AT1G41820
Chr1	15690146	15690507	6.50383	6.65642	6.93221	6.46761	AT1G41920
Chr1	15700036	15701622	7.77726	8.19476	8.17493	7.59805	AT1G42080
Chr1	15747263	15747827	7.57365	7.7364	7.7211	7.08746	AT1G42190
Chr1	15871439	15871675	11.0624	11.4842	11.8359	10.1206	AT1G42430
Chr1	15880363	15880762	8.67684	8.59619	8.79198	8.52552	AT1G42430
Chr1	15922540	15923041	8.12541	8.51175	8.46148	8.36085	AT1G42470
Chr1	15923672	15924111	7.41574	8.02029	7.88111	8.20579	AT1G42470
Chr1	16141624	16142317	8.48684	8.70131	8.69349	8.52552	AT1G43000
Chr1	16200190	16200582	7.06609	7.36413	7.40301	6.70736	AT1G43080
Chr1	16211937	16212548	7.78953	8.2009	7.85953	7.68299	AT1G43080
Chr1	16213305	16213788	8.96434	9.1267	9.07146	8.52552	AT1G43080
Chr1	16518200	16518855	11.0317	11.1037	11.1447	10.5746	AT1G43730
Chr1	16521780	16522056	9.88684	10.109	10.0546	9.6711	AT1G43760
Chr1	16523524	16523897	10.2854	10.4555	10.5497	9.783	AT1G43760
Chr1	16524965	16525217	9.37395	9.60964	9.75489	9.0921	AT1G43760
Chr1	16526740	16527699	11.2093	11.2899	11.3509	10.6845	AT1G43760
Chr1	16528213	16528864	10.0521	10.2126	10.3041	9.5859	AT1G43760
Chr1	16537081	16537798	9.06407	8.86805	9.07146	8.77025	AT1G43760
Chr1	16584166	16584848	8.47168	8.65195	8.66	8.0348	AT1G43810
Chr1	16585405	16585741	7.65284	7.94398	8.10198	7.43671	AT1G43810
Chr1	16649508	16649959	8.74315	8.68036	8.81618	8.50879	AT1G43890	RABC1
Chr1	16658710	16659188	8.56033	8.52356	8.49185	8.23002	AT1G43910
Chr1	16661688	16661942	7.15735	7.59059	7.3072	6.633	AT1G43910
Chr1	16667125	16667547	8.03067	7.89633	7.78627	7.98868	AT1G43950	ARF23
Chr1	16744325	16745105	8.7879	9.03067	9.17742	8.42417	AT1G44050
Chr1	16771301	16771731	8.54206	8.33651	8.0607	8.16742	AT1G44100	AAP5
Chr1	16792763	16793507	9.13443	9.14466	9.24377	9.20701	AT1G44160
Chr1	16900592	16901825	10.4984	10.3662	10.6282	10.6371	AT1G44760
Chr1	16928897	16929596	9.21977	9.13378	9.05867	9.2009	AT1G44820
Chr1	16935029	16935396	7.67772	7.90539	8.24436	8.01959	AT1G44830
Chr1	17054554	17055230	8.80009	8.84078	8.62388	8.96217	AT1G45110
Chr1	17062225	17062874	8.51274	8.43359	8.7065	9.06609	AT1G45130	BGAL5
Chr1	17202637	17203057	8.22279	8.24317	8.16239	7.98868	AT1G45976	SBP1
Chr1	17208171	17210227	10.0627	10.109	9.86322	9.71725	AT1G45976	SBP1
Chr1	17219828	17220227	8.35535	8.46913	8.64386	8.0348	AT1G46264	SCZ
Chr1	17222778	17223396	9.49935	9.39044	9.44398	9.21675	AT1G46264	SCZ
Chr1	17233274	17235544	10.7088	10.6792	10.5946	10.2052	AT1G46408	AGL97
Chr1	17235928	17236265	8.00843	8.27845	7.66178	7.61287	AT1G46480	WOX4
Chr1	17241988	17243069	9.53284	9.48759	9.29692	9.40328	AT1G46480	WOX4
Chr1	17247042	17247408	8.11504	8.31061	8.32531	8.02929	AT1G46480	WOX4
Chr1	17252472	17254117	10.1523	9.948	9.98726	10.0624	AT1G46696
Chr1	17288252	17288748	8.92258	8.95746	8.97441	8.63209	AT1G47128	RD21A
Chr1	17290998	17291305	7.94251	8.10852	8.06743	8.17991	AT1G47128	RD21A
Chr1	17390140	17390849	9.26386	9.43827	9.41098	8.98939	AT1G47410
Chr1	17420045	17421235	9.61102	9.60409	9.40567	8.99859	AT1G47485
Chr1	17441875	17442186	7.56796	7.79604	7.52943	7.48583	AT1G47510	AT5PTASE11
Chr1	17578062	17578843	9.3143	9.27758	9.39285	9.50532	AT1G47765
Chr1	17652879	17653284	7.93221	8.13314	7.80171	7.74315	AT1G47900
Chr1	17695459	17695767	8.23482	8.3614	8.42836	8.05257	AT1G47980
Chr1	17702512	17702979	8.5651	8.74315	8.74399	8.5708	AT1G48000	MYB112
Chr1	17763425	17764530	9.52454	9.27758	9.36523	9.58778	AT1G48100
Chr1	17825362	17826783	10.0908	10.0231	9.98406	10.1028	AT1G48270	GCR1
Chr1	17861507	17863868	10.7348	11.1442	11.2831	11.3079	AT1G48330
Chr1	17864555	17865610	9.544	9.64926	9.7065	9.97118	AT1G48330
Chr1	17894608	17896069	10.6254	10.6762	10.6753	10.413	AT1G48410	ICU9
Chr1	17916082	17916617	8.82575	8.64024	8.77479	8.68124	AT1G48480	RKL1
Chr1	18026941	18028583	10.481	10.2799	10.326	10.5041	AT1G48740
Chr1	18034693	18034960	7.74483	7.75822	7.97871	8.04029	AT1G48750
Chr1	18078561	18080581	10.7499	10.7404	10.5887	10.5468	AT1G48880	TBL7
Chr1	18135423	18135748	7.76818	7.89633	7.69349	7.79928	AT1G49015
Chr1	18155175	18157694	10.8485	10.9823	11.0218	10.3832	AT1G49050
Chr1	18212754	18213229	8.82575	8.87728	8.88035	8.96506	AT1G49240	FIZ1
Chr1	18248748	18249301	8.57175	8.41257	8.25503	8.61563	AT1G49330
Chr1	18308815	18309158	8.69957	8.81618	8.91064	8.5708	AT1G49470
Chr1	18339730	18339987	7.35535	7.62205	7.37721	7.07146	AT1G49540	ELP2
Chr1	18344192	18344784	8.67154	8.74315	8.71167	8.81698	AT1G49560
Chr1	18414222	18414752	8.69174	8.61102	8.39446	8.41891	AT1G49750
Chr1	18427856	18428643	9.47218	9.57696	9.59572	9.56367	AT1G49780	PUB26
Chr1	18431051	18433233	10.5765	10.722	10.6445	10.7972	AT1G49780	PUB26
Chr1	18454500	18455434	9.17555	9.14466	9.18488	9.22279	AT1G49850
Chr1	18549751	18550350	8.72281	8.79442	8.75405	8.71167	AT1G50060
Chr1	18690380	18693248	12.2353	12.1006	11.9561	12.3863	AT1G50450
Chr1	18756400	18756846	8.62114	8.75989	8.52454	8.3208	AT1G50640	ERF3
Chr1	18761678	18762917	9.52307	9.54738	9.33929	9.41943	AT1G50650
Chr1	18765046	18765774	9.10296	9.14147	8.87728	9.3696	AT1G50650
Chr1	18872716	18873425	9.15735	9.20701	9.19783	9.24139	AT1G50920
Chr1	18951966	18952492	8.5157	8.74315	8.68036	8.94837	AT1G51160
Chr1	18960863	18961723	9.26679	9.0921	9.02306	8.82972	AT1G51172
Chr1	18970904	18971129	6.633	7.07682	6.81057	6.27612	AT1G51190	PLT2
Chr1	18973559	18974522	8.99789	9.15355	8.99223	9.08215	AT1G51190	PLT2
Chr1	19042305	19043873	10.3278	10.5341	10.5146	10.4851	AT1G51360	DABB1
Chr1	19083547	19084089	8.40621	8.43879	8.46761	8.36085	AT1G51460	ABCG13
Chr1	19149168	19149653	8.62662	8.53528	8.50779	8.58684	AT1G51640	EXO70G2
Chr1	19170337	19171131	9.11244	8.95274	9.19137	9.29059	AT1G51700	DOF1
Chr1	19302331	19303466	10.749	10.8555	10.7018	10.4704	AT1G51950	IAA18
Chr1	19320413	19320912	8.35094	8.46913	8.46148	8.14848	AT1G51970
Chr1	19406336	19406546	7.03342	7.35315	6.91289	6.85798	AT1G52140
Chr1	19414599	19416141	10.1408	10.1542	9.96398	9.89102	AT1G52150	ICU4
Chr1	19431615	19432140	8.97728	9.10329	9.11894	8.57554	AT1G52190	NRT1.11
Chr1	19432710	19433600	9.81618	9.95238	9.70304	9.60779	AT1G52190	NRT1.11
Chr1	19518487	19519644	9.53479	9.58496	9.43202	9.43827	AT1G52410	TSA1
Chr1	19578427	19578921	8.54206	8.61563	8.75405	8.94837	AT1G52565
Chr1	19600239	19600960	9.36851	9.19414	9.43489	9.14498	AT1G52618
Chr1	19652897	19653759	8.96723	9.19044	9.01611	9.24793	AT1G52760	LysoPL2
Chr1	19701263	19701589	7.99577	8.17493	8.0348	7.86573	AT1G52900
Chr1	19802670	19802942	8.55746	8.62114	8.92852	8.82098	AT1G53140	DRP5A
Chr1	19825254	19825751	8.74735	8.69697	8.96434	8.69349	AT1G53170	ERF8
Chr1	19828094	19828904	9.08215	9.07848	9.21128	8.53722	AT1G53180
Chr1	19853180	19854825	10.0647	9.99205	10.047	10.3232	AT1G53230	TCP3
Chr1	20046512	20046968	8.14975	8.2009	8.18859	8.27671	AT1G53700	WAG1
Chr1	20094314	20094736	7.99435	8.03755	7.93221	7.9542	AT1G53820
Chr1	20120374	20122531	10.0563	10.1702	10.1152	10.3018	AT1G53887
Chr1	20133144	20134927	9.77643	10.0081	9.79523	10.1111	AT1G53910	RAP2.12
Chr1	20153525	20153883	7.57365	7.57743	7.70217	7.94764	AT1G53990	GLIP3
Chr1	20176871	20177267	8.41257	8.53528	8.51274	8.5708	AT1G54040	TASTY
Chr1	20208940	20210877	11.132	11.0923	11.1035	11.2184	AT1G54130	RSH3
Chr1	20239504	20239960	8.99223	9.13795	9.11894	8.72537	AT1G54210	ATG12A
Chr1	20436516	20437203	9.00141	8.89406	8.93958	8.95165	AT1G54775
Chr1	20445666	20446199	8.82018	8.91513	8.87344	9.2009	AT1G54820
Chr1	20522930	20523508	8.60548	8.72622	8.3208	8.69697	AT1G55020	LOX1
Chr1	20524369	20524636	7.3443	7.61102	7.22641	7.2503	AT1G55020	LOX1
Chr1	20649706	20650050	8.08746	8.36741	8.22521	8.55746	AT1G55330	ATAGP21
Chr1	20669514	20671651	11.4085	11.3872	11.3749	11.5011	AT1G55360
Chr1	20760733	20761915	9.80856	9.87383	9.96217	9.93074	AT1G55580	SCL18
Chr1	20812744	20815535	10.9217	10.8702	10.862	11.1204	AT1G55690
Chr1	20817589	20818388	9.29519	9.12218	9.37531	9.42101	AT1G55700
Chr1	20818949	20819367	8.56033	8.59619	8.72281	8.37178	AT1G55700
Chr1	20954841	20957164	11.243	11.2972	11.3267	11.2467	AT1G56030
Chr1	21015301	21015667	8.34319	8.22279	8.11504	8.20579	AT1G56145
Chr1	21133242	21133847	8.7364	8.82575	8.63934	8.44501	AT1G56430	NAS4
Chr1	21153176	21153477	13.7681	13.8166	13.6206	14.3236	AT1G56500	SOQ1
Chr1	21227333	21228599	9.72451	9.56081	9.47421	9.54786	AT1G56630
Chr1	21265602	21267647	10.1322	10.1306	10.1482	10.4949	AT1G56720
Chr1	21336765	21337440	8.98655	8.90764	8.90689	8.93258	AT1G57610
Chr1	21387603	21387943	7.95565	8.22279	8.03892	7.55267	AT1G57750	MAH1
Chr1	21391546	21391886	8.07414	7.96434	8.12799	8.10852	AT1G57765
Chr1	21627514	21627839	7.74483	7.82496	7.68475	7.66888	AT1G58290	HEMA1
Chr1	21655527	21656470	9.62205	9.59292	9.60779	9.68168	AT1G58340	ZRZ
Chr1	21657029	21657528	8.36413	8.49185	8.35535	8.15987	AT1G58340	ZRZ
Chr1	21680419	21680975	8.66267	8.55171	8.1472	8.46148	AT1G58370	RXF12
Chr1	21724640	21725064	8.30378	8.03755	8.50779	8.30606	AT1G58470	RBP1
Chr1	21912955	21913238	8.2396	8.11764	8.29232	7.80735	AT1G59640	ZCW32
Chr1	21913792	21914680	9.27438	9.23242	9.05325	8.85798	AT1G59640	ZCW32
Chr1	21975602	21976912	9.81358	9.90727	9.60594	9.73513	AT1G59750	ARF1
Chr1	21998393	21998870	7.99435	8.17493	8.13571	8.02514	AT1G59780
Chr1	22085475	22086077	8.75989	8.5812	8.75864	8.86805	AT1G59980	GPS4
Chr1	22097926	22098306	8.84471	8.8895	8.95855	8.81698	AT1G60010
Chr1	22102352	22102728	8.8986	8.7364	9.14911	8.30606	AT1G60010
Chr1	22110088	22110810	9.17055	8.79928	8.91886	8.96073	AT1G60030	NAT7
Chr1	22127981	22129320	9.80574	9.74987	9.81017	10.006	AT1G60050	UMAMIT35
Chr1	22136058	22136594	8.62114	8.90764	9.15861	9.11244	AT1G60060
Chr1	22184499	22186227	10.7294	10.7474	10.8267	11.0182	AT1G60140	TPS10
Chr1	22225490	22225888	8.15355	8.18859	8.04712	7.90388	AT1G60270	BGLU6
Chr1	22302298	22302770	8.37178	8.27845	8.30378	8.06205	AT1G60530	DRP4A
Chr1	22304952	22305909	9.64926	9.69784	9.27845	8.91139	AT1G60550	ECHID
Chr1	22313352	22313897	8.65821	8.52356	8.44294	8.81097	AT1G60570
Chr1	22318231	22319646	9.55411	9.63798	9.54978	9.65866	AT1G60590
Chr1	22420437	22423969	12.0662	11.8703	11.7447	12.2117	AT1G60900
Chr1	22519783	22520138	8.61379	8.45018	8.38154	8.2009	AT1G61110	NAC025
Chr1	22575963	22576437	8.51767	8.43879	8.51274	8.53722	AT1G61230
Chr1	22598313	22598710	8.12218	8.11764	7.97871	7.7211	AT1G61260
Chr1	22620234	22620576	7.58496	7.94398	7.65105	7.96723	AT1G61330
Chr1	22624848	22625997	9.97406	10.0028	9.79685	9.83052	AT1G61330
Chr1	22758919	22759493	8.36085	8.45687	8.45738	8.3966	AT1G61660
Chr1	22763992	22764232	7.5157	7.49985	7.35535	7.26209	AT1G61667
Chr1	22816141	22816842	9.31854	9.33762	9.40833	9.21067	AT1G61790	OST3%2F6
Chr1	22821845	22822852	9.28829	9.2929	9.24377	9.2009	AT1G61800	GPT2
Chr1	22876979	22877742	9.30948	9.43567	9.59012	9.36851	AT1G61890
Chr1	22880629	22881115	8.40088	8.5708	8.7151	8.91513	AT1G61900
Chr1	22881705	22882218	9.01402	9.0546	8.97441	9.21977	AT1G61900
Chr1	22884889	22887796	11.4432	11.4155	11.3688	11.4622	AT1G61900
Chr1	22893898	22894687	9.03686	8.87267	8.6339	9.2009	AT1G61930
Chr1	23021901	23023108	9.62799	9.78013	9.69914	9.60964	AT1G62301
Chr1	23065631	23066124	9.52943	9.6711	9.33706	8.64024	AT1G62360	WAM1
Chr1	23069911	23070221	8.87114	9.01681	8.82416	8.05528	AT1G62370
Chr1	23075415	23075724	7.91588	8.38262	8.60316	8.05257	AT1G62370
Chr1	23124409	23125019	8.55459	8.7364	8.94654	8.85175	AT1G62480
Chr1	23125777	23127456	10.0016	10.1128	10.213	10.2189	AT1G62480
Chr1	23133924	23134478	8.64476	8.78872	8.48583	8.32867	AT1G62500
Chr1	23145113	23146315	10.1558	10.0028	9.99894	9.99577	AT1G62520
Chr1	23364068	23364717	9.29663	9.07012	9.27845	9.0921	AT1G63020	SMD2
Chr1	23520896	23521354	8.74062	8.83052	8.65553	8.92926	AT1G63430
Chr1	23542241	23544579	10.5599	10.8374	10.6033	11.0549	AT1G63480	AHL12
Chr1	23553094	23553621	9.12218	9.21977	9.18239	8.9737	AT1G63490
Chr1	23597110	23598214	9.67552	9.61471	9.70044	9.52209	AT1G63650	EGL3
Chr1	23612611	23613553	9.47218	9.34374	9.41733	9.60223	AT1G63680	PDE316
Chr1	23640413	23640671	11.8129	12.3024	12.4376	11.0025	AT1G63730
Chr1	23694126	23694906	9.24852	9.30635	9.13699	9.40141	AT1G63850
Chr1	23766803	23767167	8.08082	8.07682	7.97871	7.96723	AT1G64060	RBOHF
Chr1	23893509	23893983	8.91513	8.58496	9.03411	9.08215	AT1G64380
Chr1	23895303	23896150	9.29261	9.2929	9.39607	9.53649	AT1G64380
Chr1	23902679	23903297	9.34707	9.4507	9.50656	9.19783	AT1G64385
Chr1	23908441	23909156	9.35645	9.6407	9.36851	9.41943	AT1G64390	GH9C2
Chr1	23926554	23926941	7.99577	8.24911	8.3208	7.91064	AT1G64405
Chr1	23947411	23948115	9.16365	9.09935	9.37531	9.13314	AT1G64480	CBL8
Chr1	23975908	23976108	6.69697	7.39232	7.39017	6.73132	AT1G64561
Chr1	24002897	24003416	9.24377	9.41204	9.29692	8.87728	AT1G64610
Chr1	24010635	24011394	9.79238	9.89728	9.7934	9.48684	AT1G64620
Chr1	24060105	24061134	9.54061	9.21977	9.31967	9.57317	AT1G64780	ATAMT1;2
Chr1	24252186	24253344	9.75238	9.89235	9.73809	9.94196	AT1G65295
Chr1	24334896	24335717	9.68912	9.80534	9.57033	9.28309	AT1G65480	RSB8
Chr1	24404350	24405656	9.33427	9.31004	9.44398	9.42495	AT1G65630	DegP3
Chr1	24486643	24488072	9.82297	9.83684	9.93111	10.1351	AT1G65820
Chr1	24530037	24530822	9.3143	9.24436	9.31572	9.44708	AT1G65920
Chr1	24623917	24624438	8.85953	8.79442	8.76321	8.59712	AT1G66140	ZFP4
Chr1	24625357	24625632	8.25621	8.25503	8.33762	7.64386	AT1G66145	CLE18
Chr1	24635887	24636315	8.30834	8.41891	8.33092	8.28193	AT1G66160	CMPG1
Chr1	24659605	24660075	8.59246	8.57554	8.27263	8.14338	AT1G66200	GSR2
Chr1	24675117	24675522	8.47877	8.27845	8.13571	8.2503	AT1G66230	MYB20
Chr1	24719582	24720905	9.82416	9.78013	9.74525	9.90989	AT1G66300
Chr1	24743819	24744462	9.14593	9.34374	9.52209	9.69436	AT1G66350	RGL1
Chr1	24760351	24760923	8.61563	8.70131	8.67684	8.70477	AT1G66380	MYB114
Chr1	24773850	24774439	8.7065	8.71682	8.7364	8.68124	AT1G66410	CAM4
Chr1	24804225	24805745	9.78013	9.8005	9.73174	9.58167	AT1G66480
Chr1	24843561	24844376	9.63979	9.58261	9.67331	9.41943	AT1G66590	COX19-1
Chr1	24898105	24899667	10.3794	10.3261	10.2719	10.3467	AT1G66760
Chr1	24905308	24906051	9.37178	9.39821	9.34707	9.08215	AT1G66770	SWEET6
Chr1	24914668	24916105	9.81298	9.78013	9.78095	9.4671	AT1G66790
Chr1	24968655	24969042	7.76818	8.20945	8.38802	7.85175	AT1G66920
Chr1	25023566	25024149	9.07882	9.03411	9.15608	9.09935	AT1G67040	TRM22
Chr1	25027728	25027982	7.42626	7.66	7.66888	7.97728	AT1G67050
Chr1	25031681	25032181	8.5216	8.39553	8.49185	8.61839	AT1G67050
Chr1	25095469	25097124	10.1036	10.031	9.99577	9.9862	AT1G67120	MDN1
Chr1	25158153	25158935	8.90764	8.8986	8.79523	8.8451	AT1G67230	LINC1
Chr1	25174702	25175412	9.04508	9.1267	9.21856	9.20274	AT1G67265	RTFL21
Chr1	25215548	25216605	9.58379	9.62205	9.42469	9.53041	AT1G67330
Chr1	25220866	25221398	9.25444	9.55603	9.41521	9.09935	AT1G67330
Chr1	25225281	25225716	9.22581	9.36194	9.41521	9.16176	AT1G67340
Chr1	25228135	25229041	9.88417	10.1773	9.99894	10.0277	AT1G67340
Chr1	25279873	25280493	8.5343	8.74315	8.48583	8.70131	AT1G67480
Chr1	25350845	25351498	9.04234	8.94837	8.80735	8.69697	AT1G67635
Chr1	25380222	25380861	9.06407	8.93884	8.88874	8.75071	AT1G67710	ARR11
Chr1	25397147	25397551	8.48533	8.5708	8.7402	8.89444	AT1G67740	YCF32
Chr1	25398903	25399603	9.49336	9.40833	9.39285	9.41204	AT1G67750
Chr1	25428346	25428711	7.59805	7.56605	7.50779	7.7364	AT1G67820
Chr1	25528964	25529304	8.20945	8.24911	8.15482	7.65821	AT1G68120	BPC3
Chr1	25536986	25539222	10.7138	10.6064	10.5253	10.6332	AT1G68140
Chr1	25605759	25606309	8.73894	8.80413	8.67684	8.64386	AT1G68320	MYB62
Chr1	25617156	25618491	10.3764	10.3106	10.3281	10.1283	AT1G68350
Chr1	25619037	25619389	8.59246	8.64024	8.7065	8.04712	AT1G68350
Chr1	25663624	25664294	9.58379	9.48432	9.46301	8.90388	AT1G68450	PDE337
Chr1	25666652	25667183	8.90388	9.18239	9.34263	8.7211	AT1G68460	IPT1
Chr1	25679161	25680115	9.59292	9.64926	9.55794	9.63957	AT1G68470
Chr1	25683795	25684260	7.60363	8.33651	8.87344	9.1693	AT1G68480	JAG
Chr1	25688366	25688705	7.84706	8.04712	8.41045	8.3966	AT1G68480	JAG
Chr1	25698695	25700866	10.416	10.621	10.614	10.6654	AT1G68500
Chr1	25724350	25725824	10.8467	10.8724	10.8439	10.8844	AT1G68550	CRF10
Chr1	25730550	25731045	8.91513	9.20701	9.33092	9.0607	AT1G68550	CRF10
Chr1	25732221	25734548	11.2871	11.3331	11.2971	11.265	AT1G68560	XYL1
Chr1	25740107	25740374	8.10198	8.29692	8.30378	8.12412	AT1G68560	XYL1
Chr1	25740808	25741706	10.116	10.0447	10.0924	10.0277	AT1G68560	XYL1
Chr1	25749921	25750739	9.28309	9.21977	9.33929	9.20457	AT1G68580
Chr1	25787010	25787675	9.1046	8.90313	8.94251	9.04508	AT1G68690	PERK9
Chr1	25822159	25822903	8.56701	8.81137	8.58543	8.58214	AT1G68750	PPC4
Chr1	25849455	25850030	8.41045	8.44398	8.55267	8.44501	AT1G68800	TCP12
Chr1	25850617	25851007	8.37613	8.45018	8.36632	7.66888	AT1G68800	TCP12
Chr1	25863661	25864665	9.39071	9.36523	9.25503	9.5068	AT1G68820
Chr1	25878735	25879375	8.16993	8.53528	8.59246	8.91139	AT1G68840	TEM2
Chr1	25951437	25952152	9.86419	9.98406	10.0098	9.9052	AT1G69030
Chr1	25954007	25954388	9.03686	9.16176	8.978	8.11504	AT1G69040	ACR4
Chr1	25955017	25955341	8.72537	8.85409	9.18239	8.43359	AT1G69040	ACR4
Chr1	25985990	25989349	12.8754	12.7736	12.7736	13.7377	AT1G69120	AtAP1
Chr1	25995492	25997766	10.8513	10.7823	10.7717	10.7165	AT1G69150
Chr1	26003586	26005411	10.5777	10.5068	10.4226	10.5189	AT1G69170	SPL6
Chr1	26036355	26039141	11.5548	11.5548	11.5548	11.8618	AT1G69260	AFP1
Chr1	26144188	26144891	9.19783	9.37721	9.33706	9.28829	AT1G69530	EXPA1
Chr1	26155952	26157841	10.2665	10.1829	10.1712	10.2261	AT1G69560	MYB105
Chr1	26164228	26165526	10.5316	10.489	10.5452	10.3393	AT1G69570
Chr1	26168503	26169258	9.40833	9.39285	9.35039	8.99223	AT1G69580
Chr1	26173483	26176114	11.1088	11.0715	10.9318	10.7622	AT1G69580
Chr1	26184403	26184953	8.87805	9.04166	8.86109	8.94837	AT1G69600	ZHD11
Chr1	26210377	26211373	10.4375	10.3993	10.4829	10.5567	AT1G69690	TCP15
Chr1	26213517	26213993	9.37558	9.38073	9.52454	9.34263	AT1G69690	TCP15
Chr1	26242424	26243862	10.6707	10.7565	10.7501	10.8628	AT1G69760
Chr1	26254850	26255532	9.25857	9.18239	8.8933	8.85175	AT1G69770	CMT3
Chr1	26257631	26258054	9.04029	9.04166	8.85409	8.66711	AT1G69780	ATHB13
Chr1	26263223	26263647	8.66	8.60502	8.2009	7.78627	AT1G69790
Chr1	26308215	26308604	8.49885	8.31515	8.23242	8.37178	AT1G69860
Chr1	26313256	26314640	9.77684	9.902	9.98068	9.99647	AT1G69870	NRT1.7
Chr1	26372241	26373816	9.72195	9.64656	9.57246	9.70779	AT1G70020
Chr1	26399239	26400849	10.7642	10.6279	10.7663	10.8813	AT1G70090	LGT8
Chr1	26445243	26446085	9.62434	9.66578	9.72707	9.4315	AT1G70220
Chr1	26482873	26483599	9.17243	8.94251	9.13699	9.48834	AT1G70300	KUP6
Chr1	26484724	26485442	9.02929	9.1858	8.95638	9.29692	AT1G70310	SPDS2
Chr1	26509602	26510361	9.70022	9.59945	9.21856	9.39285	AT1G70360
Chr1	26516755	26518007	10.3072	10.1923	10.0848	10.3095	AT1G70370	PG2
Chr1	26523335	26524768	10.0236	9.93332	9.87267	10.0206	AT1G70380
Chr1	26575021	26575771	9.83052	9.75238	9.7065	9.15006	AT1G70510	KNAT2
Chr1	26648800	26649251	8.66977	8.87728	8.54689	8.75739	AT1G70680
Chr1	26657445	26658114	10.2267	10.2195	10.3922	10.1671	AT1G70700	TIFY7
Chr1	26668296	26668880	9.24674	9.10918	9.31232	9.13699	AT1G70720
Chr1	26729128	26729425	8.19722	8.16742	8.2396	7.87652	AT1G70895	CLE17
Chr1	26739226	26739931	9.40141	9.40833	9.2618	9.53187	AT1G70940	PIN3
Chr1	26773826	26775859	10.9331	10.8041	10.7555	10.8407	AT1G71000
Chr1	26778544	26779097	9.16365	9.2738	8.88493	9.09606	AT1G71010	FAB1C
Chr1	26895770	26896343	9.00422	8.85953	8.8933	8.87114	AT1G71360
Chr1	26961614	26962021	8.65821	8.36741	8.61102	8.55171	AT1G71695
Chr1	27039356	27040703	10.031	10.0341	9.93627	9.81978	AT1G71870
Chr1	27044161	27044853	9.17243	9.22942	9.24377	8.7879	AT1G71870
Chr1	27046110	27046637	9.00141	9.04985	8.96217	9.06878	AT1G71880	SUC1
Chr1	27048076	27048846	9.66311	9.65642	9.64341	9.42101	AT1G71880	SUC1
Chr1	27073220	27073614	7.79928	8.05393	8.29692	7.91588	AT1G71930	VND7
Chr1	27090656	27091840	9.93884	9.81658	9.88493	10.0871	AT1G71970
Chr1	27159914	27160448	8.71167	8.8986	8.91064	9.15608	AT1G72175
Chr1	27175270	27175832	8.81618	8.97082	9.13891	8.8914	AT1G72200
Chr1	27191146	27191704	8.82575	8.77479	8.42836	8.66711	AT1G72240
Chr1	27224200	27224774	9.15861	9.15355	9.18239	8.98371	AT1G72310	ATL3
Chr1	27292652	27293214	9.25444	9.35094	9.17991	9.04712	AT1G72490
Chr1	27300985	27301517	9.31515	9.21493	9.31572	9.05325	AT1G72510
Chr1	27361783	27364116	10.9531	10.9039	10.8905	11.2339	AT1G72690
Chr1	27426069	27427486	9.55603	9.57884	9.53089	9.73619	AT1G72880
Chr1	27532538	27533346	9.65553	9.60964	9.62251	9.56367	AT1G73210
Chr1	27595819	27598117	10.4269	10.6191	10.7124	10.8457	AT1G73400
Chr1	27638154	27638695	8.84471	9.07414	9.10558	8.80735	AT1G73500	MKK9
Chr1	27655709	27656527	9.544	9.61793	9.49586	9.30891	AT1G73580
Chr1	27664171	27664964	9.52454	9.63209	9.61195	9.60409	AT1G73600
Chr1	27665464	27666115	9.53625	9.61241	9.54641	9.52209	AT1G73600
Chr1	27711323	27712470	10.7955	10.7292	10.7833	10.577	AT1G73690	CDKD1;1
Chr1	27985042	27985483	9.2568	9.27059	9.30492	9.12541	AT1G74458
Chr1	28034514	28036655	10.4003	10.4489	10.2719	10.3998	AT1G74640
Chr1	28050830	28051304	8.54978	8.52356	8.5708	8.66445	AT1G74670	GASA6
Chr1	28084138	28085920	10.0878	10.0908	9.93884	10.1163	AT1G74750
Chr1	28237066	28238048	10.6074	10.5452	10.6484	10.5071	AT1G75230
Chr1	28239275	28240399	10.4034	10.5744	10.5512	10.6684	AT1G75240	ZHD5
Chr1	28257119	28257755	9.52307	9.61793	9.7719	9.54786	AT1G75300
Chr1	28259691	28261050	10.0427	9.97406	9.98939	10.1696	AT1G75310	AUL1
Chr1	28280737	28281617	9.18735	9.30264	9.1693	9.79847	AT1G75370
Chr1	28284614	28285968	10.6865	10.7513	10.7747	10.8879	AT1G75380	BBD1
Chr1	28290169	28291641	10.2458	10.2961	10.0563	10.5031	AT1G75388	CPuORF5
Chr1	28295536	28296999	10.2808	10.2503	10.144	10.3177	AT1G75400
Chr1	28303551	28304508	9.39981	9.55603	9.40141	9.6786	AT1G75420
Chr1	28320232	28320772	8.83842	8.6591	8.32531	8.49085	AT1G75450	CKX5
Chr1	28341139	28341932	9.783	9.83289	9.8746	9.68934	AT1G75500	WAT1
Chr1	28357124	28357457	8.72537	8.5812	8.55267	7.38802	AT1G75530
Chr1	28378879	28380532	10.7805	10.8961	10.8816	10.9899	AT1G75580	SAUR51
Chr1	28386995	28387347	8.35535	8.36741	8.5651	8.05257	AT1G75590	SAUR52
Chr1	28432360	28432722	8.42731	8.23002	8.38802	8.12799	AT1G75717
Chr1	28469490	28470190	9.87652	10.0177	9.74777	9.5343	AT1G75830	PDF1.1
Chr1	28473892	28475824	10.8844	10.7674	10.6062	10.9507	AT1G75840	ROP4
Chr1	28495486	28496057	8.96723	8.91139	8.86109	8.86805	AT1G75890
Chr1	28514247	28514969	9.21856	9.33762	9.06743	9.23601	AT1G75950	UIP1
Chr1	28564248	28564734	8.97943	8.81618	8.81618	8.40088	AT1G76130	ATAMY2
Chr1	28567080	28567366	8.20945	8.19476	7.95492	7.83289	AT1G76140
Chr1	28582624	28584078	11.0333	11.0231	10.9714	11.0956	AT1G76160	sks5
Chr1	28634290	28634865	9.14243	9.14466	8.87344	9.24139	AT1G76340	GONST3
Chr1	28671451	28672109	9.72323	9.57554	9.40833	9.25207	AT1G76420	NAC368
Chr1	28675462	28677564	11.3522	11.3079	11.1825	11.177	AT1G76420	NAC368
Chr1	28678143	28678916	9.668	9.55267	9.39607	9.59572	AT1G76430	PHT1;9
Chr1	28699197	28699915	9.68519	9.67485	9.59572	9.59105	AT1G76490	MAD3
Chr1	28701156	28702012	9.31515	9.58778	9.68825	9.50978	AT1G76500	SOB3
Chr1	28731196	28731551	8.78382	8.74315	8.49185	8.43775	AT1G76570	LHCB7
Chr1	28743295	28743528	8.04712	8.21675	8.0607	8.00141	AT1G76590
Chr1	28753426	28754278	9.85175	9.51767	9.50134	9.76197	AT1G76620
Chr1	28787445	28788496	9.25857	9.32811	9.19783	9.05325	AT1G76705
Chr1	28814990	28815407	8.06743	8.10198	8.3443	7.98868	AT1G76780
Chr1	28823492	28825578	10.6806	10.5943	10.6542	10.6417	AT1G76790	IGMT5
Chr1	28858298	28859593	10.1445	10.0341	10.1057	10.2387	AT1G76870
Chr1	28863052	28863567	8.71939	8.87728	8.69349	9.08746	AT1G76880
Chr1	28877534	28879272	10.9863	10.988	10.8844	11.0658	AT1G76890	GT2
Chr1	28880449	28881138	9.44346	9.41838	9.44708	9.82853	AT1G76900	TLP1
Chr1	28888693	28889183	8.82177	8.8986	8.81618	8.79279	AT1G76910
Chr1	28890020	28891169	9.8535	9.89102	9.80574	10.0081	AT1G76920
Chr1	28916016	28917712	10.3632	10.4512	10.4543	10.4658	AT1G76954
Chr1	28968215	28968689	8.27612	8.42731	8.72537	8.43775	AT1G77100
Chr1	28993810	28994731	8.98833	9.27758	9.08481	8.92704	AT1G77150
Chr1	29007860	29008861	9.78974	9.80776	9.63322	9.7402	AT1G77200
Chr1	29215919	29217041	9.90839	10.1459	10.158	9.68036	AT1G77730
Chr1	29217790	29218091	8.63209	8.7065	8.88493	8.33985	AT1G77740	PIP5K2
Chr1	29225624	29226215	9.29519	9.42469	9.22912	9.00422	AT1G77746
Chr1	29243442	29243751	8.23002	8.26209	8.11504	7.34651	AT1G77765
Chr1	29276462	29277207	9.32755	9.29577	9.27438	9.28309	AT1G77855
Chr1	29327137	29327892	9.51644	9.53382	9.66356	9.395	AT1G78000	SULTR1;2
Chr1	29362511	29363223	9.80171	9.84019	10.0042	9.95238	AT1G78080	WIND1
Chr1	29365888	29368037	11.3194	11.3109	11.3133	11.4268	AT1G78080	WIND1
Chr1	29384685	29385226	9.62571	9.51767	9.45224	9.2503	AT1G78100	AUF1
Chr1	29410358	29410763	8.72707	8.62114	8.81618	8.5708	AT1G78160	PUM7
Chr1	29437621	29437989	8.78136	8.84471	8.88035	8.80735	AT1G78240	TSD2
Chr1	29438640	29440198	10.6099	10.6972	10.643	10.6064	AT1G78240	TSD2
Chr1	29443461	29444420	10.1735	10.0203	10.1684	10.006	AT1G78260
Chr1	29465887	29466466	9.10656	9.14466	9.02929	9.15292	AT1G78310	VQ9
Chr1	29497272	29498053	9.62434	9.63027	9.5779	9.64971	AT1G78400
Chr1	29514973	29516538	10.1228	10.259	10.2164	10.5589	AT1G78450
Chr1	29755206	29757058	10.9975	10.9261	10.934	11.0612	AT1G79100
Chr1	29803715	29804804	9.39607	9.42469	9.37178	9.54448	AT1G79230	STR1
Chr1	29809509	29809952	8.91289	9.00141	9.15861	8.78054	AT1G79250	AGC1.7
Chr1	29880850	29881198	7.47573	7.82496	7.56224	7.05121	AT1G79430	WDY
Chr1	29948924	29949803	9.72707	9.53382	9.6711	9.52454	AT1G79590	SYP52
Chr1	30113891	30115435	10.4873	10.263	10.1186	9.96217	AT1G80050	PHT1.1
Chr1	30152957	30153310	8.65821	8.55171	8.55938	8.51274	AT1G80160	GLYI7
Chr1	30190008	30190816	10.1968	10.3939	10.2963	10.1636	AT1G80300	NTT1
Chr1	30223949	30225253	9.88912	10.0112	9.95529	9.93866	AT1G80400
Chr1	30250129	30250873	9.00141	9.07414	9.2009	9.23781	AT1G80460	NHO1
Chr1	30294541	30294802	7.25267	7.34207	7.10198	6.85798	AT1G80580
Chr1	30328725	30329186	7.99577	8.2009	8.01542	8.14848	AT1G80690
Chr1	30338599	30339229	8.57932	8.6865	8.54689	8.93884	AT1G80730	ZFP1
Chr1	30353398	30353926	8.66445	8.58496	8.26092	8.25621	AT1G80770	PDE318
Chr1	30377388	30378640	9.99894	9.99647	9.66044	9.69436	AT1G80831
Chr2	43161	43648	7.06609	7.20945	7.61655	6.64024	AT2G01050
Chr2	47062	48671	9.71553	9.85953	10.0293	9.24793	AT2G01050
Chr2	57490	57693	6.99435	7.28887	6.98868	6.96867	AT2G01050
Chr2	61596	62331	8.50383	8.61563	8.83842	7.88111	AT2G01050
Chr2	113026	113466	8.43045	8.39553	8.44812	8.50084	AT2G01190	PDE331
Chr2	126376	126902	9.02687	8.93884	9.01611	8.91513	AT2G01240
Chr2	130872	131438	8.87805	8.98371	8.97441	8.95638	AT2G01240
Chr2	186779	187134	8.12928	8.18115	8.24436	8.06743	AT2G01430	HB17
Chr2	193322	193898	8.4818	8.69697	8.58543	8.49586	AT2G01430	HB17
Chr2	257319	259454	11.2633	11.3798	11.2219	11.365	AT2G01570	RGA1
Chr2	261278	262068	9.94453	9.89728	9.8449	9.94618	AT2G01570	RGA1
Chr2	262938	263714	9.56843	9.40141	9.55507	9.81458	AT2G01580
Chr2	372136	373583	9.85953	9.81658	9.71038	9.68475	AT2G01830	WOL1
Chr2	381575	381903	8.36741	8.44398	8.25503	8.40088	AT2G01850	XTH27
Chr2	383083	384435	10.8792	10.9082	11.0451	10.7269	AT2G01850	XTH27
Chr2	436383	436925	9.42941	9.52943	9.31967	8.75989	AT2G01940	SGR5
Chr2	437519	439522	11.0284	10.9977	10.9732	10.9589	AT2G01950	VH1
Chr2	464075	464606	8.52943	8.46913	8.52454	8.42731	AT2G01990
Chr2	477443	478768	9.56986	9.53625	9.50656	9.29577	AT2G02020	PTR4
Chr2	503831	504216	8.20701	8.37613	8.33762	8.19599	AT2G02070	IDD5
Chr2	509407	510620	10.0597	10.163	10.1712	10.1128	AT2G02070	IDD5
Chr2	511843	512191	7.81057	7.94398	8.18859	8.21067	AT2G02070	IDD5
Chr2	589656	590248	8.74483	8.64024	8.69349	8.66445	AT2G02230	PP2-B1
Chr2	640557	641040	8.28656	8.14657	8.17493	8.44087	AT2G02440
Chr2	641518	641892	7.78136	7.97154	7.97154	7.96723	AT2G02440
Chr2	681275	681605	8.65642	8.59619	8.82416	8.52258	AT2G02540	ZHD3
Chr2	706372	707299	8.9993	9.0634	9.04234	9.21067	AT2G02590
Chr2	714318	715059	9.16176	9.35425	9.24377	9.27845	AT2G02620
Chr2	720113	720731	9.45866	9.34041	9.29692	9.40833	AT2G02630
Chr2	728403	728824	8.58684	8.72622	8.60641	8.55171	AT2G02640
Chr2	809508	811342	9.78974	10.0471	9.84941	10.144	AT2G02820	MYB88
Chr2	816744	817125	7.60363	8.05393	7.77808	7.63662	AT2G02835
Chr2	817900	818591	8.66	8.78382	8.79523	8.81698	AT2G02835
Chr2	832350	833948	10.4301	10.3036	10.3548	10.2095	AT2G02860	SUT2
Chr2	915365	917493	10.8759	10.7717	10.8485	10.9227	AT2G03090	EXPA15
Chr2	920327	920772	8.14975	8.37613	8.35535	8.17991	AT2G03090	EXPA15
Chr2	1017956	1018840	10.2513	10.2606	10.3778	10.3305	AT2G03340	WRKY3
Chr2	1075308	1075745	8.19229	8.19476	8.08746	7.56796	AT2G03550
Chr2	1111091	1111391	7.76818	7.9542	7.70217	7.81458	AT2G03667
Chr2	1124096	1125439	10.2536	10.34	10.4717	10.204	AT2G03690
Chr2	1159479	1160131	9.09935	9.10918	9.10852	9.23601	AT2G03810
Chr2	1255355	1256935	10.0279	10.2266	10.2318	9.58778	AT2G03980
Chr2	1381667	1383078	9.61379	9.61471	9.54641	9.8321	AT2G04115
Chr2	1389425	1392280	11.0154	11.1049	11.082	10.679	AT2G04115
Chr2	1435405	1435821	7.78627	8.13314	8.12799	7.57554	AT2G04190
Chr2	1467160	1467942	8.84078	8.76984	8.89671	9.14784	AT2G04240	XERICO
Chr2	1556810	1557602	8.97943	9.09935	8.92852	8.93884	AT2G04480
Chr2	1571795	1572368	8.64295	8.67066	8.41045	8.37178	AT2G04515
Chr2	1642638	1643103	9.14243	9.17368	9.10263	9.35755	AT2G04690
Chr2	1669309	1669599	7.59805	7.70995	7.56224	7.34651	AT2G04750
Chr2	1864967	1865172	13.2024	13.4173	13.4663	13.1421	AT2G05160
Chr2	2023936	2024504	8.12218	8.49835	8.27263	8.27263	AT2G05520	GRP3
Chr2	2027051	2027489	8.16239	8.19476	8.15482	8.15987	AT2G05520	GRP3
Chr2	2060180	2060559	14.7213	14.8591	14.8591	14.8591	AT2G05580
Chr2	2183312	2185518	10.7967	10.808	10.637	10.8019	AT2G05760
Chr2	2282448	2282790	14.3732	14.3236	14.5034	14.239	AT2G05940	RIPK
Chr2	2291451	2291851	7.98299	8.06743	7.7364	8.00843	AT2G05940	RIPK
Chr2	2301830	2302078	7.39446	7.48784	7.31967	7.2738	AT2G05970
Chr2	2330657	2331849	9.58965	9.62434	9.62251	9.99365	AT2G06005	FIP1
Chr2	2382152	2382353	10.5193	11.3183	11.4515	9.8321	AT2G06095
Chr2	2424929	2425456	8.78953	8.71167	8.81938	8.60084	AT2G06200	GRF6
Chr2	2501461	2501741	4.5157	4.18982	4.65821	4.44294	AT2G06420
Chr2	2707451	2708709	5.22882	5.67243	5.01123	4.78136	AT2G06845
Chr2	2737635	2738287	8.83842	9.07012	8.88874	8.79928	AT2G06845
Chr2	2762261	2762629	8.33092	8.17493	8.39446	8.22641	AT2G06850	XTH4
Chr2	2841866	2842309	8.00843	8.19476	7.84078	7.97154	AT2G06925	PLA2-ALPHA
Chr2	2863361	2863958	8.62114	8.52356	8.63934	8.66445	AT2G06960
Chr2	2930234	2932006	10.1644	10.0154	9.94581	10.4107	AT2G07050	CAS1
Chr2	2938114	2938901	18.0156	18.0156	18.0156	18.1481	AT2G07050	CAS1
Chr2	3066086	3066367	5.94251	6.224	6.44294	5.93664	AT2G07363
Chr2	3086235	3089098	11.1175	11.14	11.2321	10.7106	AT2G07440
Chr2	3095846	3096371	8.23002	8.39553	8.61102	7.97728	AT2G07440
Chr2	3098028	3098751	9.04234	9.20701	9.1453	8.52258	AT2G07440
Chr2	3103977	3105558	10.115	10.2656	10.1421	9.80171	AT2G07440
Chr2	3106278	3106597	7.47978	7.54303	7.75822	7.07682	AT2G07440
Chr2	3186714	3187291	16.1035	16.2915	16.4633	15.9269	AT2G07560	HA6
Chr2	3187814	3189920	18.2613	18.1481	18.1481	18.499	AT2G07560	HA6
Chr2	3217073	3217449	12.1097	12.4043	12.3577	11.9561	AT2G07640
Chr2	3506203	3509730	18.1481	18.2613	18.499	17.6852	AT2G07741
Chr2	3548025	3549917	9.65195	9.87383	9.90764	9.19537	AT2G07690	MCM5
Chr2	3551525	3551904	3.80735	3.97728	4.40939	3.56986	AT2G07690	MCM5
Chr2	3605648	3607899	13.0509	12.6456	12.5873	12.9185	AT2G07981
Chr2	3638546	3638755	4.88264	4.88874	5.01123	4.2854	AT2G09388
Chr2	3660658	3661704	7.98868	8.13955	8.17493	7.54496	AT2G09388
Chr2	3662311	3664780	10.4294	10.3375	10.5416	9.83368	AT2G09388
Chr2	3672489	3673026	8.57932	8.55651	8.21675	8.69697	AT2G09388
Chr2	3712576	3715000	9.49035	9.51521	9.62251	8.82972	AT2G09840
Chr2	3715543	3715933	6.91886	6.9571	7.15735	6.45533	AT2G09840
Chr2	3716442	3716697	6.59059	6.30378	6.58684	6.30378	AT2G09840
Chr2	3717966	3718941	12.0049	12.3863	12.3863	11.2566	AT2G09840
Chr2	3719545	3719869	6.07146	6.12412	6.0634	6.17742	AT2G09840
Chr2	3789215	3789728	8.04712	8.27146	8.36632	7.71253	AT2G10014
Chr2	3853104	3853878	8.59712	8.76321	8.74903	8.239	AT2G10020
Chr2	3948592	3948832	4.42626	4.42626	5.20945	3.97728	AT2G10260
Chr2	3950649	3952032	9.98264	10.138	10.3236	9.57554	AT2G10260
Chr2	3952288	3952490	7.14466	7.47573	7.97154	6.74147	AT2G10260
Chr2	3954522	3956422	6.74147	6.76487	6.98868	6.50383	AT2G10260
Chr2	3963957	3966341	11.3133	11.3961	11.3527	10.9838	AT2G10340
Chr2	3985884	3986336	8.25621	8.52356	8.33762	8.36085	AT2G10340
Chr2	4005796	4007448	9.87306	9.90727	9.83329	9.88226	AT2G10440
Chr2	4129297	4130679	13.9803	14.1586	14.3529	13.4173	AT2G10602
Chr2	4142378	4142875	8.48684	8.52356	8.62845	8.42417	AT2G10608
Chr2	4186341	4186738	3.35755	3.33985	3.83289	3.82018	AT2G10608
Chr2	4187920	4188562	5.09803	5.32643	5.69	5.74819	AT2G10608
Chr2	4215455	4215722	7.48985	7.66	7.33092	6.80413	AT2G10608
Chr2	4223123	4224680	10.1408	9.97692	9.86689	9.45943	AT2G10608
Chr2	4226253	4226645	7.85953	7.85953	7.76818	7.04166	AT2G10920
Chr2	4238142	4238609	7.81858	8.13955	8.16742	7.19967	AT2G10920
Chr2	4242674	4242963	6.31741	5.93958	6.58684	6.13443	AT2G10920
Chr2	4352335	4352672	7.70908	8.11764	7.77808	8.21067	AT2G11005
Chr2	4415944	4418072	10.8593	10.7292	10.7474	10.6587	AT2G11200
Chr2	4418305	4418701	8.00141	8.04712	8.0607	7.81458	AT2G11200
Chr2	4477280	4477904	8.5343	8.62114	8.69697	8.76736	AT2G11270
Chr2	4483253	4484861	9.75822	9.87805	10.0658	9.85175	AT2G11270
Chr2	4607324	4607708	7.17243	7.17243	7.71081	7.12283	AT2G11520	CRCK3
Chr2	4696409	4698106	7.05257	7.46352	7.61655	6.98868	AT2G11651
Chr2	4698970	4699331	4.42626	4.53916	3.64386	4.2854	AT2G11651
Chr2	4760702	4761268	8.29002	8.54689	8.42836	8.28193	AT2G11810	MGDC
Chr2	4799564	4800013	8.56033	8.51175	8.5812	8.62114	AT2G11890	TTM3
Chr2	4843905	4844301	14.6698	15.0015	14.9503	14.9503	AT2G11910
Chr2	4912533	4912913	6.45943	6.37721	6.74147	6.32418	AT2G12280
Chr2	4935984	4936328	5.58496	6.00562	5.76155	5.53916	AT2G12290
Chr2	4956058	4957597	9.62799	9.72024	9.95238	9.37232	AT2G12290
Chr2	5052739	5053398	9.25857	9.38073	9.30264	9.40833	AT2G12462
Chr2	5198344	5200617	9.85526	9.89463	9.98868	9.43359	AT2G12646
Chr2	5201206	5201784	6.74147	6.82655	7.17243	6.70736	AT2G12646
Chr2	5203064	5205886	9.57365	9.74693	9.81298	9.12218	AT2G12646
Chr2	5214357	5214980	8.60825	8.61102	8.58543	8.62114	AT2G12646
Chr2	5411950	5412750	8.47877	8.73217	8.77479	8.14848	AT2G13125
Chr2	5430892	5431332	13.7377	14.0309	14.0309	13.9095	AT2G13150
Chr2	5836810	5837597	8.45533	8.6591	8.38154	8.58214	AT2G13900
Chr2	5852489	5854144	10.3707	10.5369	10.5237	10.1075	AT2G13950
Chr2	5864591	5865775	9.33148	9.5073	9.41098	9.42312	AT2G13980
Chr2	6025642	6026378	9.33818	9.38478	9.39607	8.96073	AT2G14210	ANR1
Chr2	6181164	6181752	8.86496	8.88111	8.7879	8.81698	AT2G14520
Chr2	6345268	6346845	10.4424	10.4314	10.2499	10.1456	AT2G14800
Chr2	6447544	6447825	7.45943	7.53138	7.67772	7.07146	AT2G14960	GH3.1
Chr2	6455487	6455812	14.2932	14.6698	14.1586	14.7213	AT2G14960	GH3.1
Chr2	6507138	6507490	7.48583	7.85175	7.43567	7.68299	AT2G15042
Chr2	6529605	6529884	7.19476	7.54303	7.35535	6.96867	AT2G15080	RLP19
Chr2	6546938	6548308	10.116	10.0634	9.90764	10.1351	AT2G15090	KCS8
Chr2	6740986	6741522	8.62662	8.59619	8.46148	8.04029	AT2G15440
Chr2	6787371	6787987	8.44087	8.41891	8.50184	8.54206	AT2G15560
Chr2	6823342	6823642	7.66888	7.94398	7.82496	7.20945	AT2G15660	AGL95
Chr2	6917521	6918054	8.56033	8.52943	8.51865	8.65553	AT2G15880
Chr2	7006094	7006743	8.23482	8.68036	8.41521	7.99577	AT2G16130	PMT2
Chr2	7007983	7008297	9.1671	9.74987	9.96036	8.87344	AT2G16130	PMT2
Chr2	7044575	7044899	7.94691	8.24317	8.16742	8.23002	AT2G16250
Chr2	7125079	7126533	10.1816	10.2866	10.2456	10.4538	AT2G16430	PAP10
Chr2	7187682	7188435	9.39071	9.55027	9.41257	9.44398	AT2G16580	SAUR8
Chr2	7238972	7240339	9.99347	10.0231	9.85953	10.1041	AT2G16700	ATADF5
Chr2	7259737	7261168	10.0891	9.95238	9.97388	10.2195	AT2G16720	MYB7
Chr2	7320747	7321322	8.59712	8.4818	8.51865	8.06205	AT2G16890
Chr2	7493340	7495067	10.2095	10.2052	10.0166	10.3041	AT2G17230	EXL5
Chr2	7577232	7579621	10.2348	10.384	10.326	10.5495	AT2G17450	RHA3A
Chr2	7596205	7597826	9.96939	9.93811	9.78279	9.83684	AT2G17480	MLO8
Chr2	7603005	7603998	9.20182	9.07414	8.91064	9.41943	AT2G17500
Chr2	7701050	7701600	8.2396	8.35094	8.61976	8.69349	AT2G17723
Chr2	7718843	7719410	9.14784	9.54738	9.38208	8.76736	AT2G17770	FDP
Chr2	7720868	7721205	8.33092	8.5708	8.5812	8.13314	AT2G17770	FDP
Chr2	7742345	7742975	8.67154	8.47675	8.41891	8.62114	AT2G17800	ROP3
Chr2	7831298	7831798	8.67154	8.61102	8.80009	8.92258	AT2G18010	SAUR10
Chr2	7862565	7862999	8.12218	8.30378	8.02791	8.04712	AT2G18090
Chr2	7896415	7898602	10.5608	10.6191	10.4841	10.9493	AT2G18160	GBF5
Chr2	7901140	7901613	8.88035	8.83684	8.80332	8.53722	AT2G18160	GBF5
Chr2	7957863	7958177	8.10852	8.10198	8.02791	7.50978	AT2G18320
Chr2	7960173	7960757	14.5972	14.9503	15.0015	14.3732	AT2G18328	RL4
Chr2	7994760	7995807	9.94105	9.92407	9.81298	9.95238	AT2G18420
Chr2	8024877	8025225	7.55842	7.90539	7.57365	7.55267	AT2G18500	OFP7
Chr2	8037006	8037461	8.49885	8.54689	8.47675	8.42417	AT2G18520
Chr2	8053108	8054399	9.91588	9.94581	9.99894	10.2387	AT2G18550	HB21
Chr2	8105275	8106703	9.91849	9.98406	9.95347	10.2372	AT2G18700	TPS11
Chr2	8178772	8179932	9.57743	9.59572	9.54978	9.75864	AT2G18890
Chr2	8210067	8211869	10.2397	10.2533	10.1943	10.2018	AT2G18950	VTE2
Chr2	8215283	8216727	10.2291	10.2932	10.3041	10.3576	AT2G18960	PMA
Chr2	8232158	8233227	9.2703	9.39821	9.46608	9.61471	AT2G18980
Chr2	8276976	8277635	8.81778	8.93884	8.90689	8.98939	AT2G19110	HMA4
Chr2	8410050	8410295	12.9707	13.0509	13.1421	12.6959	AT2G19410
Chr2	8534246	8535047	9.13443	9.0921	9.07882	9.04712	AT2G19800	MIOX2
Chr2	8541344	8542790	9.47523	9.42836	9.40833	9.86631	AT2G19802
Chr2	8543602	8544843	10.061	10.2411	10.2677	10.3756	AT2G19802
Chr2	8566975	8567798	9.27438	9.21067	9.3326	9.52209	AT2G19850
Chr2	8579517	8580081	8.57932	8.64746	8.42417	8.58214	AT2G19880
Chr2	8657021	8657610	8.50383	8.5651	8.68036	8.60084	AT2G20060
Chr2	8673416	8673862	8.62114	8.37613	8.27263	8.34319	AT2G20100
Chr2	8682188	8682795	9.11504	9.35755	9.10852	8.90388	AT2G20110
Chr2	8710226	8711899	9.70779	9.84843	9.84941	10.0227	AT2G20180	PIL5
Chr2	8732481	8732993	8.69697	8.42731	8.08082	8.13314	AT2G20240	TRM17
Chr2	8984517	8985071	8.36741	8.44398	8.55267	8.48382	AT2G20880	ERF53
Chr2	9087792	9088303	8.20945	8.44398	8.28077	7.67772	AT2G21220	SAUR12
Chr2	9099967	9100499	8.69697	8.72622	8.77066	8.81698	AT2G21237
Chr2	9233071	9234341	9.55962	9.68475	9.64341	9.8496	AT2G21560
Chr2	9439070	9439343	7.37938	7.28887	7.40301	6.86728	AT2G22190	TPPE
Chr2	9456550	9457418	9.11504	9.22279	9.24971	9.63163	AT2G22241
Chr2	9502030	9504148	10.4564	10.4947	10.4571	10.5157	AT2G22370	MED18
Chr2	9511277	9512281	10.0578	9.99382	10.2095	10.4051	AT2G22420
Chr2	9520614	9521275	10.0637	10.4089	10.5302	10.1861	AT2G22426
Chr2	9522009	9522399	9.00843	9.11894	9.20701	9.05867	AT2G22426
Chr2	9522993	9523385	8.74315	8.96723	9.08481	8.93884	AT2G22430	HB6
Chr2	9550010	9551018	9.09935	9.16554	9.25503	9.25207	AT2G22480	PFK5
Chr2	9552711	9553090	8.54496	8.48583	8.74399	8.72537	AT2G22490	CYCD2;1
Chr2	9559798	9560351	9.2568	9.37178	9.21856	9.12541	AT2G22490	CYCD2;1
Chr2	9561395	9561876	8.7879	8.74735	8.68036	8.66	AT2G22500	UCP5
Chr2	9565452	9566494	9.54448	9.60733	9.57365	9.54448	AT2G22500	UCP5
Chr2	9568390	9569017	9.63458	9.48432	9.45224	9.3443	AT2G22510
Chr2	9583829	9584459	8.72962	8.83052	8.37178	8.28771	AT2G22560	NET2D
Chr2	9615132	9616761	10.0192	10.0046	9.80171	10.2174	AT2G22630	AGL17
Chr2	9642441	9643104	10.0816	10.2932	10.3117	10.1331	AT2G22680	WAVH1
Chr2	9688326	9689639	9.56081	9.52943	9.6711	9.83842	AT2G22780	PMDH1
Chr2	9693231	9693641	8.27263	8.42731	8.32531	8.35645	AT2G22780	PMDH1
Chr2	9710362	9710856	8.94398	9.0546	9.00457	8.99859	AT2G22805
Chr2	9819649	9820054	8.38478	8.46352	8.38154	8.14338	AT2G23067
Chr2	9868716	9869049	7.92778	8.24911	8.0954	8.01402	AT2G23171
Chr2	9872653	9874947	10.6211	10.6477	10.7417	10.7547	AT2G23180	CYP96A1
Chr2	9907779	9909856	10.2697	10.3375	10.3058	10.3877	AT2G23290	MYB70
Chr2	9920423	9920868	8.69957	8.79442	8.62845	8.70131	AT2G23310	ATRER1C1
Chr2	9921995	9922346	8.42731	8.48583	8.59246	8.239	AT2G23320	WRKY15
Chr2	9932609	9933421	10.1832	10.1128	10.213	10.0624	AT2G23340	DEAR3
Chr2	9936722	9937137	8.45738	8.46352	8.37178	8.45738	AT2G23340	DEAR3
Chr2	9945943	9947006	9.38505	9.37178	9.24377	9.40567	AT2G23360
Chr2	9981332	9981621	7.94251	8.05393	7.99577	7.53722	AT2G23440
Chr2	10051528	10051902	8.15987	8.14657	7.98868	7.68299	AT2G23620	MES1
Chr2	10073364	10075172	10.7138	10.6096	10.4622	10.5481	AT2G23690
Chr2	10082550	10082919	7.99577	8.30378	8.21675	8.21067	AT2G23700
Chr2	10083621	10084560	9.49235	9.52943	9.44398	9.68934	AT2G23700
Chr2	10093634	10094180	8.53916	8.69697	8.51865	8.49085	AT2G23740	SUVR5
Chr2	10106898	10107211	7.57365	8.31515	8.21675	7.91588	AT2G23755
Chr2	10115530	10115874	7.91439	8.00141	8.0607	8.07815	AT2G23760	SAW2
Chr2	10190054	10191877	10.7467	10.6014	10.5253	10.5253	AT2G23950
Chr2	10271088	10271688	8.51274	8.58496	8.7402	8.32418	AT2G24150	HHP3
Chr2	10272327	10272683	8.03755	7.66888	7.97154	7.82177	AT2G24170
Chr2	10297800	10298922	9.28309	9.46862	9.44966	9.68934	AT2G24220	PUP5
Chr2	10307923	10308482	8.82893	8.62845	8.80735	8.66711	AT2G24240
Chr2	10440326	10440882	9.20457	9.21493	9.2703	9.21371	AT2G24570	WRKY17
Chr2	10470205	10470619	13.6824	13.9803	13.9095	14.3529	AT2G24625
Chr2	10534593	10534957	7.83605	7.80735	7.65105	7.46557	AT2G24740	SUVH8
Chr2	10561360	10561804	8.54206	8.6591	8.66356	8.46148	AT2G24765	ATARL1
Chr2	10686490	10686929	8.19229	8.10852	8.0954	7.99577	AT2G25110	SDF2
Chr2	10936201	10937153	9.58026	9.36851	9.32474	9.61471	AT2G25685	SCRL17
Chr2	10944877	10945532	9.3603	9.40141	9.58496	9.11699	AT2G25697
Chr2	11048678	11048993	7.97585	7.98868	7.94105	7.48583	AT2G25910
Chr2	11057877	11058132	7.2384	7.53138	7.40301	7.26209	AT2G25930	PYK20
Chr2	11085347	11085954	8.51865	8.49185	8.52454	8.36085	AT2G26010	PDF1.3
Chr2	11115449	11116159	8.81778	8.77972	8.69697	9.0396	AT2G26080	GLDP2
Chr2	11175646	11177007	9.60594	9.58778	9.76404	10.1128	AT2G26260	AT3BETAHSD%2FD2
Chr2	11271096	11272705	10.2744	10.2547	10.2189	10.3767	AT2G26500
Chr2	11353897	11354493	8.94837	8.7364	8.75405	8.69349	AT2G26690	NPF6.2
Chr2	11358963	11359687	9.46811	9.52943	9.50656	9.22581	AT2G26695
Chr2	11374267	11374979	8.97728	9.16176	9.09869	9.26737	AT2G26710	CYP734A1
Chr2	11385862	11386423	9.30805	9.43567	9.40567	9.2009	AT2G26720
Chr2	11548063	11549009	9.08015	9.24436	9.24377	9.45943	AT2G27060
Chr2	11554428	11555128	8.52943	8.60084	8.70131	8.47168	AT2G27060
Chr2	11644036	11644419	8.37178	8.67507	8.64386	8.34319	AT2G27220	BLH5
Chr2	11647507	11648255	9.76072	9.77355	9.87709	9.72962	AT2G27229
Chr2	11663359	11663660	7.60733	7.50978	7.41574	7.64386	AT2G27250	CLV3
Chr2	11684859	11686148	9.34541	9.47978	9.43489	9.45687	AT2G27310
Chr2	11718219	11719267	8.96217	8.94837	8.98513	8.91886	AT2G27385
Chr2	11771373	11771864	8.15987	8.57554	8.50184	8.41363	AT2G27550	ATC
Chr2	11827449	11828243	9.24258	9.30635	9.36523	9.74987	AT2G27760	IPT2
Chr2	11829130	11830048	9.67904	9.79259	9.71939	10.1277	AT2G27770
Chr2	11839497	11839848	7.90238	7.9542	8.18859	7.97154	AT2G27775
Chr2	11890591	11890951	8.14975	8.07682	8.2009	7.72792	AT2G27920	SCPL51
Chr2	11908407	11908826	8.33651	8.51767	8.47168	8.28193	AT2G27960	CKS1AT
Chr2	11940689	11941415	8.98655	8.97082	8.95274	9.2009	AT2G28050
Chr2	11946565	11948137	10.6658	10.5964	10.5311	10.6924	AT2G28060
Chr2	11954824	11955290	8.5708	8.43879	8.29232	8.43045	AT2G28070	ABCG3
Chr2	11967322	11967745	8.47371	8.5708	8.42417	8.09803	AT2G28085	SAUR42
Chr2	11996143	11996590	8.35755	8.40088	8.11504	8.11504	AT2G28140
Chr2	11997392	11997744	8.23362	8.16742	8.15482	8.09408	AT2G28150
Chr2	12017544	12018916	9.72707	9.64341	9.54786	9.79279	AT2G28190	CZSOD2
Chr2	12042095	12043608	10.0028	9.85526	9.71467	10.031	AT2G28250	NCRK
Chr2	12076450	12077403	9.68212	9.56772	9.47269	9.69675	AT2G28305	LOG1
Chr2	12107211	12108570	10.314	10.5369	10.4336	10.4025	AT2G28340	GATA13
Chr2	12109534	12109847	8.41891	8.50482	8.72537	8.41363	AT2G28350	ARF10
Chr2	12111222	12111656	9.00422	9.26737	9.12218	9.13891	AT2G28350	ARF10
Chr2	12112602	12114324	10.878	10.9207	10.8763	10.9838	AT2G28350	ARF10
Chr2	12123182	12124146	9.69479	9.76197	9.93111	9.70304	AT2G28355	LCR5
Chr2	12137559	12138046	8.44605	8.43879	8.51865	8.51767	AT2G28380	DRB2
Chr2	12145327	12146018	9.04234	8.91886	9.27438	9.39821	AT2G28390
Chr2	12151844	12152924	10.2312	10.2082	10.424	10.3443	AT2G28405	LCR32
Chr2	12176062	12176474	7.74483	7.92481	7.7364	8.18488	AT2G28480
Chr2	12181894	12182146	7.53138	7.59059	7.68475	7.47573	AT2G28490
Chr2	12197199	12197771	8.84941	8.80413	8.47168	8.55746	AT2G28507
Chr2	12202699	12202962	8.00141	8.32193	8.08746	7.85953	AT2G28510
Chr2	12204634	12206145	10.548	10.7249	10.5978	10.2342	AT2G28520	VHA-A1
Chr2	12231738	12232125	8.82575	8.51175	8.10852	7.9542	AT2G28550	TOE1
Chr2	12232651	12233260	9.58918	9.55603	9.42101	9.31967	AT2G28550	TOE1
Chr2	12233993	12234626	9.29864	9.21067	9.13699	9.23601	AT2G28560	RAD51B
Chr2	12257411	12257785	8.55171	8.59619	8.55938	7.74987	AT2G28605
Chr2	12273337	12273945	8.90764	9.08746	8.94654	9.0607	AT2G28625
Chr2	12274411	12275283	9.31967	9.34707	9.3526	9.60409	AT2G28630	KCS12
Chr2	12280735	12281075	7.80735	8.14657	8.27263	8.00141	AT2G28630	KCS12
Chr2	12297326	12297579	8.05528	8.3298	7.92333	7.82177	AT2G28660
Chr2	12298472	12298959	8.77684	8.97585	8.91513	8.54689	AT2G28671
Chr2	12374106	12375144	9.76404	9.7275	9.61379	9.60409	AT2G28840	XBAT31
Chr2	12376329	12376937	9.18611	8.98868	8.86109	9.03067	AT2G28840	XBAT31
Chr2	12409211	12409662	8.69174	8.64746	8.68912	8.75071	AT2G28890	PLL4
Chr2	12419503	12419768	8.54689	8.56033	8.55938	8.26679	AT2G28920
Chr2	12422347	12422633	8.49685	8.43879	8.21675	7.98868	AT2G28930	PK1B
Chr2	12430089	12431249	10.1997	10.2547	10.3378	10.0646	AT2G28940
Chr2	12435447	12437053	10.5651	10.6	10.5579	10.5302	AT2G28950	EXPA6
Chr2	12471505	12472171	8.56701	8.45018	8.55938	8.86805	AT2G29020
Chr2	12517345	12518686	9.72451	9.52454	9.53089	9.30492	AT2G29120	GLR2.7
Chr2	12772476	12772989	9.01402	8.67507	8.7364	8.17617	AT2G29960	CYP5
Chr2	12774472	12774916	8.47371	8.71167	8.5343	8.59712	AT2G29970	SMXL7
Chr2	12787885	12788292	8.60548	8.66445	8.72537	8.57554	AT2G29980	FAD3
Chr2	12829684	12830451	9.22581	9.17742	9.18488	8.93258	AT2G30060
Chr2	12831086	12831379	10.585	11.0509	11.212	10.2403	AT2G30070	KUP1
Chr2	12862978	12863191	6.82018	7.22159	7.21189	6.93664	AT2G30120
Chr2	12895103	12895596	8.61102	8.42731	8.19476	7.57554	AT2G30230
Chr2	12944968	12945315	8.69174	8.58496	8.81137	8.25621	AT2G30370	EPFL6
Chr2	12946284	12947638	9.93793	9.86322	9.93884	9.92258	AT2G30380
Chr2	12997269	12998257	9.62205	9.61241	9.73344	9.64971	AT2G30490	REF3
Chr2	13052353	13052678	7.78953	7.97154	7.80896	7.80735	AT2G30630
Chr2	13190432	13192338	10.42	10.5555	10.5596	10.8019	AT2G30990
Chr2	13227117	13227508	8.23002	8.38802	8.42417	8.44087	AT2G31070	TCP10
Chr2	13229835	13231983	11.265	10.9823	11.1656	11.4979	AT2G31081	CLE4
Chr2	13233689	13234180	8.75822	8.77972	8.80009	8.76321	AT2G31081	CLE4
Chr2	13262728	13263896	9.64746	9.52454	9.52209	9.85175	AT2G31110	TBL40
Chr2	13275171	13275578	9.59502	9.58778	9.2009	8.79928	AT2G31160	OBO1
Chr2	13276542	13277082	9.8005	9.70714	9.73809	9.10722	AT2G31160	OBO1
Chr2	13278719	13279360	9.97154	9.87805	9.62434	9.04985	AT2G31160	OBO1
Chr2	13280409	13281041	9.79523	10.0081	9.76591	8.82575	AT2G31160	OBO1
Chr2	13310812	13311366	8.36413	8.7065	8.62388	8.52943	AT2G31230	ERF15
Chr2	13621443	13623385	10.3899	10.3476	10.2282	10.0939	AT2G32000
Chr2	13702584	13703607	9.48029	9.47015	9.23182	9.77355	AT2G32270	ZIP3
Chr2	13768069	13769285	9.50134	9.51521	9.62708	9.83368	AT2G32430
Chr2	13911526	13912034	8.54206	8.55651	8.45224	8.38478	AT2G32800	LecRK-S.2
Chr2	13912844	13913647	8.88264	9.15355	9.00457	9.4818	AT2G32800	LecRK-S.2
Chr2	13970098	13970454	8.16993	8.19476	8.07414	8.10329	AT2G32930	ZFN2
Chr2	14118720	14119164	8.87344	8.67507	8.50779	8.41045	AT2G33310	IAA13
Chr2	14137191	14137558	8.17742	8.15355	8.01542	8.15987	AT2G33360
Chr2	14178446	14181267	11.0463	11.0032	10.9398	11.0333	AT2G33470	GLTP1
Chr2	14191507	14192528	10.1036	10.0154	10.1038	9.88912	AT2G33500	BBX12
Chr2	14330141	14332455	11.435	11.4785	11.3623	11.1357	AT2G33860	ETT
Chr2	14336509	14337393	10.0898	9.92203	9.95928	9.66578	AT2G33870	ArRABA1h
Chr2	14339384	14340593	10.6004	10.5341	10.3001	9.78668	AT2G33870	ArRABA1h
Chr2	14347489	14347946	8.04576	8.16742	8.25503	8.27263	AT2G33880	WOX9A
Chr2	14415928	14416971	9.11504	9.19414	9.08215	9.0286	AT2G34140
Chr2	14424557	14426370	10.4842	10.5206	10.36	10.3542	AT2G34160
Chr2	14487847	14489844	10.5177	10.4489	10.3281	10.4759	AT2G34340
Chr2	14584648	14587027	11.4409	11.4579	11.4432	11.3418	AT2G34640	TAC12
Chr2	14587738	14588348	9.63753	9.83052	9.76197	9.79279	AT2G34640	TAC12
Chr2	14591718	14594364	11.6909	11.5709	11.5688	11.6138	AT2G34650	PID
Chr2	14599791	14601926	10.5765	10.4832	10.3041	10.4704	AT2G34660	MRP2
Chr2	14686665	14688083	9.6808	9.63027	9.90764	9.82177	AT2G34810
Chr2	14692133	14692989	9.85019	9.77643	9.40354	8.90011	AT2G34825	RALFL20
Chr2	14735124	14736135	9.95238	9.95783	10.128	10.1895	AT2G34925	CLE42
Chr2	14840280	14840769	8.57932	8.60502	8.54206	8.42417	AT2G35215
Chr2	14888023	14888384	8.31061	8.10852	8.39446	8.19599	AT2G35360
Chr2	14953338	14953910	8.55459	8.39553	8.2396	8.43775	AT2G35612
Chr2	14957638	14958113	8.66711	8.62114	8.42417	8.47675	AT2G35615
Chr2	15005911	15006673	9.47953	9.16176	9.36523	9.31458	AT2G35700	ERF38
Chr2	15007948	15008784	9.40514	9.42128	9.2618	9.2402	AT2G35700	ERF38
Chr2	15028055	15029500	10.0028	10.0231	9.84706	9.93185	AT2G35750
Chr2	15080863	15082349	9.80171	9.73978	9.68256	9.93756	AT2G35930	PUB23
Chr2	15093099	15094285	10.1605	10.1036	9.92388	10.0028	AT2G35940	EDA29
Chr2	15099141	15100504	11.3071	11.1869	11.3312	11.1869	AT2G35950	EDA12
Chr2	15127865	15130117	10.5864	10.6806	10.7865	11.1138	AT2G36030
Chr2	15131877	15133016	9.97996	10.0112	10.0272	9.96849	AT2G36050	OFP15
Chr2	15142139	15142421	7.70908	7.94398	7.83289	8.12412	AT2G36060	UEV1C
Chr2	15188707	15189134	8.75113	8.66445	8.49185	8.32418	AT2G36210	SAUR45
Chr2	15219159	15219633	8.16239	8.38802	8.43775	8.44501	AT2G36305	RCE1
Chr2	15254605	15256003	10.0165	9.88684	9.84038	9.96651	AT2G36380	PDR6
Chr2	15275040	15275362	9.26737	9.37395	9.51767	8.87728	AT2G36400	GRF3
Chr2	15276019	15277612	11.1384	11.1567	11.1246	11.1121	AT2G36410
Chr2	15283931	15284429	8.8321	8.98868	8.92333	8.85798	AT2G36420	TRM27
Chr2	15333575	15335391	10.2636	10.2718	10.0137	10.0939	AT2G36570	PXC1
Chr2	15345815	15347240	9.82853	10.025	9.89728	9.94618	AT2G36590	ProT3
Chr2	15446648	15448637	11.0749	10.9514	10.8245	11.0875	AT2G36830	TIP1;1
Chr2	15492784	15494590	10.7124	10.6936	10.614	10.628	AT2G36900	MEMB11
Chr2	15498478	15499541	9.96867	10.025	10.0196	9.76901	AT2G36910	PGP1
Chr2	15536070	15537088	10.0775	10.0519	9.9405	9.52797	AT2G36985	ROT4
Chr2	15564479	15566710	10.6674	10.6653	10.3993	10.462	AT2G37050
Chr2	15573570	15574469	9.11114	9.15735	9.05596	8.90388	AT2G37060	NF-YB8
Chr2	15615640	15616784	10.556	10.4868	10.5796	10.6191	AT2G37170	PIP2B
Chr2	15771386	15772298	9.69479	9.7275	9.64656	9.69305	AT2G37590	DOF2.4
Chr2	15785533	15786168	10.0908	10.1773	10.2499	9.79076	AT2G37630	MYB91
Chr2	15829632	15830258	8.51865	8.59619	8.50184	8.66445	AT2G37750
Chr2	15885651	15886218	8.96217	8.99789	9.06743	9.21675	AT2G37950
Chr2	15931031	15931902	10.0028	9.81978	9.88493	9.85175	AT2G38070
Chr2	15937920	15938429	8.69174	8.4818	8.41891	8.08348	AT2G38080	LMCO4
Chr2	15940158	15940527	8.75989	8.73217	8.65553	8.21067	AT2G38090
Chr2	15951092	15951391	7.66888	7.7211	7.42626	7.37938	AT2G38100
Chr2	15952085	15952734	8.41257	8.60084	8.41521	8.70131	AT2G38100
Chr2	15960303	15962988	10.9147	10.9098	10.8512	11.0362	AT2G38110	GPAT6
Chr2	15967172	15967451	7.91588	8.03755	8.0348	7.69174	AT2G38120	WAV5
Chr2	15969478	15969898	8.90162	8.91886	8.98513	8.52943	AT2G38120	WAV5
Chr2	15977308	15977916	9.06002	9.45943	9.4543	9.3526	AT2G38130	ATMAK3
Chr2	16028481	16029789	10.3985	10.3902	10.3756	10.3731	AT2G38270	CXIP2
Chr2	16051160	16052777	10.7674	10.6081	10.4508	10.2317	AT2G38310	RCAR10
Chr2	16058674	16059714	9.80292	9.72323	9.69131	9.60223	AT2G38320	TBL34
Chr2	16278246	16279541	9.70995	9.81338	9.79157	9.91289	AT2G38995
Chr2	16289050	16290187	9.45121	9.38478	9.44966	9.65553	AT2G39000
Chr2	16327158	16329257	10.401	10.4375	10.2375	10.3109	AT2G39130
Chr2	16338758	16339932	10.36	10.6506	10.7747	10.1482	AT2G39170
Chr2	16341564	16342940	10.2161	10.4453	10.2164	10.0583	AT2G39180	CCR2
Chr2	16378201	16379551	9.75947	9.7275	9.57601	9.61701	AT2G39220	PLP6
Chr2	16441310	16441926	8.73217	8.4818	8.59712	8.50482	AT2G39360
Chr2	16504065	16504892	9.56748	9.38073	9.42679	9.59805	AT2G39560
Chr2	16538513	16539520	9.34707	9.31004	9.3326	9.52013	AT2G39690
Chr2	16546842	16547171	8.75989	8.79928	8.8933	8.61563	AT2G39700	EXPA4
Chr2	16547775	16548207	9.10656	9.04985	9.1693	9.14211	AT2G39700	EXPA4
Chr2	16549114	16549375	8.41257	8.5708	8.58543	8.45738	AT2G39700	EXPA4
Chr2	16551779	16552023	8.33204	8.5708	8.81618	8.12412	AT2G39705	RTFL8
Chr2	16553401	16553855	9.2246	9.23601	9.47826	9.33427	AT2G39705	RTFL8
Chr2	16585944	16587565	10.4798	10.3476	10.3024	10.5805	AT2G39770	VTC1
Chr2	16639612	16640307	9.5708	9.56081	9.63526	9.42495	AT2G39865
Chr2	16653193	16653567	8.19229	8.34319	8.24436	7.89633	AT2G39890	PROT1
Chr2	16692344	16692699	8.37613	8.27845	8.39446	7.91064	AT2G39980
Chr2	16705829	16706438	8.92852	8.96217	9.24377	8.98939	AT2G40004
Chr2	16759566	16760040	9.31175	9.28887	9.17742	9.08215	AT2G40120
Chr2	16760640	16761292	9.68912	9.668	9.63753	9.61999	AT2G40120
Chr2	16763908	16765884	11.0802	10.9432	10.7898	11.0751	AT2G40130	SMXL8
Chr2	16770225	16770962	9.95092	10.1062	10.0733	10.1491	AT2G40140	ZFAR1
Chr2	16800574	16801045	8.82893	8.75154	8.84314	8.51767	AT2G40220	SUN6
Chr2	16804538	16806536	10.6707	10.6182	10.582	10.645	AT2G40230
Chr2	16843209	16843901	8.8857	9.20151	8.90689	9.14784	AT2G40330	RCAR9
Chr2	16893827	16894853	9.74861	9.43254	9.06743	9.00703	AT2G40450
Chr2	16906130	16906346	7.00562	7.54303	7.15735	7.26209	AT2G40475	ASG8
Chr2	16921373	16921581	6.65821	7.09276	7.09011	6.69349	AT2G40520
Chr2	17060543	17063006	10.9418	10.8124	10.7759	10.7773	AT2G40890	CYP98A3
Chr2	17091201	17092656	9.83999	9.73026	9.96217	9.66356	AT2G40955
Chr2	17145801	17146643	9.69087	9.83447	9.82217	9.57743	AT2G41130
Chr2	17147666	17149307	10.7967	10.6915	10.7339	10.657	AT2G41140	CRK1
Chr2	17189042	17189717	9.04644	9.04985	9.20854	9.10198	AT2G41225
Chr2	17220355	17220770	9.28077	9.20701	9.40833	8.82575	AT2G41310	RR3
Chr2	17224254	17225508	10.4684	10.4314	10.5132	10.4229	AT2G41330
Chr2	17236741	17237199	8.35755	8.39553	8.16742	8.27263	AT2G41360
Chr2	17242148	17243204	10.1948	10.1643	10.1456	9.96651	AT2G41370	BOP2
Chr2	17248909	17250876	11.1782	11.2417	11.076	10.7125	AT2G41380
Chr2	17255308	17255694	8.47168	8.63753	8.47675	8.3208	AT2G41390
Chr2	17260247	17261681	10.3183	10.1849	10.1206	10.3929	AT2G41400
Chr2	17322785	17323768	9.2396	9.29577	9.22912	9.5068	AT2G41530	SFGH
Chr2	17419806	17420497	8.97298	8.94837	9.00457	9.07615	AT2G41750
Chr2	17443322	17444081	9.5859	9.66267	9.60779	9.27263	AT2G41810
Chr2	17477235	17477871	9.55962	9.66578	9.61379	9.31685	AT2G41890
Chr2	17482337	17483890	11.3961	11.3892	11.2971	11.0696	AT2G41890
Chr2	17485343	17485610	8.36741	8.48583	8.61976	8.2009	AT2G41900	TZF7
Chr2	17502573	17503297	9.22942	9.17368	9.18239	8.99859	AT2G41930
Chr2	17504479	17505009	8.6506	8.52356	8.48583	8.58684	AT2G41940	ZFP8
Chr2	17584719	17585695	10.2603	10.1523	10.1402	10.075	AT2G42200	SPL9
Chr2	17660156	17661116	9.92147	9.902	9.80776	9.59805	AT2G42410	ZFP11
Chr2	17667554	17668293	9.89482	9.81658	9.99205	9.68256	AT2G42440	LBD17
Chr2	17722548	17723192	9.44087	9.41521	9.50656	9.36249	AT2G42570	TBL39
Chr2	17741396	17742215	9.94031	10.1062	10.0081	9.92147	AT2G42600	PPC2
Chr2	17742739	17743414	9.53041	9.75822	9.67552	8.94251	AT2G42600	PPC2
Chr2	17751595	17752817	10.6156	10.5716	10.5159	10.4873	AT2G42620	PPS
Chr2	17811117	17812055	10.0007	10.0519	9.84235	9.29059	AT2G42800	RLP29
Chr2	17825455	17826207	8.82018	8.90313	9.12864	9.02306	AT2G42840	PDF1
Chr2	17835724	17836687	10.0816	9.78545	9.72259	10.0154	AT2G42870	PAR1
Chr2	17837257	17840362	11.5783	11.5027	11.5341	11.7661	AT2G42870	PAR1
Chr2	17905421	17906404	9.44087	9.45276	9.38748	9.52013	AT2G43060	IBH1
Chr2	17907086	17907444	7.79442	7.99435	7.76818	8.14338	AT2G43060	IBH1
Chr2	17936761	17937332	8.7657	8.65195	8.52943	8.67154	AT2G43140
Chr2	17982637	17983055	8.1472	8.24317	8.08746	7.91064	AT2G43255
Chr2	17993311	17994223	9.56081	9.71253	9.77849	10.0234	AT2G43290	MSS3
Chr2	18004071	18005329	10.3707	10.3782	10.4707	10.4949	AT2G43340
Chr2	18060319	18060814	8.32755	8.35094	8.18177	8.16239	AT2G43500	NLP8
Chr2	18142527	18144409	11.4026	11.2844	11.1175	11.4677	AT2G43795
Chr2	18155736	18157800	10.4919	10.5164	10.4077	10.5589	AT2G43840	UGT74F1
Chr2	18174768	18175522	8.87805	8.88111	8.82893	9.05325	AT2G43890
Chr2	18233478	18233801	8.10852	8.07682	8.00843	7.83289	AT2G44070
Chr2	18234359	18234894	8.73217	8.75154	8.83842	8.91513	AT2G44070
Chr2	18363209	18363904	9.60802	9.77355	9.62434	9.66756	AT2G44490	PEN2
Chr2	18367637	18369264	10.4503	10.4717	10.3368	10.6115	AT2G44490	PEN2
Chr2	18372568	18372958	8.6506	8.6865	8.7065	8.72537	AT2G44500
Chr2	18399364	18400031	9.25444	9.19998	9.13443	8.82972	AT2G44581
Chr2	18460898	18461234	8.09672	8.22279	7.95492	7.77479	AT2G44790	UCC2
Chr2	18480347	18480760	8.65821	8.58496	8.62845	8.56129	AT2G44810	DAD1
Chr2	18486504	18487508	9.76529	9.79442	9.6808	9.63163	AT2G44820
Chr2	18492728	18493729	9.61517	9.85292	10.0399	10.1351	AT2G44840	ERF13
Chr2	18521422	18521822	9.2009	9.15038	9.3603	8.99859	AT2G44910	HB4
Chr2	18534043	18534779	9.61976	9.42128	9.48079	9.82853	AT2G44930
Chr2	18535464	18536114	9.26503	9.10656	9.12864	9.22762	AT2G44940
Chr2	18580217	18580914	9.46811	9.5651	9.58778	9.78892	AT2G45050	GATA2
Chr2	18590396	18590820	8.97082	9.06743	9.16396	8.68738	AT2G45080	cycp3;1
Chr2	18635488	18635933	9.40727	9.70498	9.88912	8.72537	AT2G45200	GOS12
Chr2	18636755	18637515	9.80735	9.82416	10.0957	9.90727	AT2G45200	GOS12
Chr2	18649874	18651242	9.88417	9.81658	9.82853	9.70131	AT2G45220	PME17
Chr2	18662664	18664492	10.9798	10.8878	10.9699	10.9453	AT2G45250
Chr2	18680246	18682259	11.2971	11.2157	11.2861	11.4463	AT2G45310	GAE4
Chr2	18689664	18691722	10.9355	10.8555	10.7349	10.9787	AT2G45340
Chr2	18724209	18724545	8.02237	8.08746	7.75822	7.52356	AT2G45430	AHL22
Chr2	18725315	18726006	9.4818	9.35755	9.36249	9.07146	AT2G45430	AHL22
Chr2	18735614	18736410	8.96434	8.8986	8.99859	8.98939	AT2G45450	ZPR1
Chr2	18806590	18807805	10.9921	11.0281	10.8901	10.5805	AT2G45650	RSB1
Chr2	18812635	18814919	11.5191	11.4124	11.4124	11.6207	AT2G45660	SOC1
Chr2	18891540	18892869	9.74987	9.73026	9.72259	9.96398	AT2G45910
Chr2	18933403	18935029	10.2318	10.1674	10.0324	10.4173	AT2G46030	UBC6
Chr2	18972983	18973399	8.89026	9.12993	9.01959	8.64386	AT2G46190
Chr2	19020014	19021801	10.2909	10.3563	10.4128	10.5278	AT2G46330	ATAGP16
Chr2	19031467	19032069	9.36249	9.29577	9.32755	9.30663	AT2G46370	JAR1
Chr2	19048556	19049046	9.42364	9.34041	9.34263	9.18982	AT2G46410	CPC
Chr2	19051593	19053662	11.2912	11.1832	11.1599	11.4495	AT2G46420
Chr2	19100564	19101971	9.53625	9.82615	9.75238	10.3157	AT2G46530	ARF11
Chr2	19143252	19143687	8.68036	8.60502	8.64746	8.69349	AT2G46630
Chr2	19161972	19162442	8.29806	8.75989	8.02237	7.40514	AT2G46670
Chr2	19170016	19171779	11.0674	11.0341	10.8682	11.0735	AT2G46680	HB-7
Chr2	19172866	19173192	8.7789	8.86805	8.81137	8.16742	AT2G46680	HB-7
Chr2	19175684	19176016	9.06609	9.09606	9.2618	8.82416	AT2G46690	SAUR32
Chr2	19177391	19178375	10.056	10.1561	9.84038	9.8449	AT2G46690	SAUR32
Chr2	19190482	19192058	10.421	10.2866	10.4924	10.6175	AT2G46710	ROPGAP3
Chr2	19200208	19201337	10.3764	10.2161	10.3281	10.489	AT2G46720	KCS13
Chr2	19214992	19216732	10.2435	10.3055	10.0626	10.2444	AT2G46760	GulLO6
Chr2	19227157	19229273	11.0509	11.1138	11.2525	11.3031	AT2G46780
Chr2	19235224	19235654	9.13891	9.04508	9.01611	9.33818	AT2G46800	ZAT1
Chr2	19262586	19263138	7.85487	8.633	8.92852	8.48382	AT2G46870	NGA1
Chr2	19298531	19299446	9.65419	9.70498	9.8449	9.73619	AT2G46970	PIL1
Chr2	19354727	19355554	9.45866	9.47978	9.25207	9.39607	AT2G47150
Chr2	19362652	19363049	8.43045	8.41257	8.45738	8.65553	AT2G47160	BOR1
Chr2	19407910	19408731	9.64566	9.64341	9.54061	9.61999	AT2G47260	WRKY23
Chr2	19414756	19415174	8.35535	8.52356	8.37178	8.19599	AT2G47280
Chr2	19422328	19423708	9.64746	9.62205	9.50978	9.73259	AT2G47310
Chr2	19464899	19465722	9.96398	9.91588	9.9405	10.0324	AT2G47430	CKI1
Chr2	19466958	19468417	10.6891	10.7565	10.8351	10.869	AT2G47440
Chr2	19490954	19491597	9.46097	9.32643	9.42941	9.06878	AT2G47500
Chr2	19518967	19519976	8.95638	9.04508	9.05325	9.04712	AT2G47570
Chr3	146	790	8.44966	8.62845	8.61563	8.23482	AT3G01015
Chr3	49403	50218	9.53284	9.40833	9.53819	9.89709	AT3G01140	NOK
Chr3	130823	132385	9.90989	9.84431	9.77849	9.96957	AT3G01345
Chr3	268974	270233	9.7052	9.83052	9.72537	9.90011	AT3G01750
Chr3	292747	293452	9.69305	9.59572	9.69131	9.55411	AT3G01820
Chr3	336034	337943	10.8457	10.8851	10.8512	10.7645	AT3G02010
Chr3	427840	430457	11.1426	11.0151	11.0946	11.4185	AT3G02250
Chr3	558319	558815	9.11894	8.97585	9.05867	9.03411	AT3G02620
Chr3	616030	617748	10.6334	10.6299	10.4375	10.6034	AT3G02840
Chr3	720083	720996	9.34541	9.36194	9.24971	9.02479	AT3G03130
Chr3	986428	986987	8.71682	8.633	8.57554	8.96506	AT3G03850	SAUR26
Chr3	1060832	1061308	8.35755	8.33651	8.24436	8.45327	AT3G04070	NAC047
Chr3	1100766	1101896	9.81738	9.82615	9.83408	9.91924	AT3G04184
Chr3	1132072	1132680	8.74735	8.84471	8.85409	9.09011	AT3G04280	RR22
Chr3	1137679	1138191	9.04985	9.08746	9.23661	9.24644	AT3G04290	LTL1
Chr3	1171251	1171570	7.83289	8.14657	7.86573	7.75822	AT3G04420	NAC048
Chr3	1246163	1246895	9.52797	9.70282	9.71038	9.44398	AT3G04600
Chr3	1351222	1351831	9.02029	8.92407	8.92852	9.29577	AT3G04903
Chr3	1352574	1353263	8.84078	9.00492	9.09869	9.52454	AT3G04910	ZIK4
Chr3	1481952	1484131	11.3522	11.49	11.4368	11.3571	AT3G05210	UVR7
Chr3	1516292	1517168	9.3526	9.51299	9.36523	9.23601	AT3G05327
Chr3	1535082	1535729	9.39607	9.39285	9.54448	9.3443	AT3G05350
Chr3	1645172	1645498	8.62114	8.6865	8.75405	8.29232	AT3G05640
Chr3	1681359	1682036	9.978	9.80171	9.96398	9.54786	AT3G05690	UNE8
Chr3	1728456	1728973	8.63753	9.0634	9.11894	9.2503	AT3G05800	AIF1
Chr3	1729564	1730019	8.81458	8.70131	8.71939	8.87344	AT3G05800	AIF1
Chr3	1817348	1818478	9.37992	9.33316	9.2402	9.45276	AT3G06020	FAF4
Chr3	1850127	1852257	10.9163	10.8253	10.7052	11.0148	AT3G06130
Chr3	1856051	1856611	8.60363	8.65195	8.91513	9.36249	AT3G06130
Chr3	1869894	1870847	9.11894	9.09935	8.9359	9.19537	AT3G06180
Chr3	1929709	1930391	8.84706	8.87267	8.77479	8.60363	AT3G06360	ATAGP27
Chr3	1950948	1951479	9.18488	9.39044	9.43671	9.31685	AT3G06410
Chr3	1959950	1960208	8.58965	8.6591	8.81137	8.19599	AT3G06430	PPR2
Chr3	1972013	1973026	9.37829	9.42469	9.34707	9.3526	AT3G06435
Chr3	1997273	1997653	7.82496	7.80735	7.81538	7.59059	AT3G06483	PDK
Chr3	2008372	2008913	8.67154	8.74315	8.92333	8.86496	AT3G06500	A%2FN-InvC
Chr3	2033740	2035091	10.3556	10.3977	10.326	10.3368	AT3G06540	REP
Chr3	2128344	2129553	10.5226	10.5644	10.4357	10.6887	AT3G06750
Chr3	2344308	2344744	9.09935	9.03686	9.16396	8.87728	AT3G07340
Chr3	2345962	2346281	8.80332	9.05867	9.17336	8.94837	AT3G07350
Chr3	2352813	2353191	9.29663	9.43254	9.59292	9.29692	AT3G07360	PUB9
Chr3	2573288	2573888	8.49885	8.49185	8.3443	8.44915	AT3G08040	MAN1
Chr3	2579243	2579989	9.62799	9.62799	9.6865	9.53041	AT3G08500	MYB83
Chr3	2756280	2757369	9.91588	9.97406	10.0166	10.2219	AT3G09032
Chr3	2773804	2776013	10.8254	10.8924	10.8108	10.8617	AT3G09070	OPS
Chr3	2917807	2918573	9.16176	9.19722	9.13218	9.19537	AT3G09500
Chr3	3047041	3047596	8.24793	8.00983	8.1472	7.96145	AT3G09920	PIP5K9
Chr3	3048914	3049650	9.40567	9.45276	9.36851	9.43619	AT3G09922	IPS1
Chr3	3080629	3081598	9.45584	9.42836	9.28829	9.2503	AT3G10000	EDA31
Chr3	3110926	3111465	9.29347	9.25444	8.97441	9.28829	AT3G10090
Chr3	3120753	3123498	11.3872	11.2543	11.2255	11.085	AT3G10113
Chr3	3128492	3128881	8.31515	8.37613	8.16239	8.07414	AT3G10120
Chr3	3262383	3264301	10.7052	10.8425	10.657	10.9031	AT3G10480	NAC050
Chr3	3317832	3318294	8.58214	8.51175	8.52454	8.54206	AT3G10610
Chr3	3371257	3372409	9.84549	9.89936	9.83408	10.1456	AT3G10760
Chr3	3404101	3404878	8.96073	8.87267	9.00141	9.08481	AT3G10880
Chr3	3582589	3584128	10.632	10.6266	10.5874	10.7845	AT3G11410	PP2CA
Chr3	3587582	3588096	9.39071	9.30264	9.42101	9.23781	AT3G11410	PP2CA
Chr3	3588585	3589847	10.2671	10.3798	10.4535	10.4229	AT3G11420
Chr3	3652324	3652640	8.00983	8.12541	8.05393	7.93221	AT3G11580
Chr3	3657887	3659162	10.5023	10.2932	10.1559	10.3421	AT3G11590
Chr3	3668397	3668962	8.43775	8.48583	8.44294	8.60084	AT3G11600
Chr3	3691890	3692692	9.80735	9.55267	9.65866	10.0658	AT3G11690
Chr3	3701771	3702131	8.52552	8.48583	8.36632	8.57932	AT3G11700	FLA18
Chr3	3873267	3873729	8.82018	8.75989	8.6339	8.79928	AT3G12140	EML1
Chr3	3884757	3885440	9.27205	9.38073	9.55794	9.15861	AT3G12190
Chr3	3953993	3954502	9.16365	9.07012	8.95855	8.95347	AT3G12460
Chr3	4076564	4076941	8.40621	8.21675	8.3208	8.26092	AT3G12820	MYB10
Chr3	4081564	4081888	8.07815	8.29002	8.26679	7.83289	AT3G12835
Chr3	4083712	4085586	10.7902	10.8599	10.9331	10.9344	AT3G12835
Chr3	4106622	4106929	8.04029	8.24911	8.00141	7.97728	AT3G12900
Chr3	4119542	4120575	10.4934	10.4512	10.5021	10.5786	AT3G12920	BRG3
Chr3	4137621	4138403	9.72195	9.75822	9.75947	9.61999	AT3G12960	SMP1
Chr3	4217262	4217839	8.88035	8.84471	8.8933	8.86805	AT3G13110	SERAT2;2
Chr3	4393975	4395926	10.0095	10.2216	10.2342	10.3376	AT3G13480
Chr3	4401235	4401806	9.38208	9.42836	9.31232	9.18053	AT3G13500
Chr3	4409906	4410184	7.9542	8.2009	8.2009	8.24674	AT3G13520	ATAGP12
Chr3	4410920	4412009	9.67463	9.68978	9.53357	9.75864	AT3G13520	ATAGP12
Chr3	4447300	4448054	9.39821	9.40514	9.29347	9.17524	AT3G13610	F6%27H1
Chr3	4506081	4507065	9.95982	9.85038	9.84941	10.2403	AT3G13740
Chr3	4532052	4533222	9.99347	9.89235	10.0748	10.0427	AT3G13784	CWINV5
Chr3	4541357	4542651	10.7058	10.6587	10.7547	10.9554	AT3G13810	IDD11
Chr3	4547535	4548053	8.97513	9.17742	9.36851	9.37992	AT3G13820
Chr3	4605712	4608369	12.3156	12.1774	12.1431	12.4376	AT3G13960	GRF5
Chr3	4616239	4616871	8.99789	9.01053	9.03686	8.78382	AT3G13970	ATG12B
Chr3	4618441	4618708	7.75489	7.78627	7.75822	7.45943	AT3G13980
Chr3	4623791	4624370	8.79685	8.75489	8.74903	8.52258	AT3G13980
Chr3	4655032	4656559	10.5553	10.6133	10.6004	10.7486	AT3G14060
Chr3	4723376	4724365	9.36741	9.32024	9.2402	9.37667	AT3G14205
Chr3	4750924	4751819	9.44786	9.57317	9.35755	9.5343	AT3G14260
Chr3	4788992	4789541	9.13378	9.0634	9.06743	9.01402	AT3G14350	SRF7
Chr3	4790148	4790787	9.395	9.43567	9.58496	9.28829	AT3G14360
Chr3	4802633	4803030	8.51274	8.6591	8.64386	8.54206	AT3G14380
Chr3	4809381	4809735	8.31515	8.23482	8.02791	8.15355	AT3G14395
Chr3	4837951	4838436	7.90539	8.09408	7.90539	7.92184	AT3G14440	STO1
Chr3	4840164	4840479	7.48985	7.59059	7.25974	7.45943	AT3G14440	STO1
Chr3	4845186	4846253	9.32249	9.25857	9.31967	9.28077	AT3G14450	CID9
Chr3	4847079	4847861	9.5859	9.41204	9.48985	9.44708	AT3G14450	CID9
Chr3	4890540	4891586	9.82297	9.90989	9.78525	9.7657	AT3G14570	GSL04
Chr3	4932516	4933369	8.80413	8.72622	8.69697	9.0396	AT3G14680	CYP72A14
Chr3	4961211	4961569	8.2131	8.00141	7.76818	7.79928	AT3G14770	SWEET2
Chr3	4975933	4976380	8.8933	8.7211	8.96434	8.68738	AT3G14810	MSL5
Chr3	5122522	5126017	11.9561	11.9116	11.8807	12.3577	AT3G15210	RAP2.5
Chr3	5150560	5151380	8.97513	8.95274	8.91886	8.66711	AT3G15300
Chr3	5153838	5154157	7.81538	7.86728	8.02237	7.45943	AT3G15300
Chr3	5225582	5226446	9.69914	9.62205	9.48382	9.40567	AT3G15480
Chr3	5231339	5231750	8.55459	8.49185	8.2503	8.68738	AT3G15490
Chr3	5241520	5242740	9.99824	9.89102	9.97692	10.0818	AT3G15510	NARS1
Chr3	5255751	5256011	7.74483	7.7211	7.61655	7.33985	AT3G15530
Chr3	5285245	5285615	7.74483	7.99435	8.15482	7.19967	AT3G15605
Chr3	5420224	5420771	8.51767	8.45687	8.55938	8.06743	AT3G15980
Chr3	5486899	5487772	10.2581	10.2143	10.1016	9.77561	AT3G16180	NRT1.12
Chr3	5610555	5610900	8.81137	8.76984	8.41521	8.34319	AT3G16500	PAP1
Chr3	5612167	5612691	9.19168	9.19044	9.15608	9.13314	AT3G16500	PAP1
Chr3	5615584	5616478	10.7921	10.8164	10.8046	10.4525	AT3G16500	PAP1
Chr3	5643933	5646432	10.7921	10.7236	10.7369	11.0674	AT3G16570	RALF23
Chr3	5679151	5679594	8.40461	8.4818	8.34983	8.47168	AT3G16670
Chr3	5694785	5695460	9.07213	8.90313	8.95274	9.18239	AT3G16720	TL2
Chr3	5753336	5754316	9.74777	9.70714	9.65105	9.86631	AT3G16851
Chr3	5812564	5814718	10.813	10.7773	10.8586	10.9493	AT3G17040	HCF107
Chr3	5819419	5820727	9.58918	9.45687	9.42101	9.32811	AT3G17070
Chr3	5832276	5833275	10.0286	10.1306	10.3012	10.1696	AT3G17100	AIF3
Chr3	5837076	5837534	8.97943	9.16176	9.07146	8.96795	AT3G17120
Chr3	5862484	5862895	8.47168	8.59619	8.5812	8.57554	AT3G17180	scpl33
Chr3	5995462	5995955	8.25621	8.23002	8.31061	8.47675	AT3G17510	SnRK3.16
Chr3	6012407	6012930	8.44605	8.6591	8.49685	8.48382	AT3G17580
Chr3	6015842	6017223	9.58167	9.63027	9.78525	10.2744	AT3G17580
Chr3	6060095	6060725	8.55459	8.50482	8.42417	8.88035	AT3G17720
Chr3	6065875	6066343	8.26092	8.61563	8.67154	8.18982	AT3G17730	NAC057
Chr3	6099206	6100284	10.0398	10.1186	10.0823	9.89709	AT3G17830	DJA4
Chr3	6164158	6164582	8.18859	8.49185	8.82416	8.56129	AT3G18020
Chr3	6179159	6180016	9.98868	9.88912	10.0196	10.2009	AT3G18050
Chr3	6246186	6246930	9.33985	9.34374	9.63322	9.61701	AT3G18220	LPP4
Chr3	6271257	6272919	9.72877	9.77643	9.81478	10.1805	AT3G18290	EMB2454
Chr3	6345129	6345728	8.50184	8.51175	8.54689	9.10198	AT3G18485	ILR2
Chr3	6346163	6346383	7.81858	8.0607	8.00843	7.83289	AT3G18485	ILR2
Chr3	6380235	6381468	10.0192	9.91382	10.1877	10.0637	AT3G18550	TCP18
Chr3	6387925	6388132	7.62571	7.85175	7.39017	6.5812	AT3G18550	TCP18
Chr3	6390912	6391272	8.57932	8.52356	8.37178	7.97728	AT3G18560
Chr3	6392387	6392858	8.38154	8.29002	8.42417	8.00843	AT3G18560
Chr3	6492992	6493865	9.19599	9.25148	9.28077	9.56867	AT3G18830	PMT5
Chr3	6499116	6499697	8.29806	8.27146	8.33762	8.35645	AT3G18850	LPAT5
Chr3	6619988	6620486	8.64476	8.69174	8.51274	8.16239	AT3G19150	KRP6
Chr3	6651394	6652003	8.51767	8.57554	8.42836	8.10329	AT3G19200
Chr3	6678469	6680039	10.2453	10.0279	9.7719	9.95238	AT3G19274
Chr3	6685851	6686393	8.29692	8.51175	8.39446	8.47675	AT3G19290	AREB2
Chr3	6719891	6720397	8.84078	9.15355	9.15608	9.17368	AT3G19390
Chr3	6720910	6721308	8.62114	8.86496	8.55267	8.31061	AT3G19390
Chr3	6783030	6784011	9.93664	9.98851	10.1304	10.1491	AT3G19540
Chr3	6785127	6786351	9.82177	9.88912	9.59012	9.53187	AT3G19550
Chr3	6883889	6884901	9.4818	9.60733	9.63072	10.0206	AT3G19820	EVE1
Chr3	6901992	6903972	10.8088	10.5786	10.4375	10.6731	AT3G19860	bHLH121
Chr3	7094290	7094987	9.27438	9.37395	9.48834	9.47142	AT3G20340
Chr3	7208307	7209988	10.5715	10.6266	10.5327	10.416	AT3G20630	UBP14
Chr3	7215244	7215768	8.43775	8.30378	8.39446	8.01402	AT3G20640
Chr3	7278412	7278975	8.97298	9.01402	9.07882	9.07948	AT3G20820
Chr3	7282189	7283235	10.2119	10.2126	10.2837	10.3305	AT3G20820
Chr3	7321267	7323010	10.7676	10.6936	10.7036	10.7706	AT3G20898
Chr3	7353385	7353959	8.85953	8.85409	8.71939	8.71167	AT3G20980
Chr3	7365794	7366213	8.2503	8.40621	8.0954	8.09408	AT3G21000
Chr3	7367509	7368254	9.50532	9.39044	9.28829	9.23601	AT3G21000
Chr3	7375933	7376184	7.31288	7.61102	7.72792	7.50978	AT3G21055	PSBTN
Chr3	7385022	7385524	8.92852	8.83052	8.81618	8.84941	AT3G21070	NADK1
Chr3	7387058	7388078	9.83289	9.8572	9.68256	9.28077	AT3G21080
Chr3	7396700	7397943	10.7616	10.7848	10.8023	10.5172	AT3G21100
Chr3	7473087	7473420	8.17742	8.15355	8.13571	7.85175	AT3G21270	DOF2
Chr3	7503103	7504199	10.2095	10.2234	10.3548	10.4416	AT3G21320
Chr3	7538497	7539529	9.63753	9.75489	9.44708	9.29059	AT3G21410
Chr3	7543637	7544433	8.95638	9.00492	8.95274	8.95165	AT3G21420	LBO1
Chr3	7577955	7578295	7.76818	7.70995	7.76818	7.58496	AT3G21510	AHP1
Chr3	7592865	7593711	9.49685	9.48759	9.57246	9.57743	AT3G21550	DMP2
Chr3	7598459	7599021	9.02029	9.01402	8.97082	8.94837	AT3G21570
Chr3	7711473	7712408	9.83644	9.70282	9.7065	9.70131	AT3G21890	BBX31
Chr3	7712721	7713647	9.28309	9.04985	8.88874	8.90011	AT3G21900
Chr3	7787918	7788446	9.12864	9.34041	9.13218	9.1718	AT3G22104
Chr3	7796994	7798581	10.1777	9.99894	10.0771	10.5435	AT3G22120	CWLP
Chr3	7810013	7810556	8.70304	8.65195	8.70131	8.51767	AT3G22142
Chr3	7925316	7926050	8.70131	8.75489	8.49185	8.5343	AT3G22400	LOX5
Chr3	7982761	7983495	9.30948	9.28887	9.04985	9.21067	AT3G22540
Chr3	7986160	7986530	8.53625	8.72622	8.51865	7.7211	AT3G22540
Chr3	7991149	7991791	9.11699	8.8986	8.67154	8.72537	AT3G22550
Chr3	8041092	8041622	8.41574	8.4818	8.3208	8.45738	AT3G22750
Chr3	8061473	8062955	9.96939	9.92407	9.96217	10.0908	AT3G22800
Chr3	8065840	8066709	9.63753	9.47269	9.54448	9.58167	AT3G22800
Chr3	8071553	8072905	9.94031	10.0908	10.0166	10.1087	AT3G22820	EPFL5
Chr3	8083370	8084615	10.2219	10.0751	10.0255	10.1421	AT3G22840	ELIP1
Chr3	8102915	8103460	8.9737	9.0546	9.04644	8.70131	AT3G22880	DMC1
Chr3	8104003	8104832	9.04234	9.00141	9.33706	9.41469	AT3G22880	DMC1
Chr3	8110355	8110609	8.00983	8.23002	8.29692	8.08746	AT3G22890	APS1
Chr3	8143062	8143632	9.03686	8.97585	8.98868	8.90011	AT3G22961
Chr3	8144149	8145514	10.0755	10.1542	10.1128	10.4354	AT3G22961
Chr3	8156597	8157984	10.3929	10.5023	10.5497	10.8105	AT3G22968	CPuORF59
Chr3	8167014	8167775	9.16365	9.03686	8.97082	9.49436	AT3G22990	LFR
Chr3	8170663	8171479	9.65553	9.66578	9.48583	9.67375	AT3G23000	SnRK3.10
Chr3	8181676	8183192	10.2722	10.4219	10.5805	10.1981	AT3G23030	IAA2
Chr3	8189642	8190435	9.18611	9.22581	9.07146	8.7065	AT3G23040
Chr3	8213355	8214167	9.57554	9.76446	9.72024	9.8449	AT3G23090	WDL3
Chr3	8235968	8236937	9.76197	9.73598	9.60779	9.76736	AT3G23130	SUP
Chr3	8238246	8239045	9.09408	9.16176	9.33706	8.92407	AT3G23130	SUP
Chr3	8298733	8299104	7.85175	7.83447	7.65105	7.39446	AT3G23245
Chr3	8305796	8306332	8.35535	8.41257	8.52943	8.52943	AT3G23250	MYB15
Chr3	8324324	8326925	11.214	11.1532	10.964	10.6887	AT3G23290	LSH4
Chr3	8329591	8330341	9.65195	9.33316	9.2703	8.87114	AT3G23300
Chr3	8368402	8368750	7.87652	7.92481	8.06743	7.61287	AT3G23380	RIC5
Chr3	8464743	8465979	9.80574	9.80534	9.85545	9.84235	AT3G23590	RFR1
Chr3	8490763	8491527	9.21371	9.1472	9.03686	9.11504	AT3G23630	IPT7
Chr3	8495446	8495921	8.43045	8.25503	8.12799	8.31515	AT3G23633
Chr3	8591717	8592680	9.62205	9.52943	9.37531	9.66133	AT3G23810	SAHH2
Chr3	8595226	8595707	8.95783	8.91886	8.98513	8.99859	AT3G23810	SAHH2
Chr3	8598066	8598374	8.04029	8.13314	8.27263	7.70736	AT3G23820	GAE6
Chr3	8753122	8753511	8.00282	8.20945	8.15482	8.14848	AT3G24200
Chr3	8770143	8771035	9.00422	9.02721	8.97082	9.0396	AT3G24225	ESR19
Chr3	8866416	8867401	9.25207	9.32305	9.24971	9.22581	AT3G24420
Chr3	8878954	8880506	10.1693	10.1674	10.1482	10.0137	AT3G24440	VRN5
Chr3	8897664	8898606	10.116	9.99647	9.79523	9.84038	AT3G24465
Chr3	8899938	8901004	10.2825	10.2178	10.0524	10.1041	AT3G24480
Chr3	8905845	8906644	9.37178	9.38073	9.39607	9.40328	AT3G24480
Chr3	8908389	8908899	8.85331	8.94251	8.90313	8.61102	AT3G24490
Chr3	8925969	8927598	9.8535	9.86612	9.89728	10.0624	AT3G24506
Chr3	8949492	8949827	7.97585	7.94398	7.9629	7.79928	AT3G24530
Chr3	8957775	8958759	9.27438	9.4818	9.53357	9.52454	AT3G24550	PERK1
Chr3	8979103	8980132	9.5651	9.62434	9.50333	9.81318	AT3G24610
Chr3	8993211	8994144	8.8857	8.96723	9.08746	9.38532	AT3G24640
Chr3	9045036	9045554	8.75572	9.0921	8.94837	8.79116	AT3G24770	CLE41
Chr3	9047897	9048312	8.41257	8.57554	8.29692	8.17991	AT3G24780
Chr3	9058279	9059050	9.90011	9.95074	9.8914	9.46557	AT3G24810	KRP5
Chr3	9285808	9287191	10.0293	9.87805	9.86689	9.57743	AT3G25570
Chr3	9303922	9304714	9.39285	9.31232	9.28829	9.39901	AT3G25597
Chr3	9329673	9331250	10.1787	9.99647	9.65105	9.73089	AT3G25640
Chr3	9342141	9344023	10.7294	10.643	10.5616	10.445	AT3G25660
Chr3	9360284	9361091	9.47218	9.4818	9.3603	9.52209	AT3G25700
Chr3	9366004	9366421	7.98868	8.48583	8.36632	7.66178	AT3G25710	TMO5
Chr3	9371659	9372756	10.0745	10.2126	10.0196	10.056	AT3G25716
Chr3	9381596	9381927	7.87652	8.10852	7.94837	7.94764	AT3G25720
Chr3	9382660	9383386	9.01681	9.10329	8.71167	9.14784	AT3G25720
Chr3	9411459	9411836	8.15987	7.9542	8.08746	7.75822	AT3G25790
Chr3	9472110	9473309	10.2128	10.2848	10.1855	10.1765	AT3G25882	NIMIN-2
Chr3	9478390	9478831	8.51076	8.30378	8.42417	8.37178	AT3G25900	HMT-1
Chr3	9557599	9557956	7.85487	7.9542	7.71081	8.00141	AT3G26130
Chr3	9571930	9572654	8.77149	8.90764	8.72537	9.03411	AT3G26160	CYP71B17
Chr3	9576889	9578183	8.9542	9.2402	9.04234	9.69914	AT3G26170	CYP71B19
Chr3	9649623	9650514	9.08215	9.04166	8.92333	9.30264	AT3G26330	CYP71B37
Chr3	9714012	9714829	8.96795	9.13795	9.11504	9.76072	AT3G26511
Chr3	9717863	9719047	10.0492	10.0556	10.207	10.3239	AT3G26511
Chr3	9719569	9720260	8.9542	8.98371	9.08746	9.38532	AT3G26520	TIP2
Chr3	9736544	9739372	10.8652	10.8476	10.8664	11.2389	AT3G26539
Chr3	9806777	9808031	10.4223	10.4219	10.4696	10.475	AT3G26690	NUDX13
Chr3	9865314	9866805	10.0154	9.96614	9.8914	10.0891	AT3G26810	AFB2
Chr3	10022405	10022980	9.01959	9.09606	9.22912	9.33818	AT3G27170	CLC-B
Chr3	10049744	10051550	10.5097	10.6064	10.5068	10.7551	AT3G27220
Chr3	10060290	10060620	8.06205	8.20945	8.17493	8.10329	AT3G27250
Chr3	10063293	10064064	9.74777	9.68212	9.69697	9.72409	AT3G27250
Chr3	10064559	10065867	9.95801	9.91961	9.82416	10.1696	AT3G27260	GTE8
Chr3	10172142	10173099	9.47066	9.41204	9.46964	9.4732	AT3G27473
Chr3	10182066	10182330	6.86109	6.89785	7.03617	6.79442	AT3G27490
Chr3	10241742	10242951	9.95092	9.85953	9.6865	9.31967	AT3G27660	OLEO4
Chr3	10303858	10304399	8.71939	8.42731	8.41521	8.64024	AT3G27800
Chr3	10313011	10313605	9.36523	9.2929	9.24971	9.33818	AT3G27820	MDAR4
Chr3	10433776	10434124	8.00282	8.03755	8.18859	7.96145	AT3G28040
Chr3	10439695	10440146	8.26562	8.34319	8.24436	8.62845	AT3G28050	UMAMIT41
Chr3	10669269	10669847	8.31628	8.43359	8.55267	8.33092	AT3G28455	CLE25
Chr3	10683012	10683836	9.24674	9.25444	9.22912	9.29577	AT3G28500
Chr3	10709312	10709712	8.31515	8.27845	8.03892	8.05257	AT3G28570
Chr3	10753612	10754215	8.36413	8.37613	8.37721	8.48382	AT3G28690
Chr3	10860876	10862135	9.69914	9.59105	9.44087	9.44915	AT3G28857	PRE5
Chr3	10866001	10866305	7.52552	7.64566	6.87958	6.78136	AT3G28857	PRE5
Chr3	10866842	10867369	8.9993	9.0634	8.81137	8.21675	AT3G28860	PGP19
Chr3	10868083	10868565	8.71167	8.79928	8.43775	7.92184	AT3G28860	PGP19
Chr3	10879484	10880121	8.75989	8.633	8.73217	8.7879	AT3G28860	PGP19
Chr3	10880817	10881304	7.98868	8.51175	8.16239	8.18982	AT3G28860	PGP19
Chr3	10908512	10909218	9.65553	9.89235	9.96506	9.90989	AT3G28910	MYB30
Chr3	10949437	10950192	9.08215	8.96723	9.01611	9.26737	AT3G28920	ZHD9
Chr3	10951628	10952817	10.1986	9.97692	9.72537	9.98406	AT3G28925
Chr3	11034535	11036012	9.92147	9.94215	9.81738	9.86631	AT3G29035	ORS1
Chr3	11101496	11102630	9.27438	9.21493	9.10263	9.44915	AT3G29130
Chr3	11124562	11125182	9.15608	9.13378	9.28598	8.9359	AT3G29160	SNRK1.2
Chr3	11138926	11139540	9.38505	9.28135	9.34263	9.30092	AT3G29170
Chr3	11276690	11278735	10.5023	10.5384	10.6915	10.9397	AT3G29370	P1R3
Chr3	11325068	11325923	9.36851	9.6711	9.63072	8.99506	AT3G29450
Chr3	11385476	11387058	9.64115	9.75947	9.91924	10.0573	AT3G29575	AFP3
Chr3	11514079	11515883	9.94215	10.0556	10.0563	9.43827	AT3G29670	PMAT2
Chr3	11517615	11519088	9.89936	10.1186	10.2516	9.60409	AT3G29670	PMAT2
Chr3	11520999	11521243	7.33874	7.66	7.45327	6.98299	AT3G29670	PMAT2
Chr3	11593182	11593469	14.3529	14.2042	14.3951	14.2932	AT3G29760
Chr3	11725114	11725528	8.65195	8.60084	8.47675	8.13699	AT3G29810	COBL2
Chr3	11756819	11758032	9.91102	9.98406	9.75238	9.52013	AT3G29970
Chr3	11792458	11793293	9.13443	9.45276	9.60964	9.5708	AT3G30160
Chr3	11798549	11799178	9.15102	9.61471	9.77643	9.34707	AT3G30180	CYP85A2
Chr3	11801714	11802794	9.60964	9.82416	9.77643	9.99046	AT3G30180	CYP85A2
Chr3	11806695	11807408	8.86728	8.95274	9.12541	9.37992	AT3G30180	CYP85A2
Chr3	11861579	11861877	8.09672	8.13314	8.33092	7.85175	AT3G30220
Chr3	11971139	11972202	9.20457	9.16993	9.01959	9.5343	AT3G30380
Chr3	12052734	12053063	7.73132	7.74651	7.81538	7.28077	AT3G30430
Chr3	12125701	12126188	8.16993	8.36741	7.92333	8.59246	AT3G30520
Chr3	12208059	12208930	7.28771	7.40514	7.49985	7.09803	AT3G30580
Chr3	12250597	12250954	6.59059	7.12928	6.91289	6.75322	AT3G30705
Chr3	12360444	12361000	8.48684	8.54689	8.54206	8.40088	AT3G30730
Chr3	12373391	12373737	7.75489	8.04712	7.94837	7.49185	AT3G30730
Chr3	12422855	12423072	10.9365	11.4479	11.7324	9.93074	AT3G30768
Chr3	12453576	12454224	8.82575	8.8895	8.87344	8.71425	AT3G30775	PRODH
Chr3	12535362	12536117	8.23482	8.62845	8.5343	8.01959	AT3G30820
Chr3	12553326	12553742	7.97871	8.04712	8.08746	7.37504	AT3G30820
Chr3	12555073	12555488	8.05528	8.26209	8.23242	7.49185	AT3G30820
Chr3	12570974	12574211	10.702	10.8053	10.796	10.3058	AT3G30840
Chr3	12577422	12579908	10.4435	10.6336	10.6445	10.0004	AT3G30840
Chr3	12583200	12583701	8.33651	8.49835	8.51274	7.59059	AT3G30840
Chr3	12672054	12672318	5.42626	5.70044	5.33092	5.87344	AT3G31068
Chr3	12981093	12981356	7.35535	7.83447	7.61655	7.16742	AT3G31950
Chr3	13188110	13188853	5.82972	6.00562	6.21432	5.87344	AT3G32200
Chr3	13192927	13193759	3.61471	3.61471	3.49185	3.67243	AT3G32200
Chr3	13205368	13205781	8.45224	8.64024	8.70131	8.38154	AT3G32260
Chr3	13210228	13212535	11.2503	11.2871	11.3498	10.8146	AT3G32260
Chr3	13434012	13434315	13.8254	14.1092	14.1092	13.8254	AT3G32896
Chr3	13536487	13541469	19.2616	19.2616	19.2616	19.2616	AT3G32980
Chr3	13586913	13587757	11.8539	11.7587	11.8539	11.2279	AT3G32980
Chr3	13588816	13592591	16.4633	16.1035	16.2032	16.2915	AT3G32980
Chr3	13632938	13633322	6.16491	6.26679	6.30378	6.13443	AT3G32980
Chr3	13640840	13642280	7.44294	7.36413	7.68475	7.00562	AT3G32980
Chr3	13655178	13656940	8.17742	8.27146	8.32531	7.69697	AT3G32980
Chr3	13669457	13669913	6.61839	6.78136	6.87958	6.65821	AT3G32980
Chr3	13670780	13671067	4.67243	4.12928	4.53138	3.82018	AT3G32980
Chr3	13824094	13824425	7.35535	7.7364	7.78627	7.08746	AT3G33187
Chr3	14201506	14205155	17.5089	17.2529	17.1591	17.5089	AT3G41762
Chr3	14318238	14318547	7.64386	7.81538	7.98299	7.53722	AT3G42170	DAYSLEEPER
Chr3	14737981	14738533	8.28656	8.36741	8.2009	8.46148	AT3G42660
Chr3	14761844	14762198	7.47978	7.85175	7.98299	7.43671	AT3G42670	CLSY1
Chr3	14811048	14811785	8.69697	8.90313	8.80009	8.92258	AT3G42728
Chr3	14998453	15000938	10.694	10.7823	10.8525	10.2824	AT3G42940
Chr3	15268270	15269657	10.5722	10.5948	10.6551	10.3357	AT3G43340
Chr3	15288858	15291144	10.9028	11.0604	10.9233	10.6542	AT3G43340
Chr3	15299651	15299891	7.31288	7.36413	7.39017	6.74147	AT3G43340
Chr3	15300752	15302035	10.2291	10.3171	10.4323	9.91998	AT3G43340
Chr3	15304496	15305506	10.0821	10.2606	10.3802	9.66756	AT3G43340
Chr3	15306290	15307261	8.62388	8.82575	8.74399	8.32867	AT3G43340
Chr3	15312636	15312871	7.36632	7.66	7.45327	6.94837	AT3G43400
Chr3	15355950	15358464	10.2729	10.3767	10.346	10.4851	AT3G43431
Chr3	15557564	15557788	11.6072	11.935	12.0662	10.5278	AT3G43660
Chr3	15617227	15618378	9.00492	9.21977	9.27438	9.44087	AT3G43720	LTPG2
Chr3	15716705	15717618	9.25915	9.26151	9.46964	8.69349	AT3G43860	GH9A4
Chr3	15773589	15774014	8.15482	8.25503	8.23242	8.38478	AT3G43960
Chr3	15807720	15808170	8.26092	8.11764	8.1472	7.96145	AT3G44020
Chr3	15905001	15906497	9.97585	9.99382	9.72962	9.92518	AT3G44200	NEK6
Chr3	15914656	15915730	9.6808	9.75489	9.62434	9.63753	AT3G44210
Chr3	15924066	15925209	9.63979	9.76736	9.6865	9.83842	AT3G44220
Chr3	15991102	15991873	9.06205	9.13378	9.45687	9.7065	AT3G44320	NIT3
Chr3	16084618	16085014	10.6266	11.224	11.49	9.69109	AT3G44460	DPBF2
Chr3	16121269	16121957	8.91289	8.82575	8.82416	8.83842	AT3G44540	FAR4
Chr3	16145244	16146241	9.66445	9.54448	9.52601	9.33567	AT3G44560	FAR8
Chr3	16270167	16270767	8.94398	9.16993	9.04644	8.94435	AT3G44720	ADT4
Chr3	16272859	16274240	9.27845	9.54738	9.50656	9.41469	AT3G44720	ADT4
Chr3	16356935	16357196	15.1233	15.0882	15.1233	15.0015	AT3G44810
Chr3	16412571	16412910	7.6865	7.61102	7.65105	7.17243	AT3G44940
Chr3	16481234	16482220	9.07748	8.99294	9.10558	9.15861	AT3G45060	NRT2.6
Chr3	16502723	16503469	9.50333	9.45687	9.30264	9.32643	AT3G45100	SETH2
Chr3	16559361	16559775	8.58214	8.49835	8.5343	8.41045	AT3G45210
Chr3	16755214	16755719	9.17555	9.18239	9.20701	9.08746	AT3G45640	MPK3
Chr3	16814370	16815503	9.94325	10.0855	10.1542	10.326	AT3G45780	RPT1
Chr3	16893825	16894275	8.18115	8.02791	8.1472	8.26679	AT3G45960	EXPL3
Chr3	17107113	17107503	7.70736	7.87652	8.15482	7.42626	AT3G46480
Chr3	17108628	17109150	8.5812	8.71167	8.67154	8.05257	AT3G46480
Chr3	17149416	17150109	8.74735	8.62845	8.90689	9.11048	AT3G46580	MBD5
Chr3	17383896	17385327	10.062	10.0751	9.83052	9.66933	AT3G47210
Chr3	17397561	17397991	8.14338	8.19476	8.0348	8.30606	AT3G47250
Chr3	17442814	17445423	10.3454	10.2866	10.2164	10.5253	AT3G47341
Chr3	17478403	17480629	11.0411	10.9674	10.8774	10.922	AT3G47430	PEX11B
Chr3	17507416	17507937	8.64746	8.74315	8.80009	8.63481	AT3G47500	CDF3
Chr3	17546810	17547363	9.44966	9.46608	9.60038	9.33818	AT3G47610
Chr3	17560602	17563048	11.1141	11.0882	11.1499	11.3102	AT3G47620	TCP14
Chr3	17689513	17691237	10.5278	10.4571	10.4307	10.6551	AT3G47940
Chr3	17796103	17797286	9.72707	9.83684	9.72537	9.69436	AT3G48190	PIG1
Chr3	17837470	17838876	9.57554	9.61793	9.50134	9.91569	AT3G48200
Chr3	17909819	17911991	10.1684	10.2082	10.3608	10.3137	AT3G48360	BT2
Chr3	17999234	17999651	8.06945	8.16742	8.28077	8.23482	AT3G48560	TZP5
Chr3	18024392	18024823	8.24317	8.08746	8.13571	8.09408	AT3G48640
Chr3	18051639	18052192	8.68212	8.7364	8.63934	8.87728	AT3G48730	GSA2
Chr3	18057494	18057863	8.10198	7.9542	7.97154	7.97728	AT3G48740	SWEET11
Chr3	18068905	18069795	9.72537	9.84843	9.6524	9.75864	AT3G48750	CDKA;1
Chr3	18166134	18166887	9.18921	9.22942	9.26679	9.15608	AT3G49010	RSU2
Chr3	18245255	18245923	9.07548	9.0921	9.00141	9.03067	AT3G49220
Chr3	18296997	18297541	8.26796	8.25503	8.22521	8.15355	AT3G49340
Chr3	18310547	18311007	8.2009	8.64746	8.28077	8.239	AT3G49380	iqd15
Chr3	18373962	18374411	8.2703	8.13314	8.34983	8.22038	AT3G49570	LSU3
Chr3	18478337	18479230	10.1082	10.2866	10.326	10.0646	AT3G49810
Chr3	18508987	18509564	9.19168	9.16176	9.37884	8.93884	AT3G49930
Chr3	18512070	18512514	9.20945	9.24822	9.23482	8.90764	AT3G49930
Chr3	18518418	18518698	7.71768	7.86728	7.6248	7.86573	AT3G49950
Chr3	18560501	18560930	8.74483	8.67066	8.81137	8.85487	AT3G50060	MYB77
Chr3	18563189	18563566	9.16176	9.18053	9.32755	8.90764	AT3G50070	CYCD3;3
Chr3	18564482	18565130	9.45276	9.49336	9.57365	9.37992	AT3G50070	CYCD3;3
Chr3	18568878	18569208	8.50581	8.79442	8.49185	8.21675	AT3G50070	CYCD3;3
Chr3	18632769	18633242	8.65642	8.71682	8.85409	8.8321	AT3G50260	DEAR1
Chr3	18651411	18651979	8.75572	8.80816	8.72281	8.65553	AT3G50310	MKKK20
Chr3	18655918	18656618	9.09408	8.98371	8.91513	8.83605	AT3G50320
Chr3	18708500	18709842	9.90839	9.85526	9.83329	9.64656	AT3G50410	OBP1
Chr3	18726541	18726855	7.1267	7.75822	7.14466	7.38802	AT3G50460	HR2
Chr3	18749815	18750336	8.82893	8.67066	8.7879	8.88493	AT3G50520
Chr3	18751974	18753612	10.6119	10.749	10.6513	10.8136	AT3G50530	CRK
Chr3	18788747	18791056	11.1003	10.9334	10.7759	10.7095	AT3G50620
Chr3	18797567	18799206	10.1816	10.1581	10.0244	10.1331	AT3G50630	KRP2
Chr3	18802310	18802957	10.0512	10.0427	10.0427	9.77684	AT3G50640
Chr3	18808075	18810132	10.8039	10.8029	10.922	10.9974	AT3G50650
Chr3	18821917	18822279	8.71939	8.85409	9.11504	8.50482	AT3G50660	SNP2
Chr3	18825743	18826492	8.93221	9.04985	9.03995	9.34707	AT3G50670	U1SNRNP
Chr3	18906189	18906559	8.76321	8.91886	8.75864	8.35645	AT3G50850
Chr3	18907907	18908236	8.41045	8.79928	8.7065	8.15355	AT3G50870	MNP
Chr3	18909634	18910189	9.47218	9.52111	9.66044	8.96506	AT3G50870	MNP
Chr3	18960432	18961769	10.4851	10.4297	10.258	9.69675	AT3G51057
Chr3	19072167	19073427	9.90727	9.94361	10.163	9.95855	AT3G51380	IQD20
Chr3	19162641	19163502	9.60084	9.8572	9.97388	9.95092	AT3G51660
Chr3	19166187	19166830	9.19168	9.23242	9.53357	9.71467	AT3G51660
Chr3	19206268	19206764	8.28077	8.47675	8.27263	8.29692	AT3G51780	BAG4
Chr3	19228992	19231084	10.3919	10.4161	10.3678	10.6513	AT3G51840	ATSCX
Chr3	19261931	19262419	8.64024	8.68036	8.72281	8.62114	AT3G51910	HSFA7A
Chr3	19263163	19264290	9.94215	9.902	9.61609	9.61701	AT3G51910	HSFA7A
Chr3	19276154	19278252	11.5722	11.6223	11.7052	11.9818	AT3G51940
Chr3	19413697	19414142	8.53625	8.69174	8.73217	8.40567	AT3G52360
Chr3	19448856	19449359	9.13699	9.26151	9.48382	9.32643	AT3G52470
Chr3	19463694	19464126	9.05596	9.05867	9.08481	8.98014	AT3G52500
Chr3	19468764	19469532	9.41151	9.39044	9.39874	9.47573	AT3G52510
Chr3	19483988	19484524	8.1472	8.24317	8.02237	8.50084	AT3G52530
Chr3	19490641	19491604	9.28829	9.1858	9.11894	9.05867	AT3G52540	OFP18
Chr3	19619205	19621640	11.3504	11.3297	11.3257	11.5191	AT3G52910	GRF4
Chr3	19647321	19648002	9.32643	9.21977	9.28309	9.26151	AT3G52990
Chr3	19712617	19712860	8.19476	8.26209	8.46761	8.12412	AT3G53190
Chr3	19728085	19729347	9.73089	9.8005	9.89936	9.6786	AT3G53232	RTFL1
Chr3	19807022	19809221	11.0218	10.8788	10.9767	11.0487	AT3G53430
Chr3	19852252	19853303	9.54978	9.42836	9.24971	9.10198	AT3G53540	TRM19
Chr3	19855218	19855943	9.42574	9.30264	9.19137	9.52454	AT3G53550
Chr3	19924268	19924728	8.14975	8.08746	7.97154	8.22038	AT3G53770
Chr3	19965058	19966413	9.2396	9.19414	9.15608	9.05867	AT3G53930
Chr3	20033043	20033243	7.00282	7.25974	6.69697	6.86728	AT3G54100
Chr3	20107785	20108241	7.90238	7.92481	7.82496	7.92184	AT3G54290
Chr3	20299358	20299863	9.18177	9.16176	9.20396	9.06878	AT3G54820	PIP2D
Chr3	20316396	20317675	9.64386	9.57884	9.69479	9.84706	AT3G54840	RABF1
Chr3	20356770	20357365	8.96073	9.26503	9.42941	9.2503	AT3G54940
Chr3	20378081	20379314	10.2617	10.3191	10.3865	10.3004	AT3G54990	SMZ
Chr3	20427302	20429741	10.9751	10.9346	10.837	11.037	AT3G55110	ABCG18
Chr3	20476362	20479365	11.823	11.6493	11.4268	11.245	AT3G55250	PDE329
Chr3	20545736	20546761	9.35425	9.22581	9.20701	9.26444	AT3G55420
Chr3	20583452	20584153	9.71467	9.65866	9.70044	8.92407	AT3G55510	RBL
Chr3	20585632	20586164	9.88131	9.74987	9.79685	8.86109	AT3G55515	RTFL7
Chr3	20587099	20587835	10.2387	10.1501	9.91924	9.01123	AT3G55515	RTFL7
Chr3	20588452	20588728	8.44087	8.77972	8.6339	7.56033	AT3G55515	RTFL7
Chr3	20690059	20690790	8.46352	8.59619	8.81137	9.07948	AT3G55740	PROT2
Chr3	20734263	20734772	8.61563	8.79928	8.68036	8.65553	AT3G55880	SUE4
Chr3	20739194	20739727	8.55746	8.90764	8.7402	8.37178	AT3G55890
Chr3	20764574	20766009	10.3166	10.3421	10.1892	10.3058	AT3G55960
Chr3	20773754	20774488	9.56367	9.52454	9.63322	9.5068	AT3G55980	SZF1
Chr3	20856992	20857672	8.67507	8.73217	8.72281	8.79279	AT3G56220
Chr3	20871990	20872846	9.98939	9.96867	9.95928	9.83684	AT3G56270
Chr3	20913650	20915509	11.5645	11.7921	11.8675	11.3469	AT3G56400	WRKY70
Chr3	21004263	21004985	9.26151	9.20151	9.31572	9.09935	AT3G56700	FAR6
Chr3	21026625	21027005	8.7657	8.73217	8.94837	8.45738	AT3G56760
Chr3	21028480	21028993	8.31061	8.40088	8.21675	8.15355	AT3G56770
Chr3	21055620	21056203	9.12541	9.21067	9.26679	9.16176	AT3G56870
Chr3	21095224	21095672	8.06743	8.18859	8.14211	8.17617	AT3G57010
Chr3	21104892	21105117	7.47168	7.76818	7.21189	7.13186	AT3G57030
Chr3	21107976	21109063	10.0768	9.92407	9.78095	9.84353	AT3G57040	ATRR4
Chr3	21140482	21141802	10.6376	10.4489	10.3788	10.2158	AT3G57120
Chr3	21142525	21142883	8.48684	8.61563	8.19476	7.8392	AT3G57120
Chr3	21144588	21145212	9.80735	9.84019	9.69697	9.2568	AT3G57130	BOP1
Chr3	21184816	21185412	8.78136	8.69174	8.50779	8.29232	AT3G57250
Chr3	21235827	21237201	10.627	10.5287	10.5401	10.4658	AT3G57400
Chr3	21241910	21243313	9.86959	9.90858	9.84038	9.88912	AT3G57400
Chr3	21268964	21269510	8.2703	8.40621	8.12089	8.17991	AT3G57460
Chr3	21294500	21296473	10.9504	10.64	10.6876	10.8925	AT3G57520	SIP2
Chr3	21300715	21301126	8.86496	8.86805	8.74399	8.7364	AT3G57530	CPK32
Chr3	21364338	21364804	9.10296	9.07012	8.87728	8.51274	AT3G57670	WIP2
Chr3	21365807	21366145	8.29692	8.37613	8.2503	8.01402	AT3G57670	WIP2
Chr3	21366760	21367313	9.28598	9.43567	9.26679	8.98014	AT3G57670	WIP2
Chr3	21374647	21375726	10.6044	10.6994	10.5887	10.098	AT3G57670	WIP2
Chr3	21378351	21379213	10.0492	10.0836	10.0823	10.0028	AT3G57680
Chr3	21434270	21436173	10.5943	10.6777	10.8632	10.9761	AT3G57880
Chr3	21472792	21473657	9.98709	9.94581	10.1712	9.95855	AT3G58000
Chr3	21502889	21503600	9.5651	9.25148	9.3326	9.41045	AT3G58060
Chr3	21504379	21505125	9.54206	9.36851	9.29978	8.89785	AT3G58070	GIS
Chr3	21523228	21524957	10.4215	10.544	10.6325	10.8457	AT3G58120	BZIP61
Chr3	21546674	21547692	9.55411	9.79259	9.48583	9.395	AT3G58190	LBD29
Chr3	21553814	21554293	8.64295	8.5708	8.54206	8.39339	AT3G58190	LBD29
Chr3	21558447	21560089	10.3851	10.3767	10.3433	10.3742	AT3G58200
Chr3	21674945	21675610	9.19783	9.2929	9.28077	9.46327	AT3G58610
Chr3	21678291	21680404	11.0435	11.0137	11.0097	11.1066	AT3G58620	TTL4
Chr3	21737105	21738480	9.83012	9.84843	9.87267	9.94196	AT3G58780	SHP1
Chr3	21832059	21832405	8.49885	8.51767	8.72281	8.65553	AT3G59060	PIL6
Chr3	21870395	21870766	8.13314	8.26209	8.38154	8.14848	AT3G59140	MRP14
Chr3	22077733	22079090	10.1684	10.2565	10.2811	10.3432	AT3G59760	OASC
Chr3	22122862	22123577	9.15102	9.1267	8.76321	8.63753	AT3G59880
Chr3	22230241	22232100	10.6486	10.6634	10.6399	10.6344	AT3G60160	MRP9
Chr3	22250503	22251277	9.76736	9.90989	9.77643	9.79847	AT3G60200
Chr3	22257152	22258134	9.5727	9.56367	9.69697	9.58167	AT3G60220	TL4
Chr3	22259908	22260196	8.16239	8.29692	8.15482	8.0348	AT3G60240	EIF4G
Chr3	22366907	22367960	10.6883	10.6344	10.6793	10.5253	AT3G60520
Chr3	22368507	22370079	10.635	10.7432	10.8074	10.8347	AT3G60530	GATA4
Chr3	22375917	22377431	10.452	10.4555	10.3319	10.412	AT3G60540
Chr3	22392441	22394116	10.0112	9.93627	9.94581	10.0427	AT3G60580
Chr3	22417119	22417637	8.91139	8.69697	8.83052	8.3966	AT3G60640	ATG8G
Chr3	22426405	22428042	10.6972	10.8359	10.8512	10.7185	AT3G60670
Chr3	22456940	22458091	10.4414	10.5023	10.5442	10.489	AT3G60760
Chr3	22601261	22603002	10.3454	10.2837	10.2796	10.5681	AT3G61060	PP2-A13
Chr3	22656379	22657633	9.92407	9.78013	9.79888	9.75196	AT3G61200
Chr3	22748418	22748860	8.46148	8.43879	8.3443	8.68124	AT3G61480
Chr3	22766720	22767768	10.3035	10.2547	10.366	9.90426	AT3G61510	AT-ACS1
Chr3	22878482	22880073	10.8341	10.874	10.8512	10.9658	AT3G61810
Chr3	22903978	22904319	8.41045	8.47675	8.19476	8.41363	AT3G61870
Chr3	22910534	22911044	9.33427	9.34707	9.71725	9.34707	AT3G61880	CYP78A9
Chr3	22913016	22913825	9.88684	9.91382	9.68956	9.76197	AT3G61890	HB-12
Chr3	22918362	22919379	10.8372	10.7631	10.7946	10.8744	AT3G61890	HB-12
Chr3	22927607	22928110	8.96795	8.98868	8.86728	8.91886	AT3G61900	SAUR33
Chr3	22955420	22956121	9.27205	9.33762	9.20854	9.35094	AT3G61980
Chr3	23116430	23118738	10.509	10.4924	10.4508	10.6089	AT3G62499
Chr3	23162090	23163959	11.2748	11.1948	11.0956	11.3297	AT3G62630
Chr3	23181246	23182534	10.1228	10.026	9.81017	10.1805	AT3G62680	PRP3
Chr3	23276283	23279553	12.5217	12.2353	12.0813	12.5643	AT3G62980	TIR1
Chr3	23286782	23289555	11.7052	11.7487	11.6965	12.0405	AT3G63010	GID1B
Chr3	23291553	23292228	9.45121	9.8815	9.94581	9.69109	AT3G63010	GID1B
Chr3	23316248	23317396	9.99894	9.902	9.7719	9.89482	AT3G63095
Chr3	23352299	23353554	10.7112	10.6279	10.6925	10.592	AT3G63210	MARD1
Chr3	23362454	23364210	10.7106	10.7349	10.7642	10.8364	AT3G63233
Chr3	23369053	23370095	9.82853	9.71253	9.63322	9.60594	AT3G63240
Chr4	55818	57182	10.1693	10.3055	10.2677	10.3004	AT4G00150	SCL6-IV
Chr4	77828	78431	8.69957	8.78382	8.98868	8.60363	AT4G00180	YAB3
Chr4	87704	88743	9.90426	9.89936	9.60594	9.44501	AT4G00210	LBD31
Chr4	177734	178170	8.44087	8.44398	8.51274	8.44501	AT4G00416	MBD3
Chr4	188349	189912	10.7856	10.8208	10.8555	10.7119	AT4G00430	TMP-C
Chr4	200555	201261	9.13057	9.05867	8.85019	9.07948	AT4G00450	MED12
Chr4	360358	362419	10.8497	10.7376	10.7176	11.2219	AT4G00860	ATOZI1
Chr4	367839	368816	10.0255	9.97692	9.89936	9.80453	AT4G00880	SAUR31
Chr4	370021	370715	9.14466	9.20151	9.07882	8.98371	AT4G00880	SAUR31
Chr4	373382	373955	8.86805	8.87728	8.78382	8.8451	AT4G00890
Chr4	421732	422367	9.75238	9.70001	9.74357	9.5343	AT4G00980
Chr4	425615	426960	10.3252	10.1581	10.196	10.138	AT4G00990
Chr4	465064	465284	7.62571	7.98868	7.76818	7.96723	AT4G01070	UGT72B1
Chr4	475295	475901	9.59292	9.47978	9.54061	9.58167	AT4G01100	ADNT1
Chr4	525050	527359	11.224	11.2255	11.2435	11.3116	AT4G01245
Chr4	557704	558166	8.44966	8.45687	8.22521	8.27671	AT4G01350
Chr4	590740	591116	7.45121	7.45121	7.51767	7.55267	AT4G01430	UMAMIT29
Chr4	591892	592791	9.32755	9.1858	9.29692	9.43619	AT4G01440	UMAMIT31
Chr4	603658	604299	8.84078	8.75154	8.75405	8.54206	AT4G01450	UMAMIT30
Chr4	615436	616451	9.77396	9.75947	9.71467	10.0549	AT4G01460
Chr4	652129	653235	8.83052	9.14466	8.77972	9.26151	AT4G01516
Chr4	654117	654695	8.46862	8.5812	8.29232	8.60084	AT4G01516
Chr4	662863	663710	9.35425	9.34041	9.35755	9.29347	AT4G01520	NAC067
Chr4	714258	715101	9.46301	9.63027	9.47269	9.47573	AT4G01671
Chr4	725083	725482	7.92184	8.41257	8.55938	8.40088	AT4G01690	PPOX
Chr4	727456	728209	9.12218	9.0921	9.1693	9.10427	AT4G01690	PPOX
Chr4	799067	799530	8.42417	8.43359	8.36085	8.30264	AT4G01850	SAM2
Chr4	858018	858549	9.4818	9.54158	9.47826	9.34707	AT4G01970	STS
Chr4	933241	933782	9.17555	9.02721	9.05867	8.72877	AT4G02110
Chr4	947051	948812	10.6513	10.5964	10.4564	10.6266	AT4G02130	LGT10
Chr4	998700	999895	9.74441	9.93811	9.94251	9.94031	AT4G02280	SUS3
Chr4	1008430	1009222	8.3443	8.66445	8.9359	8.99859	AT4G02290	GH9B13
Chr4	1043211	1044289	9.23362	9.39607	9.40567	9.31685	AT4G02370
Chr4	1089559	1090343	8.87344	8.90764	9.00457	9.17368	AT4G02480
Chr4	1180163	1181044	9.28482	9.28887	9.26679	9.38262	AT4G02670	IDD12
Chr4	1303898	1304409	8.85798	8.88111	8.92333	8.66	AT4G02940
Chr4	1353937	1355404	10.1504	10.0694	9.91737	10.6535	AT4G03070	AOP1.1
Chr4	1482771	1483419	9.48809	9.42836	9.44398	9.43619	AT4G03370
Chr4	1496691	1497120	9.20518	9.23601	9.2009	9.00141	AT4G03390	SRF3
Chr4	1508259	1508930	9.23362	9.19044	9.22279	9.28598	AT4G03415	PP2C52
Chr4	1509592	1510286	9.80494	9.83289	10.0062	9.54061	AT4G03420
Chr4	1515806	1516617	9.14784	9.23601	9.15861	9.45687	AT4G03430	STA1
Chr4	1667980	1669207	6.03892	5.84235	6.40939	6.25267	AT4G03740
Chr4	1779426	1780164	9.21856	9.23601	9.22279	9.05596	AT4G03827
Chr4	2014530	2015273	8.27263	8.46913	8.47675	7.98868	AT4G04180
Chr4	2036991	2037928	9.14083	9.21977	9.17336	9.13057	AT4G04220	RLP46
Chr4	2049434	2049913	7.97585	8.23482	8.4818	7.54496	AT4G04260
Chr4	2060889	2061452	6.98299	6.80413	6.74147	6.53138	AT4G04260
Chr4	2070610	2071110	8.11504	8.34319	8.45738	7.67772	AT4G04260
Chr4	2322196	2322423	7.19476	7.28887	7.22641	7.2503	AT4G04610	PRH19
Chr4	2323104	2323381	7.78953	7.7211	7.46557	7.65821	AT4G04610	PRH19
Chr4	2334516	2334931	8.38909	8.23002	8.16239	8.21067	AT4G04630
Chr4	2484655	2485493	8.85487	9.01681	9.00457	9.22762	AT4G04900	RIC10
Chr4	2507674	2508249	8.75822	8.86805	8.63934	8.68475	AT4G04930	DES-1-LIKE
Chr4	2569083	2569499	8.12218	8.36741	8.31515	7.90388	AT4G05010	FBS3
Chr4	2605894	2607123	10.856	11.0317	10.8344	10.9187	AT4G05090
Chr4	2620326	2620831	8.56701	8.67066	8.61563	8.62114	AT4G05100	MYB74
Chr4	2774675	2774910	7.94837	7.86728	7.21189	6.71768	AT4G05494
Chr4	2791499	2792161	8.42417	8.62114	8.55938	8.06205	AT4G05520	EHD2
Chr4	2815164	2815561	8.29002	8.6865	8.54206	8.67507	AT4G05530	SDRA
Chr4	2938233	2938445	6.42206	6.52943	6.56986	6.41996	AT4G05612
Chr4	2965115	2965343	7.01681	7.2738	7.13186	6.79442	AT4G05612
Chr4	2965956	2968296	9.2396	9.41521	9.34485	8.77479	AT4G05612
Chr4	2976959	2977298	6.87958	6.87958	7.2384	6.5812	AT4G05620
Chr4	2980307	2980985	7.71768	7.77643	8.02791	7.48583	AT4G05620
Chr4	2981500	2981821	7.81538	7.9542	8.1472	7.49985	AT4G05620
Chr4	3012218	3012953	7.67772	7.82496	7.69349	7.0607	AT4G05632
Chr4	3025187	3026320	6.44294	6.20212	6.44294	6.32418	AT4G05632
Chr4	3028374	3028855	6.224	6.37721	6.30378	5.91289	AT4G05632
Chr4	3029817	3030156	5.71425	6.20212	5.76155	6.00562	AT4G05632
Chr4	3040128	3040880	7.92184	8.04712	8.04712	7.58496	AT4G06479
Chr4	3041429	3042856	8.61379	8.74315	8.7879	8.26209	AT4G06479
Chr4	3046028	3047476	8.59712	8.71167	8.86109	8.18982	AT4G06479
Chr4	3054343	3061401	9.53916	9.67485	9.7719	9.13314	AT4G06479
Chr4	3532421	3533158	9.37558	9.51767	9.74777	9.03411	AT4G06639
Chr4	3533784	3535319	10.6425	10.813	10.8709	10.2547	AT4G06639
Chr4	3600119	3600443	7.55842	7.88722	8.0607	7.2384	AT4G06583
Chr4	3677613	3678572	9.08481	9.24822	9.32474	8.60084	AT4G06599
Chr4	3679366	3679582	6.98299	7.2384	7.41574	6.65821	AT4G06599
Chr4	3689016	3689869	8.90989	8.80413	9.17742	8.39339	AT4G06599
Chr4	3733429	3736054	10.7555	10.8636	10.956	10.3576	AT4G06634	YY1
Chr4	3750083	3754409	11.655	11.7722	11.7487	11.2488	AT4G06634	YY1
Chr4	3838720	3841621	9.75947	9.80776	9.90275	9.37558	AT4G06676
Chr4	3842745	3843213	8.8933	8.90764	9.24971	8.12412	AT4G06676
Chr4	3849912	3852143	8.45224	8.77972	8.75405	7.99577	AT4G06676
Chr4	3864915	3865380	8.10198	8.21675	8.41045	7.66178	AT4G06676
Chr4	3871445	3873873	11.2052	11.3331	11.4026	10.7471	AT4G06676
Chr4	3875780	3876933	6.91289	7.09276	7.02237	6.47978	AT4G06676
Chr4	3950556	3955976	16.2032	15.9269	15.9269	16.1035	AT4G06688
Chr4	3965579	3969524	12.1774	12.0049	12.0212	11.6138	AT4G06688
Chr4	3970988	3971254	6.26679	6.12412	6.03067	6.10852	AT4G06688
Chr4	3977546	3978914	11.3626	11.3167	11.4155	10.7903	AT4G06688
Chr4	3983045	3983543	10.6551	10.6513	10.7845	10.0738	AT4G06740
Chr4	3984346	3987628	11.6684	11.6114	11.6515	11.1281	AT4G06740
Chr4	3993856	3994673	10.5739	10.6698	10.8023	10.088	AT4G06740
Chr4	3998014	4000832	11.4747	11.4385	11.5191	10.9887	AT4G06740
Chr4	4005556	4006321	11.8311	11.7447	11.8268	11.2323	AT4G06740
Chr4	4007173	4007396	6.03892	5.79442	5.82018	5.45943	AT4G06740
Chr4	4008623	4011718	11.6965	11.6818	11.7587	11.1901	AT4G06740
Chr4	4025607	4026034	3.26679	3.88264	3.33985	2.88264	AT4G06740
Chr4	4026908	4027399	6.18488	6.76487	6.63662	6.224	AT4G06740
Chr4	4070160	4070965	8.74735	8.81618	8.80332	8.86805	AT4G06744
Chr4	4142948	4144318	9.5708	9.65866	9.74777	9.24377	AT4G07350
Chr4	4344347	4344573	7.37504	7.63481	7.41574	6.94837	AT4G07524
Chr4	4761593	4763145	9.99046	10.1829	10.1644	9.63957	AT4G07932
Chr4	4768236	4768527	7.32643	7.62205	7.59059	6.87958	AT4G07940
Chr4	4777269	4778512	9.43124	9.52454	9.62251	9.13057	AT4G07940
Chr4	5054493	5055255	8.82018	8.87267	9.31004	8.52552	AT4G08097
Chr4	5055831	5056849	8.04712	8.23002	8.3443	7.81458	AT4G08097
Chr4	5153022	5153264	8.31515	8.59619	8.38802	7.5157	AT4G08151
Chr4	5155295	5156210	10.2811	10.4268	10.2866	9.45276	AT4G08151
Chr4	5156655	5157839	10.4086	10.4732	10.1779	9.77025	AT4G08151
Chr4	5158411	5158794	8.28656	8.53528	8.25503	7.82496	AT4G08160
Chr4	5267787	5268426	16.2915	16.4633	16.1035	17.1591	AT4G08330
Chr4	5299387	5300311	9.16365	9.19722	9.15861	9.13314	AT4G08370
Chr4	5318124	5318335	6.60363	6.89785	6.56986	6.60363	AT4G08395
Chr4	5358583	5359075	8.47675	8.39553	8.44812	8.14848	AT4G08450
Chr4	5426473	5426673	6.71768	7.22159	6.86109	6.56986	AT4G08530
[truncated: 977 more rows]

## Sheet: Stage 4
Chromosome	Start	End	Accessibility in Stage 0	Accessibility in Stage 2	Accessibility in Stage 4	Accessibility in Stage 8	Gene	Name
Chr1	152	619	8.08082	8.45018	8.08746	7.94764	AT1G01010	NAC001
Chr1	10865	11564	8.44966	8.49835	9.06743	9.26151	AT1G01020	ARV1
Chr1	16356	16893	8.24793	8.34319	8.74903	9.11244	AT1G01030	NGA3
Chr1	20059	23329	11.177	11.1716	11.1133	11.5379	AT1G01040	SUS1
Chr1	54843	55696	10.2423	10.2515	10.3419	9.96506	AT1G01115
Chr1	77595	77835	8.43775	8.47675	8.28077	8.24317	AT1G01180
Chr1	80929	82080	10.1383	10.0447	9.74062	9.63345	AT1G01190	CYP78A8
Chr1	107463	108353	10.1421	10.1254	10.2612	10.1307	AT1G01260	JAM2
Chr1	140064	140672	9.33985	9.28887	9.34263	9.4818	AT1G01360	RCAR1
Chr1	239454	240233	9.69653	9.72024	9.78974	9.70304	AT1G01650	SPPL4
Chr1	254271	254927	8.93148	8.97585	8.95638	8.81097	AT1G01695	TRM33
Chr1	367385	368786	10.8628	10.8946	11.0674	11.1459	AT1G02065	SPL8
Chr1	386681	387473	8.62845	8.7065	8.7065	8.77025	AT1G02090	FUS5
Chr1	424427	425144	9.33818	9.22581	9.08481	9.29347	AT1G02210
Chr1	426333	426989	9.21523	9.19722	9.1693	9.02479	AT1G02210
Chr1	434096	434902	9.01158	9.09935	8.96795	8.97728	AT1G02230	NAC004
Chr1	447933	448294	8.22279	8.3298	8.18859	8.35645	AT1G02270
Chr1	471315	472263	9.90106	9.89102	9.91924	9.93074	AT1G02360
Chr1	485585	485973	8.43775	8.51175	8.61563	8.34873	AT1G02400	GA2OX6
Chr1	501424	502259	9.57554	9.67485	9.56701	9.5343	AT1G02450	NIMIN1
Chr1	510985	511404	8.51076	8.42731	8.62388	8.57554	AT1G02470
Chr1	559626	560166	8.9542	9.00141	9.11894	9.43619	AT1G02630
Chr1	727240	729938	10.7805	10.6653	10.5786	10.7495	AT1G03070	LFG4
Chr1	767697	768355	9.11244	9.02721	9.07146	9.27845	AT1G03170	FTM5
Chr1	771364	771731	8.56224	8.59199	8.74399	8.38802	AT1G03180
Chr1	922259	922590	8.14338	8.14657	8.2396	8.21067	AT1G03710
Chr1	928423	929046	9.18735	9.41204	9.13891	8.56129	AT1G03720
Chr1	975504	975825	7.92778	7.97154	7.94105	7.83289	AT1G03850	GRXS13
Chr1	1131460	1132008	9.13699	9.0921	9.00457	9.22279	AT1G04240	SHY2
Chr1	1133863	1134843	9.62434	9.70001	9.71038	9.54061	AT1G04250	IAA17
Chr1	1139879	1140615	9.46352	9.45276	9.42679	9.37232	AT1G04260	PRA1.D
Chr1	1158653	1159516	9.08015	9.01053	9.16585	9.24793	AT1G04310	ERS2
Chr1	1173280	1173517	6.94544	7.33092	7.44294	7.19476	AT1G04370	ERF14
Chr1	1274128	1274393	7.61655	7.47573	7.74483	7.66178	AT1G04610	YUC3
Chr1	1432809	1434733	10.0357	10.2824	10.0399	10.2287	AT1G05010	EFE
Chr1	1456659	1457101	8.64024	8.55171	8.5651	8.50879	AT1G05065	CLE20
Chr1	1468111	1468399	7.29692	7.45121	7.74483	7.59805	AT1G05100	MAPKKK18
Chr1	1477187	1477692	8.50383	8.52356	8.59246	8.69697	AT1G05120
Chr1	1496552	1497134	8.53916	8.77972	8.98513	8.8914	AT1G05170
Chr1	1519703	1520600	9.42469	9.36851	9.31967	9.39821	AT1G05240
Chr1	1524376	1525458	9.43254	9.47015	9.34707	9.59572	AT1G05250	PRX2
Chr1	1612710	1613218	8.3208	8.29692	8.61102	8.87114	AT1G05470	CVP2
Chr1	1618114	1618550	8.31515	8.40621	8.59012	8.14848	AT1G05490	chr31
Chr1	1739146	1739540	8.07414	8.07682	7.89785	7.78136	AT1G05800	DGL
Chr1	1878786	1879701	9.50333	9.54738	9.56701	8.95638	AT1G06148
Chr1	1884459	1884947	9.07748	9.18239	9.07146	9.27263	AT1G06160	ORA59
Chr1	1941986	1942988	9.83526	9.76736	9.81017	9.72537	AT1G06360
Chr1	1998296	1998644	8.04029	8.09408	8.22521	7.91064	AT1G06520	sn-2-GPAT1
Chr1	2107259	2107568	8.21675	8.35645	8.31061	8.21067	AT1G06870	Plsp2A
Chr1	2123737	2124548	9.5859	9.53382	9.44966	9.65396	AT1G06920	OFP4
Chr1	2176212	2176639	8.14975	8.54689	8.74399	8.49085	AT1G07090	LSH6
Chr1	2236182	2236724	8.51274	8.48583	8.51865	8.35094	AT1G07280
Chr1	2241267	2242012	9.27205	9.28598	9.38748	9.39901	AT1G07290	GONST2
Chr1	2284038	2285422	10.5339	10.3951	10.4747	10.8844	AT1G07430	HON
Chr1	2317759	2318307	8.94983	8.96723	9.02929	8.95638	AT1G07530	SCL14
Chr1	2321591	2322930	10.2161	10.0961	10.1057	10.2989	AT1G07540	TRFL2
Chr1	2335618	2336307	10.0964	9.87383	10.1267	9.81458	AT1G07570	APK1A
Chr1	2389329	2390870	9.76529	9.74441	9.77396	9.95728	AT1G07710
Chr1	2406638	2407269	9.21128	9.2929	9.41521	9.26151	AT1G07750
Chr1	2407823	2408243	8.69957	8.6865	8.7292	8.79928	AT1G07770	RPS15A
Chr1	2461983	2462743	9.54448	9.49336	9.34263	9.60409	AT1G07940
Chr1	2520369	2521297	9.72323	9.79116	9.59012	9.61471	AT1G08080	ATACA7
Chr1	2530201	2530730	8.48684	8.54689	8.41891	8.3966	AT1G08100	NRT2;2AT
Chr1	2680735	2681323	9.09737	9.0921	9.27438	9.33818	AT1G08470	SSL3
Chr1	2755102	2756033	10.0405	10.0379	10.1644	10.23	AT1G08650	PPCK1
Chr1	2846508	2847042	8.65195	8.73217	8.60641	8.79279	AT1G08880	HTA5
Chr1	2871788	2872870	9.81738	9.83684	9.89444	9.75196	AT1G08930	ERD6
Chr1	2915959	2916317	8.08879	8.10198	8.10852	8.04029	AT1G09050
Chr1	2990417	2992074	10.1461	10.2161	10.3993	10.4242	AT1G09250	AIF4
Chr1	3241977	3243415	10.1577	10.0875	10.1529	9.99188	AT1G09950	RAS1
Chr1	3247622	3248235	8.50581	8.60502	8.69697	8.34319	AT1G09960	SUT4
Chr1	3248757	3249253	8.20945	8.33651	8.21675	8.33092	AT1G09970	RLK7
Chr1	3249941	3250344	7.47978	7.63481	7.76818	7.52356	AT1G09970	RLK7
Chr1	3420811	3421815	10.2874	10.2606	10.1877	9.93866	AT1G10410
Chr1	3422681	3423019	8.41574	8.5708	8.49685	8.22641	AT1G10410
Chr1	3446348	3446721	8.55746	8.27845	8.33092	7.93517	AT1G10470	MEE7
Chr1	3520955	3521324	8.86264	8.72622	9.19137	9.0396	AT1G10640
Chr1	3522987	3523986	10.2546	10.3767	10.4419	10.501	AT1G10650
Chr1	3545411	3546720	9.67552	9.79847	9.54206	9.49935	AT1G10680	PGP10
Chr1	3548944	3551070	10.5316	10.5008	10.4564	10.3877	AT1G10690
Chr1	3678487	3679038	8.60363	8.55651	8.62388	8.79116	AT1G11020
Chr1	3720452	3720713	8.05528	8.17493	8.36632	8.09408	AT1G11125
Chr1	3721238	3721929	9.5651	9.55267	9.43202	9.64566	AT1G11130	SUB
Chr1	3729060	3730075	8.94691	9.11569	9.21856	8.53722	AT1G11145
Chr1	3749392	3749784	8.2503	8.10852	8.40621	7.86573	AT1G11190	ENDO1
Chr1	3775315	3776401	9.73089	9.60733	9.52601	10.1128	AT1G11260	STP1
Chr1	3885729	3886990	9.91289	10.0177	9.84706	9.92258	AT1G11572
Chr1	3896784	3897183	8.2703	8.41891	8.62388	8.28193	AT1G11593
Chr1	3943222	3943761	9.60223	9.37721	9.42679	9.58965	AT1G11690
Chr1	3960075	3960871	9.09606	9.07848	9.20396	9.37232	AT1G11730
Chr1	4030897	4031524	8.67507	8.69174	8.5343	8.54689	AT1G11930
Chr1	4058677	4060248	10.7088	10.6032	10.5452	10.4038	AT1G12010
Chr1	4081786	4082871	9.26679	9.32305	9.15861	9.62753	AT1G12080
Chr1	4085503	4087146	9.94105	9.99647	9.83052	10.101	AT1G12080
Chr1	4087720	4088073	7.63662	7.83447	8.10852	8.33985	AT1G12090	ELP
Chr1	4096264	4097464	10.0269	10.0379	10.0062	10.1016	AT1G12100
Chr1	4103180	4103726	8.77149	8.91139	8.59712	8.76736	AT1G12110	NRT1.1
Chr1	4135919	4136191	7.31967	7.59991	7.74483	7.20945	AT1G12200	FMO
Chr1	4166991	4167495	8.32418	8.25503	8.36085	8.49586	AT1G12260	VND4
Chr1	4191064	4192632	11.6334	11.5402	11.6699	12.2353	AT1G12320
Chr1	4211604	4212165	9.53284	9.56772	9.71038	9.21067	AT1G12370	UVR2
Chr1	4213041	4213700	9.33706	9.38748	9.25207	9.58167	AT1G12380
Chr1	4238670	4240845	11.3267	11.173	10.966	10.9714	AT1G12430	PAK
Chr1	4292010	4292714	8.80735	8.74315	8.86109	8.82098	AT1G12610	DDF1
Chr1	4328453	4329873	9.63458	9.68738	9.54061	9.8321	AT1G12710	PP2-A12
Chr1	4339017	4340228	9.1671	9.28135	9.08746	9.2402	AT1G12740	CYP87A2
Chr1	4372854	4374026	10.2	10.1283	10.3106	10.2202	AT1G12830
Chr1	4411145	4412210	9.44501	9.56367	9.31004	9.50283	AT1G12938
Chr1	4523836	4524325	8.94398	9.19044	9.45943	9.18488	AT1G13245	RTFL17
Chr1	4535855	4536267	9.14243	9.05867	9.06743	8.95638	AT1G13250	GATL3
Chr1	4539453	4539913	9.42364	9.39821	9.30492	9.17524	AT1G13260	RAV1
Chr1	4540514	4542301	10.9958	11.0008	10.9209	10.925	AT1G13260	RAV1
Chr1	4549631	4550061	8.52454	8.7211	8.48583	8.44915	AT1G13290	WIP6
Chr1	4553411	4554427	10.185	10.0007	9.67552	9.4671	AT1G13290	WIP6
Chr1	4585332	4585712	8.75113	8.69174	9.11504	8.69349	AT1G13370
Chr1	4598947	4601255	15.2164	15.2643	15.2643	15.3186	AT1G13410
Chr1	4653674	4654081	8.70736	8.68036	8.61976	8.54689	AT1G13600	bZIP58
Chr1	4654609	4655244	9.66133	9.59572	9.58073	9.06878	AT1G13600	bZIP58
Chr1	4655735	4656155	8.74483	8.74735	8.88493	8.75405	AT1G13605
Chr1	4656813	4657501	9.29059	9.40833	9.31232	9.29059	AT1G13605
Chr1	4697866	4698700	9.01472	9.15355	9.25857	9.86844	AT1G13700	PGL1
Chr1	4705782	4706601	10.3537	10.3476	10.4473	9.86167	AT1G13710	KLU
Chr1	4708263	4708735	9.69653	10.0427	10.0244	9.54786	AT1G13730
Chr1	4768422	4769180	9.44966	9.44191	9.7065	10.0646	AT1G13940
Chr1	4771289	4773023	11.1684	11.1357	11.0289	11.2045	AT1G13950	ELF5A-1
Chr1	4879464	4879896	7.94837	7.85953	8.2503	8.22641	AT1G14280	PKS2
Chr1	4896153	4896418	8.36413	8.59199	8.7364	8.13699	AT1G14340
Chr1	4904543	4905262	10.0694	9.89463	9.99205	9.88073	AT1G14350	MYB124
Chr1	4906387	4906906	9.55794	9.46608	9.53357	9.74861	AT1G14350	MYB124
Chr1	4965735	4966121	8.25621	8.0607	8.22521	8.29232	AT1G14510	AtAL7
Chr1	4987275	4987845	8.67684	8.64024	8.71939	8.86496	AT1G14580
Chr1	4994494	4994892	8.49486	8.51767	8.38802	8.18488	AT1G14580
Chr1	4995851	4996421	9.28829	9.11569	9.09869	9.13314	AT1G14590
Chr1	5017999	5019457	10.4441	10.4906	10.5132	10.4038	AT1G14630
Chr1	5022327	5022733	8.75113	8.86496	8.6339	8.7364	AT1G14640
Chr1	5068509	5071410	11.7789	11.655	11.584	11.7587	AT1G14720	XTR2
Chr1	5126042	5126698	8.33985	8.38262	8.49685	8.8451	AT1G14860	NUDT18
Chr1	5127270	5127657	8.19476	8.07682	8.04712	8.12412	AT1G14870	PCR2
Chr1	5131273	5131589	7.19476	7.47573	7.46557	7.33092	AT1G14870	PCR2
Chr1	5145642	5145889	7.98299	7.81538	8.1472	7.78627	AT1G14910
Chr1	5146570	5148512	11.0632	10.9302	10.8512	11.1593	AT1G14920	RGA2
Chr1	5189939	5191218	9.93793	10.0805	10.1346	9.75656	AT1G15080	LPP2
Chr1	5192940	5193228	8.69957	8.67507	8.49685	8.50879	AT1G15100	RHA2A
Chr1	5195600	5196213	9.66133	9.73978	9.82615	9.47826	AT1G15100	RHA2A
Chr1	5268349	5269325	9.57743	9.53187	9.39607	9.6711	AT1G15310	SRP54-1
Chr1	5323794	5326402	11.1601	11.0708	11.0181	11.3813	AT1G15490
Chr1	5348376	5348958	8.79523	8.70131	8.71939	8.91513	AT1G15550	GA4
Chr1	5349530	5349935	8.2009	8.14657	8.42417	8.29232	AT1G15550	GA4
Chr1	5359583	5362018	11.2038	11.1016	11.1264	11.2961	AT1G15570	CYCA2;3
Chr1	5386190	5386864	9.45276	9.16554	9.21856	9.18488	AT1G15670	KMD2
Chr1	5388064	5388845	9.17055	9.21977	9.21128	9.22942	AT1G15670	KMD2
Chr1	5423094	5423906	10.1196	10.0231	10.1186	9.97585	AT1G15757
Chr1	5641485	5641741	7.62205	7.63481	7.97154	7.66178	AT1G16500
Chr1	5642563	5643112	9.43567	9.11569	9.15292	9.12541	AT1G16510	SAUR41
Chr1	5858156	5860099	10.5911	10.64	10.6779	10.811	AT1G17140	RIP1
Chr1	5873337	5873978	9.33985	9.22942	9.1453	9.2503	AT1G17180	GSTU25
Chr1	5944535	5946694	10.7674	10.7551	10.8116	11.1948	AT1G17360
Chr1	5963629	5964134	8.37829	8.48583	8.52454	8.5708	AT1G17400
Chr1	5964600	5964881	7.54689	7.31741	7.56224	7.14466	AT1G17400
Chr1	5975345	5975744	7.74483	7.82496	7.86573	7.29692	AT1G17420	LOX3
Chr1	6014880	6015414	8.29347	8.34319	8.44812	8.26679	AT1G17500
Chr1	6016030	6017742	10.0659	10.1459	9.92388	10.3197	AT1G17500
Chr1	6138209	6140403	10.5056	10.4537	10.4684	10.6777	AT1G17830
Chr1	6174100	6175177	9.69305	9.6711	9.83329	9.91569	AT1G17940
Chr1	6219222	6220277	10.2565	10.2932	10.424	10.378	AT1G18070
Chr1	6231249	6232167	9.70714	9.63027	9.48382	9.48684	AT1G18100	MFT
Chr1	6388095	6388555	8.30834	8.53528	8.5812	8.34873	AT1G18570	MYB51
Chr1	6446234	6446694	8.41257	8.0607	8.60641	8.61102	AT1G18710	MYB47
Chr1	6456987	6457283	7.5157	7.61102	7.7364	7.84706	AT1G18720
Chr1	6462642	6462855	8.04029	8.2009	8.29692	7.99577	AT1G18740
Chr1	6470077	6470298	7.78136	7.78627	7.82496	7.62571	AT1G18760
Chr1	6511639	6513738	10.3939	10.1501	10.366	10.6939	AT1G18870	ICS2
Chr1	6556559	6557102	8.78136	8.69174	8.80332	8.65553	AT1G18980
Chr1	6593319	6595030	9.99894	10.0203	9.80373	10.0277	AT1G19100	MORC6
Chr1	6634757	6635364	8.65642	8.85409	8.85019	8.54689	AT1G19220	IAA22
Chr1	6641024	6642086	10.1461	10.247	10.0644	10.2547	AT1G19230
Chr1	6642841	6643273	8.69174	8.40621	8.63934	8.56701	AT1G19230
Chr1	6660588	6661616	9.33706	9.41204	9.12218	9.47142	AT1G19270	DA1
Chr1	6669419	6671197	10.7936	10.7457	10.627	10.6344	AT1G19300	PARVUS
Chr1	6722236	6723222	8.69174	8.77479	8.978	8.10329	AT1G19430
Chr1	6843238	6843620	8.70736	8.79928	8.5651	7.67772	AT1G19800	TGD1
Chr1	6853118	6854041	9.15608	9.36523	9.55219	9.63526	AT1G19830	SAUR54
Chr1	6860534	6863376	11.1851	11.1193	11.1699	11.6108	AT1G19835
Chr1	6865513	6866124	9.64341	9.69305	9.78095	9.7657	AT1G19835
Chr1	6867544	6868223	9.39071	9.58778	9.69479	9.71853	AT1G19840	SAUR53
Chr1	6881271	6883520	11.5892	11.7412	11.6207	11.4282	AT1G19850	MP
Chr1	6884325	6884808	9.63458	9.69784	9.75489	9.53649	AT1G19850	MP
Chr1	6926654	6927054	8.33204	8.45018	8.48583	8.49085	AT1G19960
Chr1	7060068	7060552	8.59526	8.76984	8.54689	8.67154	AT1G20380
Chr1	7139236	7141454	11.0393	10.9591	10.9432	11.3509	AT1G20610	CYCB2;3
Chr1	7163300	7163840	8.92704	8.85953	8.79198	9.32811	AT1G20650	ASG5
Chr1	7250329	7251713	9.85953	9.87114	9.77849	10.144	AT1G20850	XCP2
Chr1	7270419	7270811	8.00282	8.07682	8.21189	7.85953	AT1G20900	ORE7
Chr1	7319827	7321550	10.5396	10.3639	10.3202	10.4439	AT1G20980	SPL1R2
Chr1	7322522	7323485	10.1043	10.0875	10.099	10.061	AT1G20980	SPL1R2
Chr1	7334182	7334652	8.81618	8.61563	8.86728	8.72537	AT1G20990
Chr1	7338720	7342274	11.4302	11.4515	11.4991	11.66	AT1G21000
Chr1	7348324	7348850	8.14975	8.10198	8.40088	8.43775	AT1G21010
Chr1	7351930	7352825	9.11244	9.27758	9.02929	8.86109	AT1G21010
Chr1	7370160	7371573	9.82297	9.87652	9.8746	10.3767	AT1G21060
Chr1	7442923	7443445	8.75822	8.66445	8.65195	8.68738	AT1G21270	WAK2
Chr1	7456651	7457092	8.09672	8.20945	8.26679	8.41891	AT1G21310	RSH
Chr1	7460383	7460664	7.79928	7.79604	7.94837	7.85953	AT1G21310	RSH
Chr1	7461393	7462510	9.93884	10.0941	10.1504	10.1232	AT1G21320
Chr1	7550723	7552283	9.41469	9.59572	9.65464	9.91102	AT1G21540
Chr1	7663965	7664296	8.2703	8.44398	8.52943	8.11504	AT1G21830
Chr1	7698981	7700434	10.1206	10.179	10.0688	9.90727	AT1G21910	DREB26
Chr1	7719427	7719764	13.6643	13.9095	13.8978	14.1586	AT1G21940
Chr1	7738459	7739931	9.63322	9.60223	9.39874	9.41943	AT1G21990
Chr1	7765491	7766021	8.9542	9.04166	9.07548	8.75071	AT1G22040
Chr1	7770025	7770444	8.32755	8.27845	8.23242	8.47675	AT1G22050	MUB6
Chr1	7823860	7825210	10.3814	10.3024	10.2531	10.416	AT1G22160
Chr1	7832488	7833147	9.22942	9.16993	9.24377	9.15608	AT1G22180
Chr1	7909554	7911063	10.6376	10.5723	10.5204	10.5639	AT1G22410
Chr1	7931797	7932933	9.51644	9.47269	9.72259	9.75489	AT1G22470
Chr1	7936853	7937366	9.45687	9.6407	9.61793	9.01123	AT1G22480
Chr1	7944859	7946060	10.1948	10.1421	9.81978	9.55986	AT1G22500	ATL15
Chr1	7974642	7975812	10.1254	9.9805	10.1038	10.0444	AT1G22570
Chr1	7979420	7980499	9.63979	9.4966	9.54641	9.27438	AT1G22570
Chr1	7990925	7991414	8.72962	8.80413	9.00141	8.94837	AT1G22600
Chr1	7992481	7994328	10.5703	10.3902	10.4732	10.6654	AT1G22610
Chr1	8010629	8011079	8.55746	8.60084	8.90313	9.0634	AT1G22640	MYB3
Chr1	8037088	8037439	8.00843	8.02791	7.91439	7.8392	AT1G22710	SUT1
Chr1	8059077	8059714	8.83842	8.96217	8.80009	8.7364	AT1G22767
Chr1	8108911	8109661	9.2246	9.00492	8.94251	9.30264	AT1G22920	CSN5A
Chr1	8114043	8114537	8.46148	8.633	8.52943	8.41045	AT1G22920	CSN5A
Chr1	8154848	8156757	9.98762	9.92407	9.74357	10.0658	AT1G23030
Chr1	8193387	8194038	9.19168	9.02721	9.05325	8.73217	AT1G23100
Chr1	8231232	8232732	10.0123	9.79259	9.58073	9.94306	AT1G23201
Chr1	8305272	8305615	8.6339	8.633	8.5708	7.98868	AT1G23380	KNAT6S
Chr1	8382891	8383813	9.37829	9.42128	9.46964	9.41469	AT1G23700
Chr1	8386109	8386941	9.43801	9.27059	9.26679	9.4818	AT1G23710
Chr1	8452430	8453511	9.42154	9.49935	9.37178	9.64656	AT1G23910
Chr1	8493239	8493498	7.50978	7.54303	7.57365	7.20945	AT1G24000
Chr1	8598247	8599385	9.93074	10.4992	10.9209	10.7147	AT1G24265
Chr1	8689437	8690197	9.47371	9.37721	9.41098	9.34041	AT1G24520	BCP1
Chr1	8717748	8718110	8.0607	8.02029	8.20701	7.38802	AT1G24600
Chr1	8755002	8756871	10.2897	10.2082	10.1712	10.2943	AT1G24735
Chr1	8851889	8853112	10.1315	9.9805	10.1163	9.62913	AT1G25250	IDD16
Chr1	8853711	8854187	8.54496	8.40088	8.43359	8.45327	AT1G25260
Chr1	8868957	8869532	8.5157	8.44398	8.44812	8.76736	AT1G25290	RBL8
Chr1	8883097	8884415	9.47523	9.40833	9.42941	9.79279	AT1G25340	MYB116
Chr1	8896896	8897567	8.7364	8.72622	8.70131	8.59246	AT1G25370
Chr1	8923970	8925643	10.3046	10.2786	10.0805	10.194	AT1G25425	CLE43
Chr1	8926378	8927554	9.44708	9.32643	9.30264	9.5708	AT1G25425	CLE43
Chr1	8936724	8937579	9.26151	9.1858	9.06743	9.20701	AT1G25440	BBX15
Chr1	8980506	8980792	8.63753	8.43879	8.7364	8.44501	AT1G25560	TEM1
Chr1	8991078	8991646	8.48533	8.64024	8.74903	8.64746	AT1G25570
Chr1	9095115	9095417	7.96145	8.02029	8.27263	7.72792	AT1G26290
Chr1	9202091	9202891	9.71553	9.75822	9.70044	9.83526	AT1G26620
Chr1	9203709	9204052	8.18859	8.3614	8.21675	8.13314	AT1G26630	FBR12
Chr1	9256702	9257189	9.22762	9.0921	9.09869	8.99506	AT1G26770	EXPA10
Chr1	9266994	9267391	9.51422	9.61241	9.51767	8.64746	AT1G26773
Chr1	9272639	9273659	9.85779	9.80534	9.75238	9.57317	AT1G26780	MYB117
Chr1	9306397	9306794	8.15987	8.20945	8.17493	8.15987	AT1G26850
Chr1	9307521	9308421	9.23062	9.19044	8.98513	8.92258	AT1G26850
Chr1	9339879	9340305	8.72962	8.97082	8.92852	8.61563	AT1G26930
Chr1	9340985	9341444	8.84941	8.8986	8.91513	8.75071	AT1G26940
Chr1	9348487	9349064	8.4818	8.61563	8.62845	8.29692	AT1G26945	PRE6
Chr1	9619309	9619700	8.08082	8.08746	8.21189	7.74315	AT1G27660
Chr1	9787555	9788134	8.91961	9.07848	9.03995	8.47168	AT1G28080
Chr1	9809802	9810858	9.30805	9.30635	9.23182	8.90388	AT1G28110	SCPL45
Chr1	9811517	9811778	7.7211	7.68299	7.99577	7.13186	AT1G28120
Chr1	9831183	9832841	10.8768	10.9658	10.9082	10.6204	AT1G28140
Chr1	9845805	9846944	10.0745	10.1887	10.1421	10.0846	AT1G28180
Chr1	9880224	9880859	8.94031	9.03067	9.04985	9.42941	AT1G28260
Chr1	9884473	9886249	11.1948	11.1455	11.0914	11.3619	AT1G28280
Chr1	9895884	9896342	8.87805	9.04508	8.83052	8.5708	AT1G28300	LEC2
Chr1	9911436	9911788	7.46557	7.61102	7.66178	7.61839	AT1G28310
Chr1	9917065	9918186	9.65419	9.84019	9.73809	9.58167	AT1G28310
Chr1	9937898	9938337	8.31061	8.49185	8.47675	8.44915	AT1G28335	LCR31
Chr1	9952807	9953065	8.58965	8.69174	9.08746	8.40567	AT1G28360	ERF12
Chr1	9975383	9976322	9.68431	9.79685	9.52013	9.90651	AT1G28400
Chr1	9989778	9992137	10.8962	10.9082	10.8593	10.7236	AT1G28430	CYP705A24
Chr1	10143403	10144060	9.03067	9.08481	8.90313	8.98655	AT1G29060
Chr1	10145869	10147685	10.5078	10.4681	10.3815	10.5189	AT1G29060
Chr1	10151370	10152411	9.8746	9.82853	9.6786	9.62913	AT1G29070
Chr1	10275433	10275935	8.66711	8.76321	8.74903	8.41891	AT1G29355
Chr1	10328865	10329312	8.38909	8.57554	8.61102	8.45327	AT1G29550
Chr1	10363401	10363824	7.98299	7.98868	7.98868	8.33985	AT1G29640
Chr1	10364707	10365666	9.14593	9.09606	9.19783	9.57743	AT1G29660
Chr1	10366689	10367158	8.57932	8.65195	8.5343	8.60825	AT1G29660
Chr1	10456156	10456815	8.67684	8.6865	8.50184	8.41045	AT1G29860	WRKY71
Chr1	10489121	10490323	10.1644	10.1674	10.0878	9.98264	AT1G29950
Chr1	10497943	10498243	8.12218	7.98868	7.98868	7.88722	AT1G29962	AGL64
Chr1	10519045	10519460	8.10198	8.49185	8.43775	8.41363	AT1G30016
Chr1	10530369	10531434	9.1605	9.20701	9.13891	9.29692	AT1G30040	GA2OX2
Chr1	10535044	10535667	9.15861	9.13795	9.2402	9.08215	AT1G30040	GA2OX2
Chr1	10540929	10541732	9.64341	9.78994	9.58073	9.68475	AT1G30050
Chr1	10563901	10564953	9.84471	9.86612	10.0272	9.75656	AT1G30090
Chr1	10565940	10566257	7.48985	7.87652	8.0348	7.99577	AT1G30090
Chr1	10667395	10667990	8.77396	8.81618	8.66356	8.71167	AT1G30280
Chr1	10678702	10680542	11.0284	11.0875	10.9805	11.1972	AT1G30320
Chr1	10690710	10693455	11.7324	11.7661	11.6471	11.4842	AT1G30330	ARF6
Chr1	10695477	10696577	9.99894	10.061	10.1331	9.72195	AT1G30330	ARF6
Chr1	10701908	10702436	8.79198	8.8895	8.64386	8.36413	AT1G30350
Chr1	10707301	10707847	8.64024	8.82018	8.7364	8.46862	AT1G30350
Chr1	10708466	10709794	9.9571	10.0875	9.88722	9.94306	AT1G30350
Chr1	10713264	10714168	9.54206	9.78218	10.0399	9.7402	AT1G30360	ERD4
Chr1	10756322	10759100	10.7421	10.8029	10.6911	10.9732	AT1G30440
Chr1	10794988	10795807	9.58778	9.46301	9.49586	9.39901	AT1G30475
Chr1	10801906	10802337	8.39446	8.52943	9.08481	8.7789	AT1G30490	PHV
Chr1	10826724	10827504	9.80171	9.77149	9.90989	9.65866	AT1G30570	HERK2
Chr1	10851815	10852263	8.51076	8.25503	8.27263	8.27671	AT1G30620	UXE1
Chr1	10864979	10865637	9.07882	9.03067	8.84627	8.47168	AT1G30650	WRKY14
Chr1	10874031	10875166	9.95801	9.94031	9.78525	9.32221	AT1G30660
Chr1	10927458	10928394	14.3236	14.3951	14.239	14.6698	AT1G30780
Chr1	10951633	10951851	7.54303	7.68299	8.16742	7.70736	AT1G30820
Chr1	10953267	10954680	10.1864	10.2126	10.2811	10.2372	AT1G30820
Chr1	10956288	10956667	8.96795	9.10656	9.38208	8.7364	AT1G30825	DIS2
Chr1	10963303	10964004	9.2402	9.25857	9.23182	9.38532	AT1G30825	DIS2
Chr1	10966818	10967140	7.60363	7.87652	7.66178	7.81458	AT1G30825	DIS2
Chr1	10968178	10968471	7.31967	7.46352	7.59805	7.49985	AT1G30840	PUP4
Chr1	10972198	10973187	9.28598	9.65866	9.60316	8.84941	AT1G30840	PUP4
Chr1	10977966	10978311	8.1472	8.41891	8.19476	7.62571	AT1G30845
Chr1	11023974	11024188	8.23362	8.03755	8.24436	8.05528	AT1G30930
Chr1	11028379	11028857	8.05257	8.40621	8.28656	8.14338	AT1G30950	UFO
Chr1	11033660	11034133	8.47371	8.7065	8.33762	7.66178	AT1G30950	UFO
Chr1	11058751	11059389	9.3696	9.24822	9.24377	9.37829	AT1G31020	TO2
Chr1	11060091	11060813	9.00422	9.17742	9.18239	9.33092	AT1G31020	TO2
Chr1	11061348	11061768	8.96795	8.99294	8.97441	8.29232	AT1G31020	TO2
Chr1	11062290	11062747	8.50383	8.54689	8.68475	8.5343	AT1G31020	TO2
Chr1	11067617	11068007	8.05528	8.31515	8.6339	8.31515	AT1G31040
Chr1	11155217	11155726	7.94251	7.80735	8.21189	8.14338	AT1G31220
Chr1	11169580	11169838	7.47168	7.50978	7.71081	6.96867	AT1G31250
Chr1	11196190	11197977	10.6191	10.6243	10.7194	10.6542	AT1G31310
Chr1	11204732	11205604	9.78504	9.78218	9.902	9.88226	AT1G31310
Chr1	11208361	11208691	8.12541	8.36741	8.16239	7.59805	AT1G31319
Chr1	11226416	11226736	7.39017	7.41574	7.59805	7.33092	AT1G31350	KUF1
Chr1	11231014	11231536	8.91886	8.97082	9.00773	8.71167	AT1G31360	RECQL2
Chr1	11348246	11349326	9.32418	9.20701	9.01959	8.82575	AT1G31710
Chr1	11385891	11386849	9.29663	9.35425	9.24377	9.03686	AT1G31780
Chr1	11388302	11388676	8.11504	8.15987	8.27263	7.77479	AT1G31780
Chr1	11426697	11427271	9.22159	9.26151	9.13218	9.21977	AT1G31840
Chr1	11428631	11430419	10.4851	10.4161	10.4603	10.5132	AT1G31850
Chr1	11433767	11434114	7.87652	7.80735	8.06743	7.99577	AT1G31860	HISN2
Chr1	11441872	11442160	7.98299	8.07682	8.12799	8.08746	AT1G31875
Chr1	11455855	11457422	10.679	10.621	10.5758	10.4851	AT1G31910
Chr1	11471218	11473136	10.5864	10.4107	10.4535	10.5113	AT1G31940
Chr1	11525149	11525357	9.06811	9.62205	10.0014	8.55459	AT1G32050	SCAMP5
Chr1	11549799	11550360	8.60363	8.67507	8.51274	8.50879	AT1G32100	PRR1
Chr1	11577810	11579002	9.53284	9.38073	9.40354	9.17368	AT1G32170	XTR4
Chr1	11598245	11598980	9.56748	9.62799	9.88912	9.71853	AT1G32190
Chr1	11600673	11601975	10.2958	10.1908	10.236	10.3393	AT1G32200	ATS1
Chr1	11616247	11616485	7.62205	7.47573	7.85953	7.56796	AT1G32230	RCD1
Chr1	11619692	11620534	10.3376	10.371	10.3842	10.2082	AT1G32230	RCD1
Chr1	11621093	11622709	11.0181	11.0411	10.9469	10.9209	AT1G32240	KAN2
Chr1	11625307	11625749	9.13057	9.24822	9.05867	9.27671	AT1G32240	KAN2
Chr1	11670614	11671735	9.43124	9.61793	9.57365	9.81097	AT1G32360
Chr1	11698561	11699026	8.46659	8.18859	8.29232	8.14848	AT1G32415
Chr1	11709972	11710259	7.81057	7.5216	7.72792	7.37504	AT1G32440	PKp3
Chr1	11765706	11766247	8.67507	8.70131	8.63934	8.56701	AT1G32540	LOL1
Chr1	11771212	11771881	9.00703	9.04508	9.20701	9.06609	AT1G32550	FdC2
Chr1	11806921	11807577	9.14243	9.24822	9.11146	9.31061	AT1G32650
Chr1	11822804	11823547	9.01959	8.98868	9.06743	9.36496	AT1G32690
Chr1	11830660	11831591	9.72451	9.76984	9.91924	9.90011	AT1G32710
Chr1	11929501	11930346	9.73682	9.88417	9.73174	9.85662	AT1G32920
Chr1	12001733	12002025	7.85487	8.02029	8.12799	7.96723	AT1G33102
Chr1	12056694	12057400	9.33316	9.35755	9.43489	9.43827	AT1G33250
Chr1	12095717	12096693	9.68212	9.65866	9.52845	9.67772	AT1G33360
Chr1	12138543	12138791	8.17493	8.18115	8.2396	8.01402	AT1G33470
Chr1	12174850	12175070	7.31288	7.24793	7.46557	6.88874	AT1G33590
Chr1	12184129	12184404	7.28077	7.28887	7.55267	7.53722	AT1G33607
Chr1	12217813	12218456	8.98371	9.10656	9.04644	8.99223	AT1G33709
Chr1	12238929	12240157	9.93793	9.82853	9.71939	10.0637	AT1G33760
Chr1	12254634	12255827	10.4702	10.9658	11.1264	10.1267	AT1G33790
Chr1	12369432	12370250	8.70304	8.69697	8.76321	8.54689	AT1G34030
Chr1	12478137	12478660	8.58684	8.64024	8.57554	8.72537	AT1G34245	EPF2
Chr1	12619644	12620359	8.44966	8.77479	8.62845	8.53722	AT1G34510
Chr1	12711142	12712718	11.4232	11.7221	11.7789	11.2111	AT1G34670	MYB93
Chr1	12839860	12840472	9.18177	9.0921	9.17991	9.20274	AT1G35140	PHI-1
Chr1	13029370	13030421	9.49685	9.66267	9.79888	9.86844	AT1G35430
Chr1	13046383	13048546	10.2989	10.1209	10.2559	10.2082	AT1G35467	RALFL5
Chr1	13073809	13075577	10.2697	10.2234	10.1504	10.1028	AT1G35515	MYB8
Chr1	13117167	13118975	10.23	10.3662	10.2955	10.1028	AT1G35560	TCP23
Chr1	13140313	13140799	8.59526	8.52943	8.36085	8.29232	AT1G35610
Chr1	13181029	13182784	10.1254	10.2799	10.3842	9.68168	AT1G35660
Chr1	13184062	13184285	7.22641	7.39232	7.71081	6.84235	AT1G35660
Chr1	13185191	13185957	8.99435	9.10656	9.18488	8.44087	AT1G35660
Chr1	13186821	13187139	7.72792	7.86728	8.0954	7.03342	AT1G35660
Chr1	13203239	13203807	9.07414	8.96723	9.04234	8.89785	AT1G35670	CPK11
Chr1	13258652	13259299	8.86109	8.66445	8.70131	8.61102	AT1G35750	PUM10
Chr1	13359655	13360250	8.59526	8.633	8.61563	8.44915	AT1G35910	TPPD
Chr1	13367938	13368553	8.69174	8.49185	8.36085	7.99577	AT1G35910	TPPD
Chr1	13531715	13532136	7.94251	7.82496	7.94837	8.22641	AT1G36160	SFR3
Chr1	13708865	13709697	8.69349	8.82018	8.87114	8.15355	AT1G36390
Chr1	13740601	13740936	6.03892	6.14975	6.36194	6.03342	AT1G36510
Chr1	13999422	14000392	9.64926	9.77643	9.54061	8.76736	AT1G36940
Chr1	14002057	14002562	8.93369	9.03411	8.66	8.43775	AT1G36940
Chr1	14044503	14045876	6.52356	6.74147	7.14466	6.49185	AT1G37020
Chr1	14071184	14072361	9.40141	9.68212	9.60038	8.93258	AT1G37020
Chr1	14147480	14148226	9.26854	9.20701	9.02929	9.11699	AT1G37130	NR2
Chr1	14163582	14164072	7.81057	8.15355	8.24436	8.25621	AT1G37130	NR2
Chr1	14165042	14165625	8.27263	8.50482	8.5343	8.42417	AT1G37140	MCT1
Chr1	14169680	14170079	8.29806	7.93517	8.18859	8.11504	AT1G37140	MCT1
Chr1	14173108	14173670	8.27845	8.16742	8.20701	8.50482	AT1G37140	MCT1
Chr1	14188781	14189219	7.70908	7.83447	8.02237	7.45327	AT1G37162
Chr1	14196222	14196524	14.5034	14.43	14.7213	14.1092	AT1G37162
Chr1	14233644	14233870	3	3.80735	3.18982	3.35755	AT1G37162
Chr1	14238891	14239280	3.67243	3.80735	3.83289	4.44294	AT1G38065
Chr1	14305405	14305792	7.61655	7.7211	7.84078	7.9542	AT1G38131
Chr1	14307346	14308466	9.11699	9.19044	9.13443	9.29692	AT1G38131
Chr1	14363168	14364119	7.10066	7.00422	7.13186	6.56986	AT1G38131
Chr1	14408808	14409782	7.18239	7.11114	7.39017	6.64024	AT1G38630
Chr1	14473683	14474608	7.88722	8.10198	8.04712	7.28077	AT1G38630
Chr1	14483968	14484825	6.633	6.55459	6.81057	6.44294	AT1G38630
Chr1	14486856	14487389	7.35535	7.49985	7.66178	6.86728	AT1G38630
Chr1	14502688	14502958	6.65284	7.12928	6.91289	6.49185	AT1G38630
Chr1	14507535	14507748	5.88874	5.79442	5.90689	5.17991	AT1G38630
Chr1	14508334	14508895	7.20945	7.37938	7.43567	6.67243	AT1G38630
Chr1	14509458	14510489	8.40621	8.4818	8.5812	7.98299	AT1G38630
Chr1	14581725	14582211	7.03342	7.19722	7.05257	6.81057	AT1G38950
Chr1	14592234	14592695	8.53089	8.85409	8.90313	8.16742	AT1G38950
Chr1	14609226	14610305	7.85953	7.79604	7.75322	7.79928	AT1G38950
Chr1	14657503	14661226	8.87344	8.87267	8.88874	8.71768	AT1G38950
Chr1	14669701	14672323	8.58684	8.70131	8.57554	8.66	AT1G38950
Chr1	14677237	14677538	4.78136	4.72792	4.53138	5.69	AT1G38950
Chr1	14679065	14679428	6.45943	6.43671	6.47371	6.78463	AT1G38950
Chr1	14683201	14683775	5.93074	5.93958	5.59991	5.87344	AT1G38950
Chr1	14688269	14690651	9.81618	9.96235	9.84235	9.58167	AT1G38950
Chr1	14712948	14713226	7.17243	7.28887	7.18488	6.88874	AT1G38950
Chr1	14744985	14745289	6.74147	6.52943	6.76487	6.69349	AT1G38950
Chr1	14819089	14819333	4.65821	5.17991	3.75489	4.2854	AT1G40083
Chr1	14820640	14821909	6.5812	6.87958	6.47371	6.65821	AT1G40083
Chr1	14822498	14823008	6.40939	6.30378	6.09011	6.14975	AT1G40083
Chr1	14824316	14824984	8.39446	8.47675	8.40088	8.24674	AT1G40083
Chr1	14828927	14829283	5.29462	5.43463	5.09276	5.59991	AT1G40083
Chr1	14835341	14836405	7.62571	7.63481	7.61655	7.31288	AT1G40083
Chr1	14837241	14837589	4.53916	5.01123	4.65821	4.72792	AT1G40083
Chr1	14848912	14849251	1.9542	3	2	2.88264	AT1G40083
Chr1	14865741	14866004	0	0.321928	0	0	AT1G40083
Chr1	14889604	14889977	6.27612	6.03892	6.09011	6.36632	AT1G40083
Chr1	14931567	14931875	7.57365	7.85175	7.81538	7.53722	AT1G40083
Chr1	14932390	14932791	7.81057	8.11764	7.92333	7.49985	AT1G40083
Chr1	14933522	14934382	8.80009	8.60084	8.73217	8.41891	AT1G40083
Chr1	14935837	14936569	8.15355	8.25503	8.02237	7.9542	AT1G40083
Chr1	14938914	14939638	7.96434	7.97154	8.04712	7.7211	AT1G40083
Chr1	14946027	14946464	6.45943	6.63662	6.84862	6.56986	AT1G40083
Chr1	14961405	14961766	6.32643	6.52943	6.25267	6.14975	AT1G40083
Chr1	14969005	14969657	7.48583	7.46352	7.33092	7.11374	AT1G40087
Chr1	14972858	14973293	7.06609	6.78136	6.93221	6.70736	AT1G40087
Chr1	14976152	14976603	6.82972	6.76487	7.0634	6.53138	AT1G40087
Chr1	14997470	14998832	9.16365	9.22942	9.16113	8.87344	AT1G40087
Chr1	15009725	15010626	8.55171	8.69174	8.65553	8.42417	AT1G40087
Chr1	15010849	15012128	9.30663	9.38073	9.34485	9.10198	AT1G40087
Chr1	15013962	15014928	9.56748	9.62434	9.64092	9.41204	AT1G40087
Chr1	15037736	15038079	7.89633	7.89633	7.85953	7.71253	AT1G40087
Chr1	15052993	15053344	9.23601	9.52111	9.25207	9.07948	AT1G40104
Chr1	15094163	15094483	6.34873	6.57365	6.30378	5.87344	AT1G40104
Chr1	15099776	15100869	9.54738	9.57317	9.78525	8.92407	AT1G40104
Chr1	15106792	15107107	7.66178	7.61102	7.65105	7.20945	AT1G40104
Chr1	15114937	15115203	4	3.88264	3.96578	3.97728	AT1G40104
Chr1	15118829	15119090	3	3.33985	3.33985	2.52356	AT1G40104
Chr1	15120949	15121242	4.42626	3.61471	4.14975	4.60733	AT1G40104
Chr1	15124871	15125152	2.88264	2.45943	2.93074	3.35755	AT1G40104
Chr1	15128818	15129086	2.64386	2.04439	3.06609	3.82018	AT1G40104
Chr1	15135695	15136023	6.69697	6.63662	6.78463	6.16491	AT1G40104
Chr1	15137933	15138668	7.99577	8.17493	8.37721	7.64386	AT1G40104
Chr1	15140493	15141094	9.2568	9.39821	9.36523	8.88264	AT1G40104
Chr1	15147226	15149609	10.8816	10.9774	11.0587	10.2735	AT1G40104
Chr1	15158799	15160501	8.97298	9.18239	9.29978	8.55746	AT1G40104
Chr1	15166569	15168383	9.12541	9.11569	9.33706	8.47168	AT1G40129
Chr1	15169465	15169934	8.20457	8.22279	8.25503	7.47573	AT1G40129
Chr1	15171271	15171601	8.17742	8.17493	8.43775	7.64926	AT1G40129
Chr1	15175262	15175645	8.2396	8.16742	8.5651	7.99577	AT1G40129
Chr1	15176599	15178866	9.76072	9.89102	9.98939	9.29577	AT1G40129
Chr1	15192988	15194470	9.93793	9.97406	10.0771	9.3696	AT1G40129
Chr1	15198361	15201330	11.9116	11.8539	11.8732	11.3198	AT1G40129
Chr1	15207033	15207445	7.30378	7.11114	7.55267	6.71768	AT1G40129
Chr1	15208706	15209116	5.69349	5.37504	5.70736	5.87344	AT1G40129
Chr1	15221959	15222502	8.5343	8.76321	8.91513	8.16239	AT1G40129
Chr1	15223237	15225163	9.98939	10.1561	10.2152	9.5068	AT1G40129
Chr1	15231328	15231698	5.76155	5.32643	4.90689	5.12928	AT1G40129
Chr1	15233164	15233437	5.06609	5.12412	4.14975	5.08215	AT1G40129
Chr1	15237204	15237505	3.61471	4.72792	4.26679	4.53916	AT1G40129
Chr1	15238798	15239681	5.32193	5.12412	4.40939	4.2854	AT1G40129
Chr1	15245054	15245291	5.01123	4.88874	4.8009	4.78136	AT1G40129
Chr1	15246285	15246755	3.35755	3.88264	3.83289	1.32193	AT1G40129
Chr1	15251323	15251596	4.11894	3.80735	4.40939	4.16993	AT1G40129
Chr1	15262461	15262833	4.72792	5.2384	5.24793	5.33092	AT1G40129
Chr1	15267178	15267524	5.09803	4.96578	5.11894	5.08215	AT1G40129
Chr1	15269745	15269975	7.10591	6.78136	7.2384	6.69349	AT1G40129
Chr1	15271983	15272251	7.04576	6.91886	7.3443	6.81057	AT1G40129
Chr1	15277115	15277849	6.7039	6.20212	6.81057	6.38586	AT1G40129
Chr1	15279529	15279866	10.512	10.9183	11.3167	9.82377	AT1G40129
Chr1	15289817	15292323	9.84235	9.99046	10.0492	9.43619	AT1G40129
Chr1	15297322	15300235	8.33985	8.49185	8.49685	7.77479	AT1G40129
Chr1	15308229	15311039	8.40088	8.5812	8.49185	7.74315	AT1G40129
Chr1	15311605	15311939	5.82972	5.74819	6.09011	5.69	AT1G40129
Chr1	15318107	15318720	8.79928	8.92407	8.97082	8.2503	AT1G40129
Chr1	15319387	15321319	10.0387	10.1813	10.2912	9.46557	AT1G40129
Chr1	15328454	15328826	5.51964	5.59991	5.33092	5.12928	AT1G40129
Chr1	15330274	15330565	4.89482	4.88874	5.45121	4.88264	AT1G40129
Chr1	15331548	15331755	2.88264	3	2.52356	3.18982	AT1G40129
Chr1	15333740	15334147	4.14975	3.97728	4.26679	3.82018	AT1G40129
Chr1	15335129	15335344	3.93074	3.61471	4.26679	4.44294	AT1G40129
Chr1	15337182	15337648	4.11894	4.72792	4.53138	4.16993	AT1G40129
Chr1	15342198	15342508	5.40088	5.53528	5.53138	5.38802	AT1G40390
Chr1	15343386	15343881	4.26679	3.97728	3.49185	3.82018	AT1G40390
Chr1	15349434	15349704	3.80735	4.12928	3.83289	3.82018	AT1G40390
Chr1	15360536	15360995	5.45533	5.17991	4.90689	4.91886	AT1G40390
Chr1	15362180	15362476	5.09803	5.2384	5.59991	4.88264	AT1G40390
Chr1	15365279	15365617	4.78136	4.82018	4.8009	4.60733	AT1G40390
Chr1	15372021	15372695	7.97585	7.84392	8.28077	7.56796	AT1G40390
Chr1	15375217	15375945	6.30378	6.34873	6.87958	6.50383	AT1G40390
Chr1	15377629	15378217	10.5922	10.8759	11.3226	9.85662	AT1G40390
Chr1	15387675	15390414	10.0855	10.2152	10.2647	9.67772	AT1G40390
Chr1	15395414	15395799	5.37504	4.72792	5.59991	5.12928	AT1G40390
Chr1	15396613	15398312	7.20945	7.39232	7.18488	6.49185	AT1G40390
Chr1	15406237	15409107	8.31515	8.44398	8.44294	7.5157	AT1G40390
Chr1	15409713	15410021	5.69349	5.59991	5.90689	5.38802	AT1G40390
Chr1	15412320	15412664	5.84549	5.37504	6.00562	5.59991	AT1G40390
Chr1	15420813	15421777	10.0236	10.0341	10.1824	9.55267	AT1G40390
Chr1	15423684	15424505	8.66445	8.7065	8.91886	7.90388	AT1G40390
Chr1	15428139	15428447	6.79442	6.70044	6.86109	6.30378	AT1G40390
Chr1	15429943	15431686	9.3143	9.19414	9.47421	8.75071	AT1G40390
Chr1	15436245	15438026	9.66578	9.73217	9.74777	9.07414	AT1G40390
Chr1	15446043	15446340	6.60363	6.80413	6.86109	6.34873	AT1G40390
Chr1	15449666	15450048	8.1046	8.15987	8.49685	7.82177	AT1G40390
Chr1	15524975	15525421	7.67243	7.86728	7.81538	7.22159	AT1G41820
Chr1	15587274	15587527	5.88874	6.16742	5.69	5.59991	AT1G41820
Chr1	15690146	15690507	6.50383	6.65642	6.93221	6.46761	AT1G41920
Chr1	15700036	15701622	7.77726	8.19476	8.17493	7.59805	AT1G42080
Chr1	15732537	15732739	6.7039	7.02237	7.11374	6.60363	AT1G42080
Chr1	15733748	15734084	7.09011	7.39232	7.41574	6.74147	AT1G42080
Chr1	15747263	15747827	7.57365	7.7364	7.7211	7.08746	AT1G42190
Chr1	15871439	15871675	11.0624	11.4842	11.8359	10.1206	AT1G42430
Chr1	15880363	15880762	8.67684	8.59619	8.79198	8.52552	AT1G42430
Chr1	16141624	16142317	8.48684	8.70131	8.69349	8.52552	AT1G43000
Chr1	16200190	16200582	7.06609	7.36413	7.40301	6.70736	AT1G43080
Chr1	16213305	16213788	8.96434	9.1267	9.07146	8.52552	AT1G43080
Chr1	16417095	16418293	8.88264	8.8895	9.07146	9.77849	AT1G43600
Chr1	16516122	16516354	9.40514	9.4476	9.71939	8.95638	AT1G43730
Chr1	16518200	16518855	11.0317	11.1037	11.1447	10.5746	AT1G43730
Chr1	16521780	16522056	9.88684	10.109	10.0546	9.6711	AT1G43760
Chr1	16523524	16523897	10.2854	10.4555	10.5497	9.783	AT1G43760
Chr1	16524965	16525217	9.37395	9.60964	9.75489	9.0921	AT1G43760
Chr1	16526740	16527699	11.2093	11.2899	11.3509	10.6845	AT1G43760
Chr1	16528213	16528864	10.0521	10.2126	10.3041	9.5859	AT1G43760
Chr1	16537081	16537798	9.06407	8.86805	9.07146	8.77025	AT1G43760
Chr1	16584166	16584848	8.47168	8.65195	8.66	8.0348	AT1G43810
Chr1	16585405	16585741	7.65284	7.94398	8.10198	7.43671	AT1G43810
Chr1	16587526	16587806	7.22641	7.36413	7.42626	6.98299	AT1G43810
Chr1	16649508	16649959	8.74315	8.68036	8.81618	8.50879	AT1G43890	RABC1
Chr1	16744325	16745105	8.7879	9.03067	9.17742	8.42417	AT1G44050
Chr1	16745862	16746132	7.49586	7.46352	7.82496	6.73132	AT1G44050
Chr1	16771301	16771731	8.54206	8.33651	8.0607	8.16742	AT1G44100	AAP5
Chr1	16792763	16793507	9.13443	9.14466	9.24377	9.20701	AT1G44160
Chr1	16857017	16857703	8.41891	8.23002	8.64746	7.56033	AT1G44478
Chr1	16900592	16901825	10.4984	10.3662	10.6282	10.6371	AT1G44760
Chr1	16928897	16929596	9.21977	9.13378	9.05867	9.2009	AT1G44820
Chr1	16935029	16935396	7.67772	7.90539	8.24436	8.01959	AT1G44830
Chr1	17054554	17055230	8.80009	8.84078	8.62388	8.96217	AT1G45110
Chr1	17062225	17062874	8.51274	8.43359	8.7065	9.06609	AT1G45130	BGAL5
Chr1	17063523	17064028	8.08746	7.98157	8.16239	8.25621	AT1G45130	BGAL5
Chr1	17196524	17196823	7.40514	7.76818	7.93221	7.31967	AT1G45976	SBP1
Chr1	17202637	17203057	8.22279	8.24317	8.16239	7.98868	AT1G45976	SBP1
Chr1	17208171	17210227	10.0627	10.109	9.86322	9.71725	AT1G45976	SBP1
Chr1	17218755	17219205	7.92481	7.97154	8.2503	8.02929	AT1G46264	SCZ
Chr1	17219828	17220227	8.35535	8.46913	8.64386	8.0348	AT1G46264	SCZ
Chr1	17222778	17223396	9.49935	9.39044	9.44398	9.21675	AT1G46264	SCZ
Chr1	17233274	17235544	10.7088	10.6792	10.5946	10.2052	AT1G46408	AGL97
Chr1	17241988	17243069	9.53284	9.48759	9.29692	9.40328	AT1G46480	WOX4
Chr1	17245295	17245731	8.22279	8.18859	8.13571	7.68299	AT1G46480	WOX4
Chr1	17247042	17247408	8.11504	8.31061	8.32531	8.02929	AT1G46480	WOX4
Chr1	17252472	17254117	10.1523	9.948	9.98726	10.0624	AT1G46696
Chr1	17288252	17288748	8.92258	8.95746	8.97441	8.63209	AT1G47128	RD21A
Chr1	17290998	17291305	7.94251	8.10852	8.06743	8.17991	AT1G47128	RD21A
Chr1	17296361	17297588	9.27729	9.23242	9.32755	9.30092	AT1G47200	WPP2
Chr1	17390140	17390849	9.26386	9.43827	9.41098	8.98939	AT1G47410
Chr1	17420045	17421235	9.61102	9.60409	9.40567	8.99859	AT1G47485
Chr1	17578062	17578843	9.3143	9.27758	9.39285	9.50532	AT1G47765
Chr1	17592120	17592323	6.60363	7.14466	7.11374	6.43463	AT1G47770
Chr1	17631838	17632139	7.29692	7.33092	7.633	7.18488	AT1G47870	E2FC
Chr1	17695459	17695767	8.23482	8.3614	8.42836	8.05257	AT1G47980
Chr1	17702512	17702979	8.5651	8.74315	8.74399	8.5708	AT1G48000	MYB112
Chr1	17763425	17764530	9.52454	9.27758	9.36523	9.58778	AT1G48100
Chr1	17825362	17826783	10.0908	10.0231	9.98406	10.1028	AT1G48270	GCR1
Chr1	17864555	17865610	9.544	9.64926	9.7065	9.97118	AT1G48330
Chr1	17894608	17896069	10.6254	10.6762	10.6753	10.413	AT1G48410	ICU9
Chr1	17916082	17916617	8.82575	8.64024	8.77479	8.68124	AT1G48480	RKL1
Chr1	17981415	17981821	8.14338	8.20945	8.06743	8.21067	AT1G48630	RACK1B_AT
Chr1	18026941	18028583	10.481	10.2799	10.326	10.5041	AT1G48740
Chr1	18034693	18034960	7.74483	7.75822	7.97871	8.04029	AT1G48750
Chr1	18078561	18080581	10.7499	10.7404	10.5887	10.5468	AT1G48880	TBL7
Chr1	18155175	18157694	10.8485	10.9823	11.0218	10.3832	AT1G49050
Chr1	18199444	18199681	6.90388	7.30378	7.37721	7.48583	AT1G49200
Chr1	18212754	18213229	8.82575	8.87728	8.88035	8.96506	AT1G49240	FIZ1
Chr1	18308815	18309158	8.69957	8.81618	8.91064	8.5708	AT1G49470
Chr1	18323273	18323723	8.30834	8.27146	8.37178	8.26092	AT1G49500
Chr1	18427856	18428643	9.47218	9.57696	9.59572	9.56367	AT1G49780	PUB26
Chr1	18431051	18433233	10.5765	10.722	10.6445	10.7972	AT1G49780	PUB26
Chr1	18549751	18550350	8.72281	8.79442	8.75405	8.71167	AT1G50060
Chr1	18690380	18693248	12.2353	12.1006	11.9561	12.3863	AT1G50450
Chr1	18756400	18756846	8.62114	8.75989	8.52454	8.3208	AT1G50640	ERF3
Chr1	18761678	18762917	9.52307	9.54738	9.33929	9.41943	AT1G50650
Chr1	18765046	18765774	9.10296	9.14147	8.87728	9.3696	AT1G50650
Chr1	18947633	18948196	8.84941	8.85953	8.95274	9.30891	AT1G51150	DegP6
Chr1	18960863	18961723	9.26679	9.0921	9.02306	8.82972	AT1G51172
Chr1	19083547	19084089	8.40621	8.43879	8.46761	8.36085	AT1G51460	ABCG13
Chr1	19149168	19149653	8.62662	8.53528	8.50779	8.58684	AT1G51640	EXO70G2
Chr1	19170337	19171131	9.11244	8.95274	9.19137	9.29059	AT1G51700	DOF1
Chr1	19299723	19300828	10.3975	10.2447	10.1644	10.614	AT1G51940	LYK3
Chr1	19302331	19303466	10.749	10.8555	10.7018	10.4704	AT1G51950	IAA18
Chr1	19320413	19320912	8.35094	8.46913	8.46148	8.14848	AT1G51970
Chr1	19414599	19416141	10.1408	10.1542	9.96398	9.89102	AT1G52150	ICU4
Chr1	19431615	19432140	8.97728	9.10329	9.11894	8.57554	AT1G52190	NRT1.11
Chr1	19432710	19433600	9.81618	9.95238	9.70304	9.60779	AT1G52190	NRT1.11
Chr1	19518487	19519644	9.53479	9.58496	9.43202	9.43827	AT1G52410	TSA1
Chr1	19578427	19578921	8.54206	8.61563	8.75405	8.94837	AT1G52565
Chr1	19581780	19582110	7.44294	7.36413	7.99577	7.64926	AT1G52565
Chr1	19600239	19600960	9.36851	9.19414	9.43489	9.14498	AT1G52618
Chr1	19652897	19653759	8.96723	9.19044	9.01611	9.24793	AT1G52760	LysoPL2
Chr1	19701263	19701589	7.99577	8.17493	8.0348	7.86573	AT1G52900
Chr1	19802670	19802942	8.55746	8.62114	8.92852	8.82098	AT1G53140	DRP5A
Chr1	19825254	19825751	8.74735	8.69697	8.96434	8.69349	AT1G53170	ERF8
Chr1	19828094	19828904	9.08215	9.07848	9.21128	8.53722	AT1G53180
Chr1	19847631	19848988	9.88912	9.89936	10.0748	10.5384	AT1G53230	TCP3
Chr1	19853180	19854825	10.0647	9.99205	10.047	10.3232	AT1G53230	TCP3
Chr1	19882506	19884312	10.5177	10.5744	10.574	10.5814	AT1G53300	TTL1
Chr1	20046512	20046968	8.14975	8.2009	8.18859	8.27671	AT1G53700	WAG1
Chr1	20096674	20096901	6.97441	7.2384	7.59805	7.5157	AT1G53830	PME2
Chr1	20120374	20122531	10.0563	10.1702	10.1152	10.3018	AT1G53887
Chr1	20133144	20134927	9.77643	10.0081	9.79523	10.1111	AT1G53910	RAP2.12
Chr1	20176871	20177267	8.41257	8.53528	8.51274	8.5708	AT1G54040	TASTY
Chr1	20177912	20178444	8.30378	8.36741	8.7402	9.18735	AT1G54050
Chr1	20208940	20210877	11.132	11.0923	11.1035	11.2184	AT1G54130	RSH3
Chr1	20219071	20221358	10.4757	10.4453	10.3117	10.6022	AT1G54160	NFYA5
Chr1	20239504	20239960	8.99223	9.13795	9.11894	8.72537	AT1G54210	ATG12A
Chr1	20436516	20437203	9.00141	8.89406	8.93958	8.95165	AT1G54775
Chr1	20445666	20446199	8.82018	8.91513	8.87344	9.2009	AT1G54820
Chr1	20669514	20671651	11.4085	11.3872	11.3749	11.5011	AT1G55360
Chr1	20688018	20688324	7.93811	7.62205	7.78627	7.35535	AT1G55390
Chr1	20760733	20761915	9.80856	9.87383	9.96217	9.93074	AT1G55580	SCL18
Chr1	20812744	20815535	10.9217	10.8702	10.862	11.1204	AT1G55690
Chr1	20817589	20818388	9.29519	9.12218	9.37531	9.42101	AT1G55700
Chr1	20818949	20819367	8.56033	8.59619	8.72281	8.37178	AT1G55700
Chr1	20910480	20910681	6.67948	7.0607	7.41574	6.86728	AT1G55920	SERAT2;1
Chr1	20950314	20950729	8.00983	8.35645	8.55267	8.51767	AT1G56010	NAC1
Chr1	20954841	20957164	11.243	11.2972	11.3267	11.2467	AT1G56030
Chr1	21015301	21015667	8.34319	8.22279	8.11504	8.20579	AT1G56145
Chr1	21051516	21053336	10.966	10.8525	10.896	10.8124	AT1G56233
Chr1	21126225	21126690	8.15482	8.13314	8.3443	8.64746	AT1G56420
Chr1	21133242	21133847	8.7364	8.82575	8.63934	8.44501	AT1G56430	NAS4
Chr1	21153176	21153477	13.7681	13.8166	13.6206	14.3236	AT1G56500	SOQ1
Chr1	21227333	21228599	9.72451	9.56081	9.47421	9.54786	AT1G56630
Chr1	21265602	21267647	10.1322	10.1306	10.1482	10.4949	AT1G56720
Chr1	21387603	21387943	7.95565	8.22279	8.03892	7.55267	AT1G57750	MAH1
Chr1	21391546	21391886	8.07414	7.96434	8.12799	8.10852	AT1G57765
Chr1	21456101	21456456	8.06205	7.91439	7.9629	8.34873	AT1G58025
Chr1	21641831	21642520	8.80332	8.62845	8.61976	8.41363	AT1G58330	ZW2
Chr1	21655527	21656470	9.62205	9.59292	9.60779	9.68168	AT1G58340	ZRZ
Chr1	21657029	21657528	8.36413	8.49185	8.35535	8.15987	AT1G58340	ZRZ
Chr1	21660814	21661482	8.94031	8.55651	8.69697	8.32418	AT1G58350	ZW18
Chr1	21723145	21723684	8.47371	8.2009	8.41891	8.71425	AT1G58460
Chr1	21724640	21725064	8.30378	8.03755	8.50779	8.30606	AT1G58470	RBP1
Chr1	21912955	21913238	8.2396	8.11764	8.29232	7.80735	AT1G59640	ZCW32
Chr1	21913792	21914680	9.27438	9.23242	9.05325	8.85798	AT1G59640	ZCW32
Chr1	21975602	21976912	9.81358	9.90727	9.60594	9.73513	AT1G59750	ARF1
Chr1	21998393	21998870	7.99435	8.17493	8.13571	8.02514	AT1G59780
Chr1	21999462	21999692	6.36632	6.82655	6.82972	6.59619	AT1G59780
Chr1	22085475	22086077	8.75989	8.5812	8.75864	8.86805	AT1G59980	GPS4
Chr1	22097926	22098306	8.84471	8.8895	8.95855	8.81698	AT1G60010
Chr1	22102352	22102728	8.8986	8.7364	9.14911	8.30606	AT1G60010
Chr1	22110088	22110810	9.17055	8.79928	8.91886	8.96073	AT1G60030	NAT7
Chr1	22127981	22129320	9.80574	9.74987	9.81017	10.006	AT1G60050	UMAMIT35
Chr1	22136058	22136594	8.62114	8.90764	9.15861	9.11244	AT1G60060
Chr1	22137615	22137941	7.57554	7.54303	7.9629	8.18488	AT1G60060
Chr1	22184499	22186227	10.7294	10.7474	10.8267	11.0182	AT1G60140	TPS10
Chr1	22225490	22225888	8.15355	8.18859	8.04712	7.90388	AT1G60270	BGLU6
Chr1	22302298	22302770	8.37178	8.27845	8.30378	8.06205	AT1G60530	DRP4A
Chr1	22304952	22305909	9.64926	9.69784	9.27845	8.91139	AT1G60550	ECHID
Chr1	22313352	22313897	8.65821	8.52356	8.44294	8.81097	AT1G60570
Chr1	22318231	22319646	9.55411	9.63798	9.54978	9.65866	AT1G60590
Chr1	22420437	22423969	12.0662	11.8703	11.7447	12.2117	AT1G60900
Chr1	22519783	22520138	8.61379	8.45018	8.38154	8.2009	AT1G61110	NAC025
Chr1	22534297	22534594	7.69174	7.49985	7.633	7.52356	AT1G61130	SCPL32
Chr1	22575963	22576437	8.51767	8.43879	8.51274	8.53722	AT1G61230
Chr1	22598313	22598710	8.12218	8.11764	7.97871	7.7211	AT1G61260
Chr1	22620234	22620576	7.58496	7.94398	7.65105	7.96723	AT1G61330
Chr1	22624848	22625997	9.97406	10.0028	9.79685	9.83052	AT1G61330
Chr1	22758919	22759493	8.36085	8.45687	8.45738	8.3966	AT1G61660
Chr1	22816141	22816842	9.31854	9.33762	9.40833	9.21067	AT1G61790	OST3%2F6
Chr1	22821845	22822852	9.28829	9.2929	9.24377	9.2009	AT1G61800	GPT2
Chr1	22826696	22827235	8.97513	8.85953	8.85798	8.64386	AT1G61800	GPT2
Chr1	22828012	22828321	8.13699	7.87652	8.00141	7.93221	AT1G61810	BGLU45
Chr1	22876979	22877742	9.30948	9.43567	9.59012	9.36851	AT1G61890
Chr1	22880629	22881115	8.40088	8.5708	8.7151	8.91513	AT1G61900
Chr1	22881705	22882218	9.01402	9.0546	8.97441	9.21977	AT1G61900
Chr1	22889945	22890342	8.62662	8.38262	8.34983	8.52258	AT1G61920
Chr1	23021901	23023108	9.62799	9.78013	9.69914	9.60964	AT1G62301
Chr1	23065631	23066124	9.52943	9.6711	9.33706	8.64024	AT1G62360	WAM1
Chr1	23069106	23069405	8.71425	8.57554	8.57554	7.94764	AT1G62370
Chr1	23069911	23070221	8.87114	9.01681	8.82416	8.05528	AT1G62370
Chr1	23075415	23075724	7.91588	8.38262	8.60316	8.05257	AT1G62370
Chr1	23124409	23125019	8.55459	8.7364	8.94654	8.85175	AT1G62480
Chr1	23125777	23127456	10.0016	10.1128	10.213	10.2189	AT1G62480
Chr1	23133924	23134478	8.64476	8.78872	8.48583	8.32867	AT1G62500
Chr1	23145113	23146315	10.1558	10.0028	9.99894	9.99577	AT1G62520
Chr1	23166267	23166625	7.88111	7.75822	7.86573	7.8392	AT1G62570	FMO%20GS-OX4
Chr1	23352048	23355136	10.5468	10.5238	10.446	10.6777	AT1G63010
Chr1	23364068	23364717	9.29663	9.07012	9.27845	9.0921	AT1G63020	SMD2
Chr1	23455700	23456156	8.13314	8.09408	8.0607	8.16239	AT1G63240
Chr1	23520896	23521354	8.74062	8.83052	8.65553	8.92926	AT1G63430
Chr1	23542241	23544579	10.5599	10.8374	10.6033	11.0549	AT1G63480	AHL12
Chr1	23553094	23553621	9.12218	9.21977	9.18239	8.9737	AT1G63490
Chr1	23597110	23598214	9.67552	9.61471	9.70044	9.52209	AT1G63650	EGL3
Chr1	23612611	23613553	9.47218	9.34374	9.41733	9.60223	AT1G63680	PDE316
Chr1	23635337	23635853	8.80009	8.71167	8.71939	8.67684	AT1G63710	CYP86A7
Chr1	23640413	23640671	11.8129	12.3024	12.4376	11.0025	AT1G63730
Chr1	23766803	23767167	8.08082	8.07682	7.97871	7.96723	AT1G64060	RBOHF
Chr1	23883119	23883707	8.51274	8.46913	8.45738	8.58684	AT1G64350	SEH1H
Chr1	23893509	23893983	8.91513	8.58496	9.03411	9.08215	AT1G64380
Chr1	23895303	23896150	9.29261	9.2929	9.39607	9.53649	AT1G64380
Chr1	23902679	23903297	9.34707	9.4507	9.50656	9.19783	AT1G64385
Chr1	23908441	23909156	9.35645	9.6407	9.36851	9.41943	AT1G64390	GH9C2
Chr1	23926554	23926941	7.99577	8.24911	8.3208	7.91064	AT1G64405
Chr1	23940972	23941877	10.2213	10.1829	10.2095	9.95547	AT1G64450
Chr1	24002897	24003416	9.24377	9.41204	9.29692	8.87728	AT1G64610
Chr1	24005449	24007189	11.1558	11.3014	11.194	10.6434	AT1G64620
Chr1	24009168	24009748	9.04234	9.0634	8.88035	8.55171	AT1G64620
Chr1	24010635	24011394	9.79238	9.89728	9.7934	9.48684	AT1G64620
Chr1	24190626	24191100	8.28656	8.23482	8.11504	7.79928	AT1G65113	SCRL2
Chr1	24252186	24253344	9.75238	9.89235	9.73809	9.94196	AT1G65295
Chr1	24334896	24335717	9.68912	9.80534	9.57033	9.28309	AT1G65480	RSB8
Chr1	24396874	24397376	8.62662	8.39553	8.41521	8.28771	AT1G65620	AS2
Chr1	24404350	24405656	9.33427	9.31004	9.44398	9.42495	AT1G65630	DegP3
Chr1	24486643	24488072	9.82297	9.83684	9.93111	10.1351	AT1G65820
Chr1	24530037	24530822	9.3143	9.24436	9.31572	9.44708	AT1G65920
Chr1	24623917	24624438	8.85953	8.79442	8.76321	8.59712	AT1G66140	ZFP4
Chr1	24625357	24625632	8.25621	8.25503	8.33762	7.64386	AT1G66145	CLE18
Chr1	24629568	24630313	8.71939	9.18239	9.07548	9.4315	AT1G66145	CLE18
Chr1	24659605	24660075	8.59246	8.57554	8.27263	8.14338	AT1G66200	GSR2
Chr1	24675117	24675522	8.47877	8.27845	8.13571	8.2503	AT1G66230	MYB20
Chr1	24719582	24720905	9.82416	9.78013	9.74525	9.90989	AT1G66300
Chr1	24743819	24744462	9.14593	9.34374	9.52209	9.69436	AT1G66350	RGL1
Chr1	24760351	24760923	8.61563	8.70131	8.67684	8.70477	AT1G66380	MYB114
Chr1	24804225	24805745	9.78013	9.8005	9.73174	9.58167	AT1G66480
Chr1	24808472	24808824	8.19476	8.02029	8.36632	7.76818	AT1G66480
Chr1	24843561	24844376	9.63979	9.58261	9.67331	9.41943	AT1G66590	COX19-1
Chr1	24898105	24899667	10.3794	10.3261	10.2719	10.3467	AT1G66760
Chr1	24904466	24904682	7.2738	7.35315	7.47573	7.00562	AT1G66760
Chr1	24905308	24906051	9.37178	9.39821	9.34707	9.08215	AT1G66770	SWEET6
Chr1	24914668	24916105	9.81298	9.78013	9.78095	9.4671	AT1G66790
Chr1	24968655	24969042	7.76818	8.20945	8.38802	7.85175	AT1G66920
Chr1	25023566	25024149	9.07882	9.03411	9.15608	9.09935	AT1G67040	TRM22
Chr1	25031681	25032181	8.5216	8.39553	8.49185	8.61839	AT1G67050
Chr1	25135180	25135520	7.46557	7.62205	7.83289	7.92184	AT1G67190
Chr1	25158153	25158935	8.90764	8.8986	8.79523	8.8451	AT1G67230	LINC1
Chr1	25174702	25175412	9.04508	9.1267	9.21856	9.20274	AT1G67265	RTFL21
Chr1	25220866	25221398	9.25444	9.55603	9.41521	9.09935	AT1G67330
Chr1	25225281	25225716	9.22581	9.36194	9.41521	9.16176	AT1G67340
Chr1	25226268	25226535	8.04712	8.3298	8.2009	7.94251	AT1G67340
Chr1	25228135	25229041	9.88417	10.1773	9.99894	10.0277	AT1G67340
Chr1	25279873	25280493	8.5343	8.74315	8.48583	8.70131	AT1G67480
Chr1	25350845	25351498	9.04234	8.94837	8.80735	8.69697	AT1G67635
Chr1	25380222	25380861	9.06407	8.93884	8.88874	8.75071	AT1G67710	ARR11
Chr1	25397147	25397551	8.48533	8.5708	8.7402	8.89444	AT1G67740	YCF32
Chr1	25398903	25399603	9.49336	9.40833	9.39285	9.41204	AT1G67750
Chr1	25453620	25454130	7.99435	8.18859	7.97871	8.08746	AT1G67875
Chr1	25536986	25539222	10.7138	10.6064	10.5253	10.6332	AT1G68140
Chr1	25605759	25606309	8.73894	8.80413	8.67684	8.64386	AT1G68320	MYB62
Chr1	25617156	25618491	10.3764	10.3106	10.3281	10.1283	AT1G68350
Chr1	25619037	25619389	8.59246	8.64024	8.7065	8.04712	AT1G68350
Chr1	25624512	25624772	7.83605	7.54303	7.78627	7.19476	AT1G68360
Chr1	25663624	25664294	9.58379	9.48432	9.46301	8.90388	AT1G68450	PDE337
Chr1	25666652	25667183	8.90388	9.18239	9.34263	8.7211	AT1G68460	IPT1
Chr1	25679161	25680115	9.59292	9.64926	9.55794	9.63957	AT1G68470
Chr1	25681062	25681578	8.3208	8.36741	9.1693	8.76736	AT1G68470
Chr1	25683795	25684260	7.60363	8.33651	8.87344	9.1693	AT1G68480	JAG
Chr1	25688366	25688705	7.84706	8.04712	8.41045	8.3966	AT1G68480	JAG
Chr1	25691273	25691661	8.25503	8.5812	8.42836	8.64746	AT1G68490
Chr1	25698695	25700866	10.416	10.621	10.614	10.6654	AT1G68500
Chr1	25724350	25725824	10.8467	10.8724	10.8439	10.8844	AT1G68550	CRF10
Chr1	25730550	25731045	8.91513	9.20701	9.33092	9.0607	AT1G68550	CRF10
Chr1	25732221	25734548	11.2871	11.3331	11.2971	11.265	AT1G68560	XYL1
Chr1	25740107	25740374	8.10198	8.29692	8.30378	8.12412	AT1G68560	XYL1
Chr1	25740808	25741706	10.116	10.0447	10.0924	10.0277	AT1G68560	XYL1
Chr1	25787010	25787675	9.1046	8.90313	8.94251	9.04508	AT1G68690	PERK9
Chr1	25849455	25850030	8.41045	8.44398	8.55267	8.44501	AT1G68800	TCP12
Chr1	25850617	25851007	8.37613	8.45018	8.36632	7.66888	AT1G68800	TCP12
Chr1	25863661	25864665	9.39071	9.36523	9.25503	9.5068	AT1G68820
Chr1	25868859	25869379	8.59526	8.76984	8.62388	8.93258	AT1G68825	RTFL15
Chr1	25878735	25879375	8.16993	8.53528	8.59246	8.91139	AT1G68840	TEM2
Chr1	25951437	25952152	9.86419	9.98406	10.0098	9.9052	AT1G69030
Chr1	25954007	25954388	9.03686	9.16176	8.978	8.11504	AT1G69040	ACR4
Chr1	25955017	25955341	8.72537	8.85409	9.18239	8.43359	AT1G69040	ACR4
Chr1	25995492	25997766	10.8513	10.7823	10.7717	10.7165	AT1G69150
Chr1	26003586	26005411	10.5777	10.5068	10.4226	10.5189	AT1G69170	SPL6
Chr1	26010823	26011072	7.1267	7.22159	7.40301	7.14466	AT1G69180	CRC
Chr1	26036355	26039141	11.5548	11.5548	11.5548	11.8618	AT1G69260	AFP1
Chr1	26098746	26101185	11.0131	10.9977	10.862	10.7396	AT1G69430
Chr1	26120774	26122272	9.88836	9.69784	9.76591	10.2541	AT1G69490	NAP
Chr1	26134267	26134981	8.60548	8.45687	8.79523	8.95347	AT1G69526
Chr1	26144188	26144891	9.19783	9.37721	9.33706	9.28829	AT1G69530	EXPA1
Chr1	26164228	26165526	10.5316	10.489	10.5452	10.3393	AT1G69570
Chr1	26168503	26169258	9.40833	9.39285	9.35039	8.99223	AT1G69580
Chr1	26173483	26176114	11.1088	11.0715	10.9318	10.7622	AT1G69580
Chr1	26184403	26184953	8.87805	9.04166	8.86109	8.94837	AT1G69600	ZHD11
Chr1	26207992	26208416	8.50184	8.57554	8.91064	8.48684	AT1G69680
Chr1	26210377	26211373	10.4375	10.3993	10.4829	10.5567	AT1G69690	TCP15
Chr1	26213517	26213993	9.37558	9.38073	9.52454	9.34263	AT1G69690	TCP15
Chr1	26242424	26243862	10.6707	10.7565	10.7501	10.8628	AT1G69760
Chr1	26254850	26255532	9.25857	9.18239	8.8933	8.85175	AT1G69770	CMT3
Chr1	26256245	26256579	8.40088	8.34319	8.3208	7.85953	AT1G69780	ATHB13
Chr1	26257631	26258054	9.04029	9.04166	8.85409	8.66711	AT1G69780	ATHB13
Chr1	26263223	26263647	8.66	8.60502	8.2009	7.78627	AT1G69790
Chr1	26308215	26308604	8.49885	8.31515	8.23242	8.37178	AT1G69860
Chr1	26313256	26314640	9.77684	9.902	9.98068	9.99647	AT1G69870	NRT1.7
Chr1	26364723	26366530	10.2546	10.2234	10.163	10.3496	AT1G70000
Chr1	26372241	26373816	9.72195	9.64656	9.57246	9.70779	AT1G70020
Chr1	26443209	26443501	8.30264	8.2009	8.62388	8.49586	AT1G70210	CYCD1;1
Chr1	26445243	26446085	9.62434	9.66578	9.72707	9.4315	AT1G70220
Chr1	26482873	26483599	9.17243	8.94251	9.13699	9.48834	AT1G70300	KUP6
Chr1	26484724	26485442	9.02929	9.1858	8.95638	9.29692	AT1G70310	SPDS2
Chr1	26509602	26510361	9.70022	9.59945	9.21856	9.39285	AT1G70360
Chr1	26516755	26518007	10.3072	10.1923	10.0848	10.3095	AT1G70370	PG2
Chr1	26523335	26524768	10.0236	9.93332	9.87267	10.0206	AT1G70380
Chr1	26575021	26575771	9.83052	9.75238	9.7065	9.15006	AT1G70510	KNAT2
Chr1	26648800	26649251	8.66977	8.87728	8.54689	8.75739	AT1G70680
Chr1	26657445	26658114	10.2267	10.2195	10.3922	10.1671	AT1G70700	TIFY7
Chr1	26668296	26668880	9.24674	9.10918	9.31232	9.13699	AT1G70720
Chr1	26678510	26678857	8.33651	8.21675	8.34983	8.36741	AT1G70740
Chr1	26739226	26739931	9.40141	9.40833	9.2618	9.53187	AT1G70940	PIN3
Chr1	26773826	26775859	10.9331	10.8041	10.7555	10.8407	AT1G71000
Chr1	26776651	26776851	7.16491	7.66	7.51767	6.91886	AT1G71010	FAB1C
Chr1	26778544	26779097	9.16365	9.2738	8.88493	9.09606	AT1G71010	FAB1C
Chr1	26895770	26896343	9.00422	8.85953	8.8933	8.87114	AT1G71360
Chr1	26905058	26905707	8.1046	7.75822	8.49685	9.14784	AT1G71390	RLP11
Chr1	26961614	26962021	8.65821	8.36741	8.61102	8.55171	AT1G71695
Chr1	27039356	27040703	10.031	10.0341	9.93627	9.81978	AT1G71870
Chr1	27044161	27044853	9.17243	9.22942	9.24377	8.7879	AT1G71870
Chr1	27046110	27046637	9.00141	9.04985	8.96217	9.06878	AT1G71880	SUC1
Chr1	27048076	27048846	9.66311	9.65642	9.64341	9.42101	AT1G71880	SUC1
Chr1	27073220	27073614	7.79928	8.05393	8.29692	7.91588	AT1G71930	VND7
Chr1	27090656	27091840	9.93884	9.81658	9.88493	10.0871	AT1G71970
Chr1	27105599	27107679	10.6291	10.6952	10.7323	10.8982	AT1G72010
Chr1	27159914	27160448	8.71167	8.8986	8.91064	9.15608	AT1G72175
Chr1	27172713	27172922	7.5216	7.53138	7.60733	7.00562	AT1G72200
Chr1	27175270	27175832	8.81618	8.97082	9.13891	8.8914	AT1G72200
Chr1	27183448	27184397	10.2546	10.1306	10.0279	9.96217	AT1G72220
Chr1	27191146	27191704	8.82575	8.77479	8.42836	8.66711	AT1G72240
Chr1	27224200	27224774	9.15861	9.15355	9.18239	8.98371	AT1G72310	ATL3
Chr1	27292652	27293214	9.25444	9.35094	9.17991	9.04712	AT1G72490
Chr1	27294292	27294537	7.44294	7.48784	7.86573	7.38802	AT1G72490
Chr1	27300985	27301517	9.31515	9.21493	9.31572	9.05325	AT1G72510
Chr1	27361783	27364116	10.9531	10.9039	10.8905	11.2339	AT1G72690
Chr1	27426069	27427486	9.55603	9.57884	9.53089	9.73619	AT1G72880
Chr1	27532538	27533346	9.65553	9.60964	9.62251	9.56367	AT1G73210
Chr1	27595819	27598117	10.4269	10.6191	10.7124	10.8457	AT1G73400
Chr1	27638154	27638695	8.84471	9.07414	9.10558	8.80735	AT1G73500	MKK9
Chr1	27655709	27656527	9.544	9.61793	9.49586	9.30891	AT1G73580
Chr1	27664171	27664964	9.52454	9.63209	9.61195	9.60409	AT1G73600
Chr1	27665464	27666115	9.53625	9.61241	9.54641	9.52209	AT1G73600
Chr1	27711323	27712470	10.7955	10.7292	10.7833	10.577	AT1G73690	CDKD1;1
Chr1	27885148	27886688	10.1843	10.1523	10.2213	10.1997	AT1G74160	TRM4
Chr1	27901297	27902280	9.46964	9.20701	9.31572	9.48432	AT1G74180	RLP14
Chr1	27985042	27985483	9.2568	9.27059	9.30492	9.12541	AT1G74458
Chr1	28034514	28036655	10.4003	10.4489	10.2719	10.3998	AT1G74640
Chr1	28050830	28051304	8.54978	8.52356	8.5708	8.66445	AT1G74670	GASA6
Chr1	28084138	28085920	10.0878	10.0908	9.93884	10.1163	AT1G74750
Chr1	28211550	28212336	9.59572	9.46301	9.44708	9.64341	AT1G75170
Chr1	28237066	28238048	10.6074	10.5452	10.6484	10.5071	AT1G75230
Chr1	28239275	28240399	10.4034	10.5744	10.5512	10.6684	AT1G75240	ZHD5
Chr1	28257119	28257755	9.52307	9.61793	9.7719	9.54786	AT1G75300
Chr1	28258364	28258902	8.45533	8.41257	8.71167	9.08746	AT1G75310	AUL1
Chr1	28259691	28261050	10.0427	9.97406	9.98939	10.1696	AT1G75310	AUL1
Chr1	28284614	28285968	10.6865	10.7513	10.7747	10.8879	AT1G75380	BBD1
Chr1	28290169	28291641	10.2458	10.2961	10.0563	10.5031	AT1G75388	CPuORF5
Chr1	28294175	28294524	8.45224	8.45687	8.5343	8.77231	AT1G75400
Chr1	28295536	28296999	10.2808	10.2503	10.144	10.3177	AT1G75400
Chr1	28303551	28304508	9.39981	9.55603	9.40141	9.6786	AT1G75420
Chr1	28341139	28341932	9.783	9.83289	9.8746	9.68934	AT1G75500	WAT1
Chr1	28343838	28344049	7.55842	7.76818	7.88111	7.40514	AT1G75500	WAT1
Chr1	28348591	28350613	10.8209	10.7505	10.509	10.3998	AT1G75510
Chr1	28357124	28357457	8.72537	8.5812	8.55267	7.38802	AT1G75530
Chr1	28366974	28368305	9.71939	9.71553	9.71939	9.80171	AT1G75540	STH2
Chr1	28374801	28375028	7.92481	8.00141	8.49185	8.21675	AT1G75560
Chr1	28378879	28380532	10.7805	10.8961	10.8816	10.9899	AT1G75580	SAUR51
Chr1	28386995	28387347	8.35535	8.36741	8.5651	8.05257	AT1G75590	SAUR52
Chr1	28391737	28392081	7.98299	7.88722	7.91439	7.83289	AT1G75600
Chr1	28426744	28426945	7.61655	7.76818	8.00843	7.85175	AT1G75710
Chr1	28432360	28432722	8.42731	8.23002	8.38802	8.12799	AT1G75717
Chr1	28469490	28470190	9.87652	10.0177	9.74777	9.5343	AT1G75830	PDF1.1
Chr1	28473892	28475824	10.8844	10.7674	10.6062	10.9507	AT1G75840	ROP4
Chr1	28495486	28496057	8.96723	8.91139	8.86109	8.86805	AT1G75890
Chr1	28497742	28498981	9.65732	9.47573	9.31572	9.22762	AT1G75900
Chr1	28514247	28514969	9.21856	9.33762	9.06743	9.23601	AT1G75950	UIP1
Chr1	28564248	28564734	8.97943	8.81618	8.81618	8.40088	AT1G76130	ATAMY2
Chr1	28634290	28634865	9.14243	9.14466	8.87344	9.24139	AT1G76340	GONST3
Chr1	28671451	28672109	9.72323	9.57554	9.40833	9.25207	AT1G76420	NAC368
Chr1	28675462	28677564	11.3522	11.3079	11.1825	11.177	AT1G76420	NAC368
Chr1	28678143	28678916	9.668	9.55267	9.39607	9.59572	AT1G76430	PHT1;9
Chr1	28699197	28699915	9.68519	9.67485	9.59572	9.59105	AT1G76490	MAD3
Chr1	28701156	28702012	9.31515	9.58778	9.68825	9.50978	AT1G76500	SOB3
Chr1	28753426	28754278	9.85175	9.51767	9.50134	9.76197	AT1G76620
Chr1	28754837	28755982	9.70022	9.58261	9.80171	10.1016	AT1G76620
Chr1	28787445	28788496	9.25857	9.32811	9.19783	9.05325	AT1G76705
Chr1	28814990	28815407	8.06743	8.10198	8.3443	7.98868	AT1G76780
Chr1	28877534	28879272	10.9863	10.988	10.8844	11.0658	AT1G76890	GT2
Chr1	28880449	28881138	9.44346	9.41838	9.44708	9.82853	AT1G76900	TLP1
Chr1	28888693	28889183	8.82177	8.8986	8.81618	8.79279	AT1G76910
Chr1	28890020	28891169	9.8535	9.89102	9.80574	10.0081	AT1G76920
Chr1	28904278	28906639	10.6133	10.5543	10.4041	10.501	AT1G76940
Chr1	28916016	28917712	10.3632	10.4512	10.4543	10.4658	AT1G76954
Chr1	28930779	28932287	10.7024	10.621	10.6353	10.9086	AT1G76990	ACR3
Chr1	28961863	28963774	10.31	10.3133	10.1331	10.4314	AT1G77090
Chr1	28968215	28968689	8.27612	8.42731	8.72537	8.43775	AT1G77100
Chr1	28993810	28994731	8.98833	9.27758	9.08481	8.92704	AT1G77150
Chr1	29007860	29008861	9.78974	9.80776	9.63322	9.7402	AT1G77200
Chr1	29215919	29217041	9.90839	10.1459	10.158	9.68036	AT1G77730
Chr1	29217790	29218091	8.63209	8.7065	8.88493	8.33985	AT1G77740	PIP5K2
Chr1	29225624	29226215	9.29519	9.42469	9.22912	9.00422	AT1G77746
Chr1	29276462	29277207	9.32755	9.29577	9.27438	9.28309	AT1G77855
Chr1	29281805	29282221	7.81057	8.00983	8.16742	8.04712	AT1G77860	KOM
Chr1	29327137	29327892	9.51644	9.53382	9.66356	9.395	AT1G78000	SULTR1;2
Chr1	29362511	29363223	9.80171	9.84019	10.0042	9.95238	AT1G78080	WIND1
Chr1	29384685	29385226	9.62571	9.51767	9.45224	9.2503	AT1G78100	AUF1
Chr1	29410358	29410763	8.72707	8.62114	8.81618	8.5708	AT1G78160	PUM7
Chr1	29421571	29422202	9.73978	9.84667	9.66955	10.0039	AT1G78200
Chr1	29437621	29437989	8.78136	8.84471	8.88035	8.80735	AT1G78240	TSD2
Chr1	29438640	29440198	10.6099	10.6972	10.643	10.6064	AT1G78240	TSD2
Chr1	29440832	29441109	8.3443	8.24317	8.7151	8.41363	AT1G78240	TSD2
Chr1	29443461	29444420	10.1735	10.0203	10.1684	10.006	AT1G78260
Chr1	29465887	29466466	9.10656	9.14466	9.02929	9.15292	AT1G78310	VQ9
Chr1	29497272	29498053	9.62434	9.63027	9.5779	9.64971	AT1G78400
Chr1	29514973	29516538	10.1228	10.259	10.2164	10.5589	AT1G78450
Chr1	29755206	29757058	10.9975	10.9261	10.934	11.0612	AT1G79100
Chr1	29803715	29804804	9.39607	9.42469	9.37178	9.54448	AT1G79230	STR1
Chr1	29809509	29809952	8.91289	9.00141	9.15861	8.78054	AT1G79250	AGC1.7
Chr1	29880850	29881198	7.47573	7.82496	7.56224	7.05121	AT1G79430	WDY
Chr1	29948924	29949803	9.72707	9.53382	9.6711	9.52454	AT1G79590	SYP52
Chr1	30000061	30000581	8.90689	8.74315	8.91886	8.94435	AT1G79720
Chr1	30113891	30115435	10.4873	10.263	10.1186	9.96217	AT1G80050	PHT1.1
Chr1	30152957	30153310	8.65821	8.55171	8.55938	8.51274	AT1G80160	GLYI7
Chr1	30190008	30190816	10.1968	10.3939	10.2963	10.1636	AT1G80300	NTT1
Chr1	30250129	30250873	9.00141	9.07414	9.2009	9.23781	AT1G80460	NHO1
Chr1	30377388	30378640	9.99894	9.99647	9.66044	9.69436	AT1G80831
Chr1	30380449	30380807	8.38154	8.38262	8.58543	7.99577	AT1G80840	WRKY40
Chr2	25048	25378	4.91886	5.37504	5.38802	5.45943	AT2G01023
Chr2	43161	43648	7.06609	7.20945	7.61655	6.64024	AT2G01050
Chr2	47062	48671	9.71553	9.85953	10.0293	9.24793	AT2G01050
Chr2	59390	59689	6.36632	6.9571	6.58684	6.17742	AT2G01050
Chr2	61596	62331	8.50383	8.61563	8.83842	7.88111	AT2G01050
Chr2	96382	98085	10.6994	10.7787	10.8297	10.8484	AT2G01140	PDE345
Chr2	113026	113466	8.43045	8.39553	8.44812	8.50084	AT2G01190	PDE331
Chr2	126376	126902	9.02687	8.93884	9.01611	8.91513	AT2G01240
Chr2	130872	131438	8.87805	8.98371	8.97441	8.95638	AT2G01240
Chr2	186779	187134	8.12928	8.18115	8.24436	8.06743	AT2G01430	HB17
Chr2	204871	205128	7.48985	7.30378	7.60733	7.35535	AT2G01460
Chr2	261278	262068	9.94453	9.89728	9.8449	9.94618	AT2G01570	RGA1
Chr2	262938	263714	9.56843	9.40141	9.55507	9.81458	AT2G01580
Chr2	264602	265184	9.00141	9.08746	8.97441	9.0396	AT2G01580
Chr2	360720	362371	10.4115	10.3867	10.2929	10.6551	AT2G01820
Chr2	372136	373583	9.85953	9.81658	9.71038	9.68475	AT2G01830	WOL1
Chr2	383083	384435	10.8792	10.9082	11.0451	10.7269	AT2G01850	XTH27
Chr2	436383	436925	9.42941	9.52943	9.31967	8.75989	AT2G01940	SGR5
Chr2	437519	439522	11.0284	10.9977	10.9732	10.9589	AT2G01950	VH1
Chr2	464075	464606	8.52943	8.46913	8.52454	8.42731	AT2G01990
Chr2	477443	478768	9.56986	9.53625	9.50656	9.29577	AT2G02020	PTR4
Chr2	503831	504216	8.20701	8.37613	8.33762	8.19599	AT2G02070	IDD5
Chr2	511843	512191	7.81057	7.94398	8.18859	8.21067	AT2G02070	IDD5
Chr2	559680	560824	9.40567	9.46301	9.62251	9.45173	AT2G02180	TOM3
Chr2	589656	590248	8.74483	8.64024	8.69349	8.66445	AT2G02230	PP2-B1
Chr2	640557	641040	8.28656	8.14657	8.17493	8.44087	AT2G02440
Chr2	641518	641892	7.78136	7.97154	7.97154	7.96723	AT2G02440
Chr2	656581	656991	7.96145	8.02029	8.03892	8.12412	AT2G02480	STI
Chr2	681275	681605	8.65642	8.59619	8.82416	8.52258	AT2G02540	ZHD3
Chr2	706372	707299	8.9993	9.0634	9.04234	9.21067	AT2G02590
Chr2	714318	715059	9.16176	9.35425	9.24377	9.27845	AT2G02620
Chr2	720113	720731	9.45866	9.34041	9.29692	9.40833	AT2G02630
Chr2	730652	731943	10.0007	9.97118	10.0688	9.75489	AT2G02640
Chr2	809508	811342	9.78974	10.0471	9.84941	10.144	AT2G02820	MYB88
Chr2	817900	818591	8.66	8.78382	8.79523	8.81698	AT2G02835
Chr2	891475	891869	7.93517	8.07682	8.22521	7.88111	AT2G03040
Chr2	915365	917493	10.8759	10.7717	10.8485	10.9227	AT2G03090	EXPA15
Chr2	920327	920772	8.14975	8.37613	8.35535	8.17991	AT2G03090	EXPA15
Chr2	1017956	1018840	10.2513	10.2606	10.3778	10.3305	AT2G03340	WRKY3
Chr2	1075308	1075745	8.19229	8.19476	8.08746	7.56796	AT2G03550
Chr2	1082534	1083423	8.24793	8.41257	8.53916	8.7879	AT2G03565
Chr2	1111091	1111391	7.76818	7.9542	7.70217	7.81458	AT2G03667
Chr2	1124096	1125439	10.2536	10.34	10.4717	10.204	AT2G03690
Chr2	1136576	1137783	9.31967	9.46862	9.37531	9.53187	AT2G03730	ACR5
Chr2	1147138	1147693	8.51274	8.33651	8.36632	8.64024	AT2G03750
Chr2	1159479	1160131	9.09935	9.10918	9.10852	9.23601	AT2G03810
Chr2	1255355	1256935	10.0279	10.2266	10.2318	9.58778	AT2G03980
Chr2	1381667	1383078	9.61379	9.61471	9.54641	9.8321	AT2G04115
Chr2	1389425	1392280	11.0154	11.1049	11.082	10.679	AT2G04115
Chr2	1435405	1435821	7.78627	8.13314	8.12799	7.57554	AT2G04190
Chr2	1467160	1467942	8.84078	8.76984	8.89671	9.14784	AT2G04240	XERICO
Chr2	1556810	1557602	8.97943	9.09935	8.92852	8.93884	AT2G04480
Chr2	1571795	1572368	8.64295	8.67066	8.41045	8.37178	AT2G04515
Chr2	1642638	1643103	9.14243	9.17368	9.10263	9.35755	AT2G04690
Chr2	1967926	1968531	8.03755	8.00141	8.23242	8.41891	AT2G05380	GRP3S
Chr2	2060180	2060559	14.7213	14.8591	14.8591	14.8591	AT2G05580
Chr2	2114841	2115074	6.98299	7.07682	7.09011	6.67948	AT2G05645
Chr2	2183312	2185518	10.7967	10.808	10.637	10.8019	AT2G05760
Chr2	2273450	2273967	8.33985	8.15355	8.28656	8.16239	AT2G05920
Chr2	2282448	2282790	14.3732	14.3236	14.5034	14.239	AT2G05940	RIPK
Chr2	2330657	2331849	9.58965	9.62434	9.62251	9.99365	AT2G06005	FIP1
Chr2	2358832	2359186	7.5216	7.66888	7.84078	7.50978	AT2G06050	OPR3
Chr2	2424929	2425456	8.78953	8.71167	8.81938	8.60084	AT2G06200	GRF6
Chr2	2427116	2428250	10.3707	10.3748	10.3689	9.99894	AT2G06200	GRF6
Chr2	2503447	2503724	6.00843	5.90689	6.27146	6.224	AT2G06420
Chr2	2707451	2708709	5.22882	5.67243	5.01123	4.78136	AT2G06845
Chr2	2737635	2738287	8.83842	9.07012	8.88874	8.79928	AT2G06845
Chr2	2762261	2762629	8.33092	8.17493	8.39446	8.22641	AT2G06850	XTH4
Chr2	2855923	2856209	3.93074	3.80735	3.64386	3.56986	AT2G06925	PLA2-ALPHA
Chr2	2858642	2859106	8.14975	8.18859	8.30378	8.35645	AT2G06960
Chr2	2863361	2863958	8.62114	8.52356	8.63934	8.66445	AT2G06960
Chr2	2930234	2932006	10.1644	10.0154	9.94581	10.4107	AT2G07050	CAS1
Chr2	2938114	2938901	18.0156	18.0156	18.0156	18.1481	AT2G07050	CAS1
Chr2	3066086	3066367	5.94251	6.224	6.44294	5.93664	AT2G07363
Chr2	3086235	3089098	11.1175	11.14	11.2321	10.7106	AT2G07440
Chr2	3095846	3096371	8.23002	8.39553	8.61102	7.97728	AT2G07440
Chr2	3098028	3098751	9.04234	9.20701	9.1453	8.52258	AT2G07440
Chr2	3099447	3099828	7.85175	8.13314	8.2503	7.53722	AT2G07440
Chr2	3103977	3105558	10.115	10.2656	10.1421	9.80171	AT2G07440
Chr2	3186714	3187291	16.1035	16.2915	16.4633	15.9269	AT2G07560	HA6
Chr2	3187814	3189920	18.2613	18.1481	18.1481	18.499	AT2G07560	HA6
Chr2	3217073	3217449	12.1097	12.4043	12.3577	11.9561	AT2G07640
Chr2	3506203	3509730	18.1481	18.2613	18.499	17.6852	AT2G07741
Chr2	3548025	3549917	9.65195	9.87383	9.90764	9.19537	AT2G07690	MCM5
Chr2	3551525	3551904	3.80735	3.97728	4.40939	3.56986	AT2G07690	MCM5
Chr2	3605648	3607899	13.0509	12.6456	12.5873	12.9185	AT2G07981
Chr2	3660658	3661704	7.98868	8.13955	8.17493	7.54496	AT2G09388
Chr2	3662311	3664780	10.4294	10.3375	10.5416	9.83368	AT2G09388
Chr2	3672489	3673026	8.57932	8.55651	8.21675	8.69697	AT2G09388
Chr2	3712576	3715000	9.49035	9.51521	9.62251	8.82972	AT2G09840
Chr2	3715543	3715933	6.91886	6.9571	7.15735	6.45533	AT2G09840
Chr2	3716442	3716697	6.59059	6.30378	6.58684	6.30378	AT2G09840
Chr2	3717966	3718941	12.0049	12.3863	12.3863	11.2566	AT2G09840
Chr2	3719545	3719869	6.07146	6.12412	6.0634	6.17742	AT2G09840
Chr2	3789215	3789728	8.04712	8.27146	8.36632	7.71253	AT2G10014
Chr2	3853104	3853878	8.59712	8.76321	8.74903	8.239	AT2G10020
Chr2	3950649	3952032	9.98264	10.138	10.3236	9.57554	AT2G10260
Chr2	3952572	3952785	7.23362	7.34207	7.65105	6.87958	AT2G10260
Chr2	3954522	3956422	6.74147	6.76487	6.98868	6.50383	AT2G10260
Chr2	3963957	3966341	11.3133	11.3961	11.3527	10.9838	AT2G10340
Chr2	3985884	3986336	8.25621	8.52356	8.33762	8.36085	AT2G10340
Chr2	4005796	4007448	9.87306	9.90727	9.83329	9.88226	AT2G10440
Chr2	4129297	4130679	13.9803	14.1586	14.3529	13.4173	AT2G10602
Chr2	4142378	4142875	8.48684	8.52356	8.62845	8.42417	AT2G10608
Chr2	4186341	4186738	3.35755	3.33985	3.83289	3.82018	AT2G10608
Chr2	4187920	4188562	5.09803	5.32643	5.69	5.74819	AT2G10608
Chr2	4220863	4221309	8.28425	8.40621	8.31515	8.05528	AT2G10608
Chr2	4223123	4224680	10.1408	9.97692	9.86689	9.45943	AT2G10608
Chr2	4226253	4226645	7.85953	7.85953	7.76818	7.04166	AT2G10920
Chr2	4237048	4237268	2.64386	2.64386	2.78136	1.9542	AT2G10920
Chr2	4238142	4238609	7.81858	8.13955	8.16742	7.19967	AT2G10920
Chr2	4242034	4242234	6.03892	6.47776	6.21432	5.45943	AT2G10920
Chr2	4313673	4314374	8.47675	8.45687	8.50184	8.87728	AT2G10940
Chr2	4385057	4385261	6.73302	6.67772	7.17243	6.46761	AT2G11015
Chr2	4415944	4418072	10.8593	10.7292	10.7474	10.6587	AT2G11200
Chr2	4477280	4477904	8.5343	8.62114	8.69697	8.76736	AT2G11270
Chr2	4607324	4607708	7.17243	7.17243	7.71081	7.12283	AT2G11520	CRCK3
Chr2	4696409	4698106	7.05257	7.46352	7.61655	6.98868	AT2G11651
Chr2	4698970	4699331	4.42626	4.53916	3.64386	4.2854	AT2G11651
Chr2	4760702	4761268	8.29002	8.54689	8.42836	8.28193	AT2G11810	MGDC
Chr2	4799564	4800013	8.56033	8.51175	8.5812	8.62114	AT2G11890	TTM3
Chr2	4843905	4844301	14.6698	15.0015	14.9503	14.9503	AT2G11910
Chr2	4912533	4912913	6.45943	6.37721	6.74147	6.32418	AT2G12280
Chr2	4935984	4936328	5.58496	6.00562	5.76155	5.53916	AT2G12290
Chr2	4950952	4951606	8.33204	8.52356	8.5708	7.9542	AT2G12290
Chr2	4956058	4957597	9.62799	9.72024	9.95238	9.37232	AT2G12290
Chr2	5052739	5053398	9.25857	9.38073	9.30264	9.40833	AT2G12462
Chr2	5198344	5200617	9.85526	9.89463	9.98868	9.43359	AT2G12646
Chr2	5201206	5201784	6.74147	6.82655	7.17243	6.70736	AT2G12646
Chr2	5203064	5205886	9.57365	9.74693	9.81298	9.12218	AT2G12646
Chr2	5214357	5214980	8.60825	8.61102	8.58543	8.62114	AT2G12646
Chr2	5339385	5339585	7.40939	7.39232	7.60733	6.84235	AT2G12977
Chr2	5411950	5412750	8.47877	8.73217	8.77479	8.14848	AT2G13125
Chr2	5430892	5431332	13.7377	14.0309	14.0309	13.9095	AT2G13150
Chr2	5565190	5565541	5.90689	6.12412	6.97154	6.19967	AT2G13370	CHR5
Chr2	5823503	5823745	7.29692	7.25974	7.22641	6.87958	AT2G13895
Chr2	5852489	5854144	10.3707	10.5369	10.5237	10.1075	AT2G13950
Chr2	5864591	5865775	9.33148	9.5073	9.41098	9.42312	AT2G13980
Chr2	5923864	5924431	8.51076	8.44398	8.61102	9.08215	AT2G14080
Chr2	5931530	5931916	7.85953	7.85953	8.1472	8.10329	AT2G14095
Chr2	6025642	6026378	9.33818	9.38478	9.39607	8.96073	AT2G14210	ANR1
Chr2	6181164	6181752	8.86496	8.88111	8.7879	8.81698	AT2G14520
Chr2	6345268	6346845	10.4424	10.4314	10.2499	10.1456	AT2G14800
Chr2	6420832	6421045	9.90106	10.1887	10.6807	8.83605	AT2G14920	ST4A
Chr2	6425179	6425940	8.33651	8.45687	8.64386	8.0348	AT2G14935	LCR40
Chr2	6447544	6447825	7.45943	7.53138	7.67772	7.07146	AT2G14960	GH3.1
Chr2	6455487	6455812	14.2932	14.6698	14.1586	14.7213	AT2G14960	GH3.1
Chr2	6531805	6532071	7.39446	7.61102	7.59805	6.91289	AT2G15080	RLP19
Chr2	6539791	6540291	8.2131	8.23002	8.46761	8.73894	AT2G15090	KCS8
Chr2	6546938	6548308	10.116	10.0634	9.90764	10.1351	AT2G15090	KCS8
Chr2	6740986	6741522	8.62662	8.59619	8.46148	8.04029	AT2G15440
Chr2	6819966	6820461	7.97154	8.02791	8.17493	7.33985	AT2G15640
Chr2	6821454	6821729	7.21189	7.34207	7.50779	6.88874	AT2G15640
Chr2	6823342	6823642	7.66888	7.94398	7.82496	7.20945	AT2G15660	AGL95
Chr2	6917521	6918054	8.56033	8.52943	8.51865	8.65553	AT2G15880
Chr2	7006094	7006743	8.23482	8.68036	8.41521	7.99577	AT2G16130	PMT2
Chr2	7007983	7008297	9.1671	9.74987	9.96036	8.87344	AT2G16130	PMT2
Chr2	7038996	7039712	9.71382	9.70714	9.71038	9.60223	AT2G16230
Chr2	7044575	7044899	7.94691	8.24317	8.16742	8.23002	AT2G16250
Chr2	7125079	7126533	10.1816	10.2866	10.2456	10.4538	AT2G16430	PAP10
Chr2	7150266	7150875	8.46148	8.39553	8.41045	8.54689	AT2G16490
Chr2	7187682	7188435	9.39071	9.55027	9.41257	9.44398	AT2G16580	SAUR8
Chr2	7238972	7240339	9.99347	10.0231	9.85953	10.1041	AT2G16700	ATADF5
Chr2	7258850	7259054	7.14975	7.15735	7.42626	7.38802	AT2G16720	MYB7
Chr2	7259737	7261168	10.0891	9.95238	9.97388	10.2195	AT2G16720	MYB7
Chr2	7303348	7303837	7.62571	7.77643	8.18177	8.26209	AT2G16850	PIP3B
Chr2	7320747	7321322	8.59712	8.4818	8.51865	8.06205	AT2G16890
Chr2	7405604	7405915	7.48985	7.61102	7.88111	7.48583	AT2G17040	NAC036
Chr2	7493340	7495067	10.2095	10.2052	10.0166	10.3041	AT2G17230	EXL5
Chr2	7548142	7548639	8.29806	8.46913	8.60316	8.40567	AT2G17370	HMGR2
Chr2	7596205	7597826	9.96939	9.93811	9.78279	9.83684	AT2G17480	MLO8
Chr2	7603005	7603998	9.20182	9.07414	8.91064	9.41943	AT2G17500
Chr2	7660281	7660929	8.00983	7.88722	8.49185	8.95347	AT2G17620	CYCB2;1
Chr2	7701050	7701600	8.2396	8.35094	8.61976	8.69349	AT2G17723
Chr2	7718843	7719410	9.14784	9.54738	9.38208	8.76736	AT2G17770	FDP
Chr2	7720868	7721205	8.33092	8.5708	8.5812	8.13314	AT2G17770	FDP
Chr2	7742345	7742975	8.67154	8.47675	8.41891	8.62114	AT2G17800	ROP3
Chr2	7804544	7804986	7.89633	7.87652	7.78627	7.82496	AT2G17940
Chr2	7816172	7816831	8.44605	8.35645	8.5651	8.78382	AT2G17960
Chr2	7831298	7831798	8.67154	8.61102	8.80009	8.92258	AT2G18010	SAUR10
Chr2	7862565	7862999	8.12218	8.30378	8.02791	8.04712	AT2G18090
Chr2	7876206	7876543	7.49985	7.79604	7.79442	7.53138	AT2G18120	SRS4
Chr2	7896415	7898602	10.5608	10.6191	10.4841	10.9493	AT2G18160	GBF5
Chr2	7901140	7901613	8.88035	8.83684	8.80332	8.53722	AT2G18160	GBF5
Chr2	7957863	7958177	8.10852	8.10198	8.02791	7.50978	AT2G18320
Chr2	7960173	7960757	14.5972	14.9503	15.0015	14.3732	AT2G18328	RL4
Chr2	7994760	7995807	9.94105	9.92407	9.81298	9.95238	AT2G18420
Chr2	8037006	8037461	8.49885	8.54689	8.47675	8.42417	AT2G18520
Chr2	8053108	8054399	9.91588	9.94581	9.99894	10.2387	AT2G18550	HB21
Chr2	8105275	8106703	9.91849	9.98406	9.95347	10.2372	AT2G18700	TPS11
Chr2	8178772	8179932	9.57743	9.59572	9.54978	9.75864	AT2G18890
Chr2	8210067	8211869	10.2397	10.2533	10.1943	10.2018	AT2G18950	VTE2
Chr2	8215283	8216727	10.2291	10.2932	10.3041	10.3576	AT2G18960	PMA
Chr2	8232158	8233227	9.2703	9.39821	9.46608	9.61471	AT2G18980
Chr2	8276976	8277635	8.81778	8.93884	8.90689	8.98939	AT2G19110	HMA4
Chr2	8410050	8410295	12.9707	13.0509	13.1421	12.6959	AT2G19410
Chr2	8534246	8535047	9.13443	9.0921	9.07882	9.04712	AT2G19800	MIOX2
Chr2	8541344	8542790	9.47523	9.42836	9.40833	9.86631	AT2G19802
Chr2	8543602	8544843	10.061	10.2411	10.2677	10.3756	AT2G19802
Chr2	8566975	8567798	9.27438	9.21067	9.3326	9.52209	AT2G19850
Chr2	8579517	8580081	8.57932	8.64746	8.42417	8.58214	AT2G19880
Chr2	8657021	8657610	8.50383	8.5651	8.68036	8.60084	AT2G20060
Chr2	8673416	8673862	8.62114	8.37613	8.27263	8.34319	AT2G20100
Chr2	8682188	8682795	9.11504	9.35755	9.10852	8.90388	AT2G20110
Chr2	8710226	8711899	9.70779	9.84843	9.84941	10.0227	AT2G20180	PIL5
Chr2	8851773	8852338	9.02445	8.71167	8.85409	8.79928	AT2G20562
Chr2	8852898	8854135	9.66933	9.69566	9.66356	9.93627	AT2G20570	GPRI1
Chr2	8984517	8985071	8.36741	8.44398	8.55267	8.48382	AT2G20880	ERF53
Chr2	9087792	9088303	8.20945	8.44398	8.28077	7.67772	AT2G21220	SAUR12
Chr2	9099967	9100499	8.69697	8.72622	8.77066	8.81698	AT2G21237
Chr2	9112549	9114319	9.99471	9.93811	9.96217	9.91998	AT2G21280	SULA
Chr2	9233071	9234341	9.55962	9.68475	9.64341	9.8496	AT2G21560
Chr2	9261145	9261552	7.85487	7.99435	8.1472	8.31515	AT2G21650	RSM1
Chr2	9456550	9457418	9.11504	9.22279	9.24971	9.63163	AT2G22241
Chr2	9482313	9482850	7.9542	8.02029	8.22521	8.47168	AT2G22320
Chr2	9502030	9504148	10.4564	10.4947	10.4571	10.5157	AT2G22370	MED18
Chr2	9511277	9512281	10.0578	9.99382	10.2095	10.4051	AT2G22420
Chr2	9520614	9521275	10.0637	10.4089	10.5302	10.1861	AT2G22426
Chr2	9522009	9522399	9.00843	9.11894	9.20701	9.05867	AT2G22426
Chr2	9522993	9523385	8.74315	8.96723	9.08481	8.93884	AT2G22430	HB6
Chr2	9550010	9551018	9.09935	9.16554	9.25503	9.25207	AT2G22480	PFK5
Chr2	9552711	9553090	8.54496	8.48583	8.74399	8.72537	AT2G22490	CYCD2;1
Chr2	9559798	9560351	9.2568	9.37178	9.21856	9.12541	AT2G22490	CYCD2;1
Chr2	9561395	9561876	8.7879	8.74735	8.68036	8.66	AT2G22500	UCP5
Chr2	9565452	9566494	9.54448	9.60733	9.57365	9.54448	AT2G22500	UCP5
Chr2	9568390	9569017	9.63458	9.48432	9.45224	9.3443	AT2G22510
Chr2	9615132	9616761	10.0192	10.0046	9.80171	10.2174	AT2G22630	AGL17
Chr2	9642441	9643104	10.0816	10.2932	10.3117	10.1331	AT2G22680	WAVH1
Chr2	9643644	9644058	8.37829	8.52943	8.65195	8.45738	AT2G22680	WAVH1
Chr2	9675764	9676273	8.15482	7.93517	8.16239	8.28193	AT2G22760
Chr2	9688326	9689639	9.56081	9.52943	9.6711	9.83842	AT2G22780	PMDH1
Chr2	9693231	9693641	8.27263	8.42731	8.32531	8.35645	AT2G22780	PMDH1
Chr2	9710362	9710856	8.94398	9.0546	9.00457	8.99859	AT2G22805
Chr2	9784570	9785087	8.49885	7.93517	8.12799	8.54689	AT2G22990	SNG1
Chr2	9802473	9803396	9.45276	9.45943	9.2618	9.22942	AT2G23030	SNRK2.9
Chr2	9819649	9820054	8.38478	8.46352	8.38154	8.14338	AT2G23067
Chr2	9868716	9869049	7.92778	8.24911	8.0954	8.01402	AT2G23171
Chr2	9872653	9874947	10.6211	10.6477	10.7417	10.7547	AT2G23180	CYP96A1
Chr2	9907779	9909856	10.2697	10.3375	10.3058	10.3877	AT2G23290	MYB70
Chr2	9920423	9920868	8.69957	8.79442	8.62845	8.70131	AT2G23310	ATRER1C1
Chr2	9921995	9922346	8.42731	8.48583	8.59246	8.239	AT2G23320	WRKY15
Chr2	9932609	9933421	10.1832	10.1128	10.213	10.0624	AT2G23340	DEAR3
Chr2	9939541	9939754	7.40939	7.22159	7.64115	7.31288	AT2G23340	DEAR3
Chr2	9945943	9947006	9.38505	9.37178	9.24377	9.40567	AT2G23360
Chr2	9970500	9970743	7.37938	7.34207	7.48784	7.44501	AT2G23420	NAPRT2
Chr2	9981332	9981621	7.94251	8.05393	7.99577	7.53722	AT2G23440
Chr2	9992832	9993233	8.33092	8.34319	8.44812	8.3966	AT2G23450
Chr2	10009676	10010032	7.37938	7.42626	7.5411	7.59805	AT2G23510	SDT
Chr2	10051528	10051902	8.15987	8.14657	7.98868	7.68299	AT2G23620	MES1
Chr2	10069235	10069533	8.17742	8.12541	8.10852	7.76321	AT2G23690
Chr2	10073364	10075172	10.7138	10.6096	10.4622	10.5481	AT2G23690
Chr2	10083621	10084560	9.49235	9.52943	9.44398	9.68934	AT2G23700
Chr2	10093634	10094180	8.53916	8.69697	8.51865	8.49085	AT2G23740	SUVR5
Chr2	10190054	10191877	10.7467	10.6014	10.5253	10.5253	AT2G23950
Chr2	10272327	10272683	8.03755	7.66888	7.97154	7.82177	AT2G24170
Chr2	10297800	10298922	9.28309	9.46862	9.44966	9.68934	AT2G24220	PUP5
Chr2	10307923	10308482	8.82893	8.62845	8.80735	8.66711	AT2G24240
Chr2	10326446	10327710	9.51521	9.18053	9.22912	9.58402	AT2G24270	ALDH11A3
Chr2	10440326	10440882	9.20457	9.21493	9.2703	9.21371	AT2G24570	WRKY17
Chr2	10470205	10470619	13.6824	13.9803	13.9095	14.3529	AT2G24625
Chr2	10561360	10561804	8.54206	8.6591	8.66356	8.46148	AT2G24765	ATARL1
Chr2	10686490	10686929	8.19229	8.10852	8.0954	7.99577	AT2G25110	SDF2
Chr2	10936201	10937153	9.58026	9.36851	9.32474	9.61471	AT2G25685	SCRL17
Chr2	10944877	10945532	9.3603	9.40141	9.58496	9.11699	AT2G25697
Chr2	11048678	11048993	7.97585	7.98868	7.94105	7.48583	AT2G25910
Chr2	11085347	11085954	8.51865	8.49185	8.52454	8.36085	AT2G26010	PDF1.3
Chr2	11115449	11116159	8.81778	8.77972	8.69697	9.0396	AT2G26080	GLDP2
Chr2	11125480	11126185	8.64476	8.69174	8.68036	9.04712	AT2G26130	RSL1
Chr2	11175646	11177007	9.60594	9.58778	9.76404	10.1128	AT2G26260	AT3BETAHSD%2FD2
Chr2	11271096	11272705	10.2744	10.2547	10.2189	10.3767	AT2G26500
Chr2	11353897	11354493	8.94837	8.7364	8.75405	8.69349	AT2G26690	NPF6.2
Chr2	11358963	11359687	9.46811	9.52943	9.50656	9.22581	AT2G26695
Chr2	11374267	11374979	8.97728	9.16176	9.09869	9.26737	AT2G26710	CYP734A1
Chr2	11385862	11386423	9.30805	9.43567	9.40567	9.2009	AT2G26720
Chr2	11392479	11393181	9.08481	8.92778	8.97441	9.12218	AT2G26740	SEH
Chr2	11644036	11644419	8.37178	8.67507	8.64386	8.34319	AT2G27220	BLH5
Chr2	11645316	11645670	8.65195	8.5651	8.62845	8.26209	AT2G27229
Chr2	11647507	11648255	9.76072	9.77355	9.87709	9.72962	AT2G27229
Chr2	11722329	11722673	7.94837	7.96434	8.10852	7.86573	AT2G27402
Chr2	11771373	11771864	8.15987	8.57554	8.50184	8.41363	AT2G27550	ATC
Chr2	11819351	11820013	8.92258	8.92407	8.97441	8.93884	AT2G27720
Chr2	11829130	11830048	9.67904	9.79259	9.71939	10.1277	AT2G27770
Chr2	11839497	11839848	7.90238	7.9542	8.18859	7.97154	AT2G27775
Chr2	11890591	11890951	8.14975	8.07682	8.2009	7.72792	AT2G27920	SCPL51
Chr2	11908407	11908826	8.33651	8.51767	8.47168	8.28193	AT2G27960	CKS1AT
Chr2	11940689	11941415	8.98655	8.97082	8.95274	9.2009	AT2G28050
Chr2	11946565	11948137	10.6658	10.5964	10.5311	10.6924	AT2G28060
Chr2	11953779	11954037	7.25974	7.20945	7.5411	6.98868	AT2G28060
Chr2	11954824	11955290	8.5708	8.43879	8.29232	8.43045	AT2G28070	ABCG3
Chr2	11964855	11965143	7.82655	7.76818	7.7211	7.62571	AT2G28080
Chr2	11967322	11967745	8.47371	8.5708	8.42417	8.09803	AT2G28085	SAUR42
Chr2	12017544	12018916	9.72707	9.64341	9.54786	9.79279	AT2G28190	CZSOD2
Chr2	12042095	12043608	10.0028	9.85526	9.71467	10.031	AT2G28250	NCRK
Chr2	12076450	12077403	9.68212	9.56772	9.47269	9.69675	AT2G28305	LOG1
Chr2	12107211	12108570	10.314	10.5369	10.4336	10.4025	AT2G28340	GATA13
Chr2	12109534	12109847	8.41891	8.50482	8.72537	8.41363	AT2G28350	ARF10
Chr2	12111222	12111656	9.00422	9.26737	9.12218	9.13891	AT2G28350	ARF10
Chr2	12112602	12114324	10.878	10.9207	10.8763	10.9838	AT2G28350	ARF10
Chr2	12117053	12118059	9.26209	9.22942	9.37178	9.33818	AT2G28355	LCR5
Chr2	12123182	12124146	9.69479	9.76197	9.93111	9.70304	AT2G28355	LCR5
Chr2	12137559	12138046	8.44605	8.43879	8.51865	8.51767	AT2G28380	DRB2
Chr2	12145327	12146018	9.04234	8.91886	9.27438	9.39821	AT2G28390
Chr2	12151844	12152924	10.2312	10.2082	10.424	10.3443	AT2G28405	LCR32
Chr2	12190679	12191031	7.89178	7.61102	7.84862	8.07414	AT2G28500	LBD11
Chr2	12197199	12197771	8.84941	8.80413	8.47168	8.55746	AT2G28507
Chr2	12202699	12202962	8.00141	8.32193	8.08746	7.85953	AT2G28510
Chr2	12204634	12206145	10.548	10.7249	10.5978	10.2342	AT2G28520	VHA-A1
Chr2	12232651	12233260	9.58918	9.55603	9.42101	9.31967	AT2G28550	TOE1
Chr2	12233993	12234626	9.29864	9.21067	9.13699	9.23601	AT2G28560	RAD51B
Chr2	12257411	12257785	8.55171	8.59619	8.55938	7.74987	AT2G28605
Chr2	12259318	12259660	8.29692	8.13955	8.78382	8.52943	AT2G28610	WOX3
Chr2	12273337	12273945	8.90764	9.08746	8.94654	9.0607	AT2G28625
Chr2	12274411	12275283	9.31967	9.34707	9.3526	9.60409	AT2G28630	KCS12
Chr2	12280735	12281075	7.80735	8.14657	8.27263	8.00141	AT2G28630	KCS12
Chr2	12298472	12298959	8.77684	8.97585	8.91513	8.54689	AT2G28671
Chr2	12353442	12354648	10.2073	10.1523	10.0924	10.0081	AT2G28790
Chr2	12365165	12365782	8.56033	8.68036	8.61102	8.36741	AT2G28810
Chr2	12374106	12375144	9.76404	9.7275	9.61379	9.60409	AT2G28840	XBAT31
Chr2	12409211	12409662	8.69174	8.64746	8.68912	8.75071	AT2G28890	PLL4
Chr2	12419503	12419768	8.54689	8.56033	8.55938	8.26679	AT2G28920
Chr2	12430089	12431249	10.1997	10.2547	10.3378	10.0646	AT2G28940
Chr2	12435447	12437053	10.5651	10.6	10.5579	10.5302	AT2G28950	EXPA6
Chr2	12471505	12472171	8.56701	8.45018	8.55938	8.86805	AT2G29020
Chr2	12494086	12496415	10.1926	10.0694	10.0399	10.6466	AT2G29080	ftsh3
Chr2	12517345	12518686	9.72451	9.52454	9.53089	9.30492	AT2G29120	GLR2.7
Chr2	12772476	12772989	9.01402	8.67507	8.7364	8.17617	AT2G29960	CYP5
Chr2	12774472	12774916	8.47371	8.71167	8.5343	8.59712	AT2G29970	SMXL7
Chr2	12787885	12788292	8.60548	8.66445	8.72537	8.57554	AT2G29980	FAD3
Chr2	12816091	12817018	9.53284	9.47269	9.47624	9.57554	AT2G30020
Chr2	12829684	12830451	9.22581	9.17742	9.18488	8.93258	AT2G30060
Chr2	12831086	12831379	10.585	11.0509	11.212	10.2403	AT2G30070	KUP1
Chr2	12895103	12895596	8.61102	8.42731	8.19476	7.57554	AT2G30230
Chr2	12944968	12945315	8.69174	8.58496	8.81137	8.25621	AT2G30370	EPFL6
Chr2	12946284	12947638	9.93793	9.86322	9.93884	9.92258	AT2G30380
Chr2	12997269	12998257	9.62205	9.61241	9.73344	9.64971	AT2G30490	REF3
Chr2	13052353	13052678	7.78953	7.97154	7.80896	7.80735	AT2G30630
Chr2	13137123	13138796	10.4359	10.5892	10.535	10.6344	AT2G30860	GSTF9
Chr2	13190432	13192338	10.42	10.5555	10.5596	10.8019	AT2G30990
Chr2	13227117	13227508	8.23002	8.38802	8.42417	8.44087	AT2G31070	TCP10
Chr2	13228388	13228910	8.33651	8.31061	8.23242	8.38154	AT2G31070	TCP10
Chr2	13229835	13231983	11.265	10.9823	11.1656	11.4979	AT2G31081	CLE4
Chr2	13233689	13234180	8.75822	8.77972	8.80009	8.76321	AT2G31081	CLE4
Chr2	13275171	13275578	9.59502	9.58778	9.2009	8.79928	AT2G31160	OBO1
Chr2	13276542	13277082	9.8005	9.70714	9.73809	9.10722	AT2G31160	OBO1
Chr2	13278719	13279360	9.97154	9.87805	9.62434	9.04985	AT2G31160	OBO1
Chr2	13280409	13281041	9.79523	10.0081	9.76591	8.82575	AT2G31160	OBO1
Chr2	13309474	13309681	7.22641	7.56605	7.95492	7.11374	AT2G31230	ERF15
Chr2	13310812	13311366	8.36413	8.7065	8.62388	8.52943	AT2G31230	ERF15
Chr2	13630219	13631293	9.74231	9.85526	9.65105	9.79279	AT2G32020
Chr2	13702584	13703607	9.48029	9.47015	9.23182	9.77355	AT2G32270	ZIP3
Chr2	13768069	13769285	9.50134	9.51521	9.62708	9.83368	AT2G32430
Chr2	13908834	13909314	8.44087	8.25503	8.40088	8.69349	AT2G32790
Chr2	13911526	13912034	8.54206	8.55651	8.45224	8.38478	AT2G32800	LecRK-S.2
Chr2	13912844	13913647	8.88264	9.15355	9.00457	9.4818	AT2G32800	LecRK-S.2
Chr2	13986550	13987008	8.4818	8.52356	8.28656	8.3208	AT2G32960	PFA-DSP2
Chr2	14118720	14119164	8.87344	8.67507	8.50779	8.41045	AT2G33310	IAA13
Chr2	14191507	14192528	10.1036	10.0154	10.1038	9.88912	AT2G33500	BBX12
Chr2	14201527	14202006	8.12218	7.86728	8.26092	7.98868	AT2G33530	scpl46
Chr2	14330141	14332455	11.435	11.4785	11.3623	11.1357	AT2G33860	ETT
Chr2	14336509	14337393	10.0898	9.92203	9.95928	9.66578	AT2G33870	ArRABA1h
Chr2	14339384	14340593	10.6004	10.5341	10.3001	9.78668	AT2G33870	ArRABA1h
Chr2	14347489	14347946	8.04576	8.16742	8.25503	8.27263	AT2G33880	WOX9A
Chr2	14415928	14416971	9.11504	9.19414	9.08215	9.0286	AT2G34140
Chr2	14487847	14489844	10.5177	10.4489	10.3281	10.4759	AT2G34340
Chr2	14538650	14539091	8.64746	8.6865	8.68912	8.45327	AT2G34490	CYP710A2
Chr2	14584648	14587027	11.4409	11.4579	11.4432	11.3418	AT2G34640	TAC12
Chr2	14587738	14588348	9.63753	9.83052	9.76197	9.79279	AT2G34640	TAC12
Chr2	14591718	14594364	11.6909	11.5709	11.5688	11.6138	AT2G34650	PID
Chr2	14599791	14601926	10.5765	10.4832	10.3041	10.4704	AT2G34660	MRP2
Chr2	14686665	14688083	9.6808	9.63027	9.90764	9.82177	AT2G34810
Chr2	14692133	14692989	9.85019	9.77643	9.40354	8.90011	AT2G34825	RALFL20
Chr2	14735124	14736135	9.95238	9.95783	10.128	10.1895	AT2G34925	CLE42
Chr2	14840280	14840769	8.57932	8.60502	8.54206	8.42417	AT2G35215
Chr2	14888023	14888384	8.31061	8.10852	8.39446	8.19599	AT2G35360
Chr2	14931497	14931850	7.633	7.50978	7.76818	7.66178	AT2G35550	BPC7
Chr2	14953338	14953910	8.55459	8.39553	8.2396	8.43775	AT2G35612
Chr2	14957638	14958113	8.66711	8.62114	8.42417	8.47675	AT2G35615
Chr2	15003466	15003871	8.52552	8.24317	8.47168	8.11504	AT2G35700	ERF38
Chr2	15005911	15006673	9.47953	9.16176	9.36523	9.31458	AT2G35700	ERF38
Chr2	15007948	15008784	9.40514	9.42128	9.2618	9.2402	AT2G35700	ERF38
Chr2	15009487	15009950	8.13955	8.29002	8.82416	8.73217	AT2G35700	ERF38
Chr2	15028055	15029500	10.0028	10.0231	9.84706	9.93185	AT2G35750
Chr2	15080863	15082349	9.80171	9.73978	9.68256	9.93756	AT2G35930	PUB23
Chr2	15093099	15094285	10.1605	10.1036	9.92388	10.0028	AT2G35940	EDA29
Chr2	15099141	15100504	11.3071	11.1869	11.3312	11.1869	AT2G35950	EDA12
Chr2	15127865	15130117	10.5864	10.6806	10.7865	11.1138	AT2G36030
Chr2	15131877	15133016	9.97996	10.0112	10.0272	9.96849	AT2G36050	OFP15
Chr2	15157185	15157799	8.84941	9.03686	9.12541	9.23601	AT2G36090
Chr2	15188707	15189134	8.75113	8.66445	8.49185	8.32418	AT2G36210	SAUR45
Chr2	15190980	15191255	7.98299	8.13955	8.00141	7.40514	AT2G36220
Chr2	15217966	15218299	7.63662	7.75822	8.00141	8.00141	AT2G36305	RCE1
Chr2	15219159	15219633	8.16239	8.38802	8.43775	8.44501	AT2G36305	RCE1
Chr2	15254605	15256003	10.0165	9.88684	9.84038	9.96651	AT2G36380	PDR6
Chr2	15275040	15275362	9.26737	9.37395	9.51767	8.87728	AT2G36400	GRF3
Chr2	15276019	15277612	11.1384	11.1567	11.1246	11.1121	AT2G36410
Chr2	15333575	15335391	10.2636	10.2718	10.0137	10.0939	AT2G36570	PXC1
Chr2	15345815	15347240	9.82853	10.025	9.89728	9.94618	AT2G36590	ProT3
Chr2	15374994	15375367	7.36413	7.43775	7.87344	7.36413	AT2G36680
Chr2	15388301	15388579	7.61655	7.57743	7.49985	7.31288	AT2G36700
Chr2	15446648	15448637	11.0749	10.9514	10.8245	11.0875	AT2G36830	TIP1;1
Chr2	15492784	15494590	10.7124	10.6936	10.614	10.628	AT2G36900	MEMB11
Chr2	15498478	15499541	9.96867	10.025	10.0196	9.76901	AT2G36910	PGP1
Chr2	15513366	15513673	8.1046	7.83447	8.08082	8.02514	AT2G36940
Chr2	15536070	15537088	10.0775	10.0519	9.9405	9.52797	AT2G36985	ROT4
Chr2	15564479	15566710	10.6674	10.6653	10.3993	10.462	AT2G37050
Chr2	15573570	15574469	9.11114	9.15735	9.05596	8.90388	AT2G37060	NF-YB8
Chr2	15615640	15616784	10.556	10.4868	10.5796	10.6191	AT2G37170	PIP2B
Chr2	15691068	15691318	7.74147	7.70044	7.9629	7.91064	AT2G37390	NAKR2
Chr2	15771386	15772298	9.69479	9.7275	9.64656	9.69305	AT2G37590	DOF2.4
Chr2	15783307	15784871	11.2123	11.3056	11.2417	11.0726	AT2G37630	MYB91
Chr2	15785533	15786168	10.0908	10.1773	10.2499	9.79076	AT2G37630	MYB91
Chr2	15829632	15830258	8.51865	8.59619	8.50184	8.66445	AT2G37750
Chr2	15885651	15886218	8.96217	8.99789	9.06743	9.21675	AT2G37950
Chr2	15927361	15927565	7.74147	7.64566	7.98299	7.63662	AT2G38070
Chr2	15931031	15931902	10.0028	9.81978	9.88493	9.85175	AT2G38070
Chr2	15937920	15938429	8.69174	8.4818	8.41891	8.08348	AT2G38080	LMCO4
Chr2	15940158	15940527	8.75989	8.73217	8.65553	8.21067	AT2G38090
Chr2	15952085	15952734	8.41257	8.60084	8.41521	8.70131	AT2G38100
Chr2	15960303	15962988	10.9147	10.9098	10.8512	11.0362	AT2G38110	GPAT6
Chr2	15967172	15967451	7.91588	8.03755	8.0348	7.69174	AT2G38120	WAV5
Chr2	15969478	15969898	8.90162	8.91886	8.98513	8.52943	AT2G38120	WAV5
Chr2	15977308	15977916	9.06002	9.45943	9.4543	9.3526	AT2G38130	ATMAK3
Chr2	16016669	16018246	10.452	10.4375	10.3357	10.2838	AT2G38250
Chr2	16028481	16029789	10.3985	10.3902	10.3756	10.3731	AT2G38270	CXIP2
Chr2	16051160	16052777	10.7674	10.6081	10.4508	10.2317	AT2G38310	RCAR10
Chr2	16058674	16059714	9.80292	9.72323	9.69131	9.60223	AT2G38320	TBL34
Chr2	16278246	16279541	9.70995	9.81338	9.79157	9.91289	AT2G38995
Chr2	16289050	16290187	9.45121	9.38478	9.44966	9.65553	AT2G39000
Chr2	16327158	16329257	10.401	10.4375	10.2375	10.3109	AT2G39130
Chr2	16338758	16339932	10.36	10.6506	10.7747	10.1482	AT2G39170
Chr2	16341564	16342940	10.2161	10.4453	10.2164	10.0583	AT2G39180	CCR2
Chr2	16378201	16379551	9.75947	9.7275	9.57601	9.61701	AT2G39220	PLP6
Chr2	16441310	16441926	8.73217	8.4818	8.59712	8.50482	AT2G39360
Chr2	16538513	16539520	9.34707	9.31004	9.3326	9.52013	AT2G39690
Chr2	16546842	16547171	8.75989	8.79928	8.8933	8.61563	AT2G39700	EXPA4
Chr2	16547775	16548207	9.10656	9.04985	9.1693	9.14211	AT2G39700	EXPA4
Chr2	16551779	16552023	8.33204	8.5708	8.81618	8.12412	AT2G39705	RTFL8
Chr2	16553401	16553855	9.2246	9.23601	9.47826	9.33427	AT2G39705	RTFL8
Chr2	16566026	16566304	8.15355	8.35094	8.38802	8.13314	AT2G39720	RHC2A
Chr2	16606766	16607065	8.12928	8.18115	8.37721	8.20579	AT2G39800	P5CS1
Chr2	16607821	16608457	8.57175	8.74315	8.83526	9.24793	AT2G39805
Chr2	16639612	16640307	9.5708	9.56081	9.63526	9.42495	AT2G39865
Chr2	16645293	16645881	9.61517	9.55267	9.47421	9.51471	AT2G39870
Chr2	16653193	16653567	8.19229	8.34319	8.24436	7.89633	AT2G39890	PROT1
Chr2	16692344	16692699	8.37613	8.27845	8.39446	7.91064	AT2G39980
Chr2	16696729	16697480	8.66445	8.67066	8.77479	8.62845	AT2G39990	eIF3F
Chr2	16705829	16706438	8.92852	8.96217	9.24377	8.98939	AT2G40004
Chr2	16759566	16760040	9.31175	9.28887	9.17742	9.08215	AT2G40120
Chr2	16760640	16761292	9.68912	9.668	9.63753	9.61999	AT2G40120
Chr2	16763908	16765884	11.0802	10.9432	10.7898	11.0751	AT2G40130	SMXL8
Chr2	16770225	16770962	9.95092	10.1062	10.0733	10.1491	AT2G40140	ZFAR1
Chr2	16800574	16801045	8.82893	8.75154	8.84314	8.51767	AT2G40220	SUN6
Chr2	16815819	16816019	6.34873	6.93664	7.17243	6.93664	AT2G40260
Chr2	16819372	16819602	7.03342	7.39232	7.52943	7.14466	AT2G40260
Chr2	16843209	16843901	8.8857	9.20151	8.90689	9.14784	AT2G40330	RCAR9
Chr2	16885319	16886119	8.95638	9.11244	9.02929	8.95638	AT2G40435
Chr2	16893827	16894853	9.74861	9.43254	9.06743	9.00703	AT2G40450
Chr2	16953532	16954078	7.98299	8.10852	8.28656	8.7364	AT2G40620
Chr2	16999870	17000414	8.55171	8.58496	8.55938	8.93884	AT2G40750	WRKY54
Chr2	17060543	17063006	10.9418	10.8124	10.7759	10.7773	AT2G40890	CYP98A3
Chr2	17091201	17092656	9.83999	9.73026	9.96217	9.66356	AT2G40955
Chr2	17145801	17146643	9.69087	9.83447	9.82217	9.57743	AT2G41130
Chr2	17147666	17149307	10.7967	10.6915	10.7339	10.657	AT2G41140	CRK1
Chr2	17189042	17189717	9.04644	9.04985	9.20854	9.10198	AT2G41225
Chr2	17220355	17220770	9.28077	9.20701	9.40833	8.82575	AT2G41310	RR3
Chr2	17242148	17243204	10.1948	10.1643	10.1456	9.96651	AT2G41370	BOP2
Chr2	17248909	17250876	11.1782	11.2417	11.076	10.7125	AT2G41380
Chr2	17255308	17255694	8.47168	8.63753	8.47675	8.3208	AT2G41390
Chr2	17260247	17261681	10.3183	10.1849	10.1206	10.3929	AT2G41400
Chr2	17322785	17323768	9.2396	9.29577	9.22912	9.5068	AT2G41530	SFGH
Chr2	17419806	17420497	8.97298	8.94837	9.00457	9.07615	AT2G41750
Chr2	17443322	17444081	9.5859	9.66267	9.60779	9.27263	AT2G41810
Chr2	17477235	17477871	9.55962	9.66578	9.61379	9.31685	AT2G41890
Chr2	17482337	17483890	11.3961	11.3892	11.2971	11.0696	AT2G41890
Chr2	17485343	17485610	8.36741	8.48583	8.61976	8.2009	AT2G41900	TZF7
Chr2	17504479	17505009	8.6506	8.52356	8.48583	8.58684	AT2G41940	ZFP8
Chr2	17540990	17542507	10.6434	10.6142	10.5777	10.7805	AT2G42030
Chr2	17584719	17585695	10.2603	10.1523	10.1402	10.075	AT2G42200	SPL9
Chr2	17660156	17661116	9.92147	9.902	9.80776	9.59805	AT2G42410	ZFP11
Chr2	17667554	17668293	9.89482	9.81658	9.99205	9.68256	AT2G42440	LBD17
Chr2	17722548	17723192	9.44087	9.41521	9.50656	9.36249	AT2G42570	TBL39
Chr2	17727036	17728849	10.8192	10.7592	10.6711	10.9073	AT2G42580	VIT
Chr2	17741396	17742215	9.94031	10.1062	10.0081	9.92147	AT2G42600	PPC2
Chr2	17742739	17743414	9.53041	9.75822	9.67552	8.94251	AT2G42600	PPC2
Chr2	17751595	17752817	10.6156	10.5716	10.5159	10.4873	AT2G42620	PPS
Chr2	17811117	17812055	10.0007	10.0519	9.84235	9.29059	AT2G42800	RLP29
Chr2	17825455	17826207	8.82018	8.90313	9.12864	9.02306	AT2G42840	PDF1
Chr2	17835724	17836687	10.0816	9.78545	9.72259	10.0154	AT2G42870	PAR1
Chr2	17837257	17840362	11.5783	11.5027	11.5341	11.7661	AT2G42870	PAR1
Chr2	17884895	17885201	8.07815	7.96434	8.19476	8.10329	AT2G43010	SRL2
Chr2	17889358	17889610	7.12153	7.68299	8.03892	7.64386	AT2G43020	PAO2
Chr2	17905421	17906404	9.44087	9.45276	9.38748	9.52013	AT2G43060	IBH1
Chr2	17907086	17907444	7.79442	7.99435	7.76818	8.14338	AT2G43060	IBH1
Chr2	17936761	17937332	8.7657	8.65195	8.52943	8.67154	AT2G43140
Chr2	17982637	17983055	8.1472	8.24317	8.08746	7.91064	AT2G43255
Chr2	17993311	17994223	9.56081	9.71253	9.77849	10.0234	AT2G43290	MSS3
Chr2	18004071	18005329	10.3707	10.3782	10.4707	10.4949	AT2G43340
Chr2	18091699	18091957	7.63844	7.80735	8.08082	7.70736	AT2G43610
Chr2	18142527	18144409	11.4026	11.2844	11.1175	11.4677	AT2G43795
Chr2	18155736	18157800	10.4919	10.5164	10.4077	10.5589	AT2G43840	UGT74F1
Chr2	18171808	18172822	9.63594	9.47015	9.29978	9.51767	AT2G43880
Chr2	18174768	18175522	8.87805	8.88111	8.82893	9.05325	AT2G43890
Chr2	18186937	18188378	10.3035	10.2399	10.2037	10.6253	AT2G43910	HOL1
Chr2	18233478	18233801	8.10852	8.07682	8.00843	7.83289	AT2G44070
Chr2	18234359	18234894	8.73217	8.75154	8.83842	8.91513	AT2G44070
Chr2	18352585	18352997	7.89633	7.86728	7.94105	8.15987	AT2G44470	BGLU29
Chr2	18363209	18363904	9.60802	9.77355	9.62434	9.66756	AT2G44490	PEN2
Chr2	18367637	18369264	10.4503	10.4717	10.3368	10.6115	AT2G44490	PEN2
Chr2	18372568	18372958	8.6506	8.6865	8.7065	8.72537	AT2G44500
Chr2	18399364	18400031	9.25444	9.19998	9.13443	8.82972	AT2G44581
Chr2	18460898	18461234	8.09672	8.22279	7.95492	7.77479	AT2G44790	UCC2
Chr2	18471769	18472207	7.65821	7.90539	7.95492	8.30264	AT2G44800
Chr2	18480347	18480760	8.65821	8.58496	8.62845	8.56129	AT2G44810	DAD1
Chr2	18486504	18487508	9.76529	9.79442	9.6808	9.63163	AT2G44820
Chr2	18488046	18488296	8.04712	8.06743	8.37721	7.96145	AT2G44830
Chr2	18492728	18493729	9.61517	9.85292	10.0399	10.1351	AT2G44840	ERF13
Chr2	18521422	18521822	9.2009	9.15038	9.3603	8.99859	AT2G44910	HB4
Chr2	18534043	18534779	9.61976	9.42128	9.48079	9.82853	AT2G44930
Chr2	18535464	18536114	9.26503	9.10656	9.12864	9.22762	AT2G44940
Chr2	18580217	18580914	9.46811	9.5651	9.58778	9.78892	AT2G45050	GATA2
Chr2	18590396	18590820	8.97082	9.06743	9.16396	8.68738	AT2G45080	cycp3;1
Chr2	18615470	18616068	9.08481	9.07414	9.04234	9.08215	AT2G45150	CDS4
Chr2	18632084	18632417	8.35094	8.65195	9.11894	8.47675	AT2G45190	YAB1
Chr2	18635488	18635933	9.40727	9.70498	9.88912	8.72537	AT2G45200	GOS12
Chr2	18636755	18637515	9.80735	9.82416	10.0957	9.90727	AT2G45200	GOS12
Chr2	18649874	18651242	9.88417	9.81658	9.82853	9.70131	AT2G45220	PME17
Chr2	18662664	18664492	10.9798	10.8878	10.9699	10.9453	AT2G45250
Chr2	18689664	18691722	10.9355	10.8555	10.7349	10.9787	AT2G45340
Chr2	18705578	18707867	10.9598	10.9745	10.6493	10.368	AT2G45400	BEN1
Chr2	18725315	18726006	9.4818	9.35755	9.36249	9.07146	AT2G45430	AHL22
Chr2	18735614	18736410	8.96434	8.8986	8.99859	8.98939	AT2G45450	ZPR1
Chr2	18806590	18807805	10.9921	11.0281	10.8901	10.5805	AT2G45650	RSB1
Chr2	18812635	18814919	11.5191	11.4124	11.4124	11.6207	AT2G45660	SOC1
Chr2	18891540	18892869	9.74987	9.73026	9.72259	9.96398	AT2G45910
Chr2	18933403	18935029	10.2318	10.1674	10.0324	10.4173	AT2G46030	UBC6
Chr2	18972983	18973399	8.89026	9.12993	9.01959	8.64386	AT2G46190
Chr2	19012752	19013990	9.88836	9.9647	10.0878	10.2261	AT2G46310	CRF5
Chr2	19020014	19021801	10.2909	10.3563	10.4128	10.5278	AT2G46330	ATAGP16
Chr2	19031467	19032069	9.36249	9.29577	9.32755	9.30663	AT2G46370	JAR1
Chr2	19048556	19049046	9.42364	9.34041	9.34263	9.18982	AT2G46410	CPC
Chr2	19051593	19053662	11.2912	11.1832	11.1599	11.4495	AT2G46420
Chr2	19093281	19095983	11.285	11.2052	11.2709	11.5931	AT2G46510	JAM1
Chr2	19100564	19101971	9.53625	9.82615	9.75238	10.3157	AT2G46530	ARF11
Chr2	19143252	19143687	8.68036	8.60502	8.64746	8.69349	AT2G46630
Chr2	19161972	19162442	8.29806	8.75989	8.02237	7.40514	AT2G46670
Chr2	19168686	19169106	8.6339	8.44398	8.66711	8.81698	AT2G46680	HB-7
Chr2	19170016	19171779	11.0674	11.0341	10.8682	11.0735	AT2G46680	HB-7
Chr2	19172866	19173192	8.7789	8.86805	8.81137	8.16742	AT2G46680	HB-7
Chr2	19174710	19174953	8.50184	8.45018	8.50779	8.19599	AT2G46690	SAUR32
Chr2	19175684	19176016	9.06609	9.09606	9.2618	8.82416	AT2G46690	SAUR32
Chr2	19177391	19178375	10.056	10.1561	9.84038	9.8449	AT2G46690	SAUR32
Chr2	19200208	19201337	10.3764	10.2161	10.3281	10.489	AT2G46720	KCS13
Chr2	19214992	19216732	10.2435	10.3055	10.0626	10.2444	AT2G46760	GulLO6
Chr2	19227157	19229273	11.0509	11.1138	11.2525	11.3031	AT2G46780
Chr2	19235224	19235654	9.13891	9.04508	9.01611	9.33818	AT2G46800	ZAT1
Chr2	19255271	19256208	9.44087	9.56367	9.72962	10.0549	AT2G46860	PPa3
Chr2	19262586	19263138	7.85487	8.633	8.92852	8.48382	AT2G46870	NGA1
Chr2	19298531	19299446	9.65419	9.70498	9.8449	9.73619	AT2G46970	PIL1
Chr2	19354727	19355554	9.45866	9.47978	9.25207	9.39607	AT2G47150
Chr2	19362652	19363049	8.43045	8.41257	8.45738	8.65553	AT2G47160	BOR1
Chr2	19364763	19365080	8.16742	8.03755	8.17493	8.06743	AT2G47170	BEX1
Chr2	19407910	19408731	9.64566	9.64341	9.54061	9.61999	AT2G47260	WRKY23
Chr2	19414756	19415174	8.35535	8.52356	8.37178	8.19599	AT2G47280
Chr2	19422328	19423708	9.64746	9.62205	9.50978	9.73259	AT2G47310
Chr2	19464899	19465722	9.96398	9.91588	9.9405	10.0324	AT2G47430	CKI1
Chr2	19466958	19468417	10.6891	10.7565	10.8351	10.869	AT2G47440
Chr2	19490954	19491597	9.46097	9.32643	9.42941	9.06878	AT2G47500
Chr2	19518967	19519976	8.95638	9.04508	9.05325	9.04712	AT2G47570
Chr3	146	790	8.44966	8.62845	8.61563	8.23482	AT3G01015
Chr3	49403	50218	9.53284	9.40833	9.53819	9.89709	AT3G01140	NOK
Chr3	130823	132385	9.90989	9.84431	9.77849	9.96957	AT3G01345
Chr3	292747	293452	9.69305	9.59572	9.69131	9.55411	AT3G01820
Chr3	334128	334369	7.65284	7.94398	8.0348	7.68299	AT3G02000	ROXY1
Chr3	401451	401843	8.40621	8.47675	8.68912	8.71768	AT3G02170	TRM1
Chr3	423370	424315	8.96795	9.28598	9.3526	9.69914	AT3G02250
Chr3	427840	430457	11.1426	11.0151	11.0946	11.4185	AT3G02250
Chr3	558319	558815	9.11894	8.97585	9.05867	9.03411	AT3G02620
Chr3	695501	696668	9.76736	9.70001	9.70044	9.76901	AT3G03070
Chr3	720083	720996	9.34541	9.36194	9.24971	9.02479	AT3G03130
Chr3	986428	986987	8.71682	8.633	8.57554	8.96506	AT3G03850	SAUR26
Chr3	1058060	1058436	8.0607	7.93517	8.23242	8.14338	AT3G04060	NAC046
Chr3	1060832	1061308	8.35755	8.33651	8.24436	8.45327	AT3G04070	NAC047
Chr3	1100766	1101896	9.81738	9.82615	9.83408	9.91924	AT3G04184
Chr3	1132072	1132680	8.74735	8.84471	8.85409	9.09011	AT3G04280	RR22
Chr3	1137679	1138191	9.04985	9.08746	9.23661	9.24644	AT3G04290	LTL1
Chr3	1246163	1246895	9.52797	9.70282	9.71038	9.44398	AT3G04600
Chr3	1352574	1353263	8.84078	9.00492	9.09869	9.52454	AT3G04910	ZIK4
Chr3	1481952	1484131	11.3522	11.49	11.4368	11.3571	AT3G05210	UVR7
Chr3	1516292	1517168	9.3526	9.51299	9.36523	9.23601	AT3G05327
Chr3	1535082	1535729	9.39607	9.39285	9.54448	9.3443	AT3G05350
Chr3	1645172	1645498	8.62114	8.6865	8.75405	8.29232	AT3G05640
Chr3	1681359	1682036	9.978	9.80171	9.96398	9.54786	AT3G05690	UNE8
Chr3	1728456	1728973	8.63753	9.0634	9.11894	9.2503	AT3G05800	AIF1
Chr3	1729564	1730019	8.81458	8.70131	8.71939	8.87344	AT3G05800	AIF1
Chr3	1730573	1730810	7.63662	7.70995	8.22521	7.64386	AT3G05810
Chr3	1817348	1818478	9.37992	9.33316	9.2402	9.45276	AT3G06020	FAF4
Chr3	1850127	1852257	10.9163	10.8253	10.7052	11.0148	AT3G06130
Chr3	1856051	1856611	8.60363	8.65195	8.91513	9.36249	AT3G06130
Chr3	1929709	1930391	8.84706	8.87267	8.77479	8.60363	AT3G06360	ATAGP27
Chr3	1950948	1951479	9.18488	9.39044	9.43671	9.31685	AT3G06410
Chr3	1959950	1960208	8.58965	8.6591	8.81137	8.19599	AT3G06430	PPR2
Chr3	1972013	1973026	9.37829	9.42469	9.34707	9.3526	AT3G06435
Chr3	1997273	1997653	7.82496	7.80735	7.81538	7.59059	AT3G06483	PDK
Chr3	2006842	2007109	7.46557	7.45121	7.81538	7.96723	AT3G06490	MYB108
Chr3	2008372	2008913	8.67154	8.74315	8.92333	8.86496	AT3G06500	A%2FN-InvC
Chr3	2033740	2035091	10.3556	10.3977	10.326	10.3368	AT3G06540	REP
Chr3	2104639	2105583	8.80413	8.78382	8.66356	8.85175	AT3G06660
Chr3	2128344	2129553	10.5226	10.5644	10.4357	10.6887	AT3G06750
Chr3	2344308	2344744	9.09935	9.03686	9.16396	8.87728	AT3G07340
Chr3	2345962	2346281	8.80332	9.05867	9.17336	8.94837	AT3G07350
Chr3	2351254	2351478	8.81137	8.83684	8.85409	8.55746	AT3G07360	PUB9
Chr3	2352813	2353191	9.29663	9.43254	9.59292	9.29692	AT3G07360	PUB9
Chr3	2363128	2365606	10.8634	10.8788	10.8997	10.986	AT3G07390	AIR12
Chr3	2573288	2573888	8.49885	8.49185	8.3443	8.44915	AT3G08040	MAN1
Chr3	2579243	2579989	9.62799	9.62799	9.6865	9.53041	AT3G08500	MYB83
Chr3	2614608	2615590	9.562	9.69566	9.93351	10.0123	AT3G08610
Chr3	2646864	2647784	9.32755	9.37178	9.50656	9.41943	AT3G08710	TRX%20H9
Chr3	2756280	2757369	9.91588	9.97406	10.0166	10.2219	AT3G09032
Chr3	2773804	2776013	10.8254	10.8924	10.8108	10.8617	AT3G09070	OPS
Chr3	2917807	2918573	9.16176	9.19722	9.13218	9.19537	AT3G09500
Chr3	3048914	3049650	9.40567	9.45276	9.36851	9.43619	AT3G09922	IPS1
Chr3	3080629	3081598	9.45584	9.42836	9.28829	9.2503	AT3G10000	EDA31
Chr3	3120753	3123498	11.3872	11.2543	11.2255	11.085	AT3G10113
Chr3	3128492	3128881	8.31515	8.37613	8.16239	8.07414	AT3G10120
Chr3	3262383	3264301	10.7052	10.8425	10.657	10.9031	AT3G10480	NAC050
Chr3	3317832	3318294	8.58214	8.51175	8.52454	8.54206	AT3G10610
Chr3	3371257	3372409	9.84549	9.89936	9.83408	10.1456	AT3G10760
Chr3	3404101	3404878	8.96073	8.87267	9.00141	9.08481	AT3G10880
Chr3	3429795	3430016	6.97441	7.18488	7.22641	7.19476	AT3G10960	AZG1
Chr3	3582589	3584128	10.632	10.6266	10.5874	10.7845	AT3G11410	PP2CA
Chr3	3587582	3588096	9.39071	9.30264	9.42101	9.23781	AT3G11410	PP2CA
Chr3	3588585	3589847	10.2671	10.3798	10.4535	10.4229	AT3G11420
Chr3	3620796	3621118	8.11764	8.0607	8.25503	8.21067	AT3G11490
Chr3	3648585	3649204	8.9359	8.7211	8.61563	8.7879	AT3G11570	TBL8
Chr3	3655791	3656133	7.11374	7.43775	7.43567	7.69697	AT3G11590
Chr3	3657887	3659162	10.5023	10.2932	10.1559	10.3421	AT3G11590
Chr3	3691890	3692692	9.80735	9.55267	9.65866	10.0658	AT3G11690
Chr3	3759939	3761574	10.0324	9.9647	9.93627	10.0192	AT3G11900	ANT1
Chr3	3873267	3873729	8.82018	8.75989	8.6339	8.79928	AT3G12140	EML1
Chr3	3953993	3954502	9.16365	9.07012	8.95855	8.95347	AT3G12460
Chr3	4035532	4035796	8.17742	7.96434	8.10852	8.0348	AT3G12700	NANA
Chr3	4043036	4043262	7.77396	7.79604	7.97154	7.62571	AT3G12710
Chr3	4076564	4076941	8.40621	8.21675	8.3208	8.26092	AT3G12820	MYB10
Chr3	4081564	4081888	8.07815	8.29002	8.26679	7.83289	AT3G12835
Chr3	4083712	4085586	10.7902	10.8599	10.9331	10.9344	AT3G12835
Chr3	4106622	4106929	8.04029	8.24911	8.00141	7.97728	AT3G12900
Chr3	4110739	4111295	8.99435	8.99294	8.83526	8.9737	AT3G12915
Chr3	4119542	4120575	10.4934	10.4512	10.5021	10.5786	AT3G12920	BRG3
Chr3	4137621	4138403	9.72195	9.75822	9.75947	9.61999	AT3G12960	SMP1
Chr3	4201341	4203211	10.2131	10.2742	10.2516	10.3731	AT3G13080	MRP3
Chr3	4217262	4217839	8.88035	8.84471	8.8933	8.86805	AT3G13110	SERAT2;2
Chr3	4343582	4344356	8.83526	8.72622	9.00141	9.34041	AT3G13370
Chr3	4360758	4362069	10.1383	9.95238	9.74062	9.69566	AT3G13404
Chr3	4393975	4395926	10.0095	10.2216	10.2342	10.3376	AT3G13480
Chr3	4401235	4401806	9.38208	9.42836	9.31232	9.18053	AT3G13500
Chr3	4410920	4412009	9.67463	9.68978	9.53357	9.75864	AT3G13520	ATAGP12
Chr3	4447300	4448054	9.39821	9.40514	9.29347	9.17524	AT3G13610	F6%27H1
Chr3	4495765	4498383	11.2893	11.1626	11.1447	11.3054	AT3G13720	PRA8
Chr3	4532052	4533222	9.99347	9.89235	10.0748	10.0427	AT3G13784	CWINV5
Chr3	4547535	4548053	8.97513	9.17742	9.36851	9.37992	AT3G13820
Chr3	4575927	4576595	8.70304	8.77972	8.89936	9.21977	AT3G13882
Chr3	4582352	4583584	9.03342	9.4476	9.56415	9.75864	AT3G13898
Chr3	4605712	4608369	12.3156	12.1774	12.1431	12.4376	AT3G13960	GRF5
Chr3	4616239	4616871	8.99789	9.01053	9.03686	8.78382	AT3G13970	ATG12B
Chr3	4623791	4624370	8.79685	8.75489	8.74903	8.52258	AT3G13980
Chr3	4655032	4656559	10.5553	10.6133	10.6004	10.7486	AT3G14060
Chr3	4723376	4724365	9.36741	9.32024	9.2402	9.37667	AT3G14205
Chr3	4750924	4751819	9.44786	9.57317	9.35755	9.5343	AT3G14260
Chr3	4788992	4789541	9.13378	9.0634	9.06743	9.01402	AT3G14350	SRF7
Chr3	4790148	4790787	9.395	9.43567	9.58496	9.28829	AT3G14360
Chr3	4795484	4795838	8.15987	7.91439	8.20701	8.07414	AT3G14362	RTFL10
Chr3	4845186	4846253	9.32249	9.25857	9.31967	9.28077	AT3G14450	CID9
Chr3	4847079	4847861	9.5859	9.41204	9.48985	9.44708	AT3G14450	CID9
Chr3	4890540	4891586	9.82297	9.90989	9.78525	9.7657	AT3G14570	GSL04
Chr3	4932516	4933369	8.80413	8.72622	8.69697	9.0396	AT3G14680	CYP72A14
Chr3	4975933	4976380	8.8933	8.7211	8.96434	8.68738	AT3G14810	MSL5
Chr3	5035373	5035969	8.0607	8.17493	8.33762	8.60825	AT3G14960
Chr3	5122522	5126017	11.9561	11.9116	11.8807	12.3577	AT3G15210	RAP2.5
Chr3	5150560	5151380	8.97513	8.95274	8.91886	8.66711	AT3G15300
Chr3	5153838	5154157	7.81538	7.86728	8.02237	7.45943	AT3G15300
Chr3	5222027	5222347	7.64926	7.75822	8.17493	8.18982	AT3G15470
Chr3	5225582	5226446	9.69914	9.62205	9.48382	9.40567	AT3G15480
Chr3	5236426	5236865	7.73132	7.99435	8.41045	8.42731	AT3G15500	NAC3
Chr3	5241520	5242740	9.99824	9.89102	9.97692	10.0818	AT3G15510	NARS1
Chr3	5285245	5285615	7.74483	7.99435	8.15482	7.19967	AT3G15605
Chr3	5420224	5420771	8.51767	8.45687	8.55938	8.06743	AT3G15980
Chr3	5486899	5487772	10.2581	10.2143	10.1016	9.77561	AT3G16180	NRT1.12
Chr3	5552581	5552948	7.93221	7.57743	7.80896	7.68299	AT3G16360	AHP4
Chr3	5612167	5612691	9.19168	9.19044	9.15608	9.13314	AT3G16500	PAP1
Chr3	5615584	5616478	10.7921	10.8164	10.8046	10.4525	AT3G16500	PAP1
Chr3	5643933	5646432	10.7921	10.7236	10.7369	11.0674	AT3G16570	RALF23
Chr3	5679151	5679594	8.40461	8.4818	8.34983	8.47168	AT3G16670
Chr3	5694785	5695460	9.07213	8.90313	8.95274	9.18239	AT3G16720	TL2
Chr3	5745999	5746306	7.68299	7.69174	7.89785	8.31515	AT3G16850
Chr3	5753336	5754316	9.74777	9.70714	9.65105	9.86631	AT3G16851
Chr3	5812564	5814718	10.813	10.7773	10.8586	10.9493	AT3G17040	HCF107
Chr3	5832276	5833275	10.0286	10.1306	10.3012	10.1696	AT3G17100	AIF3
Chr3	5837076	5837534	8.97943	9.16176	9.07146	8.96795	AT3G17120
Chr3	5838955	5839242	8.66	8.45687	8.7292	8.49586	AT3G17120
Chr3	5861036	5861374	8.13699	8.09408	8.2503	8.22641	AT3G17180	scpl33
Chr3	5862484	5862895	8.47168	8.59619	8.5812	8.57554	AT3G17180	scpl33
Chr3	5995462	5995955	8.25621	8.23002	8.31061	8.47675	AT3G17510	SnRK3.16
Chr3	6012407	6012930	8.44605	8.6591	8.49685	8.48382	AT3G17580
Chr3	6015842	6017223	9.58167	9.63027	9.78525	10.2744	AT3G17580
Chr3	6065875	6066343	8.26092	8.61563	8.67154	8.18982	AT3G17730	NAC057
Chr3	6164158	6164582	8.18859	8.49185	8.82416	8.56129	AT3G18020
Chr3	6179159	6180016	9.98868	9.88912	10.0196	10.2009	AT3G18050
Chr3	6246186	6246930	9.33985	9.34374	9.63322	9.61701	AT3G18220	LPP4
Chr3	6271257	6272919	9.72877	9.77643	9.81478	10.1805	AT3G18290	EMB2454
Chr3	6343746	6344605	8.89482	8.87728	9.03686	9.44708	AT3G18485	ILR2
Chr3	6346163	6346383	7.81858	8.0607	8.00843	7.83289	AT3G18485	ILR2
Chr3	6380235	6381468	10.0192	9.91382	10.1877	10.0637	AT3G18550	TCP18
Chr3	6390912	6391272	8.57932	8.52356	8.37178	7.97728	AT3G18560
Chr3	6392387	6392858	8.38154	8.29002	8.42417	8.00843	AT3G18560
Chr3	6492992	6493865	9.19599	9.25148	9.28077	9.56867	AT3G18830	PMT5
Chr3	6619988	6620486	8.64476	8.69174	8.51274	8.16239	AT3G19150	KRP6
Chr3	6651394	6652003	8.51767	8.57554	8.42836	8.10329	AT3G19200
Chr3	6685851	6686393	8.29692	8.51175	8.39446	8.47675	AT3G19290	AREB2
Chr3	6719891	6720397	8.84078	9.15355	9.15608	9.17368	AT3G19390
Chr3	6720910	6721308	8.62114	8.86496	8.55267	8.31061	AT3G19390
Chr3	6785127	6786351	9.82177	9.88912	9.59012	9.53187	AT3G19550
Chr3	6883889	6884901	9.4818	9.60733	9.63072	10.0206	AT3G19820	EVE1
Chr3	6901992	6903972	10.8088	10.5786	10.4375	10.6731	AT3G19860	bHLH121
Chr3	6945271	6945502	7.36413	7.39232	7.47573	7.26209	AT3G19950
Chr3	7094290	7094987	9.27438	9.37395	9.48834	9.47142	AT3G20340
Chr3	7208307	7209988	10.5715	10.6266	10.5327	10.416	AT3G20630	UBP14
Chr3	7215244	7215768	8.43775	8.30378	8.39446	8.01402	AT3G20640
Chr3	7278412	7278975	8.97298	9.01402	9.07882	9.07948	AT3G20820
Chr3	7282189	7283235	10.2119	10.2126	10.2837	10.3305	AT3G20820
Chr3	7321267	7323010	10.7676	10.6936	10.7036	10.7706	AT3G20898
Chr3	7350078	7350519	8.32755	8.27845	8.27263	8.59246	AT3G20970	NFU4
Chr3	7353385	7353959	8.85953	8.85409	8.71939	8.71167	AT3G20980
Chr3	7365794	7366213	8.2503	8.40621	8.0954	8.09408	AT3G21000
Chr3	7367509	7368254	9.50532	9.39044	9.28829	9.23601	AT3G21000
Chr3	7385022	7385524	8.92852	8.83052	8.81618	8.84941	AT3G21070	NADK1
Chr3	7387058	7388078	9.83289	9.8572	9.68256	9.28077	AT3G21080
Chr3	7396700	7397943	10.7616	10.7848	10.8023	10.5172	AT3G21100
Chr3	7473087	7473420	8.17742	8.15355	8.13571	7.85175	AT3G21270	DOF2
Chr3	7503103	7504199	10.2095	10.2234	10.3548	10.4416	AT3G21320
Chr3	7538497	7539529	9.63753	9.75489	9.44708	9.29059	AT3G21410
Chr3	7543637	7544433	8.95638	9.00492	8.95274	8.95165	AT3G21420	LBO1
Chr3	7598459	7599021	9.02029	9.01402	8.97082	8.94837	AT3G21570
Chr3	7711473	7712408	9.83644	9.70282	9.7065	9.70131	AT3G21890	BBX31
Chr3	7712721	7713647	9.28309	9.04985	8.88874	8.90011	AT3G21900
Chr3	7787918	7788446	9.12864	9.34041	9.13218	9.1718	AT3G22104
Chr3	7796994	7798581	10.1777	9.99894	10.0771	10.5435	AT3G22120	CWLP
Chr3	7810013	7810556	8.70304	8.65195	8.70131	8.51767	AT3G22142
Chr3	7861882	7862083	5.54689	5.90689	5.85487	6.25267	AT3G22240
Chr3	7982761	7983495	9.30948	9.28887	9.04985	9.21067	AT3G22540
Chr3	7986160	7986530	8.53625	8.72622	8.51865	7.7211	AT3G22540
Chr3	8061473	8062955	9.96939	9.92407	9.96217	10.0908	AT3G22800
Chr3	8065840	8066709	9.63753	9.47269	9.54448	9.58167	AT3G22800
Chr3	8071553	8072905	9.94031	10.0908	10.0166	10.1087	AT3G22820	EPFL5
Chr3	8083370	8084615	10.2219	10.0751	10.0255	10.1421	AT3G22840	ELIP1
Chr3	8102915	8103460	8.9737	9.0546	9.04644	8.70131	AT3G22880	DMC1
Chr3	8104003	8104832	9.04234	9.00141	9.33706	9.41469	AT3G22880	DMC1
Chr3	8106010	8106437	8.17742	7.93517	8.00141	8.239	AT3G22880	DMC1
Chr3	8110355	8110609	8.00983	8.23002	8.29692	8.08746	AT3G22890	APS1
Chr3	8127967	8128558	8.28077	8.00983	8.28656	8.43775	AT3G22930	CML11
Chr3	8143062	8143632	9.03686	8.97585	8.98868	8.90011	AT3G22961
Chr3	8144149	8145514	10.0755	10.1542	10.1128	10.4354	AT3G22961
Chr3	8156597	8157984	10.3929	10.5023	10.5497	10.8105	AT3G22968	CPuORF59
Chr3	8167014	8167775	9.16365	9.03686	8.97082	9.49436	AT3G22990	LFR
Chr3	8170663	8171479	9.65553	9.66578	9.48583	9.67375	AT3G23000	SnRK3.10
Chr3	8181676	8183192	10.2722	10.4219	10.5805	10.1981	AT3G23030	IAA2
Chr3	8189642	8190435	9.18611	9.22581	9.07146	8.7065	AT3G23040
Chr3	8213355	8214167	9.57554	9.76446	9.72024	9.8449	AT3G23090	WDL3
Chr3	8235968	8236937	9.76197	9.73598	9.60779	9.76736	AT3G23130	SUP
Chr3	8238246	8239045	9.09408	9.16176	9.33706	8.92407	AT3G23130	SUP
Chr3	8239680	8239882	7.03342	7.15735	7.37721	7.00562	AT3G23130	SUP
Chr3	8246727	8247139	7.89633	7.92481	8.02237	8.10329	AT3G23140	URO
Chr3	8286651	8287752	9.57908	9.69305	9.58778	9.50134	AT3G23220	ESE1
Chr3	8305796	8306332	8.35535	8.41257	8.52943	8.52943	AT3G23250	MYB15
Chr3	8329591	8330341	9.65195	9.33316	9.2703	8.87114	AT3G23300
Chr3	8368402	8368750	7.87652	7.92481	8.06743	7.61287	AT3G23380	RIC5
Chr3	8435398	8435693	7.84078	7.80735	7.86573	7.71253	AT3G23530
Chr3	8462570	8463696	9.61241	9.58261	9.46964	9.57317	AT3G23580	RNR2A
Chr3	8464743	8465979	9.80574	9.80534	9.85545	9.84235	AT3G23590	RFR1
Chr3	8490763	8491527	9.21371	9.1472	9.03686	9.11504	AT3G23630	IPT7
Chr3	8591717	8592680	9.62205	9.52943	9.37531	9.66133	AT3G23810	SAHH2
Chr3	8595226	8595707	8.95783	8.91886	8.98513	8.99859	AT3G23810	SAHH2
Chr3	8598066	8598374	8.04029	8.13314	8.27263	7.70736	AT3G23820	GAE6
Chr3	8602063	8602379	7.96434	8.23002	8.40621	8.13314	AT3G23820	GAE6
Chr3	8687553	8689247	10.5936	10.6653	10.5854	10.9073	AT3G24060
Chr3	8753122	8753511	8.00282	8.20945	8.15482	8.14848	AT3G24200
Chr3	8766428	8766738	8.0182	8.11764	8.13571	7.87652	AT3G24225	ESR19
Chr3	8770143	8771035	9.00422	9.02721	8.97082	9.0396	AT3G24225	ESR19
Chr3	8866416	8867401	9.25207	9.32305	9.24971	9.22581	AT3G24420
Chr3	8884871	8886147	9.94672	9.95565	9.71467	9.67375	AT3G24450
Chr3	8897664	8898606	10.116	9.99647	9.79523	9.84038	AT3G24465
Chr3	8899938	8901004	10.2825	10.2178	10.0524	10.1041	AT3G24480
Chr3	8905845	8906644	9.37178	9.38073	9.39607	9.40328	AT3G24480
Chr3	8908389	8908899	8.85331	8.94251	8.90313	8.61102	AT3G24490
Chr3	8925969	8927598	9.8535	9.86612	9.89728	10.0624	AT3G24506
Chr3	8949492	8949827	7.97585	7.94398	7.9629	7.79928	AT3G24530
Chr3	8957775	8958759	9.27438	9.4818	9.53357	9.52454	AT3G24550	PERK1
Chr3	8979103	8980132	9.5651	9.62434	9.50333	9.81318	AT3G24610
Chr3	8993211	8994144	8.8857	8.96723	9.08746	9.38532	AT3G24640
Chr3	9043635	9044277	9.09408	9.0921	9.22912	9.03067	AT3G24770	CLE41
Chr3	9045036	9045554	8.75572	9.0921	8.94837	8.79116	AT3G24770	CLE41
Chr3	9047897	9048312	8.41257	8.57554	8.29692	8.17991	AT3G24780
Chr3	9058279	9059050	9.90011	9.95074	9.8914	9.46557	AT3G24810	KRP5
Chr3	9285808	9287191	10.0293	9.87805	9.86689	9.57743	AT3G25570
Chr3	9300682	9301386	9.00141	9.05867	8.96434	9.17368	AT3G25590
Chr3	9303922	9304714	9.39285	9.31232	9.28829	9.39901	AT3G25597
Chr3	9328829	9329141	7.7364	7.53138	7.60733	7.93517	AT3G25640
Chr3	9342141	9344023	10.7294	10.643	10.5616	10.445	AT3G25660
Chr3	9360284	9361091	9.47218	9.4818	9.3603	9.52209	AT3G25700
Chr3	9365106	9365393	7.48985	7.7211	7.94837	7.26209	AT3G25710	TMO5
Chr3	9366004	9366421	7.98868	8.48583	8.36632	7.66178	AT3G25710	TMO5
Chr3	9371659	9372756	10.0745	10.2126	10.0196	10.056	AT3G25716
Chr3	9382660	9383386	9.01681	9.10329	8.71167	9.14784	AT3G25720
Chr3	9411459	9411836	8.15987	7.9542	8.08746	7.75822	AT3G25790
Chr3	9472110	9473309	10.2128	10.2848	10.1855	10.1765	AT3G25882	NIMIN-2
Chr3	9478390	9478831	8.51076	8.30378	8.42417	8.37178	AT3G25900	HMT-1
Chr3	9571930	9572654	8.77149	8.90764	8.72537	9.03411	AT3G26160	CYP71B17
Chr3	9576889	9578183	8.9542	9.2402	9.04234	9.69914	AT3G26170	CYP71B19
Chr3	9649623	9650514	9.08215	9.04166	8.92333	9.30264	AT3G26330	CYP71B37
Chr3	9714012	9714829	8.96795	9.13795	9.11504	9.76072	AT3G26511
Chr3	9717863	9719047	10.0492	10.0556	10.207	10.3239	AT3G26511
Chr3	9719569	9720260	8.9542	8.98371	9.08746	9.38532	AT3G26520	TIP2
Chr3	9720741	9722709	10.7667	10.5644	10.7516	11.1243	AT3G26520	TIP2
Chr3	9736544	9739372	10.8652	10.8476	10.8664	11.2389	AT3G26539
Chr3	9806777	9808031	10.4223	10.4219	10.4696	10.475	AT3G26690	NUDX13
Chr3	9832051	9832759	8.85953	8.70131	8.88035	9.57932	AT3G26742
Chr3	9837630	9837904	7.85175	7.94398	8.0348	8.06743	AT3G26744	SCRM
Chr3	10022405	10022980	9.01959	9.09606	9.22912	9.33818	AT3G27170	CLC-B
Chr3	10049744	10051550	10.5097	10.6064	10.5068	10.7551	AT3G27220
Chr3	10060290	10060620	8.06205	8.20945	8.17493	8.10329	AT3G27250
Chr3	10063293	10064064	9.74777	9.68212	9.69697	9.72409	AT3G27250
Chr3	10064559	10065867	9.95801	9.91961	9.82416	10.1696	AT3G27260	GTE8
Chr3	10143522	10144090	8.54496	8.49835	8.47675	8.33651	AT3G27410
Chr3	10172142	10173099	9.47066	9.41204	9.46964	9.4732	AT3G27473
Chr3	10182066	10182330	6.86109	6.89785	7.03617	6.79442	AT3G27490
Chr3	10241742	10242951	9.95092	9.85953	9.6865	9.31967	AT3G27660	OLEO4
Chr3	10303858	10304399	8.71939	8.42731	8.41521	8.64024	AT3G27800
Chr3	10313011	10313605	9.36523	9.2929	9.24971	9.33818	AT3G27820	MDAR4
Chr3	10407408	10407638	7.17243	7.34207	7.21189	6.90087	AT3G28007	SWEET4
Chr3	10431332	10432247	8.56224	8.51175	8.55267	8.47675	AT3G28040
Chr3	10433776	10434124	8.00282	8.03755	8.18859	7.96145	AT3G28040
Chr3	10439695	10440146	8.26562	8.34319	8.24436	8.62845	AT3G28050	UMAMIT41
Chr3	10669269	10669847	8.31628	8.43359	8.55267	8.33092	AT3G28455	CLE25
Chr3	10683012	10683836	9.24674	9.25444	9.22912	9.29577	AT3G28500
Chr3	10753612	10754215	8.36413	8.37613	8.37721	8.48382	AT3G28690
Chr3	10860876	10862135	9.69914	9.59105	9.44087	9.44915	AT3G28857	PRE5
Chr3	10866842	10867369	8.9993	9.0634	8.81137	8.21675	AT3G28860	PGP19
Chr3	10868083	10868565	8.71167	8.79928	8.43775	7.92184	AT3G28860	PGP19
Chr3	10879484	10880121	8.75989	8.633	8.73217	8.7879	AT3G28860	PGP19
Chr3	10908512	10909218	9.65553	9.89235	9.96506	9.90989	AT3G28910	MYB30
Chr3	10949437	10950192	9.08215	8.96723	9.01611	9.26737	AT3G28920	ZHD9
Chr3	10951628	10952817	10.1986	9.97692	9.72537	9.98406	AT3G28925
Chr3	11034535	11036012	9.92147	9.94215	9.81738	9.86631	AT3G29035	ORS1
Chr3	11124562	11125182	9.15608	9.13378	9.28598	8.9359	AT3G29160	SNRK1.2
Chr3	11138926	11139540	9.38505	9.28135	9.34263	9.30092	AT3G29170
Chr3	11325068	11325923	9.36851	9.6711	9.63072	8.99506	AT3G29450
Chr3	11385476	11387058	9.64115	9.75947	9.91924	10.0573	AT3G29575	AFP3
Chr3	11514079	11515883	9.94215	10.0556	10.0563	9.43827	AT3G29670	PMAT2
Chr3	11517615	11519088	9.89936	10.1186	10.2516	9.60409	AT3G29670	PMAT2
Chr3	11593182	11593469	14.3529	14.2042	14.3951	14.2932	AT3G29760
Chr3	11725114	11725528	8.65195	8.60084	8.47675	8.13699	AT3G29810	COBL2
Chr3	11756819	11758032	9.91102	9.98406	9.75238	9.52013	AT3G29970
Chr3	11792458	11793293	9.13443	9.45276	9.60964	9.5708	AT3G30160
Chr3	11798549	11799178	9.15102	9.61471	9.77643	9.34707	AT3G30180	CYP85A2
Chr3	11801714	11802794	9.60964	9.82416	9.77643	9.99046	AT3G30180	CYP85A2
Chr3	11806695	11807408	8.86728	8.95274	9.12541	9.37992	AT3G30180	CYP85A2
Chr3	11861579	11861877	8.09672	8.13314	8.33092	7.85175	AT3G30220
Chr3	11969062	11969324	7.23362	7.34207	7.55267	7.29692	AT3G30370
Chr3	11971139	11972202	9.20457	9.16993	9.01959	9.5343	AT3G30380
Chr3	12023241	12023489	7.06609	7.45121	7.51767	6.85798	AT3G30391
Chr3	12052734	12053063	7.73132	7.74651	7.81538	7.28077	AT3G30430
Chr3	12208059	12208930	7.28771	7.40514	7.49985	7.09803	AT3G30580
Chr3	12248673	12248918	5.65821	5.87344	6.21432	5.80735	AT3G30705
Chr3	12250597	12250954	6.59059	7.12928	6.91289	6.75322	AT3G30705
Chr3	12276413	12276779	7.3443	7.46352	7.76818	7.30378	AT3G30705
Chr3	12360444	12361000	8.48684	8.54689	8.54206	8.40088	AT3G30730
Chr3	12373391	12373737	7.75489	8.04712	7.94837	7.49185	AT3G30730
Chr3	12422855	12423072	10.9365	11.4479	11.7324	9.93074	AT3G30768
Chr3	12453576	12454224	8.82575	8.8895	8.87344	8.71425	AT3G30775	PRODH
Chr3	12456764	12457317	8.07414	8.08746	8.27263	8.53722	AT3G30778
Chr3	12535362	12536117	8.23482	8.62845	8.5343	8.01959	AT3G30820
Chr3	12550134	12550357	7.12153	7.19722	7.49985	6.67948	AT3G30820
Chr3	12551019	12551225	6.633	6.61471	6.78463	6.34873	AT3G30820
Chr3	12553326	12553742	7.97871	8.04712	8.08746	7.37504	AT3G30820
Chr3	12555073	12555488	8.05528	8.26209	8.23242	7.49185	AT3G30820
Chr3	12570974	12574211	10.702	10.8053	10.796	10.3058	AT3G30840
Chr3	12577422	12579908	10.4435	10.6336	10.6445	10.0004	AT3G30840
Chr3	12583200	12583701	8.33651	8.49835	8.51274	7.59059	AT3G30840
Chr3	12672054	12672318	5.42626	5.70044	5.33092	5.87344	AT3G31068
Chr3	12672902	12673107	4.72792	4.53916	4.65821	5.17991	AT3G31068
Chr3	12981093	12981356	7.35535	7.83447	7.61655	7.16742	AT3G31950
Chr3	13087550	13087784	7.50383	7.77643	7.82496	7.00562	AT3G32090
Chr3	13088534	13088820	7.56796	7.49985	7.92333	6.94837	AT3G32100
Chr3	13186529	13186787	0	0.321928	1.58496	0	AT3G32200
Chr3	13188110	13188853	5.82972	6.00562	6.21432	5.87344	AT3G32200
Chr3	13192927	13193759	3.61471	3.61471	3.49185	3.67243	AT3G32200
Chr3	13199123	13199477	7.14466	7.53138	7.68475	6.84235	AT3G32260
Chr3	13205368	13205781	8.45224	8.64024	8.70131	8.38154	AT3G32260
Chr3	13207252	13207830	9.20457	9.3177	9.42101	8.67507	AT3G32260
Chr3	13208260	13208549	8.35535	8.7364	8.7151	8.00141	AT3G32260
Chr3	13209542	13209742	7.85953	8.08746	8.26679	7.34651	AT3G32260
Chr3	13210228	13212535	11.2503	11.2871	11.3498	10.8146	AT3G32260
Chr3	13434012	13434315	13.8254	14.1092	14.1092	13.8254	AT3G32896
Chr3	13536487	13541469	19.2616	19.2616	19.2616	19.2616	AT3G32980
Chr3	13586913	13587757	11.8539	11.7587	11.8539	11.2279	AT3G32980
Chr3	13588816	13592591	16.4633	16.1035	16.2032	16.2915	AT3G32980
Chr3	13632938	13633322	6.16491	6.26679	6.30378	6.13443	AT3G32980
Chr3	13640840	13642280	7.44294	7.36413	7.68475	7.00562	AT3G32980
Chr3	13655178	13656940	8.17742	8.27146	8.32531	7.69697	AT3G32980
Chr3	13669457	13669913	6.61839	6.78136	6.87958	6.65821	AT3G32980
Chr3	13670780	13671067	4.67243	4.12928	4.53138	3.82018	AT3G32980
Chr3	13824094	13824425	7.35535	7.7364	7.78627	7.08746	AT3G33187
Chr3	13826406	13826626	7.13955	7.30378	7.60733	6.64024	AT3G33187
Chr3	14074971	14075197	2.45943	2.04439	2.93074	3.18982	AT3G33528
Chr3	14201506	14205155	17.5089	17.2529	17.1591	17.5089	AT3G41762
Chr3	14318238	14318547	7.64386	7.81538	7.98299	7.53722	AT3G42170	DAYSLEEPER
Chr3	14702332	14702546	5.59991	5.53528	5.85487	5.33092	AT3G42570
Chr3	14737981	14738533	8.28656	8.36741	8.2009	8.46148	AT3G42660
Chr3	14761844	14762198	7.47978	7.85175	7.98299	7.43671	AT3G42670	CLSY1
Chr3	14811048	14811785	8.69697	8.90313	8.80009	8.92258	AT3G42728
Chr3	14998453	15000938	10.694	10.7823	10.8525	10.2824	AT3G42940
Chr3	15226392	15226795	8.18488	8.11764	8.05393	8.29232	AT3G43270
Chr3	15268270	15269657	10.5722	10.5948	10.6551	10.3357	AT3G43340
Chr3	15288858	15291144	10.9028	11.0604	10.9233	10.6542	AT3G43340
Chr3	15299651	15299891	7.31288	7.36413	7.39017	6.74147	AT3G43340
Chr3	15300752	15302035	10.2291	10.3171	10.4323	9.91998	AT3G43340
Chr3	15304496	15305506	10.0821	10.2606	10.3802	9.66756	AT3G43340
Chr3	15306290	15307261	8.62388	8.82575	8.74399	8.32867	AT3G43340
Chr3	15312636	15312871	7.36632	7.66	7.45327	6.94837	AT3G43400
Chr3	15355950	15358464	10.2729	10.3767	10.346	10.4851	AT3G43431
Chr3	15557564	15557788	11.6072	11.935	12.0662	10.5278	AT3G43660
Chr3	15617227	15618378	9.00492	9.21977	9.27438	9.44087	AT3G43720	LTPG2
Chr3	15716705	15717618	9.25915	9.26151	9.46964	8.69349	AT3G43860	GH9A4
Chr3	15719127	15719403	5.45533	5.67243	5.47573	5.38802	AT3G43870
Chr3	15773589	15774014	8.15482	8.25503	8.23242	8.38478	AT3G43960
Chr3	15807720	15808170	8.26092	8.11764	8.1472	7.96145	AT3G44020
Chr3	15914656	15915730	9.6808	9.75489	9.62434	9.63753	AT3G44210
Chr3	15924066	15925209	9.63979	9.76736	9.6865	9.83842	AT3G44220
Chr3	15972408	15972965	8.36413	8.39553	8.42417	8.59246	AT3G44280
Chr3	15991102	15991873	9.06205	9.13378	9.45687	9.7065	AT3G44320	NIT3
Chr3	16084618	16085014	10.6266	11.224	11.49	9.69109	AT3G44460	DPBF2
Chr3	16145244	16146241	9.66445	9.54448	9.52601	9.33567	AT3G44560	FAR8
Chr3	16208901	16209101	6.76155	6.96867	7.14466	6.76487	AT3G44660	hda10
Chr3	16270167	16270767	8.94398	9.16993	9.04644	8.94435	AT3G44720	ADT4
Chr3	16355165	16355391	6.85175	6.91886	7.35535	6.34873	AT3G44810
Chr3	16356935	16357196	15.1233	15.0882	15.1233	15.0015	AT3G44810
Chr3	16412571	16412910	7.6865	7.61102	7.65105	7.17243	AT3G44940
Chr3	16437076	16437313	6.94544	7.19722	7.14466	6.79442	AT3G44980
Chr3	16446100	16446487	7.83605	7.93517	7.94837	8.05528	AT3G44990	XTR8
Chr3	16481234	16482220	9.07748	8.99294	9.10558	9.15861	AT3G45060	NRT2.6
Chr3	16502723	16503469	9.50333	9.45687	9.30264	9.32643	AT3G45100	SETH2
Chr3	16532746	16533179	8.36413	7.9542	8.17493	8.13699	AT3G45160
Chr3	16559361	16559775	8.58214	8.49835	8.5343	8.41045	AT3G45210
Chr3	16675579	16675799	6.77149	6.80413	7.22641	6.80413	AT3G45450
Chr3	16755214	16755719	9.17555	9.18239	9.20701	9.08746	AT3G45640	MPK3
Chr3	16814370	16815503	9.94325	10.0855	10.1542	10.326	AT3G45780	RPT1
Chr3	16839221	16839559	7.85175	7.77643	7.80171	7.77479	AT3G45820
Chr3	16861432	16862838	9.26151	9.2738	9.34707	9.50532	AT3G45850
Chr3	16976263	16976699	7.89178	8.08746	7.94837	8.17991	AT3G46206
Chr3	17107113	17107503	7.70736	7.87652	8.15482	7.42626	AT3G46480
Chr3	17108628	17109150	8.5812	8.71167	8.67154	8.05257	AT3G46480
Chr3	17149416	17150109	8.74735	8.62845	8.90689	9.11048	AT3G46580	MBD5
Chr3	17151229	17152981	10.4489	10.6565	10.5327	10.7622	AT3G46590	TRP2
Chr3	17383896	17385327	10.062	10.0751	9.83052	9.66933	AT3G47210
Chr3	17442814	17445423	10.3454	10.2866	10.2164	10.5253	AT3G47341
Chr3	17478403	17480629	11.0411	10.9674	10.8774	10.922	AT3G47430	PEX11B
Chr3	17501417	17501639	7.10591	7.24793	7.52943	7.49985	AT3G47490
Chr3	17502902	17503272	7.31288	7.42626	7.5411	7.84706	AT3G47500	CDF3
Chr3	17507416	17507937	8.64746	8.74315	8.80009	8.63481	AT3G47500	CDF3
Chr3	17546810	17547363	9.44966	9.46608	9.60038	9.33818	AT3G47610
Chr3	17560602	17563048	11.1141	11.0882	11.1499	11.3102	AT3G47620	TCP14
Chr3	17689513	17691237	10.5278	10.4571	10.4307	10.6551	AT3G47940
Chr3	17702234	17702443	7.05257	7.15735	7.633	7.33092	AT3G47960	NPF2.10
Chr3	17704027	17704785	9.14975	8.94251	9.08746	9.02029	AT3G47960	NPF2.10
Chr3	17796103	17797286	9.72707	9.83684	9.72537	9.69436	AT3G48190	PIG1
Chr3	17909819	17911991	10.1684	10.2082	10.3608	10.3137	AT3G48360	BT2
Chr3	17946779	17947058	7.26209	7.7211	7.66888	7.65821	AT3G48450
Chr3	17966734	17967069	7.91139	7.87652	7.92333	8.02929	AT3G48510
Chr3	17999234	17999651	8.06945	8.16742	8.28077	8.23482	AT3G48560	TZP5
Chr3	18024392	18024823	8.24317	8.08746	8.13571	8.09408	AT3G48640
Chr3	18057494	18057863	8.10198	7.9542	7.97154	7.97728	AT3G48740	SWEET11
Chr3	18068905	18069795	9.72537	9.84843	9.6524	9.75864	AT3G48750	CDKA;1
Chr3	18179434	18179749	7.48985	7.47573	7.92333	7.56796	AT3G49050
Chr3	18245255	18245923	9.07548	9.0921	9.00141	9.03067	AT3G49220
Chr3	18310547	18311007	8.2009	8.64746	8.28077	8.239	AT3G49380	iqd15
Chr3	18373962	18374411	8.2703	8.13314	8.34983	8.22038	AT3G49570	LSU3
Chr3	18409663	18410980	9.65195	9.60409	9.62251	9.78177	AT3G49650
Chr3	18478337	18479230	10.1082	10.2866	10.326	10.0646	AT3G49810
Chr3	18508987	18509564	9.19168	9.16176	9.37884	8.93884	AT3G49930
Chr3	18512070	18512514	9.20945	9.24822	9.23482	8.90764	AT3G49930
Chr3	18560501	18560930	8.74483	8.67066	8.81137	8.85487	AT3G50060	MYB77
Chr3	18563189	18563566	9.16176	9.18053	9.32755	8.90764	AT3G50070	CYCD3;3
Chr3	18564482	18565130	9.45276	9.49336	9.57365	9.37992	AT3G50070	CYCD3;3
Chr3	18566719	18568447	10.9432	10.9924	10.8838	11.4026	AT3G50070	CYCD3;3
Chr3	18632769	18633242	8.65642	8.71682	8.85409	8.8321	AT3G50260	DEAR1
Chr3	18651411	18651979	8.75572	8.80816	8.72281	8.65553	AT3G50310	MKKK20
Chr3	18655918	18656618	9.09408	8.98371	8.91513	8.83605	AT3G50320
Chr3	18749815	18750336	8.82893	8.67066	8.7879	8.88493	AT3G50520
Chr3	18751974	18753612	10.6119	10.749	10.6513	10.8136	AT3G50530	CRK
Chr3	18788747	18791056	11.1003	10.9334	10.7759	10.7095	AT3G50620
Chr3	18796122	18797025	9.03411	8.89406	8.79198	8.69697	AT3G50630	KRP2
Chr3	18797567	18799206	10.1816	10.1581	10.0244	10.1331	AT3G50630	KRP2
Chr3	18802310	18802957	10.0512	10.0427	10.0427	9.77684	AT3G50640
Chr3	18808075	18810132	10.8039	10.8029	10.922	10.9974	AT3G50650
Chr3	18821917	18822279	8.71939	8.85409	9.11504	8.50482	AT3G50660	SNP2
Chr3	18825743	18826492	8.93221	9.04985	9.03995	9.34707	AT3G50670	U1SNRNP
Chr3	18842785	18843472	9.43983	9.58261	9.4543	9.30663	AT3G50700	IDD2
Chr3	18906189	18906559	8.76321	8.91886	8.75864	8.35645	AT3G50850
Chr3	18907907	18908236	8.41045	8.79928	8.7065	8.15355	AT3G50870	MNP
Chr3	18909634	18910189	9.47218	9.52111	9.66044	8.96506	AT3G50870	MNP
Chr3	18960432	18961769	10.4851	10.4297	10.258	9.69675	AT3G51057
Chr3	18966437	18966780	8.08879	7.85175	7.84862	7.5157	AT3G51060	STY1
Chr3	19072167	19073427	9.90727	9.94361	10.163	9.95855	AT3G51380	IQD20
Chr3	19162641	19163502	9.60084	9.8572	9.97388	9.95092	AT3G51660
Chr3	19166187	19166830	9.19168	9.23242	9.53357	9.71467	AT3G51660
Chr3	19175840	19176423	8.23362	8.10198	8.36632	8.29232	AT3G51680	SDR2
Chr3	19206268	19206764	8.28077	8.47675	8.27263	8.29692	AT3G51780	BAG4
Chr3	19228992	19231084	10.3919	10.4161	10.3678	10.6513	AT3G51840	ATSCX
Chr3	19257641	19257912	8.23362	7.87652	8.0348	8.15355	AT3G51895	SULTR3;1
Chr3	19260687	19260947	7.91439	7.82496	7.66178	7.74987	AT3G51910	HSFA7A
Chr3	19261931	19262419	8.64024	8.68036	8.72281	8.62114	AT3G51910	HSFA7A
Chr3	19263163	19264290	9.94215	9.902	9.61609	9.61701	AT3G51910	HSFA7A
Chr3	19413697	19414142	8.53625	8.69174	8.73217	8.40567	AT3G52360
Chr3	19448856	19449359	9.13699	9.26151	9.48382	9.32643	AT3G52470
Chr3	19463694	19464126	9.05596	9.05867	9.08481	8.98014	AT3G52500
Chr3	19468764	19469532	9.41151	9.39044	9.39874	9.47573	AT3G52510
Chr3	19483988	19484524	8.1472	8.24317	8.02237	8.50084	AT3G52530
[truncated: 1,288 more rows]

## Sheet: Stage 8
Chromosome	Start	End	Accessibility in Stage 0	Accessibility in Stage 2	Accessibility in Stage 4	Accessibility in Stage 8	Gene	Name
[truncated: 3,223 more rows]

[truncated: 1 more sheets: Merged]
