# Supplementary material for: Dynamic control of enhancer activity drives stage-specific gene expression during flower morphogenesis
Source: Nat Commun. 2019 Apr 12;10:1705. doi: 10.1038/s41467-019-09513-2 (PMC6461659; doi:10.1038/s41467-019-09513-2)
Supplement: Supplementary file 7 — Supplementary Data 4 [file 41467_2019_9513_MOESM7_ESM.xlsx]

## Sheet: Supplementary Data 4
Supplementary Data 4: Enhancer validation by GUS experiments
	region covered by the distel peak			proximal gene information			DHS signal		signal in % of inflorescences that showed signal
Name	Chr	Start	End	GeneID	GeneName	length	Oritentaion	location	n	% of pl. w signal	shoot	pedicel	joint	sepal	petal	stamen	carpel	FM/IM
EC01					empty vector				9	0	0	0	0	0	0	0	0	0
EC02					positive control				11	100	90.9091	81.8182	0	72.7273	72.7273	90.9091	100	100
EC1	Chr1	25987766	25989309	AT1G69120	AP1	1543	forward	5'	4	100	0	0	100	25	0	75	50	25
EC2	Chr1	26010823	26011072	AT1G69180	CRC	249	reversed	5'	14	85.7143	8.33333	0	100	8.33333	0	16.6667	66.6667	50
EC3	Chr1	25683795	25684260	AT1G68480	JAG	465	reversed	3'	16	75	0	75	75	75	75	100	75	75
EC4	Chr1	4539453	4539913	AT1G13260	RAV1	460	forward	5'	29	96.5517	85.7143	75	10.7143	60.7143	28.5714	92.8571	100	46.4286
EC5	Chr1	5146570	5148512	AT1G14920	RGA2	1942	forward	5'	11	90.9091	90	40	0	20	70	90	100	100
EC6	Chr1	24743819	24744462	AT1G66350	RGL1	643	reversed	5'	29	96.5517	92.8571	92.8571	17.8571	46.4286	28.5714	53.5714	85.7143	28.5714
EC7	Chr1	24743819	24744462	AT1G66350	RGL1	643	forward	5'	19	100	100	78.9474	26.3158	63.1579	31.5789	47.3684	68.4211	57.8947
EC8	Chr1	24334896	24335717	AT1G65480	RSB8/FT	821	reversed	3'	16	87.5	85.7143	57.1429	0	71.4286	0	42.8571	42.8571	0
EC9	Chr1	7514930	7515562	AT1G21460	SWEET1	632	forward	5'	17	100	82.3529	82.3529	5.88235	17.6471	5.88235	76.4706	82.3529	70.5882
EC10	Chr1	7514930	7515562	AT1G21460	SWEET1	632	reversed	5'	10	70	28.5714	42.8571	0	57.1429	14.2857	57.1429	100	42.8571
EC11	Chr1	11033660	11034133	AT1G30950	UFO	473	forward	5'	22	40.9091	0	0	22.2222	33.3333	88.8889	22.2222	0	33.3333
EC12	Chr2	11771373	11771864	AT2G27550	ATC	491	forward	5'	20	0	0	0	0	0	0	0	0	0
EC13	Chr2	17242148	17243204	AT2G41370	BOP2	1056	forward	5'	20	95	0	84.2105	31.5789	0	0	0	36.8421	26.3158
EC14	Chr2	14331111	14331911	AT2G33860	ETT/ARF3	800	forward	5'	7	71.4286	0	0	0	0	0	40	40	100
EC15	Chr2	15785533	15786168	AT2G37630	MYB91/AS1	635	forward	5'	11	63.6364	85.7143	42.8571	42.8571	28.5714	28.5714	42.8571	57.1429	71.4286
EC16	Chr2	19298531	19299446	AT2G46970	PIL1	915	forward	5'	23	100	82.6087	73.913	13.0435	69.5652	8.69565	69.5652	100	30.4348
EC17	Chr2	19298531	19299446	AT2G46970	PIL1	915	reversed	5'	14	92.8571	92.3077	92.3077	15.3846	76.9231	38.4615	84.6154	100	30.7692
EC18	Chr2	18806590	18807805	AT2G45650	RSB1/AGL6	1215	reversed	3'	14	85.7143	83.3333	83.3333	41.6667	8.33333	8.33333	33.3333	66.6667	75
EC19	Chr2	18806590	18807805	AT2G45650	RSB1	1215	forward	5'	11	90.9091	70	70	60	0	0	20	30	50
EC20	Chr2	18812669	18813545	AT2G45660	SOC1/AGL20	876	forward	5'	5	100	20	0	40	40	20	80	80	40
EC21	Chr2	17584719	17585695	AT2G42200	SPL9	976	forward	5'	21	90.4762	94.7368	78.9474	0	68.4211	15.7895	5.26316	63.1579	47.3684
EC22	Chr2	12259318	12259660	AT2G28610	WOX3	342	reversed	5'	25	64	0	0	0	25	0	37.5	75	75
EC23	Chr2	12259318	12259660	AT2G28610	WOX3	342	forward	5'	18	77.7778	14.2857	7.14286	0	7.14286	35.7143	28.5714	50	78.5714
EC24	Chr3	21144588	21145212	AT3G57130	BOP1	624	reversed	5'	20	75	0	0	93.3333	0	0	0	26.6667	53.3333
EC25	Chr3	21737105	21737621	AT3G58780	SHP1	516	forward	5'	9	88.8889	0	0	50	0	0	37.5	100	0
EC26	Chr3	6380235	6381468	AT3G18550	TCP18	1233	forward	5'	15	66.6667	0	10	10	80	0	10	0	0
EC27	Chr4	14358719	14359284	AT4G29130	HXK1	565	forward	5'	14	92.8571	0	0	38.4615	0	0	100	0	38.4615
EC28	Chr4	200555	201261	AT4G00450	MED12	706	reversed	5'	21	0	0	0	0	0	0	0	0	0
EC29	Chr4	200555	201261	AT4G00450	MED12	706	forward	5'	12	0	0	0	0	0	0	0	0	0
EC30	Chr4	17409925	17410947	AT4G36930	SPT	1022	reversed	5'	16	50	12.5	0	0	0	0	0	12.5	87.5
