# Supplementary material for: Dynamic control of enhancer activity drives stage-specific gene expression during flower morphogenesis
Source: Nat Commun. 2019 Apr 12;10:1705. doi: 10.1038/s41467-019-09513-2 (PMC6461659; doi:10.1038/s41467-019-09513-2)
Supplement: Supplementary file 8 — Supplementary Data 5 [file 41467_2019_9513_MOESM8_ESM.xlsx]

## Sheet: Supplementary Data 5
Supplementary Data 5: Enhancer dynamics during flower development
Enhancer dynamics:	the genomic regions of dynamic enhancers
Motif analysis:	comparison of TF binding enrichment in stage 2- or stage 8-specific enhancers
TFBS analysis:	the number of bound floral regulators in each enhancer

## Sheet: Enhancer dynamics
Chromosome	Start	End	Enhancer accessibility in Stage 0	Enhancer accessibility in Stage 2	Enhancer accessibility in Stage 4	Enhancer accessibility in Stage 8	Log2 change	Target genes	Gene name		Note
Chr1	10865	11564	8.44966	8.49835	9.06743	9.26151	0.811843	AT1G01020	ARV1		Red rows:	target genes are differentially expressed
Chr1	16356	16893	8.24793	8.34319	8.74903	9.11244	0.864512	AT1G01030	NGA3		Yellow rows:	flowering genes, annotated by FLOR-ID database
Chr1	766837	767259	7.99577	7.74651	8.15482	8.48684	0.740321	AT1G03170	FTM5
Chr1	928423	929046	9.18735	9.41204	9.13891	8.56129	0.850753	AT1G03720
Chr1	1548630	1549131	8.15482	8.15355	8.02237	8.65553	0.633163	AT1G05300	ZIP5
Chr1	1878786	1879701	9.50333	9.54738	9.56701	8.95638	0.610629	AT1G06148
Chr1	2141941	2142155	6.47168	6.91886	6.54882	7.0607	0.589021	AT1G06980
Chr1	2176212	2176639	8.14975	8.54689	8.74399	8.49085	0.594246	AT1G07090	LSH6
Chr1	3446348	3446721	8.55746	8.27845	8.33092	7.93517	0.622299	AT1G10470	MEE7
Chr1	3729060	3730075	8.94691	9.11569	9.21856	8.53722	0.681345	AT1G11145
Chr1	3775315	3776401	9.73089	9.60733	9.52601	10.1128	0.586755	AT1G11260	STP1
Chr1	4087720	4088073	7.63662	7.83447	8.10852	8.33985	0.703225	AT1G12090	ELP
Chr1	4191064	4192632	11.6334	11.5402	11.6699	12.2353	0.695017	AT1G12320
Chr1	4553411	4554427	10.185	10.0007	9.67552	9.4671	0.717934	AT1G13290	WIP6
Chr1	4654609	4655244	9.66133	9.59572	9.58073	9.06878	0.592554	AT1G13600	bZIP58
Chr1	4697866	4698700	9.01472	9.15355	9.25857	9.86844	0.853719	AT1G13700	PGL1
Chr1	4705782	4706601	10.3537	10.3476	10.4473	9.86167	0.585673	AT1G13710	KLU
Chr1	4768422	4769180	9.44966	9.44191	9.7065	10.0646	0.622668	AT1G13940
Chr1	4896153	4896418	8.36413	8.59199	8.7364	8.13699	0.599411	AT1G14340
Chr1	6655211	6656328	8.69697	8.69697	8.75864	9.29347	0.596504	AT1G19250	FMO1
Chr1	6722236	6723222	8.69174	8.77479	8.978	8.10329	0.874708	AT1G19430
Chr1	6793877	6794260	6.9571	6.96867	7.36632	7.78136	0.824258	AT1G19640	JMT
Chr1	6843238	6843620	8.70736	8.79928	8.5651	7.67772	1.12156	AT1G19800	TGD1
Chr1	6850586	6851004	8.2009	8.15987	8.61976	8.8321	0.672228	AT1G19830	SAUR54
Chr1	7514930	7515562	7.92481	8.21675	8.46761	8.97082	1.04601	AT1G21460	SWEET1
Chr1	7540135	7540368	6.52356	6.55459	6.71596	7.28771	0.76415	AT1G21528
Chr1	7805546	7805782	7.25974	6.86264	6.93221	6.61655	0.643194	AT1G22110
Chr1	7936853	7937366	9.45687	9.6407	9.61793	9.01123	0.62947	AT1G22480
Chr1	7942760	7943005	7.82655	7.93517	7.61655	7.2384	0.69676	AT1G22490
Chr1	7944859	7946060	10.1948	10.1421	9.81978	9.55986	0.634902	AT1G22500	ATL15
Chr1	8009448	8009772	7.83289	7.68299	7.78627	8.33651	0.653512	AT1G22640	MYB3
Chr1	8141769	8142002	8.16742	7.98868	7.88722	7.46557	0.701852	AT1G23000
Chr1	8305272	8305615	8.6339	8.633	8.5708	7.98868	0.645219	AT1G23380	KNAT6S
Chr1	8598247	8599385	9.93074	10.4992	10.9209	10.7147	0.990174	AT1G24265
Chr1	8713942	8714239	7.44294	8.00141	7.633	7.31967	0.681736	AT1G24577
Chr1	8717748	8718110	8.0607	8.02029	8.20701	7.38802	0.818997	AT1G24600
Chr1	8985063	8985267	7.36413	7.69174	7.95492	7.74315	0.590789	AT1G25560	TEM1
Chr1	9266994	9267391	9.51422	9.61241	9.51767	8.64746	0.964949	AT1G26773
Chr1	9787555	9788134	8.91961	9.07848	9.03995	8.47168	0.606809	AT1G28080
Chr1	9811517	9811778	7.7211	7.68299	7.99577	7.13186	0.86391	AT1G28120
Chr1	9952807	9953065	8.58965	8.69174	9.08746	8.40567	0.68179	AT1G28360	ERF12
Chr1	10242939	10243203	7.62571	7.49985	7.46557	6.78136	0.844349	AT1G29290
Chr1	10567518	10567736	6.82018	7.19722	7.14466	7.49185	0.671674	AT1G30100	NCED5
Chr1	10801906	10802337	8.39446	8.52943	9.08481	8.7789	0.690346	AT1G30490	PHV
Chr1	10864979	10865637	9.07882	9.03067	8.84627	8.47168	0.607143	AT1G30650	WRKY14
Chr1	10874031	10875166	9.95801	9.94031	9.78525	9.32221	0.635799	AT1G30660
Chr1	10951633	10951851	7.54303	7.68299	8.16742	7.70736	0.624386	AT1G30820
Chr1	10956288	10956667	8.96795	9.10656	9.38208	8.7364	0.645682	AT1G30825	DIS2
Chr1	10972198	10973187	9.28598	9.65866	9.60316	8.84941	0.809253	AT1G30840	PUP4
Chr1	10977966	10978311	8.1472	8.41891	8.19476	7.62571	0.793198	AT1G30845
Chr1	11033660	11034133	8.47371	8.7065	8.33762	7.66178	1.04472	AT1G30950	UFO
Chr1	11061348	11061768	8.96795	8.99294	8.97441	8.29232	0.700617	AT1G31020	TO2
Chr1	11110014	11110558	7.78136	8.15355	8.18859	8.64024	0.858885	AT1G31120	KUP10
Chr1	11112625	11112977	7.60733	7.45121	7.7211	8.23482	0.783606	AT1G31130
Chr1	11169580	11169838	7.47168	7.50978	7.71081	6.96867	0.74214	AT1G31250
Chr1	11208361	11208691	8.12541	8.36741	8.16239	7.59805	0.769362	AT1G31319
Chr1	11525149	11525357	9.06811	9.62205	10.0014	8.55459	1.44682	AT1G32050	SCAMP5
Chr1	11551468	11551777	7.71253	7.59059	7.47573	8.08746	0.611729	AT1G32120
Chr1	12254634	12255827	10.4702	10.9658	11.1264	10.1267	0.999677	AT1G33790
Chr1	12482209	12482582	7.24793	7.36413	6.89785	7.92184	1.024	AT1G34260	FAB1D
Chr1	12713190	12713437	10.3716	10.857	11.0463	10.1215	0.924738	AT1G34670	MYB93
Chr1	13181029	13182784	10.1254	10.2799	10.3842	9.68168	0.702566	AT1G35660
Chr1	13184062	13184285	7.22641	7.39232	7.71081	6.84235	0.868456	AT1G35660
Chr1	13185191	13185957	8.99435	9.10656	9.18488	8.44087	0.744006	AT1G35660
Chr1	13186821	13187139	7.72792	7.86728	8.0954	7.03342	1.06197	AT1G35660
Chr1	13320765	13321161	8.07815	7.94398	7.79442	7.16742	0.910733	AT1G35830
Chr1	13367938	13368553	8.69174	8.49185	8.36085	7.99577	0.695976	AT1G35910	TPPD
Chr1	13369324	13369533	7.14975	6.70044	6.50581	6.51767	0.643936	AT1G35910	TPPD
Chr1	13708865	13709697	8.69349	8.82018	8.87114	8.15355	0.717583	AT1G36390
Chr1	13999422	14000392	9.64926	9.77643	9.54061	8.76736	1.00908	AT1G36940
Chr1	14002057	14002562	8.93369	9.03411	8.66	8.43775	0.596359	AT1G36940
Chr1	14044503	14045876	6.52356	6.74147	7.14466	6.49185	0.652805	AT1G37020
Chr1	14071184	14072361	9.40141	9.68212	9.60038	8.93258	0.749533	AT1G37020
Chr1	14196222	14196524	14.5034	14.43	14.7213	14.1092	0.612156	AT1G37162
Chr1	14233644	14233870	3	3.80735	3.18982	3.35755	0.807355	AT1G37162
Chr1	14238891	14239280	3.67243	3.80735	3.83289	4.44294	0.770518	AT1G38065
Chr1	14304170	14304477	7.67243	7.63481	7.15735	7.75822	0.600876	AT1G38131
Chr1	14408808	14409782	7.18239	7.11114	7.39017	6.64024	0.749924	AT1G38630
Chr1	14473683	14474608	7.88722	8.10198	8.04712	7.28077	0.821205	AT1G38630
Chr1	14486856	14487389	7.35535	7.49985	7.66178	6.86728	0.794499	AT1G38630
Chr1	14502688	14502958	6.65284	7.12928	6.91289	6.49185	0.63743	AT1G38630
Chr1	14507535	14507748	5.88874	5.79442	5.90689	5.17991	0.726982	AT1G38630
Chr1	14508334	14508895	7.20945	7.37938	7.43567	6.67243	0.763245	AT1G38630
Chr1	14509458	14510489	8.40621	8.4818	8.5812	7.98299	0.598207	AT1G38630
Chr1	14592234	14592695	8.53089	8.85409	8.90313	8.16742	0.735711	AT1G38950
Chr1	14672943	14673289	5.09803	4.72792	5.09276	5.45943	0.731511	AT1G38950
Chr1	14677237	14677538	4.78136	4.72792	4.53138	5.69	1.15862	AT1G38950
Chr1	14691410	14691639	5.15987	5.07682	4.72792	5.53916	0.811238	AT1G38950
Chr1	14819089	14819333	4.65821	5.17991	3.75489	4.2854	1.42502	AT1G40083
Chr1	14848912	14849251	1.9542	3	2	2.88264	1.0458	AT1G40083
Chr1	14856789	14857111	0.70044	0.321928	0	0	0.70044	AT1G40083
Chr1	14932390	14932791	7.81057	8.11764	7.92333	7.49985	0.617797	AT1G40083
Chr1	14951037	14951241	3.52356	3	3.96578	3.56986	0.965784	AT1G40083
Chr1	14962944	14963170	3.45943	3.33985	3.64386	4.16993	0.830075	AT1G40087
Chr1	15094163	15094483	6.34873	6.57365	6.30378	5.87344	0.700203	AT1G40104
Chr1	15094616	15094816	6.42206	6.80413	6.74147	6.19967	0.604459	AT1G40104
Chr1	15095370	15095582	3.84549	3.80735	3.33985	4.16993	0.830075	AT1G40104
Chr1	15099776	15100869	9.54738	9.57317	9.78525	8.92407	0.861178	AT1G40104
Chr1	15116424	15116785	5.15987	4.42626	4.72792	5.08215	0.733607	AT1G40104
Chr1	15118829	15119090	3	3.33985	3.33985	2.52356	0.816288	AT1G40104
Chr1	15120949	15121242	4.42626	3.61471	4.14975	4.60733	0.99262	AT1G40104
Chr1	15124871	15125152	2.88264	2.45943	2.93074	3.35755	0.89812	AT1G40104
Chr1	15128818	15129086	2.64386	2.04439	3.06609	3.82018	1.77578	AT1G40104
Chr1	15130476	15130706	4.60733	4.72792	5.07146	3.97728	1.09418	AT1G40104
Chr1	15135695	15136023	6.69697	6.63662	6.78463	6.16491	0.619728	AT1G40104
Chr1	15137933	15138668	7.99577	8.17493	8.37721	7.64386	0.733354	AT1G40104
Chr1	15147226	15149609	10.8816	10.9774	11.0587	10.2735	0.785164	AT1G40104
Chr1	15158799	15160501	8.97298	9.18239	9.29978	8.55746	0.742317	AT1G40104
Chr1	15166569	15168383	9.12541	9.11569	9.33706	8.47168	0.865389	AT1G40129
Chr1	15169465	15169934	8.20457	8.22279	8.25503	7.47573	0.779295	AT1G40129
Chr1	15171271	15171601	8.17742	8.17493	8.43775	7.64926	0.788496	AT1G40129
Chr1	15176599	15178866	9.76072	9.89102	9.98939	9.29577	0.693626	AT1G40129
Chr1	15192988	15194470	9.93793	9.97406	10.0771	9.3696	0.707552	AT1G40129
Chr1	15198361	15201330	11.9116	11.8539	11.8732	11.3198	0.591766	AT1G40129
Chr1	15207033	15207445	7.30378	7.11114	7.55267	6.71768	0.834993	AT1G40129
Chr1	15221959	15222502	8.5343	8.76321	8.91513	8.16239	0.752741	AT1G40129
Chr1	15223237	15225163	9.98939	10.1561	10.2152	9.5068	0.708426	AT1G40129
Chr1	15226495	15226828	3.80735	3.33985	3.83289	3.97728	0.63743	AT1G40129
Chr1	15231328	15231698	5.76155	5.32643	4.90689	5.12928	0.854661	AT1G40129
Chr1	15233164	15233437	5.06609	5.12412	4.14975	5.08215	0.974374	AT1G40129
Chr1	15236726	15236941	3.10852	3	2.52356	1.9542	1.15433	AT1G40129
Chr1	15237204	15237505	3.61471	4.72792	4.26679	4.53916	1.11321	AT1G40129
Chr1	15238798	15239681	5.32193	5.12412	4.40939	4.2854	1.03653	AT1G40129
Chr1	15246285	15246755	3.35755	3.88264	3.83289	1.32193	2.56071	AT1G40129
Chr1	15251323	15251596	4.11894	3.80735	4.40939	4.16993	0.602036	AT1G40129
Chr1	15259191	15259404	3.67243	3	3.64386	2.88264	0.789782	AT1G40129
Chr1	15262461	15262833	4.72792	5.2384	5.24793	5.33092	0.602996	AT1G40129
Chr1	15277115	15277849	6.7039	6.20212	6.81057	6.38586	0.608448	AT1G40129
Chr1	15279529	15279866	10.512	10.9183	11.3167	9.82377	1.49294	AT1G40129
Chr1	15289817	15292323	9.84235	9.99046	10.0492	9.43619	0.612977	AT1G40129
Chr1	15297322	15300235	8.33985	8.49185	8.49685	7.77479	0.722067	AT1G40129
Chr1	15308229	15311039	8.40088	8.5812	8.49185	7.74315	0.838049	AT1G40129
Chr1	15318107	15318720	8.79928	8.92407	8.97082	8.2503	0.720526	AT1G40129
Chr1	15319387	15321319	10.0387	10.1813	10.2912	9.46557	0.825604	AT1G40129
Chr1	15331548	15331755	2.88264	3	2.52356	3.18982	0.666263	AT1G40129
Chr1	15335129	15335344	3.93074	3.61471	4.26679	4.44294	0.828234	AT1G40129
Chr1	15337182	15337648	4.11894	4.72792	4.53138	4.16993	0.608979	AT1G40129
Chr1	15343386	15343881	4.26679	3.97728	3.49185	3.82018	0.774933	AT1G40390
Chr1	15350871	15351316	3.35755	3.33985	2	4.2854	2.2854	AT1G40390
Chr1	15357371	15357585	4.18982	3.33985	3.06609	3.18982	1.12374	AT1G40390
Chr1	15362180	15362476	5.09803	5.2384	5.59991	4.88264	0.71727	AT1G40390
Chr1	15368803	15369090	6.25267	6.20212	6.78463	6.01959	0.765044	AT1G40390
Chr1	15370104	15370332	7.25267	6.89785	7.31967	6.64024	0.679427	AT1G40390
Chr1	15372021	15372695	7.97585	7.84392	8.28077	7.56796	0.712815	AT1G40390
Chr1	15377629	15378217	10.5922	10.8759	11.3226	9.85662	1.46601	AT1G40390
Chr1	15387675	15390414	10.0855	10.2152	10.2647	9.67772	0.587016	AT1G40390
Chr1	15395414	15395799	5.37504	4.72792	5.59991	5.12928	0.871992	AT1G40390
Chr1	15396613	15398312	7.20945	7.39232	7.18488	6.49185	0.900464	AT1G40390
Chr1	15406237	15409107	8.31515	8.44398	8.44294	7.5157	0.92828	AT1G40390
Chr1	15412320	15412664	5.84549	5.37504	6.00562	5.59991	0.630585	AT1G40390
Chr1	15420813	15421777	10.0236	10.0341	10.1824	9.55267	0.629725	AT1G40390
Chr1	15423684	15424505	8.66445	8.7065	8.91886	7.90388	1.01498	AT1G40390
Chr1	15429943	15431686	9.3143	9.19414	9.47421	8.75071	0.723506	AT1G40390
Chr1	15436245	15438026	9.66578	9.73217	9.74777	9.07414	0.673632	AT1G40390
Chr1	15449666	15450048	8.1046	8.15987	8.49685	7.82177	0.67508	AT1G40390
Chr1	15524975	15525421	7.67243	7.86728	7.81538	7.22159	0.645692	AT1G41820
Chr1	15700036	15701622	7.77726	8.19476	8.17493	7.59805	0.596704	AT1G42080
Chr1	15733748	15734084	7.09011	7.39232	7.41574	6.74147	0.674275	AT1G42080
Chr1	15747263	15747827	7.57365	7.7364	7.7211	7.08746	0.648939	AT1G42190
Chr1	15871439	15871675	11.0624	11.4842	11.8359	10.1206	1.71529	AT1G42430
Chr1	15923672	15924111	7.41574	8.02029	7.88111	8.20579	0.790051	AT1G42470
Chr1	16200190	16200582	7.06609	7.36413	7.40301	6.70736	0.695653	AT1G43080
Chr1	16213305	16213788	8.96434	9.1267	9.07146	8.52552	0.601184	AT1G43080
Chr1	16287234	16287448	6.50383	6.87958	6.27146	6.87958	0.60812	AT1G43190	PTB3
Chr1	16417095	16418293	8.88264	8.8895	9.07146	9.77849	0.895845	AT1G43600
Chr1	16422516	16422983	7.49586	7.42626	7.83289	8.08746	0.661198	AT1G43610
Chr1	16448615	16448880	7.67243	7.46352	7.22641	7.0607	0.611729	AT1G43650	UMAMIT22
Chr1	16516122	16516354	9.40514	9.4476	9.71939	8.95638	0.763013	AT1G43730
Chr1	16516901	16517114	9.24852	9.41521	9.45224	8.84156	0.610677	AT1G43730
Chr1	16523524	16523897	10.2854	10.4555	10.5497	9.783	0.766666	AT1G43760
Chr1	16524965	16525217	9.37395	9.60964	9.75489	9.0921	0.662791	AT1G43760
Chr1	16525464	16525688	8.92852	8.98868	9.08481	8.40567	0.679135	AT1G43760
Chr1	16526740	16527699	11.2093	11.2899	11.3509	10.6845	0.66641	AT1G43760
Chr1	16528213	16528864	10.0521	10.2126	10.3041	9.5859	0.718165	AT1G43760
Chr1	16584166	16584848	8.47168	8.65195	8.66	8.0348	0.625197	AT1G43810
Chr1	16585405	16585741	7.65284	7.94398	8.10198	7.43671	0.665264	AT1G43810
Chr1	16661688	16661942	7.15735	7.59059	7.3072	6.633	0.957592	AT1G43910
Chr1	16744325	16745105	8.7879	9.03067	9.17742	8.42417	0.753253	AT1G44050
Chr1	16745862	16746132	7.49586	7.46352	7.82496	6.73132	1.09364	AT1G44050
Chr1	16857017	16857703	8.41891	8.23002	8.64746	7.56033	1.08713	AT1G44478
Chr1	17062225	17062874	8.51274	8.43359	8.7065	9.06609	0.632504	AT1G45130	BGAL5
Chr1	17196524	17196823	7.40514	7.76818	7.93221	7.31967	0.612543	AT1G45976	SBP1
Chr1	17219828	17220227	8.35535	8.46913	8.64386	8.0348	0.609057	AT1G46264	SCZ
Chr1	17235928	17236265	8.00843	8.27845	7.66178	7.61287	0.665581	AT1G46480	WOX4
Chr1	17420045	17421235	9.61102	9.60409	9.40567	8.99859	0.612434	AT1G47485
Chr1	17506653	17506893	6.12928	7.00422	7.0634	7.52356	1.39428	AT1G47610
Chr1	17592120	17592323	6.60363	7.14466	7.11374	6.43463	0.71003	AT1G47770
Chr1	17610128	17610346	6.61839	6.26679	6.97154	6.41996	0.704757	AT1G47820
Chr1	18155175	18157694	10.8485	10.9823	11.0218	10.3832	0.638683	AT1G49050
Chr1	18970904	18971129	6.633	7.07682	6.81057	6.27612	0.800691	AT1G51190	PLT2
Chr1	19581780	19582110	7.44294	7.36413	7.99577	7.64926	0.631632	AT1G52565
Chr1	19769904	19770827	8.6339	8.69174	8.7402	9.3603	0.726395	AT1G53050
Chr1	19828094	19828904	9.08215	9.07848	9.21128	8.53722	0.674062	AT1G53180
Chr1	19847631	19848988	9.88912	9.89936	10.0748	10.5384	0.649308	AT1G53230	TCP3
Chr1	19975742	19976326	8.46148	8.58496	8.51865	9.22942	0.76794	AT1G53510	MPK18
Chr1	20096674	20096901	6.97441	7.2384	7.59805	7.5157	0.623638	AT1G53830	PME2
Chr1	20177912	20178444	8.30378	8.36741	8.7402	9.18735	0.883571	AT1G54050
Chr1	20910480	20910681	6.67948	7.0607	7.41574	6.86728	0.736262	AT1G55920	SERAT2;1
Chr1	21153176	21153477	13.7681	13.8166	13.6206	14.3236	0.702968	AT1G56500	SOQ1
Chr1	21318142	21318379	6.34873	6.47776	6.61287	7.18488	0.836147	AT1G57565
Chr1	21387603	21387943	7.95565	8.22279	8.03892	7.55267	0.670126	AT1G57750	MAH1
Chr1	21660814	21661482	8.94031	8.55651	8.69697	8.32418	0.616133	AT1G58350	ZW18
Chr1	21669379	21669606	7.04576	7.20945	6.58684	6.84862	0.622614	AT1G58350	ZW18
Chr1	21705049	21705506	8.03755	7.98157	7.75322	7.36413	0.673412	AT1G58410
Chr1	22102352	22102728	8.8986	8.7364	9.14911	8.30606	0.84305	AT1G60010
Chr1	22137615	22137941	7.57554	7.54303	7.9629	8.18488	0.641844	AT1G60060
Chr1	22304952	22305909	9.64926	9.69784	9.27845	8.91139	0.786444	AT1G60550	ECHID
Chr1	22321401	22321827	7.13186	7.37938	7.46557	7.9542	0.822339	AT1G60590
Chr1	22522290	22522978	9.21523	8.83052	8.7402	8.21675	0.998484	AT1G61120	TPS4
Chr1	23063689	23063896	8.09408	8.31515	7.94837	7.15482	1.16033	AT1G62360	WAM1
Chr1	23065631	23066124	9.52943	9.6711	9.33706	8.64024	1.03085	AT1G62360	WAM1
Chr1	23069106	23069405	8.71425	8.57554	8.57554	7.94764	0.766609	AT1G62370
Chr1	23069911	23070221	8.87114	9.01681	8.82416	8.05528	0.961526	AT1G62370
Chr1	23075415	23075724	7.91588	8.38262	8.60316	8.05257	0.687283	AT1G62370
Chr1	23198234	23198585	7.19967	6.93664	6.87958	7.49185	0.61227	AT1G62660
Chr1	23244538	23244902	7.90238	7.99435	7.56224	8.27671	0.714464	AT1G62770
Chr1	23290048	23290351	8.25621	8.02029	7.87344	7.61839	0.637823	AT1G62880
Chr1	23640413	23640671	11.8129	12.3024	12.4376	11.0025	1.43509	AT1G63730
Chr1	23736774	23737216	7.93811	7.5216	7.45327	8.2009	0.747628	AT1G63960
Chr1	23975908	23976108	6.69697	7.39232	7.39017	6.73132	0.69535	AT1G64561
Chr1	24005449	24007189	11.1558	11.3014	11.194	10.6434	0.657948	AT1G64620
Chr1	24625357	24625632	8.25621	8.25503	8.33762	7.64386	0.693766	AT1G66145	CLE18
Chr1	24629568	24630313	8.71939	9.18239	9.07548	9.4315	0.712109	AT1G66145	CLE18
Chr1	24740373	24740584	6.84235	6.49985	6.94544	7.28077	0.780925	AT1G66345
Chr1	24755250	24755478	7.28771	7.36413	6.74147	7.20945	0.622668	AT1G66370	MYB113
Chr1	24808472	24808824	8.19476	8.02029	8.36632	7.76818	0.598138	AT1G66480
Chr1	24968655	24969042	7.76818	8.20945	8.38802	7.85175	0.619833	AT1G66920
Chr1	25505617	25505975	7.9542	8.24317	8.05393	8.65553	0.701334	AT1G68050	FKF1
Chr1	25528964	25529304	8.20945	8.24911	8.15482	7.65821	0.590902	AT1G68120	BPC3
Chr1	25607035	25607246	7.45943	7.24793	7.02237	6.84235	0.617081	AT1G68320	MYB62
Chr1	25619037	25619389	8.59246	8.64024	8.7065	8.04712	0.659372	AT1G68350
Chr1	25624512	25624772	7.83605	7.54303	7.78627	7.19476	0.641294	AT1G68360
Chr1	25663624	25664294	9.58379	9.48432	9.46301	8.90388	0.679906	AT1G68450	PDE337
Chr1	25666652	25667183	8.90388	9.18239	9.34263	8.7211	0.621531	AT1G68460	IPT1
Chr1	25681062	25681578	8.3208	8.36741	9.1693	8.76736	0.848498	AT1G68470
Chr1	25683795	25684260	7.60363	8.33651	8.87344	9.1693	1.56567	AT1G68480	JAG
Chr1	25703658	25704091	8.00141	7.88722	8.04712	8.47675	0.589526	AT1G68500
Chr1	25845042	25845255	7.00562	6.76487	6.47371	6.41996	0.585664	AT1G68800	TCP12
Chr1	25850617	25851007	8.37613	8.45018	8.36632	7.66888	0.781295	AT1G68800	TCP12
Chr1	25878735	25879375	8.16993	8.53528	8.59246	8.91139	0.741467	AT1G68840	TEM2
Chr1	25954007	25954388	9.03686	9.16176	8.978	8.11504	1.04672	AT1G69040	ACR4
Chr1	25955017	25955341	8.72537	8.85409	9.18239	8.43359	0.748809	AT1G69040	ACR4
Chr1	25985990	25989349	12.8754	12.7736	12.7736	13.7377	0.964093	AT1G69120	AtAP1
Chr1	26009906	26010218	6.94544	7.07682	6.98868	7.76321	0.817769	AT1G69180	CRC
Chr1	26263223	26263647	8.66	8.60502	8.2009	7.78627	0.873726	AT1G69790
Chr1	26460797	26461113	7.43671	6.96867	7.09011	6.78136	0.655352	AT1G70260	UMAMIT36
Chr1	26575021	26575771	9.83052	9.75238	9.7065	9.15006	0.680451	AT1G70510	KNAT2
Chr1	26776651	26776851	7.16491	7.66	7.51767	6.91886	0.741133	AT1G71010	FAB1C
Chr1	26905058	26905707	8.1046	7.75822	8.49685	9.14784	1.38962	AT1G71390	RLP11
Chr1	27172713	27172922	7.5216	7.53138	7.60733	7.00562	0.601706	AT1G72200
Chr1	28258364	28258902	8.45533	8.41257	8.71167	9.08746	0.674893	AT1G75310	AUL1
Chr1	28280737	28281617	9.18735	9.30264	9.1693	9.79847	0.629173	AT1G75370
Chr1	28357124	28357457	8.72537	8.5812	8.55267	7.38802	1.33735	AT1G75530
Chr1	28425102	28426182	9.68781	9.51299	9.6289	10.1743	0.661314	AT1G75700	HVA22G
Chr1	28665678	28665908	7.25974	6.93664	7.44294	7.56033	0.623695	AT1G76410	ATL8
Chr1	29243442	29243751	8.23002	8.26209	8.11504	7.34651	0.915581	AT1G77765
Chr1	29880850	29881198	7.47573	7.82496	7.56224	7.05121	0.77375	AT1G79430	WDY
Chr1	30380449	30380807	8.38154	8.38262	8.58543	7.99577	0.589665	AT1G80840	WRKY40
Chr2	24446	24650	6.00843	6.32643	6.61287	5.93664	0.676231	AT2G01023
Chr2	43161	43648	7.06609	7.20945	7.61655	6.64024	0.976304	AT2G01050
Chr2	47062	48671	9.71553	9.85953	10.0293	9.24793	0.78136	AT2G01050
Chr2	59390	59689	6.36632	6.9571	6.58684	6.17742	0.779683	AT2G01050
Chr2	61596	62331	8.50383	8.61563	8.83842	7.88111	0.957302	AT2G01050
Chr2	237241	237475	6.82018	6.76487	6.40939	7.2384	0.829014	AT2G01520	ZCE1
Chr2	436383	436925	9.42941	9.52943	9.31967	8.75989	0.769542	AT2G01940	SGR5
Chr2	445306	445533	7.24793	7.54303	7.31967	6.86728	0.675753	AT2G01950	VH1
Chr2	540986	541286	7.41996	7.33092	6.87958	6.69697	0.722993	AT2G02130	PDF2.3
Chr2	1075308	1075745	8.19229	8.19476	8.08746	7.56796	0.626801	AT2G03550
Chr2	1255355	1256935	10.0279	10.2266	10.2318	9.58778	0.644044	AT2G03980
Chr2	2382152	2382353	10.5193	11.3183	11.4515	9.8321	1.61937	AT2G06095
Chr2	2707451	2708709	5.22882	5.67243	5.01123	4.78136	0.891066	AT2G06845
Chr2	3095846	3096371	8.23002	8.39553	8.61102	7.97728	0.633745	AT2G07440
Chr2	3098028	3098751	9.04234	9.20701	9.1453	8.52258	0.684433	AT2G07440
Chr2	3099447	3099828	7.85175	8.13314	8.2503	7.53722	0.71308	AT2G07440
Chr2	3106278	3106597	7.47978	7.54303	7.75822	7.07682	0.681408	AT2G07440
Chr2	3506203	3509730	18.1481	18.2613	18.499	17.6852	0.813742	AT2G07741
Chr2	3548025	3549917	9.65195	9.87383	9.90764	9.19537	0.71227	AT2G07690	MCM5
Chr2	3550477	3550681	3.84549	4.53916	3.96578	3.56986	0.969303	AT2G07690	MCM5
Chr2	3551525	3551904	3.80735	3.97728	4.40939	3.56986	0.839535	AT2G07690	MCM5
Chr2	3638546	3638755	4.88264	4.88874	5.01123	4.2854	0.725825	AT2G09388
Chr2	3660658	3661704	7.98868	8.13955	8.17493	7.54496	0.629961	AT2G09388
Chr2	3662311	3664780	10.4294	10.3375	10.5416	9.83368	0.7079	AT2G09388
Chr2	3712576	3715000	9.49035	9.51521	9.62251	8.82972	0.792787	AT2G09840
Chr2	3715543	3715933	6.91886	6.9571	7.15735	6.45533	0.70202	AT2G09840
Chr2	3717966	3718941	12.0049	12.3863	12.3863	11.2566	1.12969	AT2G09840
Chr2	3789215	3789728	8.04712	8.27146	8.36632	7.71253	0.653795	AT2G10014
Chr2	3948592	3948832	4.42626	4.42626	5.20945	3.97728	1.23217	AT2G10260
Chr2	3950649	3952032	9.98264	10.138	10.3236	9.57554	0.748079	AT2G10260
Chr2	3952288	3952490	7.14466	7.47573	7.97154	6.74147	1.23008	AT2G10260
Chr2	3952572	3952785	7.23362	7.34207	7.65105	6.87958	0.771468	AT2G10260
Chr2	4129297	4130679	13.9803	14.1586	14.3529	13.4173	0.935546	AT2G10602
Chr2	4187920	4188562	5.09803	5.32643	5.69	5.74819	0.650161	AT2G10608
Chr2	4215455	4215722	7.48985	7.66	7.33092	6.80413	0.855865	AT2G10608
Chr2	4223123	4224680	10.1408	9.97692	9.86689	9.45943	0.681398	AT2G10608
Chr2	4226253	4226645	7.85953	7.85953	7.76818	7.04166	0.817876	AT2G10920
Chr2	4237048	4237268	2.64386	2.64386	2.78136	1.9542	0.827163	AT2G10920
Chr2	4238142	4238609	7.81858	8.13955	8.16742	7.19967	0.967746	AT2G10920
Chr2	4242034	4242234	6.03892	6.47776	6.21432	5.45943	1.01833	AT2G10920
Chr2	4242674	4242963	6.31741	5.93958	6.58684	6.13443	0.647261	AT2G10920
Chr2	4385057	4385261	6.73302	6.67772	7.17243	6.46761	0.704822	AT2G11015
Chr2	4607324	4607708	7.17243	7.17243	7.71081	7.12283	0.587978	AT2G11520	CRCK3
Chr2	4696409	4698106	7.05257	7.46352	7.61655	6.98868	0.627864	AT2G11651
Chr2	4698970	4699331	4.42626	4.53916	3.64386	4.2854	0.895303	AT2G11651
Chr2	4950952	4951606	8.33204	8.52356	8.5708	7.9542	0.616608	AT2G12290
Chr2	5203064	5205886	9.57365	9.74693	9.81298	9.12218	0.690799	AT2G12646
Chr2	5339385	5339585	7.40939	7.39232	7.60733	6.84235	0.76498	AT2G12977
Chr2	5411950	5412750	8.47877	8.73217	8.77479	8.14848	0.62631	AT2G13125
Chr2	5565190	5565541	5.90689	6.12412	6.97154	6.19967	1.06465	AT2G13370	CHR5
Chr2	5923864	5924431	8.51076	8.44398	8.61102	9.08215	0.638169	AT2G14080
Chr2	6211634	6212255	8.1046	8.29002	8.0607	8.72537	0.66467	AT2G14560	LURP1
Chr2	6420832	6421045	9.90106	10.1887	10.6807	8.83605	1.84464	AT2G14920	ST4A
Chr2	6425179	6425940	8.33651	8.45687	8.64386	8.0348	0.609057	AT2G14935	LCR40
Chr2	6447544	6447825	7.45943	7.53138	7.67772	7.07146	0.606257	AT2G14960	GH3.1
Chr2	6448902	6449128	7.22159	7.12928	7.44294	6.78136	0.661584	AT2G14960	GH3.1
Chr2	6531805	6532071	7.39446	7.61102	7.59805	6.91289	0.698135	AT2G15080	RLP19
Chr2	6740986	6741522	8.62662	8.59619	8.46148	8.04029	0.586332	AT2G15440
Chr2	6819966	6820461	7.97154	8.02791	8.17493	7.33985	0.835076	AT2G15640
Chr2	6821454	6821729	7.21189	7.34207	7.50779	6.88874	0.619051	AT2G15640
Chr2	6823342	6823642	7.66888	7.94398	7.82496	7.20945	0.734527	AT2G15660	AGL95
Chr2	7006094	7006743	8.23482	8.68036	8.41521	7.99577	0.684592	AT2G16130	PMT2
Chr2	7007983	7008297	9.1671	9.74987	9.96036	8.87344	1.08692	AT2G16130	PMT2
Chr2	7303348	7303837	7.62571	7.77643	8.18177	8.26209	0.636386	AT2G16850	PIP3B
Chr2	7427182	7427389	7.15735	6.55459	6.54882	6.96867	0.608525	AT2G17070
Chr2	7660281	7660929	8.00983	7.88722	8.49185	8.95347	1.06625	AT2G17620	CYCB2;1
Chr2	7718843	7719410	9.14784	9.54738	9.38208	8.76736	0.78002	AT2G17770	FDP
Chr2	7957863	7958177	8.10852	8.10198	8.02791	7.50978	0.598749	AT2G18320
Chr2	7960173	7960757	14.5972	14.9503	15.0015	14.3732	0.628264	AT2G18328	RL4
Chr2	8180700	8180940	6.77149	6.71768	6.78463	7.55267	0.834993	AT2G18890
Chr2	8522367	8522608	7.28771	7.31741	7.18488	7.92481	0.739937	AT2G19770	PRF5
Chr2	8561006	8561340	7.24793	7.24793	6.76487	7.43671	0.67184	AT2G19830	VPS32
Chr2	8732481	8732993	8.69697	8.42731	8.08082	8.13314	0.61615	AT2G20240	TRM17
Chr2	9087792	9088303	8.20945	8.44398	8.28077	7.67772	0.76626	AT2G21220	SAUR12
Chr2	9258214	9258553	7.36632	7.22159	7.40301	7.84706	0.62547	AT2G21650	RSM1
Chr2	9445918	9446293	7.14466	7.2384	6.97154	7.70736	0.735816	AT2G22201
Chr2	9702462	9702786	7.54689	7.82496	7.86573	8.30264	0.755744	AT2G22795
Chr2	9703695	9703898	7.00562	6.86264	7.25974	7.74315	0.880514	AT2G22800	HAT9
Chr2	9784570	9785087	8.49885	7.93517	8.12799	8.54689	0.611729	AT2G22990	SNG1
Chr2	10106437	10106726	7.59059	8.00141	8.28077	8.2503	0.690184	AT2G23755
Chr2	10106898	10107211	7.57365	8.31515	8.21675	7.91588	0.741502	AT2G23755
Chr2	10470205	10470619	13.6824	13.9803	13.9095	14.3529	0.670507	AT2G24625
Chr2	11807011	11807363	8.13314	8.07682	7.77808	7.5157	0.617442	AT2G27680
Chr2	12075304	12075553	7.48583	6.84862	7.21189	6.82018	0.66565	AT2G28305	LOG1
Chr2	12078425	12078656	6.90388	6.98868	7.2738	7.57554	0.671657	AT2G28305	LOG1
Chr2	12147757	12148011	6.60363	6.91886	6.71596	7.49185	0.888227	AT2G28400
Chr2	12198727	12199059	7.87652	8.02791	7.80896	7.39446	0.633443	AT2G28510
Chr2	12207816	12208050	7.57365	7.39232	6.94544	7.23002	0.628203	AT2G28520	VHA-A1
Chr2	12231738	12232125	8.82575	8.51175	8.10852	7.9542	0.871558	AT2G28550	TOE1
Chr2	12257411	12257785	8.55171	8.59619	8.55938	7.74987	0.84632	AT2G28605
Chr2	12259318	12259660	8.29692	8.13955	8.78382	8.52943	0.644265	AT2G28610	WOX3
Chr2	12494086	12496415	10.1926	10.0694	10.0399	10.6466	0.606612	AT2G29080	ftsh3
Chr2	12772476	12772989	9.01402	8.67507	8.7364	8.17617	0.837847	AT2G29960	CYP5
Chr2	12831086	12831379	10.585	11.0509	11.212	10.2403	0.971696	AT2G30070	KUP1
Chr2	12895103	12895596	8.61102	8.42731	8.19476	7.57554	1.03549	AT2G30230
Chr2	12986414	12986825	7.50383	7.30378	7.60733	7.93517	0.631384	AT2G30470	VAL1
Chr2	13275171	13275578	9.59502	9.58778	9.2009	8.79928	0.795743	AT2G31160	OBO1
Chr2	13276542	13277082	9.8005	9.70714	9.73809	9.10722	0.693278	AT2G31160	OBO1
Chr2	13278719	13279360	9.97154	9.87805	9.62434	9.04985	0.921695	AT2G31160	OBO1
Chr2	13280409	13281041	9.79523	10.0081	9.76591	8.82575	1.18232	AT2G31160	OBO1
Chr2	13309474	13309681	7.22641	7.56605	7.95492	7.11374	0.841181	AT2G31230	ERF15
Chr2	13738957	13739238	6.9571	6.87958	6.69697	7.48583	0.788862	AT2G32360
Chr2	13912844	13913647	8.88264	9.15355	9.00457	9.4818	0.599156	AT2G32800	LecRK-S.2
Chr2	14339384	14340593	10.6004	10.5341	10.3001	9.78668	0.8137	AT2G33870	ArRABA1h
Chr2	14692133	14692989	9.85019	9.77643	9.40354	8.90011	0.950075	AT2G34825	RALFL20
Chr2	15009487	15009950	8.13955	8.29002	8.82416	8.73217	0.684612	AT2G35700	ERF38
Chr2	15190980	15191255	7.98299	8.13955	8.00141	7.40514	0.73441	AT2G36220
Chr2	15275040	15275362	9.26737	9.37395	9.51767	8.87728	0.640385	AT2G36400	GRF3
Chr2	15937920	15938429	8.69174	8.4818	8.41891	8.08348	0.608264	AT2G38080	LMCO4
Chr2	16338758	16339932	10.36	10.6506	10.7747	10.1482	0.626525	AT2G39170
Chr2	16551779	16552023	8.33204	8.5708	8.81618	8.12412	0.692062	AT2G39705	RTFL8
Chr2	16605066	16605537	8.10983	8.3298	8.41891	9.00422	0.89439	AT2G39800	P5CS1
Chr2	16607821	16608457	8.57175	8.74315	8.83526	9.24793	0.676175	AT2G39805
Chr2	16815819	16816019	6.34873	6.93664	7.17243	6.93664	0.823699	AT2G40260
Chr2	16893827	16894853	9.74861	9.43254	9.06743	9.00703	0.741585	AT2G40450
Chr2	16953532	16954078	7.98299	8.10852	8.28656	8.7364	0.753408	AT2G40620
Chr2	17029095	17029737	9.37558	9.44191	9.2703	8.80735	0.634552	AT2G40802
Chr2	17646024	17646666	8.64024	8.7065	8.83842	9.49586	0.85561	AT2G42380	BZIP34
Chr2	17742739	17743414	9.53041	9.75822	9.67552	8.94251	0.815709	AT2G42600	PPC2
Chr2	17811117	17812055	10.0007	10.0519	9.84235	9.29059	0.761294	AT2G42800	RLP29
Chr2	17889358	17889610	7.12153	7.68299	8.03892	7.64386	0.917385	AT2G43020	PAO2
Chr2	18471769	18472207	7.65821	7.90539	7.95492	8.30264	0.644427	AT2G44800
Chr2	18632084	18632417	8.35094	8.65195	9.11894	8.47675	0.768002	AT2G45190	YAB1
Chr2	18635488	18635933	9.40727	9.70498	9.88912	8.72537	1.16376	AT2G45200	GOS12
Chr2	18705578	18707867	10.9598	10.9745	10.6493	10.368	0.606544	AT2G45400	BEN1
Chr2	19100564	19101971	9.53625	9.82615	9.75238	10.3157	0.779468	AT2G46530	ARF11
Chr2	19161972	19162442	8.29806	8.75989	8.02237	7.40514	1.35475	AT2G46670
Chr2	19172866	19173192	8.7789	8.86805	8.81137	8.16742	0.700633	AT2G46680	HB-7
Chr2	19255271	19256208	9.44087	9.56367	9.72962	10.0549	0.614074	AT2G46860	PPa3
Chr2	19257857	19258469	8.5343	8.63753	8.76736	9.2402	0.705892	AT2G46870	NGA1
Chr2	19262586	19263138	7.85487	8.633	8.92852	8.48382	1.07365	AT2G46870	NGA1
Chr3	423370	424315	8.96795	9.28598	9.3526	9.69914	0.731192	AT3G02250
Chr3	873121	873355	7.44294	7.24793	7.22641	6.5812	0.861743	AT3G03620
Chr3	1066264	1067076	8.54206	8.61102	8.61102	9.27845	0.736385	AT3G04070	NAC047
Chr3	1352574	1353263	8.84078	9.00492	9.09869	9.52454	0.683764	AT3G04910	ZIK4
Chr3	1728456	1728973	8.63753	9.0634	9.11894	9.2503	0.612768	AT3G05800	AIF1
Chr3	1730573	1730810	7.63662	7.70995	8.22521	7.64386	0.588583	AT3G05810
Chr3	1856051	1856611	8.60363	8.65195	8.91513	9.36249	0.758865	AT3G06130
Chr3	1959950	1960208	8.58965	8.6591	8.81137	8.19599	0.615387	AT3G06430	PPR2
Chr3	3045648	3046517	8.90388	8.91139	8.83526	9.53041	0.695145	AT3G09920	PIP5K9
Chr3	3202162	3202430	7.18488	6.59991	6.71596	7.39446	0.79455	AT3G10340	PAL4
Chr3	3430130	3430435	7.63844	7.56605	7.39017	7.99577	0.605598	AT3G10960	AZG1
Chr3	4223854	4224167	8.0607	7.76818	7.37721	6.98868	1.07201	AT3G13130
Chr3	4343582	4344356	8.83526	8.72622	9.00141	9.34041	0.614188	AT3G13370
Chr3	4582352	4583584	9.03342	9.4476	9.56415	9.75864	0.725217	AT3G13898
Chr3	4826766	4827224	7.63662	7.59991	7.39017	8.25621	0.86604	AT3G14431
Chr3	4943397	4943806	7.25267	7.5216	7.78627	8.21067	0.958006	AT3G14720	MPK19
Chr3	5236426	5236865	7.73132	7.99435	8.41045	8.42731	0.695994	AT3G15500	NAC3
Chr3	5247084	5247298	6.94544	7.07682	7.10198	7.66178	0.716334	AT3G15518
Chr3	5285245	5285615	7.74483	7.99435	8.15482	7.19967	0.955146	AT3G15605
Chr3	5745999	5746306	7.68299	7.69174	7.89785	8.31515	0.632155	AT3G16850
Chr3	6015842	6017223	9.58167	9.63027	9.78525	10.2744	0.692707	AT3G17580
Chr3	6164158	6164582	8.18859	8.49185	8.82416	8.56129	0.635574	AT3G18020
Chr3	6269541	6270086	7.97154	8.09408	8.2009	8.88035	0.908805	AT3G18282
Chr3	6345129	6345728	8.50184	8.51175	8.54689	9.10198	0.600138	AT3G18485	ILR2
Chr3	6387925	6388132	7.62571	7.85175	7.39017	6.5812	1.27055	AT3G18550	TCP18
Chr3	6390912	6391272	8.57932	8.52356	8.37178	7.97728	0.602036	AT3G18560
Chr3	6515437	6515883	6.85175	7.11114	7.45327	7.59805	0.746303	AT3G18900
Chr3	6897587	6897869	7.64386	7.04166	6.98868	7.02237	0.655172	AT3G19850
Chr3	7374616	7375115	8.44605	8.46352	8.18177	8.82972	0.647949	AT3G21055	PSBTN
Chr3	7861882	7862083	5.54689	5.90689	5.85487	6.25267	0.705771	AT3G22240
Chr3	7986160	7986530	8.53625	8.72622	8.51865	7.7211	1.00512	AT3G22540
Chr3	8107715	8107973	7.66178	7.61102	7.79442	8.24674	0.635716	AT3G22890	APS1
Chr3	8109315	8109628	7.19476	6.96867	7.5812	8.30606	1.33739	AT3G22890	APS1
Chr3	8329591	8330341	9.65195	9.33316	9.2703	8.87114	0.780813	AT3G23300
Chr3	8336225	8336556	7.76321	7.59059	7.31967	7.98868	0.669013	AT3G23310
Chr3	9365106	9365393	7.48985	7.7211	7.94837	7.26209	0.686272	AT3G25710	TMO5
Chr3	9366004	9366421	7.98868	8.48583	8.36632	7.66178	0.824051	AT3G25710	TMO5
Chr3	9576889	9578183	8.9542	9.2402	9.04234	9.69914	0.744942	AT3G26170	CYP71B19
Chr3	9714012	9714829	8.96795	9.13795	9.11504	9.76072	0.792773	AT3G26511
Chr3	9740645	9740852	7.17243	7.28887	7.33092	7.92184	0.749413	AT3G26539
Chr3	9832051	9832759	8.85953	8.70131	8.88035	9.57932	0.878009	AT3G26742
Chr3	10241742	10242951	9.95092	9.85953	9.6865	9.31967	0.631248	AT3G27660	OLEO4
Chr3	10337040	10337355	7.33092	7.36413	7.2738	7.87191	0.59811	AT3G27880
Chr3	10866001	10866305	7.52552	7.64566	6.87958	6.78136	0.864299	AT3G28857	PRE5
Chr3	10866842	10867369	8.9993	9.0634	8.81137	8.21675	0.846649	AT3G28860	PGP19
Chr3	10868083	10868565	8.71167	8.79928	8.43775	7.92184	0.877441	AT3G28860	PGP19
Chr3	10938693	10938893	7.11374	7.75822	7.29462	7.74987	0.644481	AT3G28920	ZHD9
Chr3	11325068	11325923	9.36851	9.6711	9.63072	8.99506	0.676038	AT3G29450
Chr3	11514079	11515883	9.94215	10.0556	10.0563	9.43827	0.618027	AT3G29670	PMAT2
Chr3	11517615	11519088	9.89936	10.1186	10.2516	9.60409	0.64754	AT3G29670	PMAT2
Chr3	11520999	11521243	7.33874	7.66	7.45327	6.98299	0.677002	AT3G29670	PMAT2
Chr3	11798549	11799178	9.15102	9.61471	9.77643	9.34707	0.625416	AT3G30180	CYP85A2
Chr3	12023241	12023489	7.06609	7.45121	7.51767	6.85798	0.659688	AT3G30391
Chr3	12124711	12124951	6.29462	6.43671	6.21432	7.02237	0.808049	AT3G30520
Chr3	12125701	12126188	8.16993	8.36741	7.92333	8.59246	0.66913	AT3G30520
Chr3	12141567	12141922	7.35535	7.36413	7.21189	7.93517	0.723277	AT3G30530	bZIP42
Chr3	12422855	12423072	10.9365	11.4479	11.7324	9.93074	1.80164	AT3G30768
Chr3	12533943	12534264	7.13186	6.74147	7.24793	6.40088	0.847048	AT3G30820
Chr3	12535362	12536117	8.23482	8.62845	8.5343	8.01959	0.608855	AT3G30820
Chr3	12550134	12550357	7.12153	7.19722	7.49985	6.67948	0.820366	AT3G30820
Chr3	12553326	12553742	7.97871	8.04712	8.08746	7.37504	0.712423	AT3G30820
Chr3	12555073	12555488	8.05528	8.26209	8.23242	7.49185	0.770242	AT3G30820
Chr3	12577422	12579908	10.4435	10.6336	10.6445	10.0004	0.64418	AT3G30840
Chr3	12583200	12583701	8.33651	8.49835	8.51274	7.59059	0.922153	AT3G30840
Chr3	12672902	12673107	4.72792	4.53916	4.65821	5.17991	0.64075	AT3G31068
Chr3	12981093	12981356	7.35535	7.83447	7.61655	7.16742	0.667053	AT3G31950
Chr3	13087550	13087784	7.50383	7.77643	7.82496	7.00562	0.819334	AT3G32090
Chr3	13088534	13088820	7.56796	7.49985	7.92333	6.94837	0.97496	AT3G32100
Chr3	13186529	13186787	0	0.321928	1.58496	0	1.58496	AT3G32200
Chr3	13199123	13199477	7.14466	7.53138	7.68475	6.84235	0.842398	AT3G32260
Chr3	13207252	13207830	9.20457	9.3177	9.42101	8.67507	0.745938	AT3G32260
Chr3	13208260	13208549	8.35535	8.7364	8.7151	8.00141	0.734994	AT3G32260
Chr3	13209542	13209742	7.85953	8.08746	8.26679	7.34651	0.920273	AT3G32260
Chr3	13508303	13508528	6.51373	6.67772	6.12412	6.79442	0.670295	AT3G32960
Chr3	13586913	13587757	11.8539	11.7587	11.8539	11.2279	0.625978	AT3G32980
Chr3	13640840	13642280	7.44294	7.36413	7.68475	7.00562	0.679124	AT3G32980
Chr3	13655178	13656940	8.17742	8.27146	8.32531	7.69697	0.628338	AT3G32980
Chr3	13670780	13671067	4.67243	4.12928	4.53138	3.82018	0.852246	AT3G32980
Chr3	13824094	13824425	7.35535	7.7364	7.78627	7.08746	0.698807	AT3G33187
Chr3	13826406	13826626	7.13955	7.30378	7.60733	6.64024	0.967085	AT3G33187
Chr3	14074971	14075197	2.45943	2.04439	2.93074	3.18982	1.14543	AT3G33528
Chr3	15299651	15299891	7.31288	7.36413	7.39017	6.74147	0.648702	AT3G43340
Chr3	15304496	15305506	10.0821	10.2606	10.3802	9.66756	0.712635	AT3G43340
Chr3	15312636	15312871	7.36632	7.66	7.45327	6.94837	0.711629	AT3G43400
Chr3	15381214	15381420	6.94544	7.2384	7.03617	6.40088	0.837525	AT3G43470
Chr3	15557564	15557788	11.6072	11.935	12.0662	10.5278	1.53833	AT3G43660
Chr3	15716705	15717618	9.25915	9.26151	9.46964	8.69349	0.776155	AT3G43860	GH9A4
Chr3	15814772	15815021	6.90388	7.2384	7.49985	7.29692	0.595964	AT3G44050
Chr3	15991102	15991873	9.06205	9.13378	9.45687	9.7065	0.64445	AT3G44320	NIT3
Chr3	16039189	16039412	1.64386	0.321928	0	1.9542	1.9542	AT3G44380
Chr3	16084618	16085014	10.6266	11.224	11.49	9.69109	1.79888	AT3G44460	DPBF2
Chr3	16149204	16149410	6.74147	6.52943	7.2384	7.0607	0.708974	AT3G44560	FAR8
Chr3	16184578	16184995	7.24793	7.15735	6.84862	7.76321	0.914589	AT3G44610
Chr3	16355165	16355391	6.85175	6.91886	7.35535	6.34873	1.00662	AT3G44810
Chr3	16604610	16604862	6.64024	6.93664	6.32643	7.44501	1.11859	AT3G45275
Chr3	16741111	16741778	8.0348	8.2009	8.46761	8.70131	0.666507	AT3G45610	DOF6
Chr3	17107113	17107503	7.70736	7.87652	8.15482	7.42626	0.728553	AT3G46480
Chr3	17108628	17109150	8.5812	8.71167	8.67154	8.05257	0.659099	AT3G46480
Chr3	17641823	17642090	7.18239	7.18488	7.29462	7.87652	0.694123	AT3G47810	VPS29
Chr3	17973222	17973466	7.66888	7.91439	7.67772	7.26209	0.65229	AT3G48520	CYP94B3
Chr3	18432378	18432731	7.89785	7.70995	7.69349	7.28771	0.610133	AT3G49700	ETO3
Chr3	18726541	18726855	7.1267	7.75822	7.14466	7.38802	0.631519	AT3G50460	HR2
Chr3	18819244	18819458	6.74147	6.65642	7.19967	7.61839	0.961961	AT3G50660	SNP2
Chr3	18821917	18822279	8.71939	8.85409	9.11504	8.50482	0.610225	AT3G50660	SNP2
Chr3	18907907	18908236	8.41045	8.79928	8.7065	8.15355	0.64573	AT3G50870	MNP
Chr3	18909634	18910189	9.47218	9.52111	9.66044	8.96506	0.695379	AT3G50870	MNP
Chr3	18960432	18961769	10.4851	10.4297	10.258	9.69675	0.788324	AT3G51057
Chr3	20583452	20584153	9.71467	9.65866	9.70044	8.92407	0.790605	AT3G55510	RBL
Chr3	20585632	20586164	9.88131	9.74987	9.79685	8.86109	1.02022	AT3G55515	RTFL7
Chr3	20587099	20587835	10.2387	10.1501	9.91924	9.01123	1.22748	AT3G55515	RTFL7
Chr3	20588452	20588728	8.44087	8.77972	8.6339	7.56033	1.21939	AT3G55515	RTFL7
Chr3	20690059	20690790	8.46352	8.59619	8.81137	9.07948	0.61596	AT3G55740	PROT2
Chr3	21104892	21105117	7.47168	7.76818	7.21189	7.13186	0.636327	AT3G57030
Chr3	21142525	21142883	8.48684	8.61563	8.19476	7.8392	0.776426	AT3G57120
Chr3	21364338	21364804	9.10296	9.07012	8.87728	8.51274	0.590219	AT3G57670	WIP2
Chr3	21374647	21375726	10.6044	10.6994	10.5887	10.098	0.601323	AT3G57670	WIP2
Chr3	21504379	21505125	9.54206	9.36851	9.29978	8.89785	0.644219	AT3G58070	GIS
Chr3	21892049	21892645	8.67507	8.38802	8.35535	8.0348	0.640276	AT3G59220	PRN1
Chr3	22514935	22515151	7.12153	7.47573	7.5812	6.69697	0.884233	AT3G60920
Chr3	22949355	22949725	7.10066	6.98868	7.80896	8.59246	1.60377	AT3G61970	NGA2
Chr4	76368	76809	7.91439	8.05393	8.50779	8.50084	0.59341	AT4G00180	YAB3
Chr4	629372	630843	9.36249	9.47978	9.57601	10.0475	0.684973	AT4G01480	PPa5
Chr4	721937	722524	8.18115	8.43879	8.68036	8.81298	0.631827	AT4G01680	MYB55
Chr4	725083	725482	7.92184	8.41257	8.55938	8.40088	0.637536	AT4G01690	PPOX
Chr4	1008430	1009222	8.3443	8.66445	8.9359	8.99859	0.654295	AT4G02290	GH9B13
Chr4	1338348	1338866	8.16742	8.02791	8.00843	8.68738	0.678947	AT4G03030
Chr4	1353937	1355404	10.1504	10.0694	9.91737	10.6535	0.736145	AT4G03070	AOP1.1
Chr4	1472823	1473063	6.99435	7.31741	7.44294	6.80413	0.638812	AT4G03350	EVE1
Chr4	2049434	2049913	7.97585	8.23482	8.4818	7.54496	0.936835	AT4G04260
Chr4	2070610	2071110	8.11504	8.34319	8.45738	7.67772	0.779661	AT4G04260
Chr4	2170507	2170799	6.47168	6.78136	6.74147	7.08746	0.615788	AT4G04404
Chr4	2195535	2195738	10.1016	10.6777	11.1851	8.96073	2.22438	AT4G04423
Chr4	2447913	2448163	6.26679	6.57365	6.87958	7.04166	0.774873	AT4G04840	MSRB6
Chr4	2774675	2774910	7.94837	7.86728	7.21189	6.71768	1.23069	AT4G05494
Chr4	2927678	2927915	4.60733	4.32193	5.07146	4.66534	0.749534	AT4G05590
Chr4	2965956	2968296	9.2396	9.41521	9.34485	8.77479	0.640427	AT4G05612
Chr4	2976959	2977298	6.87958	6.87958	7.2384	6.5812	0.657204	AT4G05620
Chr4	2981500	2981821	7.81538	7.9542	8.1472	7.49985	0.647359	AT4G05620
Chr4	3012218	3012953	7.67772	7.82496	7.69349	7.0607	0.764263	AT4G05632
Chr4	3046028	3047476	8.59712	8.71167	8.86109	8.18982	0.671262	AT4G06479
Chr4	3054343	3061401	9.53916	9.67485	9.7719	9.13314	0.63876	AT4G06479
Chr4	3092765	3093164	7.57554	7.79604	7.94837	7.19476	0.75361	AT4G06490
Chr4	3532421	3533158	9.37558	9.51767	9.74777	9.03411	0.713662	AT4G06639
Chr4	3533784	3535319	10.6425	10.813	10.8709	10.2547	0.616209	AT4G06639
Chr4	3600119	3600443	7.55842	7.88722	8.0607	7.2384	0.822291	AT4G06583
Chr4	3677613	3678572	9.08481	9.24822	9.32474	8.60084	0.723901	AT4G06599
Chr4	3679366	3679582	6.98299	7.2384	7.41574	6.65821	0.75753	AT4G06599
Chr4	3689016	3689869	8.90989	8.80413	9.17742	8.39339	0.784029	AT4G06599
Chr4	3690585	3690869	7.62205	7.64566	8.10852	6.91886	1.18966	AT4G06599
Chr4	3733429	3736054	10.7555	10.8636	10.956	10.3576	0.598461	AT4G06634	YY1
Chr4	3842745	3843213	8.8933	8.90764	9.24971	8.12412	1.12558	AT4G06676
Chr4	3849912	3852143	8.45224	8.77972	8.75405	7.99577	0.783952	AT4G06676
Chr4	3864915	3865380	8.10198	8.21675	8.41045	7.66178	0.748673	AT4G06676
Chr4	3866813	3867732	6.69697	6.86264	6.93221	6.27612	0.65609	AT4G06676
Chr4	3871445	3873873	11.2052	11.3331	11.4026	10.7471	0.655468	AT4G06676
Chr4	3875780	3876933	6.91289	7.09276	7.02237	6.47978	0.612977	AT4G06676
Chr4	3977546	3978914	11.3626	11.3167	11.4155	10.7903	0.625129	AT4G06688
Chr4	3983045	3983543	10.6551	10.6513	10.7845	10.0738	0.710726	AT4G06740
Chr4	3992561	3992784	8.17742	8.25503	8.64386	7.8392	0.804652	AT4G06740
Chr4	3993856	3994673	10.5739	10.6698	10.8023	10.088	0.714354	AT4G06740
Chr4	4003798	4004114	8.9737	9.10656	9.32249	8.41363	0.908864	AT4G06740
Chr4	4005556	4006321	11.8311	11.7447	11.8268	11.2323	0.598838	AT4G06740
Chr4	4025607	4026034	3.26679	3.88264	3.33985	2.88264	1	AT4G06740
Chr4	4032356	4032785	3.67243	4.42626	3.96578	3.67243	0.753839	AT4G06740
Chr4	4244444	4244655	6.85175	7.00422	7.13186	6.50383	0.628031	AT4G07410	PCN
Chr4	4344347	4344573	7.37504	7.63481	7.41574	6.94837	0.686444	AT4G07524
Chr4	4558209	4558440	4.35755	5.32643	4.53138	4.78136	0.968877	AT4G07740
Chr4	4765752	4766016	7.09011	7.46352	7.7211	7.09803	0.630987	AT4G07940
Chr4	4768236	4768527	7.32643	7.62205	7.59059	6.87958	0.742469	AT4G07940
Chr4	5054493	5055255	8.82018	8.87267	9.31004	8.52552	0.784524	AT4G08097
Chr4	5153022	5153264	8.31515	8.59619	8.38802	7.5157	1.08049	AT4G08151
Chr4	5155295	5156210	10.2811	10.4268	10.2866	9.45276	0.974033	AT4G08151
Chr4	5156655	5157839	10.4086	10.4732	10.1779	9.77025	0.702947	AT4G08151
Chr4	5158411	5158794	8.28656	8.53528	8.25503	7.82496	0.710317	AT4G08160
Chr4	5267787	5268426	16.2915	16.4633	16.1035	17.1591	1.05563	AT4G08330
Chr4	5426473	5426673	6.71768	7.22159	6.86109	6.56986	0.651732	AT4G08530
Chr4	5436708	5436924	12.1431	12.3156	12.4043	11.6909	0.713406	AT4G08540
Chr4	5573678	5573941	7.36413	7.24793	7.46557	6.70736	0.758207	AT4G08730
Chr4	5601829	5602162	7.61102	7.80735	7.75822	7.17243	0.634927	AT4G08770	Prx37
Chr4	5649873	5650267	7.5216	7.74651	7.78627	8.239	0.717401	AT4G08870	ARGAH2
Chr4	6281811	6282132	7.33874	6.9571	6.94544	7.69174	0.7463	AT4G10040	CYTC-2
Chr4	6568463	6568885	8.26796	8.52356	8.12799	7.93517	0.588397	AT4G10630
Chr4	6569413	6569770	7.98299	8.13955	8.26679	7.61839	0.648401	AT4G10630
Chr4	6862196	6862737	7.97154	8.00983	8.2009	8.57554	0.603996	AT4G11280	ATACS6
Chr4	7249773	7250174	8.29347	8.36741	8.35535	7.76818	0.59923	AT4G12100
Chr4	7385485	7385782	6.97441	6.87958	6.50581	7.33985	0.834038	AT4G12450
Chr4	7715742	7716140	7.33092	7.31741	7.39017	8.14848	0.831064	AT4G13263
Chr4	7828102	7828357	6.67948	6.91886	7.3072	6.76487	0.627721	AT4G13460	SUVH9
Chr4	7846234	7847127	8.67684	8.85953	8.90689	9.31685	0.640009	AT4G13490
Chr4	8352100	8352813	8.84078	8.66445	8.36085	8.05257	0.78821	AT4G14550	SLR
Chr4	8466664	8467287	8.42206	8.45687	8.52943	9.03686	0.614796	AT4G14746
Chr4	8832562	8833289	8.43359	8.49185	8.71939	9.63753	1.20395	AT4G15440	HPL1
Chr4	8911225	8911595	7.3443	7.66	7.7364	8.05257	0.708272	AT4G15610
Chr4	9382965	9383836	8.57175	8.66445	8.68912	9.18239	0.610642	AT4G16670
Chr4	9908546	9908966	7.87652	7.99435	8.10852	8.52552	0.649004	AT4G17810
Chr4	9956975	9957543	8.71167	8.97082	8.83526	8.26092	0.709905	AT4G17910
Chr4	10155607	10156476	8.72707	8.78872	8.87114	9.41469	0.687616	AT4G18380
Chr4	10178835	10179081	10.4435	11.0732	11.319	9.59572	1.72324	AT4G18422
Chr4	10229097	10229374	7.40939	7.22159	7.59805	7.85953	0.637948	AT4G18570
Chr4	10350927	10351166	7.6865	7.46352	7.76818	8.21067	0.747147	AT4G18880	HSF%20A4A
Chr4	10381525	10381914	7.57554	7.87652	8.16742	7.78627	0.591879	AT4G18960	AG
Chr4	10474688	10474997	7.3443	7.56605	7.68475	8.14338	0.799087	AT4G19150
Chr4	10483643	10485310	10.4034	10.2726	10.4009	10.9742	0.701606	AT4G19170	NCED4
Chr4	10525093	10525399	7.14975	7.11114	6.82972	7.66888	0.839162	AT4G19240
Chr4	10757907	10758162	6.72792	6.82655	6.65821	7.31288	0.654671	AT4G19770
Chr4	11525614	11526209	9.13443	9.22581	9.11146	8.48382	0.741994	AT4G21690	GA3OX3
Chr4	11698059	11698433	7.93517	7.68299	7.43567	7.0607	0.874469	AT4G22070	WRKY31
Chr4	11868055	11868345	7.69523	7.66	8.02237	7.33985	0.682518	AT4G22540	ORP2A
Chr4	12352086	12352687	9.88912	9.84019	9.80171	8.86109	1.02804	AT4G23710	VHA-G2
Chr4	12354676	12355918	10.6052	10.5476	10.3117	9.63753	0.967717	AT4G23720
Chr4	12356574	12358078	10.8359	10.776	10.614	10.1878	0.648037	AT4G23720
Chr4	12447011	12447578	8.20701	8.38262	8.33092	9.06609	0.859075	AT4G23970
Chr4	12472474	12472772	8.32418	8.33651	8.23242	7.48583	0.850677	AT4G24015
Chr4	12774171	12774597	9.23242	9.23242	9.11146	8.50084	0.731579	AT4G24780
Chr4	12996417	12996811	8.75405	8.61563	8.37178	8.11894	0.635111	AT4G25430	TRM23
Chr4	13400018	13400548	7.91139	7.85953	8.04712	8.73217	0.872633	AT4G26540
Chr4	13730416	13731465	9.49935	9.40833	9.66356	9.99894	0.590613	AT4G27460	CBSX5
Chr4	14196631	14196934	7.81057	7.80735	7.81538	7.07146	0.743921	AT4G28730	GrxC5
Chr4	14197546	14197848	7.70908	7.41574	7.64115	8.01959	0.603849	AT4G28730	GrxC5
Chr4	14394688	14394984	6.89785	6.87958	7.56224	8.13699	1.25741	AT4G29190	TZF3
Chr4	14728993	14729932	9.23062	9.41204	8.98868	8.60084	0.811198	AT4G30120	HMA3
Chr4	14779795	14780397	9.30264	9.42469	9.24971	8.66445	0.760244	AT4G30190	PMA2
Chr4	14890475	14892883	11.1016	10.8832	10.5616	10.4934	0.60821	AT4G30460
Chr4	14942391	14942628	8.10852	7.66888	7.60733	7.36413	0.74439	AT4G30600
Chr4	14998620	15001271	11.0509	10.9866	11.0333	11.7447	0.758176	AT4G30800
Chr4	15397046	15397501	9.10885	9.32643	9.30663	8.64746	0.678971	AT4G31820	NPY1
Chr4	15907246	15907555	7.9542	7.70995	7.6248	7.18488	0.769321	AT4G32950
Chr4	16274930	16275240	7.48985	7.43775	7.83289	8.24674	0.808989	AT4G33960
Chr4	16523690	16524071	8.78382	8.78382	8.59712	8.18982	0.593992	AT4G34588	CPuORF2
Chr4	17001698	17003591	11.3436	11.3469	11.2202	10.732	0.614974	AT4G35900	FD-1
Chr4	17158537	17160045	9.87652	9.75656	9.57601	9.29059	0.585922	AT4G36268
Chr4	17395387	17396138	9.26679	9.90858	10.2342	10.2848	1.01804	AT4G36910	LEJ2
Chr4	17469067	17470664	9.81298	9.77355	10.047	10.6434	0.869854	AT4G37070	PLP1
Chr4	17471279	17471929	9.12541	8.91513	9.04234	9.83368	0.918548	AT4G37080
Chr4	17575926	17576946	8.77396	8.8986	9.22912	9.50134	0.727376	AT4G37380
Chr4	17689854	17690432	9.20945	9.51299	9.41733	8.82972	0.683265	AT4G37650	SHR
Chr4	17730593	17731088	10.0984	10.1674	10.3548	9.44243	0.912375	AT4G37740	GRF2
Chr4	17748543	17749047	8.09408	8.53528	8.73217	8.50084	0.63809	AT4G37770	ACS8
Chr4	17782176	17782987	10.3617	10.489	10.2017	9.783	0.705972	AT4G37810
Chr4	18131364	18132163	8.64476	8.78382	8.91513	9.31458	0.669826	AT4G38860	SAUR16
Chr4	18304401	18304698	8.77149	8.79442	8.94654	8.23002	0.71652	AT4G39370	UBP27
Chr4	18483056	18483370	7.75489	8.44398	8.33092	8.38154	0.689092	AT4G39840
Chr4	18584677	18585056	8.54496	9.04985	8.61563	8.3966	0.653244	AT4G40100	PRSL1
Chr5	39785	40005	6.94544	7.04166	7.13186	7.69697	0.751524	AT5G01100	FRB1
Chr5	74915	75480	8.5708	9.05867	9.37178	9.39607	0.825265	AT5G01200
Chr5	83166	83467	8.40461	7.86728	8.05393	7.68299	0.721615	AT5G01210
Chr5	461091	461736	8.49085	8.52356	8.42836	9.06878	0.640418	AT5G02260	EXPA9
Chr5	943989	944189	7.39017	8.10198	7.89785	7.59805	0.711807	AT5G03670	TRM28
Chr5	961935	962369	8.60825	8.96217	9.19476	8.82416	0.586502	AT5G03690	FBA4
Chr5	1042535	1042923	8.26796	8.08746	7.93221	7.47573	0.792224	AT5G03880
Chr5	1066339	1066652	7.03342	7.2738	7.50779	6.65821	0.849583	AT5G03944
Chr5	1071008	1071356	6.81057	7.0607	6.9571	7.42626	0.615693	AT5G03960	IQD12
Chr5	1270661	1271262	8.21675	8.19476	8.44294	8.88874	0.693986	AT5G04470	SIM
Chr5	1382550	1383510	9.10296	9.22581	9.47624	9.90011	0.797152	AT5G04780
Chr5	1826838	1827300	7.74987	8.09408	8.4818	7.94764	0.73193	AT5G06060
Chr5	1950127	1952897	12.0405	11.823	11.6381	11.3176	0.722993	AT5G06390	FLA17
Chr5	2241371	2241968	8.62114	8.41891	8.73217	9.08481	0.665902	AT5G07200	YAP169
Chr5	2290258	2293447	11.4979	11.597	11.5892	12.1006	0.602728	AT5G07290	ML4
Chr5	3020282	3021542	8.8933	9.0921	9.09408	9.62753	0.734232	AT5G09730	XYL3
Chr5	3204461	3205167	8.43045	8.11764	8.42836	8.77231	0.654671	AT5G10210
Chr5	3467957	3468422	8.8857	8.83684	8.97082	8.34319	0.627639	AT5G10970
Chr5	3505122	3505860	8.37829	8.45687	8.86109	9.917	1.5387	AT5G11050	URP10
Chr5	3522176	3522560	8.84078	8.83684	8.61102	8.17991	0.660869	AT5G11090
Chr5	3615859	3616318	7.72792	7.88722	8.20701	8.42731	0.699392	AT5G11320	YUC4
Chr5	3892680	3892926	7.54303	7.63481	7.2384	7.03342	0.601388	AT5G12060
Chr5	3985989	3986860	9.65419	9.44191	9.29347	8.36085	1.29334	AT5G12323
Chr5	3991381	3991940	9.42154	9.4476	9.50978	8.86496	0.644815	AT5G12330	LRP1
Chr5	4229162	4229809	8.93148	8.98371	9.00457	8.38802	0.616554	AT5G13240
Chr5	4230507	4230785	7.30378	7.36413	7.29462	6.76487	0.599263	AT5G13240
Chr5	4680362	4680675	7.24793	6.9571	7.29462	7.60363	0.646524	AT5G14510
Chr5	4972748	4973544	8.94031	8.6865	9.10263	9.48834	0.801842	AT5G15310	MYB16
Chr5	5747344	5748486	9.52209	9.32643	9.18766	8.85798	0.66411	AT5G17440
Chr5	6045006	6045227	6.61471	6.34873	6.12412	7.15482	1.0307	AT5G18270	ANAC087
Chr5	6049020	6049225	6.71768	6.43671	6.36194	6.96867	0.606723	AT5G18280	ATAPY2
Chr5	6162886	6163616	9.13699	8.80816	8.52943	8.64024	0.607561	AT5G18560	PUCHI
Chr5	6215556	6216938	9.5073	9.78545	9.88912	10.1782	0.670899	AT5G18650	MIEL1
Chr5	6723395	6723785	7.35535	7.40514	7.02237	7.80735	0.784987	AT5G19880
Chr5	6996575	6996986	7.81057	7.81538	8.04712	8.41891	0.608335	AT5G20680	TBL16
Chr5	7252840	7253113	8.0607	7.5216	8.1472	8.38802	0.866417	AT5G21940
Chr5	7420952	7421413	8.27845	8.83684	8.91513	8.36085	0.636683	AT5G22390
Chr5	8374066	8374270	6.65821	6.63662	6.94544	7.42626	0.78964	AT5G24520	URM23
Chr5	8413741	8413958	6.49185	6.12412	6.40939	6.78136	0.657238	AT5G24580
Chr5	8529271	8529533	6.86728	7.42626	7.72792	7.30378	0.860642	AT5G24830
Chr5	8542367	8543990	10.77	10.8658	10.7339	10.1028	0.763034	AT5G24860	FPF1
Chr5	8878563	8878933	7.14975	7.59059	7.39017	7.98868	0.838938	AT5G25500
Chr5	8920750	8921086	7.57554	7.66888	7.94837	8.29692	0.721377	AT5G25610	RD22
Chr5	8995309	8995544	6.69697	6.61471	6.50581	7.31288	0.807071	AT5G25820
Chr5	9176736	9176936	6.82972	6.37721	7.11374	7.05121	0.736532	AT5G26230	MAKR1
Chr5	10187061	10187324	6.93664	7.39232	6.76487	7.2738	0.627446	AT5G28210
Chr5	10199178	10199873	8.1472	8.40088	8.57554	7.80735	0.768184	AT5G28235
Chr5	10453714	10454024	8.15482	7.87652	7.3072	6.98299	1.17182	AT5G28490	OBO2
Chr5	10458970	10459298	8.06743	7.74651	7.61655	7.10591	0.961526	AT5G28491
Chr5	10656208	10656628	8.94983	9.21493	8.88493	8.38478	0.830142	AT5G28642
Chr5	10818045	10818337	7.35094	7.64566	7.74483	6.87958	0.865251	AT5G28781
Chr5	10963534	10963751	7.05257	7.2738	6.87958	6.67948	0.594315	AT5G28931
Chr5	10967145	10967359	6.55459	6.84862	7.2854	6.38586	0.89954	AT5G28931
Chr5	11082903	11083246	6.85175	7.02237	7.00282	6.41996	0.602408	AT5G29044
Chr5	11110044	11110388	3.93074	3.61471	4.14975	4.44294	0.828234	AT5G29050
Chr5	11213427	11213697	6.20945	6.49985	6.44294	5.80735	0.692491	AT5G29560
Chr5	11217172	11217688	6.96867	7.28887	7.2384	6.67243	0.616441	AT5G29560
Chr5	11366691	11367453	8.65464	8.78872	8.86728	8.19599	0.671291	AT5G30341
Chr5	11628075	11628758	8.46862	8.78382	8.69349	8.00843	0.775388	AT5G30510	RPS1
Chr5	11629263	11629582	7.59059	7.85953	7.95492	7.30378	0.651143	AT5G30520
Chr5	11630120	11630703	8.14338	8.40088	8.37721	7.54496	0.855915	AT5G30520
Chr5	11641449	11641734	7.48583	7.40514	7.40301	6.88874	0.597086	AT5G30520
Chr5	11651221	11651794	9.2703	9.32024	9.34485	8.67154	0.67331	AT5G30520
Chr5	11660277	11661717	9.69153	9.56772	9.75238	9.08746	0.664918	AT5G30520
Chr5	11664768	11665642	7.84078	7.9542	8.10198	7.2384	0.863571	AT5G30520
Chr5	11667327	11669324	9.57908	9.81978	9.73344	9.05867	0.761112	AT5G30520
Chr5	11669934	11671010	8.88264	8.97082	9.06205	8.40088	0.661167	AT5G30520
Chr5	11679945	11680286	5.37504	4.88874	5.12928	5.53916	0.650416	AT5G30520
Chr5	11682931	11683721	7.60363	7.53138	7.94105	7.14466	0.796389	AT5G30520
Chr5	11732067	11732498	11.7447	11.6334	11.7412	11.0914	0.653293	AT5G30520
Chr5	11738052	11738385	8.30264	8.52943	8.84314	7.91588	0.927257	AT5G30520
Chr5	11753994	11756960	11.8383	11.7052	11.7921	11.2208	0.617486	AT5G30520
Chr5	11758292	11758495	5.62205	6.08215	5.53138	5.33092	0.751232	AT5G30520
Chr5	11762863	11763102	8.87652	8.75154	9.01123	8.30606	0.705166	AT5G30520
Chr5	11770688	11771072	9.18921	9.30635	9.39285	8.68475	0.708105	AT5G30520
Chr5	11786894	11788047	9.5859	9.55603	9.74525	8.94251	0.80274	AT5G30520
Chr5	11788893	11789573	8.61379	8.50482	8.74399	8.00141	0.742585	AT5G30520
Chr5	11794251	11794457	8.1046	8.15355	8.2009	7.31967	0.881226	AT5G30520
Chr5	11796016	11796779	9.78668	9.79116	9.88722	9.10427	0.782949	AT5G30520
Chr5	11828968	11829881	6.08481	6.34873	6.14975	5.74819	0.600535	AT5G30520
Chr5	11852096	11852705	0.70044	1.70044	2	2.52356	1.82312	AT5G30520
Chr5	11854590	11854833	3.26679	3.61471	2.78136	3.18982	0.83335	AT5G30520
Chr5	11873302	11873505	8.39339	8.35094	8.5651	7.74987	0.815233	AT5G32440
Chr5	11887965	11888175	2.08746	0.321928	1.58496	2.88264	2.56071	AT5G32440
Chr5	11903213	11903444	8.30834	8.32193	8.42836	7.53722	0.891142	AT5G32440
Chr5	11906528	11906803	4.45943	4.26679	4.14975	3.18982	1.26961	AT5G32440
Chr5	11915174	11915486	5.33092	4.18982	5.20945	5.45943	1.26961	AT5G32440
Chr5	11930289	11930542	4.83289	4.53916	5.15987	4.78136	0.620713	AT5G32440
Chr5	11946953	11947177	1.32193	1.70044	1	1.32193	0.70044	AT5G32440
Chr5	11955260	11957071	9.19476	9.19722	9.36249	8.65553	0.706961	AT5G32440
Chr5	11958135	11958340	4.18982	4.39232	4.72792	5.00562	0.8158	AT5G32440
Chr5	11961274	11961726	7.62571	7.80735	7.71081	6.85798	0.949374	AT5G32440
Chr5	11963180	11964727	9.31685	9.41521	9.55219	8.72537	0.826823	AT5G32440
Chr5	11969627	11969855	5.37504	4.72792	5.33092	5.38802	0.660097	AT5G32440
Chr5	11970930	11971199	6.71768	7.02237	6.74147	6.34873	0.67364	AT5G32440
Chr5	11974486	11975432	7.90539	8.05393	8.28656	7.33985	0.946708	AT5G32440
Chr5	12011938	12012175	6.91886	6.70044	7.2384	6.56986	0.668549	AT5G32440
Chr5	12013449	12013776	6.26679	6.43671	7.15735	6.26679	0.89056	AT5G32440
Chr5	12017178	12017776	7.18239	7.53138	7.633	6.78136	0.851635	AT5G32440
Chr5	12025797	12028061	10.0179	10.0137	10.2421	9.43359	0.808547	AT5G32440
Chr5	12043481	12045971	10.3523	10.2786	10.5401	9.82714	0.712984	AT5G32440
Chr5	12046752	12047135	8.11504	8.13314	8.43775	7.46557	0.972186	AT5G32440
Chr5	12047666	12047883	8.92704	8.75989	9.12541	8.25621	0.869205	AT5G32440
Chr5	12050846	12051053	7.54303	7.30378	7.7211	6.94837	0.772732	AT5G32440
Chr5	12051737	12052289	9.0546	8.96723	9.15608	8.47168	0.684408	AT5G32440
Chr5	12053508	12054044	9.18611	9.15355	9.35755	8.66445	0.693105	AT5G32440
Chr5	12058825	12059542	9.4818	9.54448	9.60038	8.90764	0.692736	AT5G32440
Chr5	12060781	12061018	6.77149	7.20945	7.17243	6.20945	1	AT5G32440
Chr5	12064556	12065357	8.28656	8.46352	8.49685	7.88722	0.609633	AT5G32440
Chr5	12155299	12156608	9.11894	9.20151	9.40833	8.65553	0.752799	AT5G32470
Chr5	12158171	12158464	6.97441	7.46352	7.57365	6.98299	0.599233	AT5G32590
Chr5	12161223	12161953	8.50383	8.633	8.82416	8.21675	0.607417	AT5G32590
Chr5	12166390	12166623	6.53138	6.65642	6.81057	6.08215	0.728423	AT5G32590
Chr5	12167397	12167678	3.10852	3	3.33985	1.9542	1.38565	AT5G32590
Chr5	12168359	12168588	1.9542	2.64386	3.18982	3.18982	1.23563	AT5G32590
Chr5	12201037	12201250	6.86728	7.07682	7.33092	6.67243	0.658492	AT5G32590
Chr5	12202079	12202403	7.53722	8.10198	7.91439	7.13186	0.970119	AT5G32590
Chr5	12473746	12473997	6.94544	7.12928	7.43567	6.56986	0.865815	AT5G33210	SRS8
Chr5	12553387	12553595	6.61471	6.40939	6.47371	7.2384	0.829014	AT5G33280
Chr5	12586509	12586795	6.86109	6.86264	7.37721	7.69174	0.830657	AT5G33320	PPT
Chr5	12809356	12809616	7.74483	7.54303	7.80896	7.20945	0.599511	AT5G33898
Chr5	12852788	12853036	4.26679	4.26679	3.75489	3.67243	0.594361	AT5G33898
Chr5	12874566	12875001	6.08481	6.46557	6.67596	6.26679	0.591149	AT5G34581
Chr5	12876604	12878365	9.27438	9.34374	9.38208	8.78382	0.598267	AT5G34581
Chr5	12953702	12954241	12.3024	12.5643	12.6347	11.3157	1.31898	AT5G34780
Chr5	13439388	13440500	8.85175	9.07848	9.06205	8.46862	0.60986	AT5G35190	EXT13
Chr5	13446093	13446381	7.49985	7.5216	7.74483	7.07146	0.673371	AT5G35195
Chr5	13539295	13539518	7.25974	7.18488	7.47573	6.61655	0.859185	AT5G35338	MBD12
Chr5	13657554	13657824	7.30834	7.37938	7.24793	6.67948	0.699898	AT5G35430
Chr5	15040315	15040537	6.56986	6.74147	6.44294	7.11374	0.670799	AT5G37800	RSL1
Chr5	15170197	15170451	7.75489	7.56605	7.75822	7.0607	0.697527	AT5G38020
Chr5	15252834	15253098	7.59059	7.5216	7.71081	6.93664	0.774168	AT5G38197
Chr5	15442909	15443614	12.7456	12.9707	12.9707	12.3024	0.66831	AT5G38565
Chr5	15601225	15601433	7.10066	7.42626	7.09011	6.53138	0.894883	AT5G38970	CYP85A1
Chr5	15711560	15712332	8.94691	9.44191	9.78974	9.74651	0.842831	AT5G39240
Chr5	15714601	15714801	6.69697	7.33092	7.07682	6.80413	0.633949	AT5G39240
Chr5	15954359	15955481	8.95783	8.95274	9.03686	9.74861	0.795871	AT5G39860	PRE1
Chr5	16158924	16159259	8.2131	8.18859	7.84862	7.61839	0.594719	AT5G40390	SIP1
Chr5	16575629	16575918	7.85487	7.50978	7.78627	8.14338	0.633608	AT5G41401
Chr5	16577038	16577410	7.7211	7.63481	7.67772	8.67507	1.04026	AT5G41410	BEL1
Chr5	17828579	17829626	9.2703	9.39607	9.47269	10.0154	0.74512	AT5G44260	TZF5
Chr5	18017597	18018342	8.97943	8.8986	8.77972	9.53819	0.75847	AT5G44660
Chr5	18221330	18221713	7.89178	8.0607	8.50184	8.42417	0.610053	AT5G45100	BRG1
Chr5	18630536	18632103	9.85448	9.74441	9.72707	10.3157	0.588646	AT5G45940	NUDX11
Chr5	18982159	18984301	11.9818	11.8359	11.5596	12.1774	0.617803	AT5G46790	RCAR12
Chr5	19290848	19292863	10.2043	10.0427	10.1331	10.67	0.627307	AT5G47560	TDT
Chr5	19656017	19656227	7.69174	7.59059	7.40301	7.03342	0.658321	AT5G48510
Chr5	19757696	19757906	5.93074	6.16742	6.09011	6.65821	0.727474	AT5G48720	XRI1
Chr5	20052934	20053140	6.49185	6.34873	6.65821	7.11374	0.765014	AT5G49450	bZIP1
Chr5	20095293	20095576	7.64386	7.98868	7.81538	7.33092	0.657768	AT5G49525
Chr5	21045106	21045546	8.21675	8.45687	8.49185	7.53138	0.960472	AT5G51795
Chr5	21046565	21047115	8.28656	8.7211	8.50779	8.04712	0.673975	AT5G51800
Chr5	21135915	21136263	7.25267	7.19722	7.52943	7.78627	0.589053	AT5G52050
Chr5	21149184	21149427	7.7211	7.59991	7.22641	7.07682	0.644284	AT5G52060	BAG1
Chr5	21271269	21271819	8.1046	7.78627	8.24436	8.42417	0.637897	AT5G52400	CYP715A1
Chr5	21576709	21577022	7.86419	7.59059	7.87344	8.34873	0.758141	AT5G53190	SWEET3
Chr5	21594508	21594892	7.79928	7.54303	7.98299	8.2009	0.657867	AT5G53220
Chr5	21834865	21835130	6.93664	6.9571	7.37721	6.56986	0.807355	AT5G53780
Chr5	22140049	22140464	8.07414	8.10852	7.84078	7.40514	0.703383	AT5G54510	GH3.6
Chr5	22692912	22693325	7.69174	7.68299	7.67772	8.30264	0.624919	AT5G56040	SKM2
Chr5	22793824	22794560	9.11504	8.98371	9.03411	8.37178	0.743267	AT5G56300	GAMT2
Chr5	23125924	23126608	8.8986	9.00141	9.29692	9.75196	0.853361	AT5G57123
Chr5	23163243	23166265	11.2659	11.2275	11.2861	11.8129	0.585414	AT5G57170
Chr5	24093392	24093685	8.35535	8.2009	7.7364	7.61839	0.736966	AT5G59790
Chr5	24532954	24533493	8.30834	8.34319	8.95855	8.97082	0.662486	AT5G60964
Chr5	24540177	24541086	8.51076	8.62114	9.21856	9.36496	0.854191	AT5G60980
Chr5	24730575	24730862	8.11504	7.99435	7.88111	7.50978	0.605269	AT5G61490
Chr5	24905401	24908534	12.1006	12.0813	12.0049	12.6456	0.640679	AT5G61997
Chr5	25015032	25015608	7.78627	7.64566	7.88111	8.75989	1.11423	AT5G62280
Chr5	25172153	25172431	7.53138	7.80735	7.5812	7.14466	0.662697	AT5G62680	NPF2.11
Chr5	25312495	25312895	8.35094	8.34319	8.19476	7.64926	0.701683	AT5G63090	LOB
Chr5	25448212	25448466	11.6818	12.0405	12.2558	11.188	1.06787	AT5G63560	FACT
Chr5	25848440	25849295	9.53916	9.51767	9.27845	8.67507	0.864084	AT5G64667	IDL2
Chr5	26025935	26026573	9.40992	9.4818	9.18488	8.05257	1.42923	AT5G65158	PLAT3
Chr5	26098284	26098573	8.44966	8.76984	8.978	8.38802	0.589978	AT5G65300
Chr5	26527441	26528228	9.61976	9.47015	9.40833	9.01402	0.605741	AT5G66430
Chr5	26532839	26533553	9.81738	10.0875	9.98068	9.40328	0.684184	AT5G66450	LPPepsilon2
Chr5	26678203	26678508	7.92481	7.80735	7.68475	7.17243	0.752385	AT5G66815

## Sheet: Motif analysis
Motif ID	TF	Name	TFam	Motif enrichment in Stage2	Motif enrichment in Stage8	Fold change	RNAseq Stage0	RNAseq Stage2	RNAseq Stage4	RNAseq Stage8
DAPseq_TCP_tnt.PTF1_col_a	AT3G02150	TFPD	TCP	0.955414	19.5804	0.0487944	3.50076	2.66909	2.87545	40.4236
CISBP_M1648_1.02	AT4G18390	TCP2	TCP	0.636943	9.79021	0.0650591	24.472	24.1623	23.112	14.9236
Jaspar_MA1035.1	AT3G15030	TCP4	TCP	1.91083	23.7762	0.0803672	21.8012	14.7409	13.9239	7.60424
CISBP_M1645_1.02	AT1G53230	TCP3	TCP	2.86624	32.8671	0.0872069	13.5635	10.6664	12.218	7.59848
CISBP_M1655_1.02	AT5G08070	TCP17	TCP	3.50318	32.1678	0.108903	6.48955	4.92318	3.94212	0.618939
Jaspar_MA1067.1	AT5G60970	TCP5	TCP	1.91083	15.3846	0.124204	4.42121	3.6225	2.89758	7.23924
DAPseq_TCP_tnt.TCP24_col	AT1G30210	TCP24	TCP	3.50318	27.972	0.125239	30.6074	32.2864	30.6727	19.8485
DAPseq_TCP_tnt.TCP16_colamp_a	AT3G45150	TCP16	TCP	3.50318	22.3776	0.156549	0.338485	0.371364	0.130909	0.00454546
DAPseq_bHLH_tnt.bHLH74_col_a	AT1G10120		bHLH	2.54777	11.8881	0.214312	51.0474	44.2082	33.9771	25.9248
DAPseq_REM_tnt.REM19_colamp_a	AT1G49480	RTV1	ABI3-VP1	3.18471	13.2867	0.239692	73.4439	75.6148	82.8624	92.0397
Athamap_TCP20	AT3G27010	TCP20	TCP	2.86624	11.1888	0.25617	6.18485	7.02432	9.10076	13.2108
DAPseq_bHLH_tnt.BIM3_col_a	AT5G38860	BIM3	bHLH	3.18471	11.8881	0.267891	12.5718	11.68	12.7509	9.00424
DAPseq_bHLH_tnt.BIM1_colamp_a	AT5G08130	BIM1	bHLH	3.82166	13.986	0.273248	96.6705	95.1041	76.1058	106.795
Jaspar_MA1036.1	AT5G49330	PFG3	MYB	2.86624	10.4895	0.273248	11.5505	15.0943	18.0741	10.6342
DAPseq_TCP_tnt.At2g45680_colamp_a	AT2G45680	TCP9	TCP	2.54777	9.09091	0.280255	15.0047	12.8352	9.77894	19.4494
DAPseq_NAC_tnt.NAP_colamp_a	AT1G69490	NAP	NAC	1.59236	5.59441	0.284634	1.8647	0.788636	2.11061	68.4618
DAPseq_bHLH_tnt.BIM2_col_v3b	AT1G69010	BIM2	bHLH	3.50318	11.8881	0.29468	33.4603	33.5423	30.2244	39.6027
CISBP_M0156_1.02	AT2G20180	PIL5	bHLH	2.54777	8.39161	0.303609	7.36227	5.55364	7.43636	6.55227
Athamap_AGL3	AT2G03710	2017-09-04	MADS	9.23567	30.0699	0.30714	27.8347	39.683	39.6526	24.2003
Athamap_AGL1	AT3G58780	SHP1	MADS	6.05096	19.5804	0.309031	0.987576	0.798636	0.64	2.52621
cellrep_pTH7192	AT5G62940	HCA2	C2C2-Dof	2.2293	6.99301	0.31879	10.5505	10.3334	12.9158	14.648
Athamap_DOF5.7_2	AT5G65590	SCAP1	C2C2-Dof	2.2293	6.99301	0.31879	5.95576	6.06068	12.8521	26.0476
cellrep_pTH7309	AT1G68920		bHLH	3.18471	9.79021	0.325296	28.8394	32.3541	34.24	27.5038
CISBP_M0161_1.02	AT4G36540	BEE2	bHLH	1.59236	4.8951	0.325296	8.76182	6.67545	7.76606	2.25848
DAPseq_MYB_tnt.MYB119_colamp_a	AT5G58850	MYB119	MYB	4.14013	12.5874	0.32891	NA	NA	NA	NA
CISBP_M0849_1.02	AT3G61890	HB-12	HB	4.4586	13.2867	0.335568	8.63697	9.4175	11.6048	61.0103
CISBP_M0158_1.02	AT4G00050	UNE10	bHLH	4.4586	13.2867	0.335568	2.99273	2.96727	2.84091	2.99106
CISBP_M2355_1.02	AT3G59060	PIL6	bHLH	6.6879	19.5804	0.341561	7.47697	6.64727	7.25848	26.1253
Jaspar_MA0005.2	AT4G18960	AG	MADS	9.87261	27.972	0.352946	0.122121	1.54023	13.7888	18.9376
DAPseq_ABI3VP1_tnt.VRN1_col_a	AT3G18990	VRN1	ABI3-VP1	4.4586	12.5874	0.354211	54.4842	59.7423	59.6248	55.797
DAPseq_TCP_tnt.At1g72010_col	AT1G72010		TCP	3.50318	9.79021	0.357825	18.6297	19.9777	21.1945	17.8533
CISBP_M0153_1.02	AT1G59640	ZCW32	bHLH	2.54777	6.99301	0.364331	20.7786	23.0095	20.4352	51.7567
Athamap_RAP2.3_3	AT3G16770	RAP2.3	AP2-EREBP	1.27389	3.4965	0.364331	110.711	81.8766	75.3712	47.7898
Jaspar_MA1015.1	AT5G25830	GATA12	C2C2-GATA	1.27389	3.4965	0.364331	9.44015	7.82068	5.7853	2.14288
CISBP_M0588_1.02	AT2G20110		CPP	5.41401	14.6853	0.368668	17.2321	18.2877	14.3911	10.8377
cellrep_pTH9748	AT3G01530	MYB57	MYB	4.14013	11.1888	0.370024	NA	NA	NA	NA
cellrep_pTH8819	AT1G22070	TGA3	bZIP	2.86624	7.69231	0.372611	40.8927	40.2423	37.8953	34.0394
CISBP_M0260_1.02	AT2G21230		bZIP	2.86624	7.69231	0.372611	19.0814	19.8452	20.8415	27.4495
DAPseq_TCP_tnt.At1g69690_colamp_a	AT1G69690	TCP15	TCP	4.4586	11.8881	0.375047	85.7827	78.7268	69.75	35.4086
DAPseq_bHLH_tnt.bHLH157_col_a	AT1G64625		bHLH	4.77707	12.5874	0.379512	8.01379	11.2207	9.98621	1.29788
DAPseq_MYB_tnt.MYB118_colamp_a	AT3G27785	PGA37	MYB	4.77707	12.5874	0.379512	NA	NA	NA	NA
DAPseq_TCP_tnt.At5g08330_colamp_a	AT5G08330	TCP11	TCP	4.77707	12.5874	0.379512	21.6961	20.0736	19.417	10.3147
DAPseq_bHLH_tnt.bHLH69_col_a	AT4G30980	LRL2	bHLH	5.09554	13.2867	0.383507	9.73879	14.0716	14.5326	9.05742
DAPseq_MYB_tnt.MYB98_col_a	AT4G18770	MYB98	MYB	5.41401	13.986	0.387102	NA	NA	NA	NA
CISBP_M0150_1.02	AT1G01260	JAM2	bHLH	3.82166	9.79021	0.390355	12.2255	13.0116	12.593	31.013
DAPseq_MYB_tnt.MYB116_colamp_a	AT1G25340	MYB116	MYB	3.82166	9.79021	0.390355	0.57	0.120909	0.0869697	0.167424
CISBP_M1402_1.02	AT2G46770	NST1	NAC	2.54777	6.29371	0.404812	NA	NA	NA	NA
CISBP_M2354_1.02	AT2G43010	SRL2	bHLH	6.05096	14.6853	0.412041	5.23894	1.98091	2.64091	2.11667
Athamap_AGL2	AT5G15800	2017-09-01	MADS	10.5096	25.1748	0.417463	1.87273	4.73955	14.567	27.8735
DAPseq_Trihelix_tnt.AT3G10030_colamp_a	AT3G10030		Trihelix	4.4586	10.4895	0.425053	27.4862	25.5241	32.1964	43.9755
DAPseq_MADS_tnt.SVP_colamp_v3b	AT2G22540	SVP	MADS	10.1911	23.7762	0.428625	94.5897	83.1323	56.75	33.2361
CISBP_M2341_1.02	AT5G13790	AGL15	MADS	15.9236	37.0629	0.429636	2.37167	3.48432	15.6812	23.1488
DAPseq_MYB_tnt.MYB105_colamp_a	AT1G69560	MYB105	MYB	5.73248	13.2867	0.431445	1.97939	1.77977	1.14152	1.90667
CISBP_M2353_1.02	AT1G09530	POC1	bHLH	6.05096	13.986	0.432643	15.9264	14.9041	14.6332	14.528
CISBP_M0250_1.02	AT1G03040;AT2G24260;AT3G50330;AT4G02590;AT4G30980;AT5G09750;AT5G58010;AT5G67060	;LRL1;HEC2;UNE12;LRL2;HEC3;LRL3;HEC1	bHLH;bHLH;bHLH;bHLH;bHLH;bHLH;bHLH;bHLH	1.59236	3.4965	0.455414	NA	NA	NA	NA
CISBP_M0252_1.02	AT1G10120;AT1G25330;AT1G26260;AT1G68920;AT3G23690;AT4G34530	;HAF;CIB5;;;CIB1	bHLH;bHLH;bHLH;bHLH;bHLH;bHLH	3.18471	6.99301	0.455414	NA	NA	NA	NA
DAPseq_MYB_tnt.MYB52_col_a	AT1G17950	MYB52	MYB	4.14013	9.09091	0.455414	0.577424	0.274091	0.281818	0.0375758
CISBP_M0007_1.02	AT1G22985	CRF7	AP2-EREBP	0.318471	0.699301	0.455414	4.74167	6.56545	6.65727	10.8973
Jaspar_MA1066.1	AT1G35560	TCP23	TCP	2.2293	4.8951	0.455414	5.3903	7.58636	7.16288	4.0497
DAPseq_SBP_tnt.SPL9_colamp_a	AT2G42200	SPL9	SBP	6.05096	13.2867	0.455414	149.931	104.323	69.3138	18.9598
Jaspar_MA0554.1	AT2G45660	SOC1	MADS	9.23567	20.2797	0.455414	139.005	117.163	94.2106	64.3759
CISBP_M0149_1.02	AT2G46510;AT5G46830	JAM1;NIG1	bHLH;bHLH	3.18471	6.99301	0.455414	NA	NA	NA	NA
Jaspar_MA0937.1	AT3G15500	NAC3	NAC	3.82166	8.39161	0.455414	0.140455	0.0836364	0.231212	151.991
DAPseq_C2C2dof_tnt.dof42_col_a	AT4G21030	ATDOF4;2	C2C2-Dof	20.0637	44.0559	0.455414	NA	NA	NA	NA
DAPseq_C2H2_tnt.IDD2_col_a	AT3G50700	IDD2	C2H2	21.9745	46.1538	0.476115	11.7209	12.0611	12.7873	10.0133
Athamap_AHL12_2	AT1G63480	AHL12	NA	14.0127	29.3706	0.4771	68.9185	73.1395	63.93	35.4402
CISBP_M2343_1.02	AT1G75080	BZR1	BES1	6.6879	13.986	0.478185	53.023	59.6432	61.4026	53.5452
Jaspar_MA1042.1	AT5G59780	MYB59	MYB;MYB-related	6.36943	13.2867	0.479383	0.603485	1.315	1.3297	0.696818
Athamap_DYT1	AT4G21330	DYT1	bHLH	6.05096	12.5874	0.480715	NA	NA	NA	NA
DAPseq_MYB_tnt.MYB56_colamp_a	AT5G17800	MYB56	MYB	5.73248	11.8881	0.482203	18.9017	23.4564	11.9447	7.41894
Athamap_KAN4_2	AT5G42630	KAN4	G2-like	5.73248	11.8881	0.482203	1.90606	1.71273	1.20242	0.416364
CISBP_M2342_1.02	AT1G19350	BZR2	BES1	5.41401	11.1888	0.483877	100.187	100.006	99.0177	67.9053
Athamap_AHL20_1	AT4G14465	AHL20	NA	10.828	22.3776	0.483877	0.412727	0.720682	0.772424	0.756212
Jaspar_MA1046.1	AT4G35580	NTL9	NAC	5.41401	11.1888	0.483877	41.3362	47.1036	46.837	59.1403
DAPseq_NAC_tnt.ANAC083_colamp_a	AT5G13180	VNI2	NAC	5.09554	10.4895	0.485775	34.018	34.3909	32.3262	114.211
CISBP_M1343_1.02	AT5G40350	MYB24	MYB	5.09554	10.4895	0.485775	0.0451515	0.00409091	0	0.149091
DAPseq_SBP_tnt.SPL11_col100_a	AT1G27360	SPL11	SBP	9.23567	18.8811	0.489148	17.6914	22.9464	21.357	40.6621
CISBP_M0155_1.02	AT2G18300	HBI1	bHLH	4.4586	9.09091	0.490446	2.17818	1.55455	1.39879	0.429394
CISBP_M1340_1.02	AT5G16560	KAN1	G2-like	4.14013	8.39161	0.493365	30.2077	35.9164	43.2279	51.0862
DAPseq_MYB_tnt.MYB41_col_a	AT4G28110	MYB41	MYB	7.64331	15.3846	0.496815	NA	NA	NA	NA
DAPseq_C2H2_tnt.IDD5_colamp_a	AT2G02070	IDD5	C2H2	21.9745	44.0559	0.498787	64.6948	50.2093	48.9847	18.0923
DAPseq_C2H2_tnt.AT2G15740_col_a	AT2G15740		C2H2	3.50318	6.99301	0.500955	NA	NA	NA	NA
DAPseq_NAC_tnt.NTM1_col_a	AT4G01540	NTM1	NAC	3.50318	6.99301	0.500955	1.78818	1.55136	1.54106	2.39697
DAPseq_MADS_tnt.AGL6_col_a	AT2G45650	RSB1	MADS	27.3885	54.5455	0.502123	39.8794	26.1845	21.4788	9.76364
DAPseq_NAC_tnt.VND4_colamp_a	AT1G12260	VND4	NAC	6.6879	13.2867	0.503352	2.26409	2.02409	1.86561	2.035
DAPseq_MADS_tnt.AGL16_col_a	AT3G57230	AGL16	MADS	16.242	32.1678	0.504916	23.8391	21.9241	20.9374	20.4744
DAPseq_bZIP_tnt.bZIP18_colamp_a	AT2G40620		bZIP	3.18471	6.29371	0.506016	51.2221	53.8518	57.2486	60.7824
DAPseq_ABI3VP1_tnt.AT5G60130_colamp_a	AT5G60130		ABI3-VP1	15.6051	30.7692	0.507166	NA	NA	NA	NA
DAPseq_C2H2_tnt.MGP_col_a	AT1G03840	MGP	C2H2	18.1529	35.6643	0.508992	0.959242	1.55591	1.04773	0.0933333
Jaspar_MA0940.1	AT1G69120	AP1	MADS	17.8344	34.965	0.510064	95.1156	178.93	262.818	198.891
DAPseq_MYB_tnt.MYB121_col_a	AT3G30210	MYB121	MYB	8.9172	17.4825	0.510064	0.731667	0.457955	0.111818	0.0678788
CISBP_M2363_1.02	AT1G49720	AtABF1	bZIP	2.86624	5.59441	0.512341	41.677	37.4798	41.737	42.3547
DAPseq_NAC_tnt.ANAC096_col	AT5G46590	NAC096	NAC	8.59873	16.7832	0.512341	0.749242	0.928636	0.981818	10.0435
CISBP_M0655_1.02	AT5G60850	OBP4	C2C2-Dof	2.86624	5.59441	0.512341	8.34273	8.91523	6.50485	21.3832
CISBP_M0121_1.02	AT4G21895		NA	22.293	43.3566	0.514177	NA	NA	NA	NA
DAPseq_Homeobox_tnt.EDT1_col	AT1G73360	HDG11	HB	13.3758	25.8741	0.516956	4.84939	5.74977	4.15652	1.64848
DAPseq_MYB_tnt.MYB27_col_a	AT3G53200	MYB27	MYB	13.3758	25.8741	0.516956	NA	NA	NA	NA
DAPseq_MYB_tnt.MYB74_col	AT4G05100	MYB74	MYB	7.64331	14.6853	0.520473	0.76197	0.304091	0.473636	17.7747
DAPseq_HB_tnt.ATHB53_colamp_a	AT5G66700	HB53	HB	16.879	32.1678	0.524716	22.7879	21.1661	26.4176	77.9688
DAPseq_C2H2_tnt.At5g66730_col	AT5G66730	IDD1	C2H2	19.1083	36.3636	0.525478	28.4367	33.9075	40.6398	62.0489
CISBP_M0844_1.02	AT2G36610	HB22	HB	22.9299	43.3566	0.528868	9.83712	8.90568	5.78	2.00424
DAPseq_C2H2_tnt.IDD4_col_a	AT2G02080	IDD4	C2H2	22.293	41.958	0.531316	15.8812	7.67886	10.1409	6.95394
CISBP_M0159_1.02	AT4G14410	bHLH104	bHLH	2.2293	4.1958	0.531316	35.4426	31.8182	35.8403	49.0823
Jaspar_MA1040.1	AT5G12870	MYB46	MYB	6.6879	12.5874	0.531316	1.80485	1.60068	1.2803	1.19167
CISBP_M2356_1.02	AT1G24260	2017-09-03	MADS	19.7452	37.0629	0.532748	1.02652	4.08295	26.4432	50.3712
CISBP_M0854_1.02	AT4G40060	HB16	HB	14.9682	27.972	0.535111	63.5791	49.1541	54.4871	53.2382
Jaspar_MA0556.1	AT3G54340	AP3	MADS	25.1592	46.8531	0.536981	0.122424	37.6564	176.125	163.823
Athamap_MYB55_1	AT4G01680	MYB55	MYB	4.14013	7.69231	0.538217	0.414394	0.567045	0.572273	0.932727
DAPseq_NAC_tnt.ANAC070_col	AT4G10350	NAC070	NAC	7.96178	14.6853	0.54216	NA	NA	NA	NA
DAPseq_ZFHD_tnt.ATHB33_colamp_a	AT1G75240	ZHD5	zf-HD	17.8344	32.8671	0.542621	186.34	188.376	193.055	137.707
DAPseq_MADS_tnt.AGL63_col_a	AT1G31140	GOA	MADS	15.6051	28.6713	0.544275	3.34333	3.9975	3.05182	1.31182
DAPseq_HB_tnt.ATHB40_colamp_a	AT4G36740	HB40	HB	17.5159	32.1678	0.544517	7.32485	9.41227	12.8286	75.0079
CISBP_M1317_1.02	AT1G18330	RVE7	MYB-related	11.465	20.979	0.546497	17.1448	12.1393	13.1197	15.7385
UniPROBE_NTL8.M1	AT2G27300	NTL8	NAC	7.64331	13.986	0.546497	0.933939	0.633636	1.55	3.14061
Jaspar_MA1061.1	AT4G36930	SPT	bHLH	3.82166	6.99301	0.546497	70.4844	77.7823	67.0639	53.0574
DAPseq_NAC_tnt.ANAC079_colamp_a	AT5G07680	NAC4	NAC	3.82166	6.99301	0.546497	0.204697	0.276364	0.175152	0.346364
DAPseq_NAC_tnt.VND6_col_v31	AT5G62380	VND6	NAC	9.55414	17.4825	0.546497	2.97394	3.16409	2.4653	2.47394
Jaspar_MA0110.2	AT5G65310	HB5	HB	13.3758	24.4755	0.546497	84.2262	92.418	93.1494	89.1436
DAPseq_HB_tnt.ATHB21_col_a	AT2G18550	HB21	HB	16.879	30.7692	0.548567	20.0636	21.5698	30.8755	92.2406
DAPseq_MADS_tnt.AGL13_col_b	AT3G61120	AGL13	MADS	27.707	50.3497	0.550292	NA	NA	NA	NA
DAPseq_C2C2dof_tnt.AT1G69570_colamp_a	AT1G69570		C2C2-Dof	18.1529	32.8671	0.552311	2.22606	1.67045	1.13712	7.00879
DAPseq_ARF_ecoli.MP_col	AT1G19850	MP	ARF	5.41401	9.79021	0.553003	150.198	197.719	210.299	141.832
DAPseq_NAC_tnt.ANAC092_col_v3a	AT5G39610	ORE1	NAC	5.41401	9.79021	0.553003	0.424848	0.769545	0.815455	63.7803
DAPseq_HB_tnt.HDG7_col_a	AT5G52170	HDG7	HB	16.242	29.3706	0.553003	1.10288	1.49045	0.68303	0.633636
DAPseq_NAC_tnt.SMB_col_a	AT1G79580	URP7	NAC	7.00637	12.5874	0.556617	NA	NA	NA	NA
DAPseq_MYB_tnt.MYB92_100ng20cy_b	AT5G10280	MYB92	MYB	7.00637	12.5874	0.556617	0.919394	0.418636	0.211818	0.0030303
Jaspar_MA1060.1	AT5G18830	SPL7	SBP	3.50318	6.29371	0.556617	26.2706	28.8877	27.6821	20.3142
DAPseq_ZFHD_tnt.ATHB23_col_b	AT5G39760	ZHD10	zf-HD	15.6051	27.972	0.557882	27.5415	28.9286	38.0605	8.82682
DAPseq_MYB_tnt.BOS1_col_a	AT3G06490	MYB108	MYB	12.1019	21.6783	0.558249	0.778182	0.719091	0.327273	24.4947
DAPseq_ZFHD_tnt.AtHB32_col200_a	AT1G14687	ZHD14	zf-HD	8.59873	15.3846	0.558917	44.4485	36.3755	37.9492	23.3879
CISBP_M1842_1.02	AT3G01470	HD-ZIP-1	HB	13.6943	24.4755	0.559509	19.9735	13.1939	8.98379	5.40515
CISBP_M0850_1.02	AT4G00730	ANL2	HB	13.6943	24.4755	0.559509	27.1276	29.2073	27.7082	10.2318
DAPseq_MYB_tnt.MYB93_colamp_a	AT1G34670	MYB93	MYB	10.1911	18.1818	0.56051	NA	NA	NA	NA
DAPseq_Homeobox_tnt.ATHB20_col_a	AT3G01220	HB20	HB	18.4713	32.8671	0.562	3.38439	2.68295	2.66015	0.700606
DAPseq_bHLH_tnt.bHLH77_col_a	AT3G23690		bHLH	8.28025	14.6853	0.563846	38.6079	35.7936	37.7171	55.3991
CISBP_M0145_1.02	AT5G62260	AHL6	NA	9.87261	17.4825	0.564713	5.11576	4.91091	5.92394	4.34939
DAPseq_C2H2_tnt.JKD_col_a	AT5G03150	JKD	C2H2	24.2038	42.6573	0.567401	83.087	87.6864	79.4736	16.262
DAPseq_NAC_tnt.NTM2_col_b	AT4G01550	NTM2	NAC	6.36943	11.1888	0.569268	7.05955	6.47545	5.84742	3.81606
DAPseq_BZR_tnt.At4g18890_col_a	AT4G18890	BEH3	BES1	4.77707	8.39161	0.569268	25.7576	27.8164	23.6342	30.3552
DAPseq_C2H2_tnt.AT5G22990_col_a	AT5G22990		C2H2	4.77707	8.39161	0.569268	NA	NA	NA	NA
cellrep_pTH7162	AT3G45260		C2H2	12.4204	21.6783	0.57294	1.07379	0.757273	0.503939	0.375152
DAPseq_C2C2dof_tnt.AT5G66940_col_a	AT5G66940		C2C2-Dof	18.1529	31.4685	0.576858	28.1245	40.9095	60.1003	50.9842
DAPseq_C2C2dof_tnt.AT5G02460_col_a	AT5G02460		C2C2-Dof	22.6115	39.1608	0.5774	5.90242	6.46568	6.27485	4.33424
DAPseq_C2C2dof_tnt.AT2G28810_col_a	AT2G28810		C2C2-Dof	21.0191	36.3636	0.578025	38.687	32.5702	26.3027	21.422
Athamap_AHL25_3	AT4G35390	AHL25	NA	10.5096	18.1818	0.578025	0.88	0.877727	0.878485	3.88333
DAPseq_MYB_tnt.MS188_colamp_a	AT5G56110	MYB80	MYB	10.5096	18.1818	0.578025	NA	NA	NA	NA
DAPseq_CPP_tnt.TCX2_colamp_a	AT4G14770	TCX2	CPP	14.9682	25.8741	0.578499	31.7695	29.4945	22.6991	5.98833
DAPseq_C2H2_tnt.At1g14580_col_a	AT1G14580		C2H2	23.8854	41.2587	0.578916	15.4367	11.3341	10.9692	4.86712
DAPseq_NAC_tnt.ANAC087_colamp_a	AT5G18270	ANAC087	NAC	4.4586	7.69231	0.579618	1.48833	1.36182	1.42909	4.85894
DAPseq_ND_tnt.FRS9_colamp_a	AT4G38170	FRS9	NA	16.242	27.972	0.580653	9.69636	8.23227	8.94788	5.13424
DAPseq_C2C2dof_tnt.At4g38000_col_a	AT4G38000	DOF4.7	C2C2-Dof	13.0573	22.3776	0.583499	0.284242	0.135682	0.104545	2.53273
DAPseq_Homeobox_tnt.ATHB13_col_a	AT1G69780	ATHB13	HB	20.0637	34.2657	0.585532	98.0852	74.8791	50.1388	13.0492
Jaspar_MA1009.1	AT2G33860	ETT	ARF	2.86624	4.8951	0.585532	121.369	166.542	141.859	54.688
DAPseq_MYBrelated_tnt.AT3G10113_col_a	AT3G10113		MYB-related	14.3312	24.4755	0.585532	NA	NA	NA	NA
DAPseq_bHLH_tnt.bHLH34_col	AT3G23210	bHLH34	bHLH	5.73248	9.79021	0.585532	10.1294	10.4723	9.71227	6.82424
CISBP_M0373_1.02	AT3G46090	ZAT7	C2H2	2.86624	4.8951	0.585532	0.00878788	0.111364	1.10167	23.9532
CISBP_M0167_1.02	AT5G54680	ILR3	bHLH	2.86624	4.8951	0.585532	103.295	101.445	100.009	89.1364
DAPseq_ZFHD_tnt.ATHB25_colamp_a	AT5G65410	ZHD1	zf-HD	14.3312	24.4755	0.585532	269.222	267.262	237.588	63.0964
DAPseq_Trihelix_tnt.GT3a_col_a	AT5G01380		Trihelix	9.87261	16.7832	0.588243	0.118788	0.713182	0.86303	26.2873
DAPseq_CCAATHAP3_tnt.NFYB4_col_a	AT1G09030	NF-YB4	CCAAT	12.4204	20.979	0.592038	NA	NA	NA	NA
Athamap_SPL1_2	AT2G47070	SPL1	SBP	4.14013	6.99301	0.592038	33.8074	33.7705	34.5921	46.7424
CISBP_M2352_1.02	AT5G20240	PI	MADS	24.8408	41.958	0.592038	25.1182	35.8786	106.495	139.858
DAPseq_MYBrelated_tnt.RVE1_col_a	AT5G17300	RVE1	MYB-related	14.9682	25.1748	0.594568	3.27303	3.31455	4.44485	27.4452
DAPseq_NAC_tnt.ANAC005_col_a	AT1G02250	NAC005	NAC	10.828	18.1818	0.595541	0.977879	1.42841	1.0697	1.25136
Athamap_WOX13_2	AT4G35550	WOX13	HB	12.1019	20.2797	0.596749	29.6779	33.2809	32.6017	22.5552
DAPseq_C2C2dof_tnt.COG1_colamp_a	AT1G29160		C2C2-Dof	20.0637	33.5664	0.597731	13.2411	10.9686	11.1627	12.2821
DAPseq_MYBrelated_tnt.At3g09600_col_a	AT3G09600	RVE8	MYB-related	14.6497	24.4755	0.598544	5.44394	6.92023	5.50379	7.04348
DAPseq_NAC_tnt.ANAC028_col_a	AT1G65910	NAC028	NAC	7.96178	13.2867	0.599229	3.94333	4.60636	5.4753	10.93
DAPseq_CPP_tnt.SOL1_col	AT3G22760	SOL1	CPP	15.9236	26.5734	0.599229	13.1794	9.53455	7.94879	3.03515
DAPseq_ZFHD_tnt.ATHB34_colamp_a	AT3G28920	ZHD9	zf-HD	17.1975	28.6713	0.599814	84.2464	66.5386	64.17	40.1108
DAPseq_ZFHD_tnt.ATHB24_colamp_a	AT2G18350	ZHD6	zf-HD	21.0191	34.965	0.601146	5.69758	5.24818	4.94667	9.39091
DAPseq_MYB_tnt.MYB107_col_a	AT3G02940	MYB107	MYB	10.5096	17.4825	0.601146	NA	NA	NA	NA
DAPseq_G2like_tnt.At3g12730_col_a	AT3G12730		G2-like	14.3312	23.7762	0.602754	8.83697	9.30591	5.94591	2.13879
DAPseq_C2C2dof_tnt.OBP3_col_a	AT3G55370	OBP3	C2C2-Dof	14.3312	23.7762	0.602754	6.85318	8.73614	7.62606	11.2018
DAPseq_NAC_tnt.ANAC038_col_a	AT2G24430	NAC038	NAC	8.9172	14.6853	0.607219	NA	NA	NA	NA
DAPseq_MYB_tnt.MYB10_colamp_a	AT3G12820	MYB10	MYB	11.465	18.8811	0.607219	0.771818	0.265	0.358788	0.00484848
DAPseq_NAC_tnt.ANAC062_col	AT3G49530	NTL6	NAC	6.36943	10.4895	0.607219	16.3994	16.8557	18.9379	52.5158
DAPseq_NAC_tnt.VND2_colamp_a	AT4G36160	VND2	NAC	7.64331	12.5874	0.607219	2.93712	3.22636	2.42848	4.67045
Jaspar_MA0571.1	AT4G37750	DRG	AP2-EREBP	3.82166	6.29371	0.607219	126.703	162.233	207.752	125.358
DAPseq_AP2EREBP_tnt.RAP211_col_a	AT5G19790	RAP2.11	AP2-EREBP	1.27389	2.0979	0.607219	0.421818	0.150455	0.090303	0.145152
DAPseq_ARID_tnt.AT1G04880_colamp_a	AT1G04880		ARID	21.0191	34.2657	0.613415	9.88076	10.092	8.88379	2.46576
DAPseq_ARID_tnt.AT1G20910_col_a	AT1G20910		ARID	21.0191	34.2657	0.613415	22.9512	23.2705	23.0665	18.492
DAPseq_NAC_tnt.SND2_colamp_a	AT4G28500	SND2	NAC	6.05096	9.79021	0.618062	1.50152	1.22477	2.30576	2.06303
DAPseq_MYB_tnt.MYB43_col_a	AT5G16600	MYB43	MYB	12.1019	19.5804	0.618062	9.65909	10.1782	12.41	13.2556
cellrep_pTH7138	AT4G01280		MYB-related	16.879	27.2727	0.618896	12.3414	11.6943	11.7083	17.2824
DAPseq_C2H2_tnt.SGR5_col_a	AT2G01940	SGR5	C2H2	25.1592	40.5594	0.620305	38.9662	33.5759	35.2988	32.5433
DAPseq_MYBrelated_tnt.LHY1_col_a	AT1G01060	LHY1	MYB-related	14.3312	23.0769	0.621019	4.60197	6.74477	7.83091	8.66879
CISBP_M1335_1.02	AT4G38620	MYB4	MYB	4.77707	7.69231	0.621019	35.2759	47.1127	41.5656	87.027
DAPseq_C3H_tnt.EMB1789_col_a	AT5G56930	EMB1789	C3H	23.5669	37.7622	0.624086	4.97652	5.31091	5.73652	8.01667
DAPseq_MYB_tnt.MYB99_col_a	AT5G62320	MYB99	MYB	10.5096	16.7832	0.626194	NA	NA	NA	NA
DAPseq_MYBrelated_tnt.At3g11280_col_a	AT3G11280		MYB	19.7452	31.4685	0.627459	2.97712	2.47636	3.66152	10.8608
DAPseq_Homeobox_tnt.HDG1_colamp_a	AT3G61150	HDG1	HB	18.4713	29.3706	0.628905	12.248	14.7116	15.615	15.0653
DAPseq_C2H2_tnt.NUC_col_a	AT5G44160	NUC	C2H2	26.4331	41.958	0.629989	0.843788	0.801818	0.934242	0.22
DAPseq_BES1_tnt.BAM8_col_a	AT5G45300	BMY2	BES1	5.73248	9.09091	0.630573	13.8858	14.2489	13.56	8.97636
DAPseq_MYBrelated_tnt.LCL1_col	AT5G02840	LCL1	MYB-related	19.4268	30.7692	0.631369	23.1718	22.9416	31.7768	42.7921
DAPseq_ND_tnt.AT2G28920_col_a	AT2G28920		NA	13.6943	21.6783	0.631703	0.854848	0.300227	0.595455	1.80515
DAPseq_NAC_tnt.ANAC004_col_a	AT1G02230	NAC004	NAC	7.96178	12.5874	0.632519	0.246061	0.396364	0.611061	3.74758
DAPseq_NAC_tnt.VND3_col	AT5G66300	VND3	NAC	7.96178	12.5874	0.632519	3.67288	3.15114	2.55288	1.0203
CISBP_M1303_1.02	AT1G01520;AT3G09600;AT4G01280;AT5G02840;AT5G52660	ASG4;RVE8;;LCL1;	MYB-related;MYB-related;MYB-related;MYB-related;MYB-related	12.4204	19.5804	0.634327	NA	NA	NA	NA
cellrep_pTH7151	AT5G52660		MYB-related	12.4204	19.5804	0.634327	10.4405	9.72795	9.60955	14.1117
DAPseq_MYB_tnt.MYB49_colamp_a	AT5G54230	MYB49	MYB	12.4204	19.5804	0.634327	0.342879	0.406818	0.342424	0.823333
DAPseq_G2like_tnt.AT2G40260_colamp_a	AT2G40260		G2-like	21.3376	33.5664	0.635682	0.861515	0.995	1.12606	0.419697
DAPseq_NAC_tnt.SND3_colamp_a	AT1G28470	SND3	NAC	8.9172	13.986	0.63758	1.5097	1.3625	2.28621	3.20076
Athamap_ATHB9	AT1G30490	PHV	HB	8.9172	13.986	0.63758	52.7267	52.2227	56.9686	38.1379
DAPseq_LOBAS2_tnt.LBD13_colamp_a	AT2G30340	LBD13	LBD	2.2293	3.4965	0.63758	NA	NA	NA	NA
DAPseq_NAC_tnt.ANAC046_colamp_a	AT3G04060	NAC046	NAC	6.6879	10.4895	0.63758	0.24	0.03	0.217273	0.741515
DAPseq_NAC_tnt.ANAC058_col_a	AT3G18400	NAC058	NAC	6.6879	10.4895	0.63758	NA	NA	NA	NA
DAPseq_E2FDP_tnt.DEL1_col_a	AT3G48160	E2L3	E2F-DP	6.6879	10.4895	0.63758	15.7061	17.233	12.6536	4.78894
DAPseq_CAMTA_tnt.CAMTA1_col_a	AT5G09410	EICBP.B	CAMTA	2.2293	3.4965	0.63758	23.1645	23.2402	24.6098	41.197
DAPseq_NAC_tnt.CUC2_colamp_a	AT5G53950	CUC2	NAC	6.6879	10.4895	0.63758	25.7797	35.5305	44.4414	13.0018
CISBP_M2370_1.02	AT2G33810	SPL3	SBP	9.87261	15.3846	0.64172	138.029	99.1159	83.4108	27.4656
Athamap_TOE1_2	AT2G28550	TOE1	AP2-EREBP	5.41401	8.39161	0.64517	31.7548	25.2105	13.7785	12.9995
CISBP_M0589_1.02	AT3G04850		CPP	10.828	16.7832	0.64517	12.0208	13.1775	10.0602	3.97652
DAPseq_NAC_tnt.CUC1_colamp_a	AT3G15170	CUC1	NAC	5.41401	8.39161	0.64517	23.582	30.7841	51.0055	24.2288
DAPseq_C2H2_tnt.AtIDD11_colamp_a	AT3G13810	IDD11	C2H2	30.2548	46.8531	0.645736	38.1941	41.9498	46.1245	53.4021
CISBP_M1344_1.02	AT5G47390	MYBH	MYB-related	7.32484	11.1888	0.654658	45.6709	41.5984	47.9039	82.6979
Jaspar_MA0948.1	AT5G58080	RR18	ARR-B	7.32484	11.1888	0.654658	0.307879	0.263864	0.252121	0.241212
Athamap_ICU4	AT1G52150	ICU4	HB	12.4204	18.8811	0.65782	38.1265	38.7218	32.9252	14.9858
DAPseq_ABI3VP1_tnt.REM16_col_a	AT4G33280		ABI3-VP1	25.7962	39.1608	0.658724	NA	NA	NA	NA
DAPseq_HB_tnt.LMI1_colamp_a	AT5G03790	LMI1	HB	21.6561	32.8671	0.658897	10.785	8.55977	10.2642	7.73258
Athamap_AtSPL8	AT1G02065	SPL8	SBP	13.3758	20.2797	0.659565	126.598	99.1745	118.303	161.141
DAPseq_MYB_tnt.MYB62_colamp_a	AT1G68320	MYB62	MYB	9.23567	13.986	0.66035	1.19848	2.57591	2.02318	1.45727
CISBP_M0256_1.02	AT1G45249	ATAREB1	bZIP	5.09554	7.69231	0.66242	30.0742	26.7057	26.8473	22.7533
DAPseq_NAC_tnt.NAM_col_v3a	AT1G52880	NARS2	NAC	5.09554	7.69231	0.66242	0.626667	0.774318	0.922576	5.91015
DAPseq_NAC_tnt.ANAC047_col	AT3G04070	NAC047	NAC	5.09554	7.69231	0.66242	0.272424	0.177273	0.308788	37.7133
cellrep_pTH7551	AT3G19290	AREB2	bZIP	5.09554	7.69231	0.66242	41.4476	34.7927	34.9238	51.0742
CISBP_M0268_1.02	AT4G36730	GBF1	bZIP	5.09554	7.69231	0.66242	54.6286	51.4905	58.9582	126.7
DAPseq_BZR_tnt.At4g36780_colamp_a	AT4G36780	BEH2	BES1	5.09554	7.69231	0.66242	21.8776	24.8489	30.1103	107.475
DAPseq_MYBrelated_tnt.AT5G61620_col_a	AT5G61620		MYB-related	15.2866	23.0769	0.66242	NA	NA	NA	NA
DAPseq_CPP_tnt.TSO1_col_a	AT3G22780	TSO1	CPP	22.293	33.5664	0.664145	57.6242	64.1982	56.747	33.5688
DAPseq_G2like_tnt.AT2G20400_colamp_a	AT2G20400		G2-like	6.05096	9.09091	0.665605	11.5903	10.1673	12.4412	8.48803
DAPseq_Homeobox_tnt.ATHB6_colamp_a	AT2G22430	HB6	HB	18.1529	27.2727	0.665605	174.74	172.955	199.18	618.131
DAPseq_C2H2_tnt.IDD7_col_a	AT1G55110	IDD7	C2H2	33.121	49.6503	0.667085	68.8973	76.2005	90.5921	456.049
GB_FLC_2TF.M1	AT5G10140	FLC	MADS	15.9236	23.7762	0.669726	0.390303	0.197727	0.160909	0.119848
DAPseq_ARID_tnt.AT2G17410_col_a	AT2G17410		ARID	17.8344	26.5734	0.671136	39.273	41.8041	40.1571	42.7509
DAPseq_Homeobox_tnt.ATHB18_col_a	AT1G70920	HB18	HB	18.7898	27.972	0.671736	0.349848	0.457045	0.391212	0.296515
DAPseq_MYBrelated_tnt.At5g58900_colamp_a	AT5G58900		MYB;MYB-related	18.7898	27.972	0.671736	23.9283	20.2425	17.1152	11.4623
DAPseq_ARID_tnt.At1g76110_colamp_a	AT1G76110		ARID	21.6561	32.1678	0.673221	80.6247	62.9398	45.0436	17.875
DAPseq_G2like_tnt.AT2G38300_col_a	AT2G38300		G2-like	22.6115	33.5664	0.673633	NA	NA	NA	NA
DAPseq_HB_tnt.WOX11_col_a	AT3G03660	WOX11	HB	13.6943	20.2797	0.675269	NA	NA	NA	NA
DAPseq_MYB_tnt.MYB23_col_a	AT5G40330	MYB23	MYB	15.6051	23.0769	0.676221	0.527273	0.933182	0.239394	0.00212121
DAPseq_RAV_tnt.RAV1_colamp_a	AT1G13260	RAV1	AP2-EREBP	20.3822	30.0699	0.677826	9.85379	8.16932	6.41106	35.2385
DAPseq_C2C2dof_tnt.OBP1_col_a	AT3G50410	OBP1	C2C2-Dof	20.3822	30.0699	0.677826	31.8644	39.9905	49.2239	57.7559
DAPseq_C2C2dof_tnt.dof45_col_a	AT4G21080	DOF4.5	C2C2-Dof	22.293	32.8671	0.678276	NA	NA	NA	NA
CISBP_M1365_1.02	AT1G01060;AT5G37260	LHY1;RVE2	MYB-related;MYB-related	10.5096	15.3846	0.683121	NA	NA	NA	NA
CISBP_M0329_1.02	AT1G03970;AT5G44080	GBF4;	bZIP;bZIP	4.77707	6.99301	0.683121	NA	NA	NA	NA
CISBP_M0006_1.02	AT1G15360	WIN1	AP2-EREBP	0.955414	1.3986	0.683121	1.24424	2.13364	2.19152	15.728
DAPseq_G2like_tnt.KAN2_col_a	AT1G32240	KAN2	G2-like	17.1975	25.1748	0.683121	43.2947	44.7261	44.1911	20.4227
Athamap_TCP11_1	AT2G37000		TCP	2.86624	4.1958	0.683121	3.32985	2.68386	3.41091	1.24212
Athamap_DREB2C_1	AT2G40340	DREB2C	AP2-EREBP	0.955414	1.3986	0.683121	2.54379	2.60432	3.13909	47.1898
Athamap_ERF1	AT3G23240	ERF1	AP2-EREBP	0.955414	1.3986	0.683121	0.050303	0.369545	0.361818	49.5733
DAPseq_MYB_tnt.MYB3R5_col_a	AT5G02320	MYB3R-5	MYB	6.6879	9.79021	0.683121	6.46227	6.27	6.30788	12.6021
Athamap_TGA2_2	AT5G06950	TGA2	bZIP	4.77707	6.99301	0.683121	19.4353	19.4677	17.7652	14.5298
DAPseq_G2like_tnt.At5g29000_col_a	AT5G29000	PHL1	G2-like	8.59873	12.5874	0.683121	16.7912	15.1677	15.1814	21.2927
CISBP_M0165_1.02	AT5G46760	MYC3	bHLH	5.73248	8.39161	0.683121	158.67	141.26	157.5	249.127
DAPseq_Homeobox_tnt.HAT2_colamp_a	AT5G47370	HAT2	HB	21.0191	30.7692	0.683121	47.6705	67.7055	75.6742	62.1779
DAPseq_C2C2dof_tnt.At3g45610_col_a	AT3G45610	DOF6	C2C2-Dof	26.4331	38.4615	0.687261	16.8044	23.7573	28.8911	40.8606
DAPseq_ARF_tnt.ARF16_col_b	AT4G30080	ARF16	ARF	28.9809	41.958	0.690711	11.2108	10.4939	11.5324	11.7444
DAPseq_MYBrelated_tnt.At5g08520_col_b	AT5G08520		MYB	14.0127	20.2797	0.690973	32.1624	26.0373	31.7655	47.4683
DAPseq_MYB_tnt.MYB40_col_a	AT5G14340	MYB40	MYB	12.1019	17.4825	0.692229	NA	NA	NA	NA
DAPseq_SBP_tnt.SPL13_col_a	AT5G50670	SPL13B	SBP	8.28025	11.8881	0.696516	14.8264	13.3045	12.8185	63.4345
DAPseq_NAC_tnt.ANAC075_col_a	AT4G29230	NAC075	NAC	7.32484	10.4895	0.698301	4.10091	3.51182	3.78742	3.32833
DAPseq_Trihelix_tnt.GTL1_colamp_a	AT1G33240	GTL1	Trihelix	12.7389	18.1818	0.700637	14.0447	7.8125	7.23924	2.68591
DAPseq_bHLH_tnt.bHLH18_col_a	AT2G22750		bHLH	6.36943	9.09091	0.700637	NA	NA	NA	NA
DAPseq_BBRBPC_tnt.BPC6_col_a	AT5G42520	BPC6	BBR-BPC	11.7834	16.7832	0.702097	95.0494	95.1014	99.4124	99.0161
CISBP_M0119_1.02	AT4G17950	AHL13	NA	22.6115	32.1678	0.702922	69.1558	77.0709	69.2839	51.1873
CISBP_M0261_1.02	AT2G36270	GIA1	bZIP	5.41401	7.69231	0.703822	3.105	2.89273	7.91985	53.5994
Athamap_CCA1_1	AT2G46830	CCA1	MYB-related	16.242	23.0769	0.703822	4.81833	6.86477	8.63727	8.78394
DAPseq_TCP_tnt.TCP1_col_a	AT1G67260	TCP1	TCP	4.4586	6.29371	0.708422	15.8397	13.8366	11.4135	2.31879
DAPseq_Trihelix_tnt.AT1G76880_col_a	AT1G76880		Trihelix	17.8344	25.1748	0.708422	26.2962	24.5086	20.8924	18.2315
DAPseq_MYB_tnt.MYB67_col_a	AT3G12720	MYB67	MYB	12.4204	17.4825	0.710446	NA	NA	NA	NA
CISBP_M0142_1.02	AT1G48610		NA	15.9236	22.3776	0.711584	82.1514	88.2959	76.8467	40.34
DAPseq_NAC_tnt.ANAC045_colamp_a	AT3G03200	NAC045	NAC	7.96178	11.1888	0.711584	1.01424	1.0825	1.53409	2.16652
CISBP_M1411_1.02	AT1G12260;AT1G62700;AT1G79580;AT2G18060;AT4G36160;AT5G62380;AT5G66300	VND4;VND5;URP7;VND1;VND2;VND6;VND3	NAC;NAC;NAC;NAC;NAC;NAC;NAC	3.50318	4.8951	0.715651	NA	NA	NA	NA
CISBP_M2374_1.02	AT1G28300	LEC2	ABI3-VP1	10.5096	14.6853	0.715651	NA	NA	NA	NA
DAPseq_NAC_tnt.ANAC057_colamp_a	AT3G17730	NAC057	NAC	7.00637	9.79021	0.715651	3.70242	3.71864	5.59015	4.8397
Jaspar_MA0957.1	AT4G16430	JAM3	bHLH	3.50318	4.8951	0.715651	30.525	31.2291	31.7923	34.5553
CISBP_M2362_1.02	AT4G17880	MYC4	bHLH	3.50318	4.8951	0.715651	5.96227	5.43727	6.13348	7.54121
CISBP_M0375_1.02	AT5G04390		C2H2	3.50318	4.8951	0.715651	NA	NA	NA	NA
CISBP_M2344_1.02	AT5G11260	TED 5	bZIP	3.50318	4.8951	0.715651	28.945	30.28	29.2035	25.4483
DAPseq_BBRBPC_tnt.BPC1_colamp_a	AT2G01930	BPC1	BBR-BPC	13.0573	18.1818	0.718153	45.2836	38.438	33.1388	38.2945
DAPseq_C2C2dof_tnt.AT3G52440_colamp_a	AT3G52440		C2C2-Dof	28.6624	39.8601	0.719075	NA	NA	NA	NA
DAPseq_MYBrelated_tnt.At1g49010_colamp_a	AT1G49010		MYB	15.6051	21.6783	0.719848	45.1039	28.3418	30.5456	8.31545
DAPseq_C2H2_tnt.JGL_col_a	AT1G13400	NUB	NA	6.05096	8.39161	0.721072	7.66242	13.4109	24.4461	31.8421
CISBP_M1940_1.02	AT1G03840;AT1G14580;AT1G55110;AT2G02070;AT2G02080;AT4G02670;AT5G03150;AT5G66730	MGP;;IDD7;IDD5;IDD4;IDD12;JKD;IDD1	C2H2;C2H2;C2H2;C2H2;C2H2;C2H2;C2H2;C2H2	20.7006	28.6713	0.721998	NA	NA	NA	NA
DAPseq_MYBrelated_tnt.AT5G56840_col_a	AT5G56840		MYB-related	14.6497	20.2797	0.722381	1.9853	1.92591	0.758485	2.80985
DAPseq_MYBrelated_tnt.At5g05790_col_a	AT5G05790		MYB	19.7452	27.2727	0.723992	1.16227	1.12068	0.855758	0.493182
Jaspar_MA1012.1	AT1G77080	FLM	MADS	30.8917	42.6573	0.724183	64.3398	63.1061	59.1871	41.2894
CISBP_M0651_1.02	AT3G47500	CDF3	C2C2-Dof	11.1465	15.3846	0.724522	9.7347	6.98182	8.21818	14.0503
Athamap_ANAC81	AT5G08790	ATAF2	NAC	24.8408	34.2657	0.724945	9.51818	29.7141	40.8624	409.072
DAPseq_MYB_tnt.MYB61_colamp_a	AT1G09540	MYB61	MYB	10.1911	13.986	0.728662	NA	NA	NA	NA
CISBP_M1416_1.02	AT1G32770;AT1G33280;AT4G10350	SND1;NAC015;NAC070	NAC;NAC;NAC	2.54777	3.4965	0.728662	NA	NA	NA	NA
DAPseq_BZR_tnt.At1g78700_colamp_a	AT1G78700	BEH4	BES1	5.09554	6.99301	0.728662	22.4006	25.085	23.8789	30.4221
DAPseq_MYB_tnt.MYB77_col_a	AT3G50060	MYB77	MYB	5.09554	6.99301	0.728662	19.5352	15.1436	13.2053	9.72152
CISBP_M0770_1.02	AT4G36240	GATA7	C2C2-GATA	2.54777	3.4965	0.728662	6.78136	6.35591	4.92727	1.22712
DAPseq_NAC_tnt.ANAC050_colamp_a	AT3G10480	NAC050	NAC	6.6879	9.09091	0.735669	72.8638	74.5186	74.1673	35.3942
DAPseq_MYB_tnt.MYB3R1_col_a	AT4G32730	PC-MYB1	MYB	6.6879	9.09091	0.735669	16.6217	17.9568	15.7439	11.8814
DAPseq_Trihelix_tnt.AT5G47660_col_a	AT5G47660		Trihelix	17.5159	23.7762	0.736699	35.7958	35.2423	38.5861	42.9841
DAPseq_MYB_tnt.MYB13_col_a	AT1G06180	MYB13	MYB	10.828	14.6853	0.737337	37.542	57.7009	57.9912	134.134
DAPseq_NAC_tnt.ANAC011_col_a	AT1G32510	NAC011	NAC	10.828	14.6853	0.737337	NA	NA	NA	NA
DAPseq_C2C2dof_tnt.At1g64620_100ng20cy_b	AT1G64620		C2C2-Dof	28.9809	39.1608	0.740048	23.1621	25.4709	22.9862	29.2348
DAPseq_bZIP_tnt.TGA6_col_a	AT3G12250	TGA6	bZIP	4.14013	5.59441	0.740048	8.41894	8.97023	8.16091	9.04788
CISBP_M1319_1.02	AT1G22640	MYB3	MYB	5.73248	7.69231	0.745223	9.96727	7.44091	6.53379	17.7312
CISBP_M0648_1.02	AT2G37590	DOF2.4	C2C2-Dof	22.9299	30.7692	0.745223	10.7302	12.2577	14.3868	12.0839
DAPseq_Orphan_tnt.BBX31_col_a	AT3G21890	BBX31	Orphans	30.8917	41.2587	0.748732	NA	NA	NA	NA
DAPseq_Trihelix_tnt.GT2_col_a	AT1G76890	GT2	Trihelix	16.242	21.6783	0.74923	0.482576	0.332273	0.413788	0.420758
DAPseq_MYB_tnt.MYB39_colamp_a	AT4G17785	MYB39	MYB	17.8344	23.7762	0.750094	NA	NA	NA	NA
CISBP_M0229_1.02	AT1G05805;AT1G35460;AT1G51140;AT2G42280;AT2G43140;AT4G09180	AKS2;FBH1;FBH3;FBH4;;FBH2	bHLH;bHLH;bHLH;bHLH;bHLH;bHLH	10.5096	13.986	0.751433	NA	NA	NA	NA
DAPseq_NAC_tnt.ANAC017_col	AT1G34190	NAC017	NAC	10.5096	13.986	0.751433	33.3733	36.6505	39.0636	55.862
CISBP_M0653_1.02	AT5G39660	CDF2	C2C2-Dof	21.0191	27.972	0.751433	5.09061	5.13955	6.64727	36.527
CISBP_M0649_1.02	AT3G21270	DOF2	C2C2-Dof	12.1019	16.0839	0.752423	19.2867	19.8716	14.2774	9.35303
DAPseq_MYB_tnt.MYB113_col_a	AT1G66370	MYB113	MYB	9.55414	12.5874	0.759023	0.0463636	0.179318	0.0278788	1.02636
cellrep_pTH7140	AT3G08500	MYB83	MYB	4.77707	6.29371	0.759023	0.728788	0.514545	0.596212	0.215758
Jaspar_MA0557.1	AT3G22170	FHY3	FAR1	1.59236	2.0979	0.759023	35.3439	34.8875	35.308	38.8815
UniPROBE_NST2.M1	AT3G61910	NST2	NAC	4.77707	6.29371	0.759023	NA	NA	NA	NA
CISBP_M0030_1.02	AT4G25470	FTQ4	AP2-EREBP	3.18471	4.1958	0.759023	0.314545	0.167273	0.304242	0.442273
CISBP_M0271_1.02	AT5G10030	TGA4	bZIP	4.77707	6.29371	0.759023	3.18182	2.445	2.60152	7.75333
Athamap_TOE2_2	AT5G60120	TOE2	AP2-EREBP	4.77707	6.29371	0.759023	24.2291	24.8148	21.048	18.5667
CISBP_M0582_1.02	AT5G64220	CAMTA2	CAMTA	1.59236	2.0979	0.759023	16.0536	17.3098	16.1891	26.5727
CISBP_M1309_1.02	AT1G70000		MYB-related	13.3758	17.4825	0.765096	1.9303	3.11773	1.76227	6.32697
DAPseq_C2C2dof_tnt.Adof1_col_a	AT1G51700	DOF1	C2C2-Dof	23.5669	30.7692	0.765924	5.28333	5.7825	5.81773	36.3489
DAPseq_MYB_tnt.MYB17_colamp_a	AT3G61250	MYB17	MYB	11.7834	15.3846	0.765924	75.9461	84.7032	83.6827	57.1694
Athamap_YAB1	AT2G45190	YAB1	C2C2-YABBY	18.7898	24.4755	0.767698	239.7	282.378	536.67	409.834
DAPseq_MYB_tnt.MYB73_col_a	AT4G37260	MYB73	MYB	7.00637	9.09091	0.770701	67.4014	54.1195	47.0486	118.152
DAPseq_MYB_tnt.ATY13_col_a	AT1G74650	MYB31	MYB	12.4204	16.0839	0.772224	1.38152	1.64864	1.06242	0.665758
DAPseq_NAC_tnt.ANAC053_col	AT3G10500	NTL4	NAC	12.4204	16.0839	0.772224	10.8635	11.8805	13.3576	23.5656
cellrep_pTH9749	AT1G27370	SPL10	SBP	5.41401	6.99301	0.774204	45.1598	41.5364	50.795	31.2871
DAPseq_bHLH_tnt.bHLH122_colamp_a	AT1G51140	FBH3	bHLH	10.828	13.986	0.774204	35.3752	32.0134	26.9938	28.3177
DAPseq_G2like_tnt.At2g01060_col	AT2G01060		G2-like	7.64331	9.79021	0.78071	65.6659	66.4109	61.3392	55.2906
DAPseq_NAC_tnt.ANAC071_colamp_a	AT4G17980	NAC071	NAC	7.64331	9.79021	0.78071	0.0463636	0.00409091	0.107273	0.399697
CISBP_M0147_1.02	AT5G37020	ATARF8	ARF	3.82166	4.8951	0.78071	109.568	109.873	88.493	36.4711
CISBP_M0583_1.02	AT2G21060	GRP2B	CSD	25.1592	32.1678	0.782124	112.426	133.402	138.621	63.7306
DAPseq_NAC_tnt.ANAC020_col_v31	AT1G54330	NAC020	NAC	9.87261	12.5874	0.784324	4.14879	5.24977	5.7597	5.86879
DAPseq_NAC_tnt.ATAF1_col_a	AT1G01720	ATAF1	NAC	6.05096	7.69231	0.786624	32.087	50.6959	74.6248	577.364
DAPseq_C2C2dof_tnt.DAG2_colamp_a	AT2G46590	DAG2	C2C2-Dof	28.6624	36.3636	0.788217	79.2658	94.6914	76.565	40.3718
DAPseq_bHLH_tnt.bHLH80_col_a	AT1G35460	FBH1	bHLH	10.5096	13.2867	0.790982	16.4482	14.962	16.1467	22.4108
Jaspar_MA0946.1	AT1G67710	ARR11	ARR-B	10.5096	13.2867	0.790982	1.85667	1.39159	1.39894	0.978333
DAPseq_G2like_tnt.At1g68670_col	AT1G68670		G2-like	14.9682	18.8811	0.792758	27.6667	24.9407	23.7997	71.4921
CISBP_M1331_1.02	AT4G16110	RR2	ARR-B	14.9682	18.8811	0.792758	10.0645	10.2423	11.4873	24.7627
DAPseq_bZIP_tnt.bZIP52_col_v31	AT1G06850	bZIP52	bZIP	4.4586	5.59441	0.796975	16.0594	16.777	15.4773	11.9232
DAPseq_Trihelix_tnt.GT1_col_a	AT1G13450	GT-1	Trihelix	13.3758	16.7832	0.796975	18.9683	20.4895	22.1206	39.6461
Athamap_ZAT2	AT2G17180	DAZ1	C2H2	2.2293	2.7972	0.796975	0.00878788	0.00409091	0.0524242	0.365606
UniPROBE_LUX.M4	AT3G46640	PCL1	G2-like	15.6051	19.5804	0.796975	41.2823	31.6932	30.7427	77.49
CISBP_M0766_1.02	AT3G60530	GATA4	C2C2-GATA	2.2293	2.7972	0.796975	165.744	136.877	173.672	176.678
DAPseq_AP2EREBP_tnt.ERF115_colamp_a	AT5G07310		AP2-EREBP	2.2293	2.7972	0.796975	0.00878788	0.00409091	0.0433333	3.82742
DAPseq_C2C2dof_tnt.AT1G47655_colamp_a	AT1G47655		C2C2-Dof	25.1592	31.4685	0.799505	3.09394	4.10159	6.2153	5.38076
Athamap_ZAT6	AT5G04340	ZAT6	C2H2	11.7834	14.6853	0.802396	1.42864	2.31045	3.27985	122.361
CISBP_M0654_1.02	AT5G60200	TMO6	C2C2-Dof	21.9745	27.2727	0.805732	116.958	151.277	183.396	158.966
DAPseq_bZIP_tnt.TGA9_col_a	AT1G08320	TGA9	bZIP	5.09554	6.29371	0.809625	0.249394	0.0895455	0.581061	7.41576
DAPseq_NAC_tnt.VND1_col_a	AT2G18060	VND1	NAC	5.09554	6.29371	0.809625	2.22576	2.28614	1.82848	0.575
CISBP_M0264_1.02	AT2G46270	GBF3	bZIP	5.09554	6.29371	0.809625	15.8	21.1327	17.4433	140.677
CISBP_M0272_1.02	AT5G28770	BZO2H3	bZIP	5.09554	6.29371	0.809625	26.4236	16.0668	22.3306	41.9876
CISBP_M0118_1.02	AT1G14900	HMGA	NA	7.96178	9.79021	0.813239	240.798	204.318	218.898	136.743
DAPseq_MYBrelated_tnt.At1g74840_colamp_a	AT1G74840		MYB-related	15.9236	19.5804	0.813239	72.3642	64.3093	72.8953	220.083
cellrep_pTH7072	AT4G09450		MYB-related	7.96178	9.79021	0.813239	NA	NA	NA	NA
CISBP_M0008_1.02	AT1G25560	TEM1	AP2-EREBP	10.828	13.2867	0.814951	10.4671	8.33523	14.5026	148.413
CISBP_M0013_1.02	AT1G68840	TEM2	AP2-EREBP	10.828	13.2867	0.814951	0.00878788	0.336364	0.432727	14.2156
DAPseq_MYB_tnt.MYB58_colamp_a	AT1G16490	MYB58	MYB	14.3312	17.4825	0.819745	5.85	4.78	4.36303	1.50697
CISBP_M0073_1.02	AT1G33760;AT1G44830	;	AP2-EREBP;AP2-EREBP	2.86624	3.4965	0.819745	NA	NA	NA	NA
CISBP_M0019_1.02	AT2G36450	HRD	AP2-EREBP	2.86624	3.4965	0.819745	NA	NA	NA	NA
DAPseq_AP2EREBP_tnt.At4g28140_col_a	AT4G28140		AP2-EREBP	2.86624	3.4965	0.819745	0.334091	2.53136	2.92712	118.762
DAPseq_AP2EREBP_tnt.RRTF1_col_a	AT4G34410	RRTF1	AP2-EREBP	2.86624	3.4965	0.819745	0.518788	0.461136	0.371515	34.6962
DAPseq_AP2EREBP_tnt.At5g65130_colamp_a	AT5G65130		AP2-EREBP	2.86624	3.4965	0.819745	2.10364	1.62386	1.60576	1.89091
DAPseq_bZIP_tnt.TGA1_colamp_a	AT5G65210	TGA1	bZIP	5.73248	6.99301	0.819745	1.32455	1.31591	1.28212	10.5088
DAPseq_bZIP_tnt.bZIP16_colamp_a	AT2G35530	bZIP16	bZIP	6.36943	7.69231	0.828025	46.0464	51.2545	42.608	30.9276
DAPseq_G2like_tnt.At3g24120_colamp_a	AT3G24120		G2-like	12.7389	15.3846	0.828025	64.9708	60.7791	59.9188	64.1264
DAPseq_bZIP_tnt.TGA10_col_a	AT5G06839	TGA10	bZIP	6.36943	7.69231	0.828025	0.134242	0.201364	0.157879	1.31167
DAPseq_ARF_tnt.ARF2_col_v31	AT5G62000	ORE14	ARF	6.36943	7.69231	0.828025	129.952	160.188	157.364	270.354
DAPseq_C3H_tnt.AT3G12130_colamp_a	AT3G12130		C3H	35.3503	42.6573	0.828704	51.3047	50.6145	51.9347	45.8818
DAPseq_C2C2COlike_tnt.AT5G59990_colamp_a	AT5G59990		Orphans	9.87261	11.8881	0.830461	8.59288	9.26818	6.86439	3.50788
DAPseq_C3H_tnt.AT5G63260_colamp_a	AT5G63260		C3H	30.8917	37.0629	0.833494	50.2283	53.5248	54.6667	84.5167
UniPROBE_SND1.M2	AT1G32770	SND1	NAC	3.50318	4.1958	0.834926	NA	NA	NA	NA
UniPROBE_ANAC019.M1	AT1G52890	NAC019	NAC	3.50318	4.1958	0.834926	1.8297	1.40795	1.80636	209.915
cellrep_pTH7219	AT3G56850	DPBF3	bZIP	7.00637	8.39161	0.834926	27.647	25.6607	30.1297	34.6277
Athamap_WRKY18_1	AT4G31800	WRKY18	WRKY	3.50318	4.1958	0.834926	9.78742	14.6723	12.6809	241.399
DAPseq_BBRBPC_tnt.BPC5_col_a	AT4G38910	BPC5	BBR-BPC	10.5096	12.5874	0.834926	12.0317	10.3986	10.7503	11.0261
DAPseq_GeBP_tnt.AT1G66420_col_a	AT1G66420		GeBP	15.2866	18.1818	0.840764	NA	NA	NA	NA
DAPseq_NAC_tnt.CUC3_colamp_a	AT1G76420	NAC368	NAC	7.64331	9.09091	0.840764	60.7565	56.9695	47.323	23.6665
DAPseq_bZIP_tnt.bZIP69_col_a	AT1G06070		bZIP	4.14013	4.8951	0.845769	39.1361	39.7859	38.0283	42.0606
DAPseq_G2like_tnt.At2g03500_col_a	AT2G03500		G2-like	8.28025	9.79021	0.845769	3.93242	4.20886	3.63167	1.78258
DAPseq_MYB_tnt.MYB30_col_a	AT3G28910	MYB30	MYB	12.4204	14.6853	0.845769	7.89712	10.1418	14.1217	31.3368
DAPseq_NAC_tnt.NAC2_colamp_a	AT5G04410	NAC2	NAC	12.4204	14.6853	0.845769	43.045	47.7673	45.8429	71.2976
CISBP_M1649_1.02	AT5G51910		TCP	4.14013	4.8951	0.845769	27.735	20.9873	24.3179	35.0012
DAPseq_AP2EREBP_tnt.Rap210_col_a	AT5G52020		AP2-EREBP	4.14013	4.8951	0.845769	NA	NA	NA	NA
DAPseq_bZIP_tnt.VIP1_col_v3a	AT1G43700	VIP1	bZIP	4.77707	5.59441	0.853901	56.4712	56.643	69.3994	112.358
CISBP_M1400_1.02	AT1G61110	NAC025	NAC	4.77707	5.59441	0.853901	6.76212	3.31886	1.57485	0.924848
DAPseq_G2like_tnt.At3g13040_col_b	AT3G13040		G2-like	24.5223	28.6713	0.85529	43.0679	42.8118	44.0074	50.6427
cellrep_pTH8184	AT2G44910	HB4	HB	10.1911	11.8881	0.85725	43.3317	34.0477	31.1468	12.8814
DAPseq_bHLH_tnt.bHLH130_col_a	AT2G42280	FBH4	bHLH	10.828	12.5874	0.860226	1.31727	1.43955	1.56879	5.17545
DAPseq_FHA_tnt.FHA2_col_b	AT3G07220	FHA2	FHA	5.41401	6.29371	0.860226	49.2708	46.6898	53.0492	59.0729
Jaspar_MA0574.1	AT3G23250	MYB15	MYB;MYB-related	5.41401	6.29371	0.860226	0.100455	1.86068	1.37939	98.255
DAPseq_Homeobox_tnt.PDF2_col	AT4G04890	PDF2	HB	10.828	12.5874	0.860226	87.8688	91.5823	108.036	58.113
CISBP_M1569_1.02	AT1G69170;AT2G42200;AT3G57920;AT5G50570;AT5G50670	SPL6;SPL9;SPL15;SPL13A;SPL13B	SBP;SBP;SBP;SBP;SBP	6.05096	6.99301	0.865287	NA	NA	NA	NA
Athamap_YAB5	AT2G26580	YAB5	C2C2-YABBY	18.7898	21.6783	0.866756	9.23303	11.3268	9.38818	4.02773
DAPseq_Homeobox_tnt.HAT1_col_a	AT4G17460	JAB	HB	31.5287	36.3636	0.867038	7.57773	10.6755	13.1256	17.9406
DAPseq_SBP_tnt.SPL14_col_a	AT1G20980	SPL1R2	SBP	6.6879	7.69231	0.869427	34.1944	28.8539	30.5164	42.6382
DAPseq_MYB_tnt.MYB3R4_col_a	AT5G11510	MYB3R-4	MYB	6.6879	7.69231	0.869427	21.413	23.8141	20.0797	9.31485
DAPseq_C2C2YABBY_tnt.CRC_col_a	AT1G69180	CRC	C2C2-YABBY	14.6497	16.7832	0.872877	1.33515	0.731136	0.982424	23.8268
DAPseq_WRKY_tnt.WRKY8_colamp_a	AT5G46350	WRKY8	WRKY	15.9236	18.1818	0.875796	0.0965152	0.421364	0.776061	36.9865
DAPseq_WRKY_tnt.WRKY47_colamp_a	AT4G01720	WRKY47	WRKY	8.59873	9.79021	0.878298	0.872424	0.499773	0.629091	0.980909
DAPseq_G2like_tnt.At3g04030_col_a	AT3G04030	MYR2	G2-like	19.1083	21.6783	0.881446	1.39379	1.65818	2.44379	1.22697
DAPseq_NAC_tnt.ANAC013_col_a	AT1G32870	NAC13	NAC	9.87261	11.1888	0.882365	10.5855	41.9886	84.2579	98.6573
DAPseq_HSF_tnt.HSF6_col_a	AT5G62020	HSFB2A	HSF	9.87261	11.1888	0.882365	1.59182	2.46545	3.51409	35.3655
cellrep_pTH7149	AT3G16350		MYB-related	11.1465	12.5874	0.885527	2.46182	2.53182	1.86152	2.47333
DAPseq_Trihelix_tnt.AT3G25990_col_a	AT3G25990		Trihelix	12.4204	13.986	0.888057	4.60212	3.93614	3.73636	3.67879
DAPseq_NLP_tnt.AtNLP4_col_b	AT1G20640	NLP4	RWP-RK	4.4586	4.8951	0.910828	10.2014	9.58045	8.20758	5.88712
CISBP_M0043_1.02	AT1G28360	ERF12	AP2-EREBP	1.27389	1.3986	0.910828	147.9	151.815	164.552	194.049
DAPseq_AP2EREBP_tnt.At1g75490_colamp_a	AT1G75490		AP2-EREBP	4.4586	4.8951	0.910828	0.551667	0.713864	2.045	130.397
DAPseq_bZIP_tnt.bZIP50_col_v31	AT1G77920	TGA7	bZIP	3.82166	4.1958	0.910828	3.85167	4.39614	4.40955	5.06197
DAPseq_MYB_tnt.MYB63_col_a	AT1G79180	MYB63	MYB	13.3758	14.6853	0.910828	NA	NA	NA	NA
DAPseq_MYB_tnt.MYB88_col_a	AT2G02820	MYB88	MYB	1.27389	1.3986	0.910828	5.90015	11.6452	13.2848	18.7761
CISBP_M0581_1.02	AT2G22300	SR1	CAMTA	1.27389	1.3986	0.910828	15.2095	16.5716	18.9158	49.8527
DAPseq_AP2EREBP_tnt.DEAR3_col_a	AT2G23340	DEAR3	AP2-EREBP	4.4586	4.8951	0.910828	33.5692	33.1816	32.4598	45.8923
CISBP_M0263_1.02	AT2G40950	BZIP17	bZIP	5.09554	5.59441	0.910828	20.4635	23.7759	25.7312	33.4108
Jaspar_MA0959.1	AT2G46510	JAM1	bHLH	3.18471	3.4965	0.910828	7.94485	9.01773	8.53833	85.9591
DAPseq_bZIP_tnt.bZIP28_col_a	AT3G10800	BZIP28	bZIP	5.09554	5.59441	0.910828	19.1853	21.2509	20.2935	37.7548
DAPseq_SBP_tnt.SPL5_col_a	AT3G15270	SPL5	SBP	7.64331	8.39161	0.910828	125.686	96.7218	83.777	46.3735
DAPseq_SBP_tnt.SPL15_colamp_a	AT3G57920	SPL15	SBP	9.55414	10.4895	0.910828	92.3521	51.8598	33.378	5.13227
DAPseq_GeBP_tnt.AT4G00250_col_a	AT4G00250		GeBP	11.465	12.5874	0.910828	NA	NA	NA	NA
CISBP_M1620_1.02	AT4G00270		GeBP	1.27389	1.3986	0.910828	75.9833	68.7805	75.745	66.8082
DAPseq_C2C2dof_tnt.dof43_colamp_a	AT4G21040	DOF4.3	C2C2-Dof	20.3822	22.3776	0.910828	NA	NA	NA	NA
CISBP_M1334_1.02	AT4G28610	PHR1	G2-like	7.00637	7.69231	0.910828	34.7371	32.8434	35.128	48.8505
CISBP_M0591_1.02	AT4G29000		CPP	17.1975	18.8811	0.910828	16.4917	15.9086	15.1291	15.742
CISBP_M1336_1.02	AT5G04760		MYB	6.36943	6.99301	0.910828	10.9414	12.155	13.4145	74.1376
CISBP_M0270_1.02	AT5G06960	TGA5	bZIP	4.4586	4.8951	0.910828	13.0467	15.3695	13.512	18.9917
CISBP_M0039_1.02	AT5G47230	ERF5	AP2-EREBP	0.636943	0.699301	0.910828	4.55364	3.96273	5.63909	40.6547
DAPseq_AP2EREBP_tnt.AIL7_col_a	AT5G65510	PLT7	AP2-EREBP	4.4586	4.8951	0.910828	43.2303	35.9023	17.5082	6.99621
DAPseq_G2like_tnt.AT5G45580_col_a	AT5G45580		G2-like	20.0637	21.6783	0.925519	6.73182	5.64432	4.23848	0.318182
DAPseq_MYBrelated_tnt.At1g19000_col_a	AT1G19000		MYB-related	14.3312	15.3846	0.931529	95.6309	82.0909	85.6809	136.834
DAPseq_C2H2_tnt.At2g41835_col_b	AT2G41835		C2H2	26.7516	28.6713	0.933043	9.17364	10.0716	10.0592	14.117
DAPseq_WRKY_tnt.WRKY59_col_a	AT2G21900	WRKY59	WRKY	13.0573	13.986	0.933599	NA	NA	NA	NA
DAPseq_REMB3_tnt.AT2G31460_col_a	AT2G31460		ABI3-VP1	24.2038	25.8741	0.935445	NA	NA	NA	NA
DAPseq_C2H2_tnt.STZ_colamp_a	AT1G27730	ZAT10	C2H2	11.1465	11.8881	0.937617	1.16061	3.51841	3.76424	105.75
CISBP_M0377_1.02	AT5G59820	ZAT12	C2H2	11.1465	11.8881	0.937617	1.99394	4.85136	9.30485	103.075
DAPseq_G2like_tnt.AT1G49560_col_a	AT1G49560		G2-like	20.3822	21.6783	0.94021	9.53045	8.35591	9.32848	4.52485
DAPseq_MYB_tnt.MYB81_col_a	AT2G26960	MYB81	MYB	9.87261	10.4895	0.941189	NA	NA	NA	NA
DAPseq_WRKY_tnt.WRKY7_colamp_a	AT4G24240	WRKY7	WRKY	28.9809	30.7692	0.941879	16.4385	18.0457	18.2832	11.3758
DAPseq_MYBrelated_tnt.At2g38090_col_a	AT2G38090		MYB	28.3439	30.0699	0.942601	11.1873	7.10545	8.24303	2.78712
DAPseq_G2like_tnt.At1g25550_col	AT1G25550		G2-like	17.1975	18.1818	0.94586	10.5314	5.13227	6.21545	81.0871
DAPseq_bHLH_tnt.PIF7_col_a	AT5G61270	PIF7	bHLH	17.1975	18.1818	0.94586	1.03394	0.451818	0.68303	0.560303
DAPseq_MYB_tnt.MYB44_colamp_a	AT5G67300	MYBR1	MYB	7.32484	7.69231	0.952229	41.7221	31.8852	17.1797	167.681
DAPseq_Trihelix_tnt.AT1G76870_col_b	AT1G76870		Trihelix	25.4777	26.5734	0.958766	4.7653	3.56773	4.47667	3.82485
DAPseq_MYB_tnt.MYB65_colamp_a	AT3G11440	MYB65	MYB	12.7389	13.2867	0.958766	4.72136	5.07295	4.37485	5.3797
DAPseq_G2like_tnt.AT4G37180_col_a	AT4G37180		G2-like	18.7898	19.5804	0.959622	35.9098	23.7091	23.3552	35.2342
DAPseq_ABI3VP1_tnt.FUS3_col_a	AT3G26790	FUS3	ABI3-VP1	17.5159	18.1818	0.963376	NA	NA	NA	NA
DAPseq_Orphan_tnt.AT1G23810_col_a	AT1G23810		Orphans	11.465	11.8881	0.964406	NA	NA	NA	NA
CISBP_M1275_1.02	AT2G30130	PCK1	LBD	5.41401	5.59441	0.967755	0.00878788	0.00409091	0.060303	2.86167
DAPseq_C2H2_tnt.AT4G26030_col_a	AT4G26030		C2H2	16.242	16.7832	0.967755	NA	NA	NA	NA
CISBP_M1195_1.02	AT2G18550;AT5G15150	HB21;HB-3	HB;HB	15.6051	16.0839	0.97023	NA	NA	NA	NA
CISBP_M0681_1.02	AT2G27050	EIL1	EIL	10.1911	10.4895	0.97155	9.0247	8.57318	9.52833	20.9142
DAPseq_WRKY_tnt.WRKY43_colamp_a	AT2G46130	WRKY43	WRKY	10.1911	10.4895	0.97155	NA	NA	NA	NA
DAPseq_C3H_tnt.At1g74370_col_a	AT1G74370		NA	34.0764	34.965	0.974586	12.748	11.2923	11.2703	18.5097
DAPseq_AP2EREBP_tnt.AT3G16280_colamp_a	AT3G16280		AP2-EREBP	4.77707	4.8951	0.975887	11.3009	12.5725	11.8326	7.04818
CISBP_M0081_1.02	AT3G25730	EDF3	AP2-EREBP	14.3312	14.6853	0.975887	0.527576	0.632045	0.530606	5.38515
Athamap_WRI1	AT3G54320	WRI1	AP2-EREBP	9.55414	9.79021	0.975887	11.6285	13.1273	14.4829	13.5145
DAPseq_AP2EREBP_tnt.DREB26_col_a	AT1G21910	DREB26	AP2-EREBP	4.14013	4.1958	0.98673	2.11955	1.98409	2.05636	9.25076
DAPseq_AP2EREBP_tnt.At2g44940_col_a	AT2G44940		AP2-EREBP	4.14013	4.1958	0.98673	6.90076	8.71818	6.68333	5.36015
CISBP_M0267_1.02	AT4G34000	DPBF5	bZIP	4.14013	4.1958	0.98673	28.8932	21.5445	17.89	16.1955
CISBP_M1337_1.02	AT5G05090		G2-like	8.28025	8.39161	0.98673	9.23742	10.1125	9.65697	9.61879
DAPseq_Homeobox_tnt.HAT22_col_a	AT4G37790	HAT22	HB	27.707	27.972	0.990525	34.1744	28.6941	25.6764	53.7602
Athamap_GLK1_2	AT2G20570	GPRI1	G2-like	19.4268	19.5804	0.992152	29.3609	17.805	15.5992	4.15303
DAPseq_C2H2_tnt.AZF1_colamp_a	AT5G67450	ZF1	C2H2	22.9299	23.0769	0.993631	0.231212	0.356591	0.513485	1.07273
DAPseq_WRKY_tnt.WRKY24_col_a	AT5G41570	WRKY24	WRKY	11.1465	11.1888	0.996218	NA	NA	NA	NA
DAPseq_E2FDP_tnt.DEL2_colamp_a	AT5G14960	E2L1	E2F-DP	14.6497	14.6853	0.997574	17.4248	16.5611	15.7073	12.5079
DAPseq_MYB_tnt.MYB101_colamp_a	AT2G32460	MYB101	MYB	18.1529	18.1818	0.998408	NA	NA	NA	NA
Jaspar_MA0943.1	AT1G19850	MP	ARF	3.50318	3.4965	1.00191	150.198	197.719	210.299	141.832
CISBP_M1209_1.02	AT1G20700;AT1G20710	WOX14;WOX13B	HB;HB	14.0127	13.986	1.00191	NA	NA	NA	NA
Athamap_SPL1_1	AT2G47070	SPL1	SBP	3.50318	3.4965	1.00191	33.8074	33.7705	34.5921	46.7424
CISBP_M1278_1.02	AT5G47660		Trihelix	3.50318	3.4965	1.00191	35.7958	35.2423	38.5861	42.9841
DAPseq_Orphan_tnt.AT1G24250_col_a	AT1G24250		Orphans	16.879	16.7832	1.00571	NA	NA	NA	NA
DAPseq_E2FDP_tnt.DEL2_col_a	AT5G14960	E2L1	E2F-DP	19.7452	19.5804	1.00842	17.4248	16.5611	15.7073	12.5079
CISBP_M0378_1.02	AT5G67450	ZF1	C2H2	9.87261	9.79021	1.00842	0.231212	0.356591	0.513485	1.07273
DAPseq_G2like_tnt.AT5G45580_colamp_a	AT5G45580		G2-like	19.1083	18.8811	1.01203	6.73182	5.64432	4.23848	0.318182
DAPseq_MYBrelated_tnt.At5g47390_col_b	AT5G47390	MYBH	MYB-related	14.9682	14.6853	1.01926	45.6709	41.5984	47.9039	82.6979
DAPseq_NAC_tnt.ANAC034_col	AT2G02450	NAC035	NAC	2.86624	2.7972	1.02468	8.03227	7.12773	6.43242	2.27455
CISBP_M0160_1.02	AT4G17880	MYC4	bHLH	2.86624	2.7972	1.02468	5.96227	5.43727	6.13348	7.54121
Athamap_At4g35610	AT4G35610		C2H2	2.86624	2.7972	1.02468	0.00878788	0.00409091	0.0127273	0.202424
CISBP_M1342_1.02	AT5G29000	PHL1	G2-like	14.3312	13.986	1.02468	16.7912	15.1677	15.1814	21.2927
CISBP_M1323_1.02	AT2G01060		G2-like	16.5605	16.0839	1.02963	65.6659	66.4109	61.3392	55.2906
cellrep_pTH7245	AT3G11280		MYB	7.96178	7.69231	1.03503	2.97712	2.47636	3.66152	10.8608
DAPseq_C2H2_tnt.At5g04390_col200_a	AT5G04390		C2H2	15.9236	15.3846	1.03503	NA	NA	NA	NA
CISBP_M1566_1.02	AT3G60030	SPL12	SBP	5.09554	4.8951	1.04095	29.5489	29.1393	32.9147	43.8198
CISBP_M0266_1.02	AT4G01120	GBF2	bZIP	5.09554	4.8951	1.04095	30.0653	25.7745	27.0577	37.408
DAPseq_C2C2gata_tnt.ZIM_col_a	AT4G24470	ZIM	C2C2-GATA	10.1911	9.79021	1.04095	35.1579	37.2325	34.0691	29.8455
DAPseq_SBP_tnt.SPL15_col_a	AT3G57920	SPL15	SBP	12.4204	11.8881	1.04477	92.3521	51.8598	33.378	5.13227
DAPseq_HSF_tnt.HSFB4_col_a	AT1G46264	SCZ	HSF	14.6497	13.986	1.04745	87.3148	93.5343	76.7558	26.7197
DAPseq_SBP_tnt.SPL3_col_a	AT2G33810	SPL3	SBP	7.32484	6.99301	1.04745	138.029	99.1159	83.4108	27.4656
DAPseq_S1Falike_tnt.AT3G09735_col_a	AT3G09735		S1Fa-like	11.7834	11.1888	1.05314	161.488	160.858	155.763	138.703
DAPseq_MADS_tnt.AGL42_col_a	AT5G62165	FYF	MADS	14.0127	13.2867	1.05464	118.118	91.1232	89.2438	38.5347
CISBP_M0848_1.02	AT3G60390	HAT3	HB	16.242	15.3846	1.05573	21.7941	25.2868	28.4759	38.5621
DAPseq_Homeobox_tnt.ATHB6_col_a	AT2G22430	HB6	HB	34.0764	32.1678	1.05933	174.74	172.955	199.18	618.131
Jaspar_MA0958.1	AT1G01260	JAM2	bHLH	4.4586	4.1958	1.06263	12.2255	13.0116	12.593	31.013
DAPseq_bZIP_tnt.bZIP69_colamp_a	AT1G06070		bZIP	4.4586	4.1958	1.06263	39.1361	39.7859	38.0283	42.0606
DAPseq_bHLH_tnt.bHLH74_colamp_a	AT1G10120		bHLH	17.8344	16.7832	1.06263	51.0474	44.2082	33.9771	25.9248
CISBP_M1322_1.02	AT1G74840		MYB-related	4.4586	4.1958	1.06263	72.3642	64.3093	72.8953	220.083
DAPseq_PLATZ_tnt.AT2G01818_col_a	AT2G01818		PLATZ	8.9172	8.39161	1.06263	4.19697	5.10318	4.77409	8.79848
UniPROBE_LUX.M6	AT3G46640	PCL1	G2-like	13.3758	12.5874	1.06263	41.2823	31.6932	30.7427	77.49
DAPseq_C2H2_tnt.At3g60580_col_a	AT3G60580		C2H2	13.3758	12.5874	1.06263	1.16394	1.10136	0.777273	0.250606
Athamap_ZAT14	AT5G03510		C2H2	2.2293	2.0979	1.06263	3.85409	3.66023	5.73939	11.5585
CISBP_M1338_1.02	AT5G06100	MYB33	MYB	2.2293	2.0979	1.06263	34.9306	34.8264	30.0003	35.1702
DAPseq_bZIP_tnt.TGA10_colamp_a	AT5G06839	TGA10	bZIP	4.4586	4.1958	1.06263	0.134242	0.201364	0.157879	1.31167
DAPseq_AP2EREBP_tnt.ERF115_col_a	AT5G07310		AP2-EREBP	2.2293	2.0979	1.06263	0.00878788	0.00409091	0.0433333	3.82742
Athamap_At5g28300	AT5G28300	GT2L	Trihelix	4.4586	4.1958	1.06263	36.1236	30.9032	36.2736	38.2929
DAPseq_C2C2COlike_tnt.AT5G59990_col_a	AT5G59990		Orphans	11.1465	10.4895	1.06263	8.59288	9.26818	6.86439	3.50788
DAPseq_WRKY_tnt.WRKY3_col_a	AT2G03340	WRKY3	WRKY	10.5096	9.79021	1.07348	33.5433	29.2	30.9715	37.3838
Jaspar_MA0949.1	AT4G16110	RR2	ARR-B	18.7898	17.4825	1.07478	10.0645	10.2423	11.4873	24.7627
DAPseq_C2H2_tnt.At5g22890_col_a	AT5G22890	STOP2	C2H2	8.28025	7.69231	1.07643	NA	NA	NA	NA
CISBP_M1318_1.02	AT1G19000		MYB-related	12.1019	11.1888	1.08161	95.6309	82.0909	85.6809	136.834
CISBP_M0590_1.02	AT3G22760	SOL1	CPP	13.6943	12.5874	1.08793	13.1794	9.53455	7.94879	3.03515
CISBP_M0075_1.02	AT1G21910;AT1G46768;AT1G77640;AT2G23340;AT3G50260;AT4G06746;AT4G36900;AT5G67190	DREB26;RAP2.1;;DEAR3;DEAR1;RAP2.9;RAP2.10;DEAR2	AP2-EREBP;AP2-EREBP;AP2-EREBP;AP2-EREBP;AP2-EREBP;AP2-EREBP;AP2-EREBP;AP2-EREBP	3.82166	3.4965	1.09299	NA	NA	NA	NA
DAPseq_C3H_tnt.CDM1_colamp_a	AT1G68200		C3H	3.82166	3.4965	1.09299	0.973485	0.898864	0.849091	1.91591
CISBP_M0821_1.02	AT3G03450	RGL2	GRAS	7.64331	6.99301	1.09299	3.78727	5.86205	8.38652	4.96409
UniPROBE_ANAC055.M2	AT3G15500	NAC3	NAC	3.82166	3.4965	1.09299	0.140455	0.0836364	0.231212	151.991
CISBP_M2346_1.02	AT3G54990	SMZ	AP2-EREBP	3.82166	3.4965	1.09299	0.921515	1.71114	0.797121	1.89439
CISBP_M1321_1.02	AT1G68670		G2-like	16.879	15.3846	1.09713	27.6667	24.9407	23.7997	71.4921
DAPseq_NAC_tnt.NAP_col_v3a	AT1G69490	NAP	NAC	5.41401	4.8951	1.10601	1.8647	0.788636	2.11061	68.4618
Athamap_AtMYB15	AT3G23250	MYB15	MYB;MYB-related	5.41401	4.8951	1.10601	0.100455	1.86068	1.37939	98.255
CISBP_M0855_1.02	AT5G25220	KNAT3	HB	5.41401	4.8951	1.10601	68.547	48.4907	49.9514	75.88
Jaspar_MA0984.1	AT5G65590	SCAP1	C2C2-Dof	10.828	9.79021	1.10601	5.95576	6.06068	12.8521	26.0476
DAPseq_MYB_tnt.MYB51_col_a	AT1G18570	MYB51	MYB	23.2484	20.979	1.10817	0.220303	0.389318	0.921667	11.1609
DAPseq_ND_tnt.AGL95_col_a	AT2G15660	AGL95	NA	14.0127	12.5874	1.11323	NA	NA	NA	NA
DAPseq_MYBrelated_tnt.AT3G10580_col_a	AT3G10580		MYB-related	29.6178	26.5734	1.11457	NA	NA	NA	NA
DAPseq_bHLH_tnt.bHLH28_col_a	AT5G46830	NIG1	bHLH	8.59873	7.69231	1.11783	1.20303	1.01591	0.183939	0.00666667
CISBP_M1325_1.02	AT3G04030	MYR2	G2-like	10.1911	9.09091	1.12102	1.39379	1.65818	2.44379	1.22697
CISBP_M0840_1.02	AT1G23380	KNAT6S	HB	7.96178	6.99301	1.13854	47.3885	50.7186	56.0155	57.5
CISBP_M1320_1.02	AT1G25550		G2-like	12.7389	11.1888	1.13854	10.5314	5.13227	6.21545	81.0871
CISBP_M1563_1.02	AT1G53160	SPL4	SBP	6.36943	5.59441	1.13854	260.044	251.201	210.726	156.534
DAPseq_WRKY_tnt.WRKY6_colamp_a	AT1G62300	WRKY6	WRKY	7.96178	6.99301	1.13854	2.61409	2.99682	4.24333	33.7706
DAPseq_C2H2_tnt.TF3A_col_a	AT1G72050	TFIIIA	C2H2	4.77707	4.1958	1.13854	56.5661	61.9068	59.2526	33.6397
CISBP_M1684_1.02	AT2G25000	WRKY60	WRKY	6.36943	5.59441	1.13854	5.40803	5.62523	5.77818	2.90197
Athamap_ETT_2	AT2G33860	ETT	ARF	3.18471	2.7972	1.13854	121.369	166.542	141.859	54.688
Athamap_PIF4	AT2G43010	SRL2	bHLH	3.18471	2.7972	1.13854	5.23894	1.98091	2.64091	2.11667
DAPseq_AP2EREBP_tnt.AT3G57600_col_a	AT3G57600		AP2-EREBP	4.77707	4.1958	1.13854	4.32758	3.39364	2.07788	1.52758
DAPseq_AP2EREBP_tnt.AT4G18450_col_a	AT4G18450		AP2-EREBP	1.59236	1.3986	1.13854	NA	NA	NA	NA
CISBP_M1657_1.02	AT5G08330;AT5G23280	TCP11;	TCP;TCP	1.59236	1.3986	1.13854	NA	NA	NA	NA
DAPseq_mTERF_tnt.AT5G23930_col_a	AT5G23930		mTERF	3.18471	2.7972	1.13854	3.67167	3.95659	3.9147	2.36561
DAPseq_C3H_tnt.U2AF35B_col_a	AT5G42820	U2AF35B	C3H	15.9236	13.986	1.13854	157.136	154.658	177.502	158.95
CISBP_M0656_1.02	AT5G60850	OBP4	C2C2-Dof	6.36943	5.59441	1.13854	8.34273	8.91523	6.50485	21.3832
Jaspar_MA0950.1	AT3G61890	HB-12	HB	18.4713	16.0839	1.14844	8.63697	9.4175	11.6048	61.0103
DAPseq_Homeobox_tnt.WUS1_col_a	AT2G17950	WUS1	HB	28.3439	24.4755	1.15805	5.845	8.07614	6.60955	2.91636
Athamap_DAG2	AT2G46590	DAG2	C2C2-Dof	16.242	13.986	1.16131	79.2658	94.6914	76.565	40.3718
DAPseq_bZIP_tnt.bZIP68_col_a	AT1G32150	bZIP68	bZIP	7.32484	6.29371	1.16384	24.163	22.8445	22.5644	24.6098
DAPseq_MYBrelated_tnt.TRP1_col	AT5G59430	TRP1	MYB-related	33.4395	28.6713	1.1663	22.4318	20.5518	17.0818	25.0224
CISBP_M0265_1.02	AT3G12250	TGA6	bZIP	5.73248	4.8951	1.17106	8.41894	8.97023	8.16091	9.04788
DAPseq_C2C2dof_tnt.AT1G47655_col_a	AT1G47655		C2C2-Dof	25.4777	21.6783	1.17526	3.09394	4.10159	6.2153	5.38076
CISBP_M2358_1.02	AT3G26790	FUS3	ABI3-VP1	4.14013	3.4965	1.18408	NA	NA	NA	NA
DAPseq_C2C2gata_tnt.GATA14_col_a	AT3G45170	GATA14	C2C2-GATA	16.5605	13.986	1.18408	NA	NA	NA	NA
DAPseq_ABI3VP1_tnt.AT5G18090_col_a	AT5G18090		ABI3-VP1	23.2484	19.5804	1.18733	NA	NA	NA	NA
CISBP_M0657_1.02	AT5G62940	HCA2	C2C2-Dof	17.5159	14.6853	1.19275	10.5505	10.3334	12.9158	14.648
DAPseq_zfGRF_tnt.AT3G42860_col_a	AT3G42860		zf-GRF	6.6879	5.59441	1.19546	7.83561	9.825	8.4003	6.64152
CISBP_M0852_1.02	AT4G21750	ATML1	HB	9.23567	7.69231	1.20064	54.7121	56.7986	67.3112	75.3505
DAPseq_MYBrelated_tnt.TRP2_colamp_a	AT3G46590	TRP2	MYB-related	30.2548	25.1748	1.20179	26.9611	24.8861	20.543	23.5497
CISBP_M1679_1.02	AT1G66600	WRKY63	WRKY	2.54777	2.0979	1.21444	0.0593939	0.0872727	0.126364	5.32955
DAPseq_C2C2YABBY_tnt.CRC_colamp_a	AT1G69180	CRC	C2C2-YABBY	33.121	27.2727	1.21444	1.33515	0.731136	0.982424	23.8268
Jaspar_MA0930.1	AT4G34000	DPBF5	bZIP	2.54777	2.0979	1.21444	28.8932	21.5445	17.89	16.1955
DAPseq_Trihelix_tnt.AT5G05550_col_a	AT5G05550		Trihelix	2.54777	2.0979	1.21444	29.4368	24.5691	31.2971	42.3626
CISBP_M1406_1.02	AT5G13180	VNI2	NAC	5.09554	4.1958	1.21444	34.018	34.3909	32.3262	114.211
cellrep_pTH7078	AT5G67300	MYBR1	MYB	5.09554	4.1958	1.21444	41.7221	31.8852	17.1797	167.681
CISBP_M0647_1.02	AT1G64620		C2C2-Dof	18.7898	15.3846	1.22134	23.1621	25.4709	22.9862	29.2348
DAPseq_MYB_tnt.MYB1_col_a	AT3G09230	MYB1	MYB	13.6943	11.1888	1.22393	7.81379	8.24295	6.7203	2.41485
DAPseq_SRS_tnt.SRS7_col_a	AT1G19790	SRS7	SRS	30.8917	25.1748	1.22709	61.0383	52.153	41.0095	18.7242
DAPseq_MYB_tnt.MYB96_colamp_a	AT5G62470	MYBCOV1	MYB	19.7452	16.0839	1.22764	49.66	54.7618	49.6161	36.0727
DAPseq_bZIP_tnt.TGA4_col_a	AT5G10030	TGA4	bZIP	8.59873	6.99301	1.22962	3.18182	2.445	2.60152	7.75333
DAPseq_bZIP_tnt.bZIP52_colamp_a	AT1G06850	bZIP52	bZIP	6.05096	4.8951	1.23612	16.0594	16.777	15.4773	11.9232
CISBP_M1575_1.02	AT1G23420	INO	C2C2-YABBY	18.1529	14.6853	1.23612	2.55667	1.94864	0.569697	0.090303
DAPseq_WRKY_tnt.WRKY7_col	AT4G24240	WRKY7	WRKY	20.0637	16.0839	1.24744	16.4385	18.0457	18.2832	11.3758
Athamap_CCA1_2	AT2G46830	CCA1	MYB-related	23.5669	18.8811	1.24817	4.81833	6.86477	8.63727	8.78394
DAPseq_bZIP_tnt.ABI5_colamp_v3b	AT2G36270	GIA1	bZIP	7.00637	5.59441	1.25239	3.105	2.89273	7.91985	53.5994
CISBP_M1332_1.02	AT4G18020	PRR2	ARR-B	7.00637	5.59441	1.25239	101.779	86.2786	75.9529	53.1971
DAPseq_RWPRK_tnt.NLP7_col_a	AT4G24020	NLP7	RWP-RK	14.0127	11.1888	1.25239	14.197	13.6018	16.6891	34.3841
Athamap_SPL7_1	AT5G18830	SPL7	SBP	3.50318	2.7972	1.25239	26.2706	28.8877	27.6821	20.3142
Jaspar_MA1028.1	AT5G42630	KAN4	G2-like	3.50318	2.7972	1.25239	1.90606	1.71273	1.20242	0.416364
CISBP_M1327_1.02	AT3G16857	RR1	ARR-B	14.9682	11.8881	1.25909	71.7521	71.668	71.2977	128.029
DAPseq_C2H2_tnt.AT3G46070_col_a	AT3G46070		C2H2	29.9363	23.7762	1.25909	0.00878788	0.00409091	0	0.718788
DAPseq_SBP_tnt.SPL5_colamp_a	AT3G15270	SPL5	SBP	8.9172	6.99301	1.27516	125.686	96.7218	83.777	46.3735
DAPseq_AP2EREBP_tnt.AT3G16280_col_a	AT3G16280		AP2-EREBP	4.4586	3.4965	1.27516	11.3009	12.5725	11.8326	7.04818
CISBP_M0853_1.02	AT4G35550	WOX13	HB	27.707	21.6783	1.2781	29.6779	33.2809	32.6017	22.5552
DAPseq_MYB_tnt.MYB81_colamp_a	AT2G26960	MYB81	MYB	18.7898	14.6853	1.2795	NA	NA	NA	NA
Jaspar_MA0954.1	AT2G46680	HB-7	HB	33.121	25.8741	1.28008	8.67985	7.37773	11.7042	67.0106
Athamap_ARF1	AT1G59750	ARF1	ARF	10.828	8.39161	1.29034	103.504	98.8241	101.192	107.146
CISBP_M2357_1.02	AT3G24650	SIS10	ABI3-VP1	5.41401	4.1958	1.29034	NA	NA	NA	NA
CISBP_M2381_1.02	AT5G65210	TGA1	bZIP	5.41401	4.1958	1.29034	1.32455	1.31591	1.28212	10.5088
CISBP_M0146_1.02	AT1G28300	LEC2	ABI3-VP1	6.36943	4.8951	1.30118	NA	NA	NA	NA
DAPseq_C3H_tnt.At1g70910_col_a	AT1G70910	DEP	NA	6.36943	4.8951	1.30118	NA	NA	NA	NA
CISBP_M1313_1.02	AT2G23290;AT4G37260	MYB70;MYB73	MYB;MYB	6.36943	4.8951	1.30118	NA	NA	NA	NA
CISBP_M0372_1.02	AT3G19580	ZF2	C2H2	6.36943	4.8951	1.30118	2.11333	2.57045	5.36545	26.973
DAPseq_G2like_tnt.At3g24120_col_a	AT3G24120		G2-like	13.6943	10.4895	1.30552	64.9708	60.7791	59.9188	64.1264
DAPseq_HSF_tnt.HSF21_col_a	AT4G18880	HSF A4A	HSF	14.6497	11.1888	1.30932	3.07803	2.93909	4.62485	19.22
DAPseq_C2C2COlike_tnt.AT4G27900_col_a	AT4G27900		Orphans	7.32484	5.59441	1.30932	52.3126	40.3911	51.7648	47.3864
DAPseq_NAC_tnt.ANAC016_colamp_a	AT1G34180	NAC016	NAC	8.28025	6.29371	1.31564	0.560303	0.643409	1.29364	6.56121
CISBP_M0764_1.02	AT3G51080	GATA6	C2C2-GATA	8.28025	6.29371	1.31564	29.0162	26.5268	23.3347	17.2991
DAPseq_HSF_tnt.HSF7_col_a	AT4G11660	HSFB2B	HSF	16.5605	12.5874	1.31564	16.1024	16.4636	13.7674	21.4212
DAPseq_WRKY_tnt.WRKY65_colamp_a	AT1G29280	WRKY65	WRKY	10.1911	7.69231	1.32484	5.51424	4.58955	3.1247	0.892727
DAPseq_WRKY_tnt.WRKY24_colamp_a	AT5G41570	WRKY24	WRKY	11.1465	8.39161	1.32829	NA	NA	NA	NA
DAPseq_C2C2gata_tnt.ZML1_col_a	AT3G21175	ZML1	C2C2-GATA;Tify	13.0573	9.79021	1.33371	22.5932	22.7927	26.5553	23.3708
DAPseq_bZIP_tnt.TGA9_colamp_a	AT1G08320	TGA9	bZIP	15.9236	11.8881	1.33945	0.249394	0.0895455	0.581061	7.41576
cellrep_pTH9798	AT1G62990	KNAT7	HB	17.8344	13.2867	1.34227	1.43303	1.07682	0.684697	1.52955
DAPseq_LOBAS2_tnt.LBD2_colamp_a	AT1G06280	LBD2	LBD	3.82166	2.7972	1.36624	NA	NA	NA	NA
Athamap_CDC5	AT1G09770	CDC5	MYB	0.955414	0.699301	1.36624	94.4488	96.8314	109.018	118.423
DAPseq_NAC_tnt.AT1G19040_col_a	AT1G19040		NAC	11.465	8.39161	1.36624	0.10197	0.00409091	0.0221212	0.448485
CISBP_M0152_1.02	AT1G32640	ZBF1	bHLH	2.86624	2.0979	1.36624	39.3408	53.6255	31.6474	236.542
UniPROBE_SND1.M1	AT1G32770	SND1	NAC	4.77707	3.4965	1.36624	NA	NA	NA	NA
CISBP_M1564_1.02	AT1G76580		SBP	2.86624	2.0979	1.36624	34.0647	23.588	17.6227	15.9994
DAPseq_MYB_tnt.MYB88_colamp_a	AT2G02820	MYB88	MYB	1.91083	1.3986	1.36624	5.90015	11.6452	13.2848	18.7761
DAPseq_NAC_tnt.AT3G12910_col_a	AT3G12910		NAC	0.955414	0.699301	1.36624	0.517121	1.26932	2.43788	17.1665
CISBP_M0021_1.02	AT3G14230	RAP2.2	AP2-EREBP	0.955414	0.699301	1.36624	89.0258	72.3855	80.1094	89.3112
DAPseq_AP2EREBP_tnt.ESE1_colamp_a	AT3G23220	ESE1	AP2-EREBP	0.955414	0.699301	1.36624	0.00878788	0.00409091	0	2.04758
CISBP_M0024_1.02	AT3G23230	TDR1	AP2-EREBP	0.955414	0.699301	1.36624	0.00878788	0.245455	0.565606	9.92091
CISBP_M0080_1.02	AT3G25730	EDF3	AP2-EREBP	8.59873	6.29371	1.36624	0.527576	0.632045	0.530606	5.38515
UniPROBE_NST2.M2	AT3G61910	NST2	NAC	5.73248	4.1958	1.36624	NA	NA	NA	NA
DAPseq_MYB_tnt.MYB55_col	AT4G01680	MYB55	MYB	13.3758	9.79021	1.36624	0.414394	0.567045	0.572273	0.932727
CISBP_M1694_1.02	AT4G31800	WRKY18	WRKY	3.82166	2.7972	1.36624	9.78742	14.6723	12.6809	241.399
CISBP_M2631_1.02	AT4G37750	DRG	AP2-EREBP	4.77707	3.4965	1.36624	126.703	162.233	207.752	125.358
DAPseq_bZIP_tnt.bZIP3_col_a	AT5G15830	bZIP3	bZIP	7.64331	5.59441	1.36624	0.149091	0.429091	0.859848	0.0227273
DAPseq_AP2EREBP_tnt.RAP211_colamp_a	AT5G19790	RAP2.11	AP2-EREBP	0.955414	0.699301	1.36624	0.421818	0.150455	0.090303	0.145152
CISBP_M0677_1.02	AT5G22220	E2FB	E2F-DP	0.955414	0.699301	1.36624	21.0764	21.012	18.7439	27.4794
DAPseq_HSF_tnt.HSFA6A_colamp_a	AT5G43840	HSFA6A	HSF	12.4204	9.09091	1.36624	0.00878788	0.00409091	0.0309091	0.604091
CISBP_M0166_1.02	AT5G48560		bHLH	0.955414	0.699301	1.36624	1.88636	2.06295	1.55652	1.51364
DAPseq_AP2EREBP_tnt.CBF4_colamp_a	AT5G51990	DREB1D	AP2-EREBP	3.82166	2.7972	1.36624	0.506061	0.12	0.462727	0.933333
CISBP_M0041_1.02	AT5G53290	CRF3	AP2-EREBP	0.955414	0.699301	1.36624	2.99152	2.25932	1.965	8.27606
Athamap_TOE2_1	AT5G60120	TOE2	AP2-EREBP	4.77707	3.4965	1.36624	24.2291	24.8148	21.048	18.5667
CISBP_M2383_1.02	AT5G61850	LFY	LFY	4.77707	3.4965	1.36624	30.6094	75.5114	105.382	105.89
DAPseq_MYBrelated_tnt.AT4G12670_col_a	AT4G12670		MYB-related	28.9809	20.979	1.38142	12.9494	12.9186	14.2759	15.3273
DAPseq_BSD_tnt.AT1G10720_col_a	AT1G10720		BSD	16.5605	11.8881	1.39303	18.8061	19.9827	16.5739	17.7797
DAPseq_MYB_tnt.MYB30_colamp_a	AT3G28910	MYB30	MYB	14.6497	10.4895	1.3966	7.89712	10.1418	14.1217	31.3368
Athamap_KAN1	AT5G16560	KAN1	G2-like	14.6497	10.4895	1.3966	30.2077	35.9164	43.2279	51.0862
DAPseq_MYB_tnt.MYB101_col_a	AT2G32460	MYB101	MYB	28.3439	20.2797	1.39765	NA	NA	NA	NA
DAPseq_HSF_tnt.HSF3_col_a	AT5G16820	HSFA1B	HSF	12.7389	9.09091	1.40127	13.6838	14.4816	15.2677	14.8873
DAPseq_NAC_tnt.ANAC103_col_a	AT5G64060	NAC103	NAC	10.828	7.69231	1.40764	9.48	11.4025	8.93303	5.28364
CISBP_M1315_1.02	AT1G13300	HRS1	G2-like	8.9172	6.29371	1.41684	NA	NA	NA	NA
CISBP_M0768_1.02	AT4G32890	GATA9	C2C2-GATA	8.9172	6.29371	1.41684	12.6609	10.49	11.4288	4.06333
DAPseq_WRKY_tnt.WRKY71_col_a	AT1G29860	WRKY71	WRKY	14.0127	9.79021	1.4313	NA	NA	NA	NA
DAPseq_G2like_tnt.AT2G20400_col_a	AT2G20400		G2-like	21.0191	14.6853	1.4313	11.5903	10.1673	12.4412	8.48803
DAPseq_bZIP_tnt.AREB3_col_v31	AT3G56850	DPBF3	bZIP	7.00637	4.8951	1.4313	27.647	25.6607	30.1297	34.6277
DAPseq_ABI3VP1_tnt.NGA4_col_a	AT4G01500	NGA4	ABI3-VP1	7.00637	4.8951	1.4313	1.81758	1.79864	1.475	1.01545
DAPseq_HSF_tnt.HSFA1E_col_a	AT3G02990	HSFA1E	HSF	13.0573	9.09091	1.43631	7.40152	9.35318	10.0315	21.4348
DAPseq_HSF_tnt.HSFA6B_col	AT3G22830	HSFA6B	HSF	13.0573	9.09091	1.43631	0.689091	0.972045	0.857424	1.24182
DAPseq_WRKY_tnt.WRKY70_col	AT3G56400	WRKY70	WRKY	11.1465	7.69231	1.44904	33.6768	32.7298	41.6241	118.576
Athamap_MYB46_3	AT5G12670	NA	NA	11.1465	7.69231	1.44904	NA	NA	NA	NA
PNAS_MYB46.M2	AT5G12870	MYB46	MYB	11.1465	7.69231	1.44904	1.80485	1.60068	1.2803	1.19167
DAPseq_AP2EREBP_tnt.At1g19210_colamp_a	AT1G19210		AP2-EREBP	5.09554	3.4965	1.45732	1.2997	1.72068	1.17227	4.79106
DAPseq_bHLH_tnt.bHLH10_colamp_a	AT2G31220		bHLH	5.09554	3.4965	1.45732	3.50439	2.88818	2.41061	1.17061
CISBP_M1211_1.02	AT4G08150	KNAT1	HB	5.09554	3.4965	1.45732	176.594	205.346	188.24	40.3212
Athamap_TOE1_1	AT2G28550	TOE1	AP2-EREBP	4.14013	2.7972	1.4801	31.7548	25.2105	13.7785	12.9995
DAPseq_C2H2_tnt.AT3G49930_col_a	AT3G49930		C2H2	12.4204	8.39161	1.4801	1.05652	1.24682	1.22667	0.329697
DAPseq_C2C2gata_tnt.GATA16_col_a	AT5G49300	GATA16	C2C2-GATA	10.5096	6.99301	1.50287	5.00652	6.40091	7.3947	4.09106
DAPseq_G2like_tnt.At2g03500_colamp_a	AT2G03500		G2-like	23.2484	15.3846	1.51115	3.93242	4.20886	3.63167	1.78258
DAPseq_AP2EREBP_tnt.AT1G12630_col_a	AT1G12630		AP2-EREBP	3.18471	2.0979	1.51805	NA	NA	NA	NA
DAPseq_MYBrelated_tnt.AT1G18960_col_a	AT1G18960		MYB-related	22.293	14.6853	1.51805	0.115909	0.045	0.0830303	0.219848
cellrep_pTH8245	AT4G23810	WRKY53	WRKY	3.18471	2.0979	1.51805	3.045	3.65932	5.31015	21.7626
DAPseq_HSF_tnt.HSFB3_col_a	AT2G41690	HSFB3	HSF	21.3376	13.986	1.52564	0.883636	0.874091	0.605455	3.17197
CISBP_M0847_1.02	AT3G19510	HAT3.1	HB	23.5669	15.3846	1.53185	22.9879	22.94	20.1339	15.2288
CISBP_M1941_1.02	AT4G31920	RR10	ARR-B	11.7834	7.69231	1.53185	34.8	35.6927	30.4408	17.2391
DAPseq_MYB_tnt.MYB60_col	AT1G08810	MYB60	MYB;MYB-related	16.242	10.4895	1.54841	2.41682	1.18705	1.68561	0.815758
CISBP_M1699_1.02	AT5G49520	WRKY48	WRKY	5.41401	3.4965	1.54841	2.03303	5.66318	4.9097	58.262
Athamap_REM1_1	AT4G31610	REM1	ABI3-VP1	22.9299	14.6853	1.56142	119.102	112.191	90.5336	34.4185
DAPseq_AP2EREBP_tnt.AIL7_colamp_a	AT5G65510	PLT7	AP2-EREBP	7.64331	4.8951	1.56142	43.2303	35.9023	17.5082	6.99621
DAPseq_C2C2gata_tnt.GATA12_col_a	AT5G25830	GATA12	C2C2-GATA	12.1019	7.69231	1.57325	9.44015	7.82068	5.7853	2.14288
Athamap_bZIP60_1	AT1G42990	BZIP60	bZIP	8.9172	5.59441	1.59395	19.6506	30.6973	44.5438	90.3139
UniPROBE_VND7.M1	AT1G71930	VND7	NAC	4.4586	2.7972	1.59395	1.63152	1.20705	0.975909	8.19273
CISBP_M1689_1.02	AT2G47260	WRKY23	WRKY	8.9172	5.59441	1.59395	3.01561	3.60682	3.04091	21.4779
DAPseq_EIL_tnt.EIN3_colamp_a	AT3G20770	EIN3	EIL	4.4586	2.7972	1.59395	71.5676	73.4668	78.5808	142.333
CISBP_M0767_1.02	AT4G17570	GATA26	C2C2-GATA	2.2293	1.3986	1.59395	10.9862	10.9286	9.92955	11.1938
DAPseq_AP2EREBP_tnt.At4g31060_col_a	AT4G31060		AP2-EREBP	2.2293	1.3986	1.59395	28.2455	22.7275	17.2074	11.5742
CISBP_M1341_1.02	AT5G18240	MYR1	G2-like	4.4586	2.7972	1.59395	5.85455	7.05864	5.47621	0.902121
DAPseq_AP2EREBP_tnt.TINY_col_a	AT5G25810	tny	AP2-EREBP	4.4586	2.7972	1.59395	1.10409	1.00068	0.555455	0.054697
CISBP_M0771_1.02	AT5G47140	GATA27	C2C2-GATA	2.2293	1.3986	1.59395	3.27242	3.49045	3.41636	2.33576
GB_SVP_1TF.M1	AT2G22540	SVP	MADS	23.5669	14.6853	1.60479	94.5897	83.1323	56.75	33.2361
DAPseq_E2FDP_tnt.E2FC_col_a	AT1G47870	E2FC	E2F-DP	16.879	10.4895	1.60913	26.19	26.8557	25.3117	18.5385
DAPseq_LIM_tnt.WLIM2A_col_a	AT2G39900	WLIM2a	LIM	22.6115	13.986	1.61672	50.7062	44.0864	43.2609	18.4509
CISBP_M0376_1.02	AT5G06070	RBE	C2H2	10.1911	6.29371	1.61925	0.0542424	0.324091	2.69318	4.07061
DAPseq_Trihelix_tnt.AT2G33550_colamp_a	AT2G33550		Trihelix	18.1529	11.1888	1.62241	3.99606	3.325	3.55697	2.51667
CISBP_M0841_1.02	AT1G28420	RLT1	HB	15.9236	9.79021	1.62648	24.4894	24.1111	22.9194	25.822
DAPseq_WRKY_tnt.WRKY31_colamp_a	AT4G22070	WRKY31	WRKY	7.96178	4.8951	1.62648	0.00878788	0.00409091	0	0.391212
CISBP_M1678_1.02	AT1G30650	WRKY14	WRKY	5.73248	3.4965	1.63949	19.5236	17.0877	17.4936	9.6997
DAPseq_NAC_tnt.NAM_colamp_a	AT1G52880	NARS2	NAC	5.73248	3.4965	1.63949	0.626667	0.774318	0.922576	5.91015
DAPseq_bZIP_tnt.bZIP53_col	AT3G62420	BZIP53	bZIP	5.73248	3.4965	1.63949	20.6732	19.0886	13.5555	26.0445
DAPseq_C2H2_tnt.STOP1_colamp_a	AT1G34370	STOP1	C2H2	14.9682	9.09091	1.6465	36.5326	38.1427	35.5964	49.3341
DAPseq_C2C2gata_tnt.GATA4_col_a	AT3G60530	GATA4	C2C2-GATA	18.4713	11.1888	1.65088	165.744	136.877	173.672	176.678
DAPseq_C2H2_tnt.STZ_col	AT1G27730	ZAT10	C2H2	16.242	9.79021	1.65901	1.16061	3.51841	3.76424	105.75
DAPseq_DBP_tnt.AT3G51470_col_a	AT3G51470		DBP	16.242	9.79021	1.65901	9.21985	8.0675	6.30152	2.17379
DAPseq_ND_tnt.ASHR1_col_a	AT2G17900	SDG37	NA	19.7452	11.8881	1.66092	6.33379	7.07545	6.14864	3.47424
DAPseq_AP2EREBP_tnt.AT1G71450_colamp_a	AT1G71450		AP2-EREBP	3.50318	2.0979	1.66985	NA	NA	NA	NA
Jaspar_MA1085.1	AT1G80840	WRKY40	WRKY	3.50318	2.0979	1.66985	0.475758	5.02091	4.8503	291.87
DAPseq_AP2EREBP_tnt.At4g28140_colamp_a	AT4G28140		AP2-EREBP	3.50318	2.0979	1.66985	0.334091	2.53136	2.92712	118.762
CISBP_M1697_1.02	AT5G24110	WRKY30	WRKY	3.50318	2.0979	1.66985	0.128788	0.916364	2.27348	11.7935
DAPseq_WRKY_tnt.WRKY20_col_a	AT4G26640	WRKY20	WRKY	11.7834	6.99301	1.68503	57.3445	62.9936	56.7479	56.4415
cellrep_pTH7503	AT2G42040		Orphans	8.28025	4.8951	1.69154	8.66697	9.64955	9.795	17.1617
CISBP_M1404_1.02	AT5G04410	NAC2	NAC	8.28025	4.8951	1.69154	43.045	47.7673	45.8429	71.2976
DAPseq_AP2EREBP_tnt.DREB2_colamp_a	AT5G05410	DREB2A	AP2-EREBP	8.28025	4.8951	1.69154	5.29758	5.46727	5.96727	53.153
Athamap_GLK1_1	AT2G20570	GPRI1	G2-like	4.77707	2.7972	1.7078	29.3609	17.805	15.5992	4.15303
DAPseq_AP2EREBP_tnt.At2g44940_colamp_a	AT2G44940		AP2-EREBP	4.77707	2.7972	1.7078	6.90076	8.71818	6.68333	5.36015
DAPseq_TCP_tnt.TCP7_col_a	AT5G23280		TCP	4.77707	2.7972	1.7078	27.4388	24.5073	24.2632	36.4486
CISBP_M1702_1.02	AT5G64810	WRKY51	WRKY	4.77707	2.7972	1.7078	4.05591	8.24205	8.13242	24.7505
DAPseq_AP2EREBP_tnt.At5g67000_col_a	AT5G67000		AP2-EREBP	4.77707	2.7972	1.7078	NA	NA	NA	NA
DAPseq_WRKY_tnt.WRKY50_colamp_a	AT5G26170	WRKY50	WRKY	15.6051	9.09091	1.71656	9.81833	10.5184	8.00091	7.51318
DAPseq_WRKY_tnt.WRKY28_colamp_a	AT4G18170	WRKY28	WRKY	22.9299	13.2867	1.72578	0.503939	0.778636	1.76985	100.808
DAPseq_C2C2gata_tnt.GATA20_col_a	AT2G18380	HANL1	C2C2-GATA	12.1019	6.99301	1.73057	8.22455	7.06136	7.71636	11.0447
DAPseq_bZIP_tnt.bZIP42_colamp_a	AT3G30530	bZIP42	bZIP	6.05096	3.4965	1.73057	0.705909	2.18636	1.39409	0.0845455
DAPseq_AP2EREBP_tnt.CEJ1_col_a	AT3G50260	DEAR1	AP2-EREBP	6.05096	3.4965	1.73057	0.0778788	0.358182	0.262121	7.62909
CISBP_M1561_1.02	AT1G20980	SPL1R2	SBP	7.32484	4.1958	1.74575	34.1944	28.8539	30.5164	42.6382
DAPseq_bZIP_tnt.GBF5_col_v3a	AT2G18160	GBF5	bZIP	8.59873	4.8951	1.7566	47.3321	45.8427	38.1067	26.4859
DAPseq_bZIP_tnt.TGA2_colamp_v31	AT5G06950	TGA2	bZIP	11.1465	6.29371	1.77105	19.4353	19.4677	17.7652	14.5298
DAPseq_MYBrelated_tnt.AT1G72740_col_a	AT1G72740		MYB-related	31.5287	17.4825	1.80344	27.4668	28.1291	28.505	28.3874
DAPseq_AP2EREBP_tnt.AT1G01250_colamp_a	AT1G01250		AP2-EREBP	5.09554	2.7972	1.82166	3.35273	4.26227	1.64167	0.391515
cellrep_pTH9793	AT1G04370	ERF14	AP2-EREBP	1.27389	0.699301	1.82166	0.00878788	0.00409091	0	0.166818
CISBP_M0759_1.02	AT1G08010	GATA11	C2C2-GATA	12.7389	6.99301	1.82166	81.1492	78.9355	76.9376	50.2577
CISBP_M0004_1.02	AT1G12980	ESR1	AP2-EREBP	1.27389	0.699301	1.82166	11.8841	11.2564	7.57758	6.77455
cellrep_pTH7330	AT1G68550	CRF10	AP2-EREBP	1.27389	0.699301	1.82166	24.8282	26.787	22.3706	18.3029
PNAS_TCP15.M1	AT1G69690	TCP15	TCP	2.54777	1.3986	1.82166	85.7827	78.7268	69.75	35.4086
DAPseq_AP2EREBP_tnt.AT1G77200_col_a	AT1G77200		AP2-EREBP	5.09554	2.7972	1.82166	3.02333	2.62114	3.2047	0.361818
DAPseq_E2FDP_tnt.E2FA_col_a	AT2G36010	E2F3	E2F-DP	2.54777	1.3986	1.82166	17.6939	19.4382	17.4326	6.2347
DAPseq_WRKY_tnt.WRKY55_col_a	AT2G40740	WRKY55	WRKY	11.465	6.29371	1.82166	0.536818	0.0513636	0.0821212	0.0827273
CISBP_M0034_1.02	AT4G32800		AP2-EREBP	3.82166	2.0979	1.82166	11.4788	17.3716	16.2941	16.9471
DAPseq_WRKY_tnt.WRKY26_col_a	AT5G07100	WRKY26	WRKY	17.8344	9.79021	1.82166	0.0781818	0.944091	1.04682	48.6577
DAPseq_bZIP_tnt.HY5_colamp_v3a	AT5G11260	TED 5	bZIP	8.9172	4.8951	1.82166	28.945	30.28	29.2035	25.4483
CISBP_M0036_1.02	AT5G13330	Rap2.6L	AP2-EREBP	1.27389	0.699301	1.82166	1.58621	4.44295	9.92909	733.943
CISBP_M0038_1.02	AT5G47220	ERF2	AP2-EREBP	1.27389	0.699301	1.82166	1.03409	3.005	3.3147	48.1832
DAPseq_AP2EREBP_tnt.ERF5_col_a	AT5G47230	ERF5	AP2-EREBP	3.82166	2.0979	1.82166	4.55364	3.96273	5.63909	40.6547
Athamap_HSFB2a_2	AT5G62020	HSFB2A	HSF	11.465	6.29371	1.82166	1.59182	2.46545	3.51409	35.3655
Jaspar_MA1017.1	AT3G54810	GATA8	C2C2-GATA	14.3312	7.69231	1.86306	49.6621	44.4375	32.065	42.0341
DAPseq_bZIP_tnt.bZIP50_colamp_v31	AT1G77920	TGA7	bZIP	11.7834	6.29371	1.87226	3.85167	4.39614	4.40955	5.06197
Athamap_AtMYB61	AT1G09540	MYB61	MYB	10.5096	5.59441	1.87858	NA	NA	NA	NA
DAPseq_C3H_tnt.At5g08750_col_a	AT5G08750		NA	10.5096	5.59441	1.87858	17.7344	17.0536	16.3921	17.8735
DAPseq_C2C2gata_tnt.GATA19_colamp_a	AT4G36620	HANL2	C2C2-GATA	15.9236	8.39161	1.89756	6.21318	4.99432	8.23742	5.57894
DAPseq_bZIP_tnt.bZIP43_col_a	AT5G38800	bZIP43	bZIP	7.96178	4.1958	1.89756	NA	NA	NA	NA
DAPseq_C2C2gata_tnt.GATA1_col_a	AT3G24050	GATA1	C2C2-GATA	22.6115	11.8881	1.90202	68.5809	66.1464	67.4648	70.9236
DAPseq_AP2EREBP_tnt.DREB19_col_a	AT2G38340	DREB19	AP2-EREBP	6.6879	3.4965	1.91274	1.49045	1.99091	2.7653	19.6333
DAPseq_bZIP_tnt.GBF6_col	AT4G34590	GBF6	bZIP	6.6879	3.4965	1.91274	83.2603	81.6818	55.4706	35.6648
CISBP_M1695_1.02	AT5G01900	WRKY62	WRKY	13.3758	6.99301	1.91274	0.00878788	0.0509091	0	3.26621
CISBP_M1277_1.02	AT3G25990		Trihelix	17.5159	9.09091	1.92675	4.60212	3.93614	3.73636	3.67879
DAPseq_AP2EREBP_tnt.At1g36060_col_a	AT1G36060		AP2-EREBP	5.41401	2.7972	1.93551	0.182121	0.130455	0.265455	1.2553
Jaspar_MA0947.1	AT2G01760	RR14	ARR-B	10.828	5.59441	1.93551	8.82333	7.37795	6.74015	4.15985
CISBP_M1408_1.02	AT5G61430	NAC100	NAC	5.41401	2.7972	1.93551	1.30833	1.28955	1.15788	3.64955
DAPseq_AP2EREBP_tnt.At5g65130_col_a	AT5G65130		AP2-EREBP	5.41401	2.7972	1.93551	2.10364	1.62386	1.60576	1.89091
DAPseq_AP2EREBP_tnt.DEAR2_colamp_a	AT5G67190	DEAR2	AP2-EREBP	5.41401	2.7972	1.93551	2.49621	3.46523	4.39015	55.9385
DAPseq_EIL_tnt.EIL3_col_b	AT1G73730	SLIM1	EIL	14.9682	7.69231	1.94586	11.617	13.3157	14.2861	24.62
CISBP_M1680_1.02	AT1G69310	WRKY57	WRKY	9.55414	4.8951	1.95177	2.30045	3.30886	3.87606	10.8677
Jaspar_MA0576.1	AT3G49690	RAX3	MYB	9.55414	4.8951	1.95177	2.30788	1.14545	0.624242	0.189091
CISBP_M1683_1.02	AT2G24570	WRKY17	WRKY	8.28025	4.1958	1.97346	11.4648	16.0125	21.3483	22.732
CISBP_M1329_1.02	AT3G47600	MYB94	MYB	4.14013	2.0979	1.97346	15.5991	18.0348	20.7092	26.0394
DAPseq_WRKY_tnt.WRKY42_col_a	AT4G04450	WRKY42	WRKY	8.28025	4.1958	1.97346	0.547121	0.385909	0.424848	0.0551515
DAPseq_AP2EREBP_tnt.CBF1_col_a	AT4G25490	DREB1B	AP2-EREBP	4.14013	2.0979	1.97346	0.0739394	0.0509091	0.0372727	0.233939
DAPseq_AP2EREBP_tnt.SHN3_col_a	AT5G11190	SHN2	AP2-EREBP	7.00637	3.4965	2.00382	0.484848	0.347955	0.47303	1.28152
DAPseq_C2C2gata_tnt.GATA15_col_b	AT3G06740	GATA15	C2C2-GATA	12.7389	6.29371	2.02406	51.6673	49.795	40.1012	9.47576
DAPseq_AP2EREBP_tnt.ERF10_colamp_a	AT1G03800	ERF10	AP2-EREBP	2.86624	1.3986	2.04936	0.18303	0.270455	0.248788	1.58091
CISBP_M0079_1.02	AT1G51120		AP2-EREBP	2.86624	1.3986	2.04936	NA	NA	NA	NA
UniPROBE_DDF2.M1	AT1G63030	ddf2	AP2-EREBP	5.73248	2.7972	2.04936	NA	NA	NA	NA
Athamap_ARR11_2	AT1G67710	ARR11	ARR-B	2.86624	1.3986	2.04936	1.85667	1.39159	1.39894	0.978333
UniPROBE_NTL8.M2	AT2G27300	NTL8	NAC	17.1975	8.39161	2.04936	0.933939	0.633636	1.55	3.14061
CISBP_M1687_1.02	AT2G38470	WRKY33	WRKY	5.73248	2.7972	2.04936	4.74061	17.2641	22.6824	386.941
DAPseq_AP2EREBP_tnt.AT3G60490_colamp_a	AT3G60490		AP2-EREBP	5.73248	2.7972	2.04936	0.969091	1.36795	0.943636	2.14167
cellrep_pTH9305	AT4G00390		GeBP	2.86624	1.3986	2.04936	1.94955	1.54227	2.02773	0.809394
CISBP_M0032_1.02	AT4G25480	DREB1A	AP2-EREBP	4.4586	2.0979	2.12527	4.19091	3.62773	2.14348	0.397576
DAPseq_AP2EREBP_tnt.At5g18450_col_a	AT5G18450		AP2-EREBP	4.4586	2.0979	2.12527	NA	NA	NA	NA
CISBP_M0758_1.02	AT1G08000	GATA10	C2C2-GATA	12.1019	5.59441	2.16322	37.6477	39.505	34.5308	21.7532
CISBP_M0371_1.02	AT2G41940	ZFP8	C2H2	6.05096	2.7972	2.16322	15.9526	13.2673	12.4471	2.15742
DAPseq_bZIP_tnt.bZIP44_col	AT1G75390	bZIP44	bZIP	7.64331	3.4965	2.18599	19.0383	16.482	10.6133	7.48242
DAPseq_bZIP_tnt.bZIP48_col_a	AT2G04038	bZIP48	bZIP	7.64331	3.4965	2.18599	NA	NA	NA	NA
Athamap_RAV1_2	AT1G13260	RAV1	AP2-EREBP	4.77707	2.0979	2.27707	9.85379	8.16932	6.41106	35.2385
CISBP_M1274_1.02	AT1G31320	LBD4	LBD	1.59236	0.699301	2.27707	21.2186	26.3109	28.5355	9.72697
DAPseq_AP2EREBP_tnt.At1g77640_col_a	AT1G77640		AP2-EREBP	3.18471	1.3986	2.27707	1.30697	0.959091	1.04091	3.97348
Athamap_ANAC46	AT3G04060	NAC046	NAC	3.18471	1.3986	2.27707	0.24	0.03	0.217273	0.741515
DAPseq_AP2EREBP_tnt.ERF4_colamp_a	AT3G15210	RAP2.5	AP2-EREBP	3.18471	1.3986	2.27707	16.2514	15.0293	14.418	73.3235
DAPseq_AP2EREBP_tnt.DEAR5_col_a	AT4G06746	RAP2.9	AP2-EREBP	6.36943	2.7972	2.27707	0.00878788	0.00409091	0.163333	8.89682
CISBP_M1693_1.02	AT4G31550	WRKY11	WRKY	7.96178	3.4965	2.27707	66.7224	75.7141	85.13	42.3421
Athamap_RRTF1_2	AT4G34410	RRTF1	AP2-EREBP	1.59236	0.699301	2.27707	0.518788	0.461136	0.371515	34.6962
CISBP_M0037_1.02	AT5G43410		AP2-EREBP	1.59236	0.699301	2.27707	0.00878788	0.00409091	0	0.0956061
UniPROBE_VND3.M1	AT5G66300	VND3	NAC	3.18471	1.3986	2.27707	3.67288	3.15114	2.55288	1.0203
DAPseq_MYB_tnt.MYB65_col200_a	AT3G11440	MYB65	MYB	14.6497	6.29371	2.32767	4.72136	5.07295	4.37485	5.3797
DAPseq_RWPRK_tnt.RKD2_col_a	AT1G74480	URP4	RWP-RK	13.0573	5.59441	2.334	0.0593939	0.0818182	0.0471212	0.456667
DAPseq_C2H2_tnt.WIP5_colamp_a	AT1G51220	WIP5	C2H2	11.465	4.8951	2.34213	8.35818	6.80136	3.4	0.0821212
Athamap_MYB52_2	AT1G17950	MYB52	MYB	8.28025	3.4965	2.36815	0.577424	0.274091	0.281818	0.0375758
CISBP_M0016_1.02	AT1G78080	WIND1	AP2-EREBP	5.09554	2.0979	2.42887	116.535	98.27	91.1618	325.848
CISBP_M1677_1.02	AT2G06200	GRF6	GRF	5.09554	2.0979	2.42887	23.8114	29.8436	21.0918	4.33364
DAPseq_Trihelix_tnt.At3g14180_col	AT3G14180	ASIL2	Trihelix	5.09554	2.0979	2.42887	37.5408	34.9523	42.0273	49.1642
CISBP_M1410_1.02	AT3G18400	NAC058	NAC	5.09554	2.0979	2.42887	NA	NA	NA	NA
DAPseq_AP2EREBP_tnt.CBF2_colamp_a	AT4G25470	FTQ4	AP2-EREBP	5.09554	2.0979	2.42887	0.314545	0.167273	0.304242	0.442273
DAPseq_WRKY_tnt.WRKY46_col_a	AT2G46400	WRKY46	WRKY	19.1083	7.69231	2.48408	2.71939	4.44182	5.27939	62.7
cellrep_pTH8588	AT2G23290	MYB70	MYB	7.00637	2.7972	2.50478	32.3195	28.8216	22.5958	14.21
DAPseq_CCAATHAP3_tnt.HAP3_col_a	AT2G38880	NF-YB1	CCAAT	14.0127	5.59441	2.50478	48.1364	46.6195	45.5806	37.4756
Athamap_WRKY12	AT2G44745	WRKY12	WRKY	3.50318	1.3986	2.50478	18.747	11.1227	10.8603	1.87939
DAPseq_AP2EREBP_tnt.LEP_col_a	AT5G13910	LEP	AP2-EREBP	3.50318	1.3986	2.50478	NA	NA	NA	NA
DAPseq_AP2EREBP_tnt.ESE3_colamp_a	AT5G25190	ESE3	AP2-EREBP	3.50318	1.3986	2.50478	8.98621	11.2555	11.9697	8.5597
CISBP_M1701_1.02	AT5G56270	WRKY2	WRKY	3.50318	1.3986	2.50478	7.70333	8.56045	9.23864	12.8121
DAPseq_WRKY_tnt.WRKY47_col_a	AT4G01720	WRKY47	WRKY	14.3312	5.59441	2.5617	0.872424	0.499773	0.629091	0.980909
CISBP_M1682_1.02	AT2G23320	WRKY15	WRKY	5.41401	2.0979	2.58068	22.9018	40.942	57.683	289.453
DAPseq_TCP_tnt.TCP14_col_b	AT3G47620	TCP14	TCP	5.41401	2.0979	2.58068	36.3933	39.5916	41.0271	40.9962
cellrep_pTH7616	AT4G00220	LBD30	LBD	5.41401	2.0979	2.58068	10.2332	6.14045	5.03091	1.07364
UniPROBE_ATAF1.M2	AT1G01720	ATAF1	NAC	5.73248	2.0979	2.73248	32.087	50.6959	74.6248	577.364
CISBP_M1316_1.02	AT1G15720	TRFL5	MYB-related	9.55414	3.4965	2.73248	4.79061	5.09409	4.86121	4.73333
DAPseq_AP2EREBP_tnt.At1g22810_colamp_a	AT1G22810		AP2-EREBP	3.82166	1.3986	2.73248	0.0837879	0.163864	0.182727	7.00318
cellrep_pTH7117	AT1G49950	TRB1	MYB-related	9.55414	3.4965	2.73248	59.7939	54.5627	50.7889	44.9595
DAPseq_AP2EREBP_tnt.ERF3_colamp_a	AT1G50640	ERF3	AP2-EREBP	1.91083	0.699301	2.73248	59.4908	63.9009	64.5327	156.506
CISBP_M0760_1.02	AT1G51600	ZML2	C2C2-GATA	1.91083	0.699301	2.73248	20.7862	22.2182	20.3864	20.5532
DAPseq_AP2EREBP_tnt.ERF73_colamp_a	AT1G72360	HRE1	AP2-EREBP	1.91083	0.699301	2.73248	1.76621	1.46227	1.49621	1.90197
CISBP_M1576_1.02	AT2G26580	YAB5	C2C2-YABBY	1.91083	0.699301	2.73248	9.23303	11.3268	9.38818	4.02773
CISBP_M1686_1.02	AT2G30590	WRKY21	WRKY	7.64331	2.7972	2.73248	70.3706	83.4909	85.0973	108.1
DAPseq_AP2EREBP_tnt.ERF13_col_b	AT2G44840	ERF13	AP2-EREBP	3.82166	1.3986	2.73248	1.93727	1.92045	1.8897	29.0291
DAPseq_CAMTA_tnt.CAMTA5_col_a	AT4G16150		CAMTA	1.91083	0.699301	2.73248	28.7297	28.7614	33.985	67.1645
CISBP_M1692_1.02	AT4G23550	WRKY29	WRKY	5.73248	2.0979	2.73248	1.13045	0.650455	0.735455	6.25924
CISBP_M1407_1.02	AT5G39610	ORE1	NAC	3.82166	1.3986	2.73248	0.424848	0.769545	0.815455	63.7803
DAPseq_GRF_tnt.GRF9_col_a	AT2G45480	GRF9	GRF	23.2484	8.39161	2.77044	29.4956	31.815	26.5609	15.5705
CISBP_M1690_1.02	AT4G01250	WRKY22	WRKY	7.96178	2.7972	2.84634	6.27167	6.54023	7.72621	32.6132
DAPseq_HSF_tnt.HSFC1_col_a	AT3G24520	HSFC1	HSF	12.1019	4.1958	2.88429	4.07924	3.54477	3.82712	4.12424
CISBP_M1688_1.02	AT2G46130	WRKY43	WRKY	10.1911	3.4965	2.91465	NA	NA	NA	NA
UniPROBE_DDF1.M1	AT1G12610	DDF1	AP2-EREBP	4.14013	1.3986	2.96019	0.320606	0.281591	0.192424	3.08561
DAPseq_AP2EREBP_tnt.RAP21_col_a	AT1G46768	RAP2.1	AP2-EREBP	4.14013	1.3986	2.96019	0.652727	0.436136	0.505	0.582424
CISBP_M1685_1.02	AT2G30250	WRKY25	WRKY	4.14013	1.3986	2.96019	0.972273	3.02205	5.57409	55.0079
DAPseq_AP2EREBP_tnt.At4g16750_col_a	AT4G16750		AP2-EREBP	4.14013	1.3986	2.96019	0.328485	0.518636	0.382121	0.161818
DAPseq_LOBAS2_tnt.LOB_col_a	AT5G63090	LOB	LBD	4.14013	1.3986	2.96019	8.48242	6.51545	5.88227	0.579545
DAPseq_HMG_tnt.3XHMGBOX1_colamp_a	AT4G11080	3xHMG-box1	HMG	14.6497	4.8951	2.99272	34.9318	37.4018	43.1652	18.7359
DAPseq_AP2EREBP_tnt.AT1G44830_col_a	AT1G44830		AP2-EREBP	10.828	3.4965	3.09682	1.23379	0.695909	0.62303	1.21242
cellrep_pTH7260	AT5G67580	TRB2	MYB-related	10.828	3.4965	3.09682	22.2041	22.2968	21.2962	20.3323
CISBP_M0005_1.02	AT1G06160	ORA59	AP2-EREBP	2.2293	0.699301	3.1879	0.874848	1.40568	0.856212	3.12121
Athamap_DEAR3_2	AT2G23340	DEAR3	AP2-EREBP	4.4586	1.3986	3.1879	33.5692	33.1816	32.4598	45.8923
DAPseq_NAC_tnt.ANAC094_col_a	AT5G39820	NAC094	NAC	2.2293	0.699301	3.1879	0.874242	0.843636	0.318182	0.117576
DAPseq_AP2EREBP_tnt.ERF9_col_a	AT5G44210	ERF9	AP2-EREBP	4.4586	1.3986	3.1879	5.94788	7.26591	7.50561	8.57545
DAPseq_AP2EREBP_tnt.ERF104_col_a	AT5G61600	ERF104	AP2-EREBP	2.2293	0.699301	3.1879	3.86727	3.75455	6.89318	17.9252
Athamap_WRKY45	AT3G01970	WRKY45	WRKY	9.23567	2.7972	3.30175	2.05	1.28273	1.46409	14.3126
CISBP_M0369_1.02	AT1G10480	ZFP5	C2H2	4.77707	1.3986	3.41561	NA	NA	NA	NA
UniPROBE_VOZ2.M2	AT2G42400	VOZ2	VOZ	4.77707	1.3986	3.41561	25.1289	26.873	25.1327	35.8498
Athamap_ZAT18	AT3G53600		C2H2	4.77707	1.3986	3.41561	0.00878788	0.00409091	0.0657576	1.62106
DAPseq_AP2EREBP_tnt.CRF4_col_a	AT4G27950	CRF4	AP2-EREBP	4.77707	1.3986	3.41561	1.71288	2.28432	2.54758	5.94348
Athamap_WRKY38_1	AT5G22570	WRKY38	WRKY	4.77707	1.3986	3.41561	0.00878788	0.0575	0.0124242	0.752424
CISBP_M0769_1.02	AT4G34680	GATA3	C2C2-GATA	9.87261	2.7972	3.52946	3.53545	3.0625	4.38318	5.79742
DAPseq_AP2EREBP_tnt.AT1G28160_col_a	AT1G28160		AP2-EREBP	2.54777	0.699301	3.64331	NA	NA	NA	NA
DAPseq_FAR1_tnt.FAR1_colamp_a	AT4G15090	FAR1	FAR1	2.54777	0.699301	3.64331	15.2476	16.6655	15.6	13.5921
DAPseq_AP2EREBP_tnt.PLT3_col_a	AT5G10510	PLT3	AP2-EREBP	7.64331	2.0979	3.64331	74.2609	107.878	100.485	54.5962
DAPseq_AP2EREBP_tnt.ERF38_col_a	AT2G35700	ERF38	AP2-EREBP	5.41401	1.3986	3.87102	9.79909	6.52682	6.81636	5.80621
CISBP_M1696_1.02	AT5G13080	WRKY75	WRKY	5.41401	1.3986	3.87102	0.258333	0.23	0.493636	52.7002
CISBP_M1700_1.02	AT5G52830	WRKY27	WRKY	5.41401	1.3986	3.87102	1.51818	2.0075	1.59773	0.730303
CISBP_M0015_1.02	AT1G75490		AP2-EREBP	2.86624	0.699301	4.09873	0.551667	0.713864	2.045	130.397
DAPseq_AP2EREBP_tnt.ERF15_colamp_a	AT2G31230	ERF15	AP2-EREBP	2.86624	0.699301	4.09873	0.00878788	0.181364	0.26197	8.10848
DAPseq_LOBAS2_tnt.LBD19_col_a	AT2G45410	LBD19	LBD	2.86624	0.699301	4.09873	58.3953	43.7995	26.0239	2.87136
CISBP_M1698_1.02	AT5G46350	WRKY8	WRKY	5.73248	1.3986	4.09873	0.0965152	0.421364	0.776061	36.9865
DAPseq_AP2EREBP_tnt.ERF11_col_b	AT1G28370	ERF11	AP2-EREBP	3.18471	0.699301	4.55414	0.450303	0.566818	0.813636	19.7374
DAPseq_LOBAS2_tnt.AS2_col_a	AT1G65620	AS2	LBD	3.18471	0.699301	4.55414	4.88424	4.49	6.50091	7.69848
DAPseq_AP2EREBP_tnt.At2g33710_colamp_a	AT2G33710		AP2-EREBP	3.18471	0.699301	4.55414	0.205152	0.402727	0.974545	16.5521
DAPseq_LOBAS2_tnt.ASL18_col_a	AT2G42430	LBD16	LBD	3.50318	0.699301	5.00955	0.0777273	0.0363636	0	0.358182
DAPseq_LOBAS2_tnt.LBD23_col_a	AT3G26620	LBD23	LBD	3.50318	0.699301	5.00955	0.346212	0.106591	0.245455	0.907273
DAPseq_AP2EREBP_tnt.PUCHI_col_a	AT5G18560	PUCHI	AP2-EREBP	3.50318	0.699301	5.00955	8.93	8.58068	5.81788	0.849394
DAPseq_AP2EREBP_tnt.ERF8_col_a	AT1G53170	ERF8	AP2-EREBP	3.82166	0.699301	5.46497	10.958	11.04	16.9348	31.7797
CISBP_M1330_1.02	AT3G50060	MYB77	MYB	4.77707	0.699301	6.83121	19.5352	15.1436	13.2053	9.72152
DAPseq_AP2EREBP_tnt.PLT1_colamp_a	AT3G20840	PLT1	AP2-EREBP	5.09554	0.699301	7.28662	NA	NA	NA	NA
UniPROBE_WRKY1.M1	AT2G04880	ZAP1	WRKY	5.41401	0.699301	7.74204	53.2824	55.8498	49.8815	53.2214
DAPseq_AP2EREBP_tnt.ERF7_col_a	AT3G20310	ERF7	AP2-EREBP	6.05096	0.699301	8.65287	24.4138	22.3152	19.7636	33.2091
CISBP_M0027_1.02	AT4G17490	ERF6	AP2-EREBP	0.318471	NA	8.95287	2.39333	2.69955	3.06667	9.8553
Jaspar_MA0980.1	AT4G36900	RAP2.10	AP2-EREBP	0.318471	NA	8.95287	5.32136	6.36432	7.41061	28.5283
CISBP_M1619_1.02	AT4G00238		GeBP	0.636943	NA	9.40287	80.3462	78.775	83.2144	34.9745
cellrep_pTH7383	AT5G64750	ABR1	AP2-EREBP	0.636943	NA	9.40287	0.380909	1.11023	1.58545	87.4158
CISBP_M1618_1.02	AT1G54060	ASIL1	Trihelix	0.955414	NA	9.95287	46.7715	43.5625	41.6874	47.0389
CISBP_M0035_1.02	AT5G07580		AP2-EREBP	0.955414	NA	9.95287	43.1258	42.162	47.0992	44.3597
CISBP_M0040_1.02	AT5G51190		AP2-EREBP	0.955414	NA	9.95287	3.05758	2.91795	2.90318	15.0727
Athamap_ORA47_2	AT1G74930	ORA47	AP2-EREBP	1.27389	NA	10.5029	3.5647	2.58068	2.56424	17.7371
CISBP_M0029_1.02	AT4G23750	TMO3	AP2-EREBP	1.27389	NA	10.5029	63.5477	70.6659	57.252	21.7
Jaspar_MA1052.1	AT1G43160	RAP2.6	AP2-EREBP	1.59236	NA	11.0029	0.464545	2.78545	0.62697	1178.57
cellrep_pTH7359	AT1G53910	RAP2.12	AP2-EREBP	1.59236	NA	11.0029	214.467	193.188	204.236	231.918
DAPseq_LOBAS2_tnt.LBD13_col_a	AT2G30340	LBD13	LBD	1.59236	NA	11.0029	NA	NA	NA	NA
cellrep_pTH9747	AT2G40340	DREB2C	AP2-EREBP	1.59236	NA	11.0029	2.54379	2.60432	3.13909	47.1898
Jaspar_MA1051.1	AT3G16770	RAP2.3	AP2-EREBP	1.59236	NA	11.0029	110.711	81.8766	75.3712	47.7898
DAPseq_NAC_tnt.ANAC042_col_a	AT2G43000	NAC042	NAC	1.91083	NA	11.5029	0.108182	0.126364	1.20242	54.8335
CISBP_M0025_1.02	AT3G23240	ERF1	AP2-EREBP	1.91083	NA	11.5029	0.050303	0.369545	0.361818	49.5733
Athamap_ATERF1_1	AT4G17500	ERF-1	AP2-EREBP	1.91083	NA	11.5029	7.6597	11.163	10.6821	96.2085
CISBP_M1943_1.02	AT2G40220;AT3G57600	SUN6;	AP2-EREBP;AP2-EREBP	2.54777	NA	11.8529	NA	NA	NA	NA
Athamap_STY1_1	AT3G51060	STY1	SRS	2.54777	NA	11.8529	15.6605	14.5686	7.96909	4.61758
DAPseq_LOBAS2_tnt.LBD18_col_a	AT2G45420	LBD18	LBD	2.86624	NA	12.0529	9.46288	6.31955	3.55652	0.472727
DAPseq_Trihelix_tnt.AT3G58630_col_a	AT3G58630		Trihelix	3.82166	NA	12.1529	12.1609	11.4718	12.9394	14.4562

## Sheet: TFBS analysis
Chromosome	Start	End	# bound TFs		15 floral regulators were included in the analysis:
Chr1	152	619	0		AG, AP1, AP2, AP3, BLR, ETT, FLC, FLM, JAG, LFY, PI, RGA, SEP3, SOC1, and SVP
Chr1	10865	11564	6
Chr1	16356	16893	4
Chr1	20059	23329	6
Chr1	54843	55696	11
Chr1	77595	77835	0
Chr1	80929	82080	1
Chr1	103800	104086	1
Chr1	107463	108353	2
Chr1	140064	140672	5
Chr1	145780	146456	1
Chr1	182093	183816	10
Chr1	192406	192615	0
Chr1	239454	240233	4
Chr1	254271	254927	0
Chr1	367385	368786	8
Chr1	369395	369811	4
Chr1	386681	387473	0
Chr1	424427	425144	1
Chr1	426333	426989	6
Chr1	434096	434902	2
Chr1	447933	448294	0
Chr1	471315	472263	2
Chr1	485585	485973	0
Chr1	501424	502259	2
Chr1	510985	511404	1
Chr1	559626	560166	1
Chr1	651835	653860	3
Chr1	671152	671393	0
Chr1	727240	729938	0
Chr1	766837	767259	1
Chr1	767697	768355	1
Chr1	771364	771731	1
Chr1	788859	789284	0
Chr1	922259	922590	0
Chr1	928423	929046	3
Chr1	956640	957239	0
Chr1	961090	962246	1
Chr1	975504	975825	0
Chr1	1103153	1103642	0
Chr1	1131460	1132008	1
Chr1	1133863	1134843	9
Chr1	1139879	1140615	0
Chr1	1158653	1159516	4
Chr1	1173280	1173517	5
Chr1	1274128	1274393	1
Chr1	1423874	1424078	1
Chr1	1432809	1434733	2
Chr1	1456659	1457101	0
Chr1	1468111	1468399	5
Chr1	1477187	1477692	0
Chr1	1496552	1497134	2
Chr1	1519703	1520600	0
Chr1	1524376	1525458	0
Chr1	1548630	1549131	0
Chr1	1612710	1613218	4
Chr1	1616628	1617119	0
Chr1	1618114	1618550	0
Chr1	1693531	1693886	0
Chr1	1739146	1739540	0
Chr1	1878786	1879701	5
Chr1	1884459	1884947	1
Chr1	1941986	1942988	4
Chr1	1952728	1954801	10
Chr1	1998296	1998644	1
Chr1	2107259	2107568	0
Chr1	2123737	2124548	3
Chr1	2141213	2141641	0
Chr1	2141941	2142155	0
Chr1	2176212	2176639	17
Chr1	2177404	2178272	1
Chr1	2236182	2236724	1
Chr1	2241267	2242012	5
Chr1	2284038	2285422	6
Chr1	2317759	2318307	6
Chr1	2321591	2322930	2
Chr1	2335618	2336307	3
Chr1	2353329	2353622	2
Chr1	2389329	2390870	3
Chr1	2406638	2407269	0
Chr1	2407823	2408243	0
Chr1	2461983	2462743	0
Chr1	2520369	2521297	0
Chr1	2522564	2522889	1
Chr1	2530201	2530730	12
Chr1	2667171	2667423	1
Chr1	2680735	2681323	5
Chr1	2755102	2756033	6
Chr1	2756652	2757043	3
Chr1	2846508	2847042	0
Chr1	2862718	2863093	0
Chr1	2871788	2872870	1
Chr1	2915959	2916317	0
Chr1	2916827	2917121	0
Chr1	2990417	2992074	14
Chr1	3184109	3185824	7
Chr1	3241977	3243415	4
Chr1	3247622	3248235	0
Chr1	3248757	3249253	3
Chr1	3249941	3250344	0
Chr1	3255428	3256500	1
Chr1	3309535	3310044	0
Chr1	3361855	3362093	0
Chr1	3420811	3421815	9
Chr1	3422681	3423019	0
Chr1	3441527	3441848	3
Chr1	3446348	3446721	0
Chr1	3474332	3474700	1
Chr1	3496068	3496270	0
Chr1	3520955	3521324	2
Chr1	3522987	3523986	5
Chr1	3545411	3546720	2
Chr1	3548944	3551070	2
Chr1	3552776	3553096	0
Chr1	3678487	3679038	0
Chr1	3720452	3720713	0
Chr1	3721238	3721929	1
Chr1	3729060	3730075	0
Chr1	3749392	3749784	0
Chr1	3758097	3758348	0
Chr1	3773562	3773991	2
Chr1	3775315	3776401	2
Chr1	3885729	3886990	0
Chr1	3894911	3895420	0
Chr1	3896784	3897183	1
Chr1	3943222	3943761	1
Chr1	3960075	3960871	1
Chr1	4030897	4031524	0
Chr1	4058677	4060248	2
Chr1	4081786	4082871	11
Chr1	4085503	4087146	2
Chr1	4087720	4088073	6
Chr1	4092938	4093162	1
Chr1	4096264	4097464	5
Chr1	4103180	4103726	3
Chr1	4132041	4132645	4
Chr1	4135251	4135462	0
Chr1	4135919	4136191	2
Chr1	4166991	4167495	0
Chr1	4191064	4192632	6
Chr1	4211604	4212165	1
Chr1	4213041	4213700	7
Chr1	4238670	4240845	13
Chr1	4292010	4292714	3
Chr1	4316344	4316722	0
Chr1	4319423	4320132	1
Chr1	4328453	4329873	1
Chr1	4339017	4340228	0
Chr1	4372854	4374026	8
Chr1	4411145	4412210	0
Chr1	4426988	4427551	3
Chr1	4432110	4433763	0
Chr1	4523836	4524325	7
Chr1	4535855	4536267	2
Chr1	4539453	4539913	8
Chr1	4540514	4542301	13
Chr1	4549631	4550061	5
Chr1	4553411	4554427	4
Chr1	4580883	4581404	0
Chr1	4583681	4584003	0
Chr1	4585332	4585712	0
Chr1	4598947	4601255	9
Chr1	4653674	4654081	2
Chr1	4654609	4655244	9
Chr1	4655735	4656155	1
Chr1	4656813	4657501	0
Chr1	4697866	4698700	3
Chr1	4701657	4701953	0
Chr1	4705782	4706601	7
Chr1	4708263	4708735	10
Chr1	4768422	4769180	6
Chr1	4771289	4773023	5
Chr1	4820794	4821756	0
Chr1	4879464	4879896	7
Chr1	4893059	4893477	0
Chr1	4896153	4896418	1
Chr1	4904543	4905262	7
Chr1	4906387	4906906	2
Chr1	4938262	4938866	1
Chr1	4958154	4958472	0
Chr1	4965735	4966121	0
Chr1	4987275	4987845	0
Chr1	4994494	4994892	1
Chr1	4995851	4996421	3
Chr1	4997452	4997744	1
Chr1	4998269	4998879	2
Chr1	5007798	5007998	0
Chr1	5017999	5019457	11
Chr1	5022327	5022733	2
Chr1	5056986	5058136	2
Chr1	5066096	5066588	2
Chr1	5068509	5071410	21
Chr1	5086044	5086463	9
Chr1	5126042	5126698	1
Chr1	5127270	5127657	0
Chr1	5131273	5131589	0
Chr1	5135553	5135825	0
Chr1	5145642	5145889	2
Chr1	5146570	5148512	10
Chr1	5160856	5161463	0
Chr1	5189939	5191218	4
Chr1	5192940	5193228	0
Chr1	5195600	5196213	12
Chr1	5196744	5197119	3
Chr1	5268349	5269325	0
Chr1	5281786	5282093	2
Chr1	5323794	5326402	2
Chr1	5348376	5348958	5
Chr1	5349530	5349935	2
Chr1	5359583	5362018	4
Chr1	5386190	5386864	0
Chr1	5388064	5388845	3
Chr1	5423094	5423906	6
Chr1	5593073	5593463	2
Chr1	5635827	5636072	0
Chr1	5641485	5641741	1
Chr1	5642563	5643112	4
Chr1	5858156	5860099	3
Chr1	5873337	5873978	0
Chr1	5944535	5946694	6
Chr1	5963629	5964134	10
Chr1	5964600	5964881	0
Chr1	5975345	5975744	0
Chr1	5976216	5977527	6
Chr1	6014880	6015414	4
Chr1	6016030	6017742	5
Chr1	6138209	6140403	2
Chr1	6174100	6175177	16
Chr1	6219222	6220277	14
Chr1	6231249	6232167	1
Chr1	6233557	6233815	0
Chr1	6295764	6296025	0
Chr1	6388095	6388555	0
Chr1	6446234	6446694	8
Chr1	6456309	6456555	1
Chr1	6456987	6457283	1
Chr1	6462642	6462855	2
Chr1	6470077	6470298	0
Chr1	6499028	6499344	0
Chr1	6511639	6513738	13
Chr1	6542735	6542981	0
Chr1	6556559	6557102	0
Chr1	6593319	6595030	0
Chr1	6620325	6622180	4
Chr1	6634757	6635364	2
Chr1	6641024	6642086	2
Chr1	6642841	6643273	0
Chr1	6655211	6656328	0
Chr1	6660588	6661616	0
Chr1	6669419	6671197	8
Chr1	6720464	6720735	0
Chr1	6722236	6723222	0
Chr1	6793877	6794260	4
Chr1	6843238	6843620	5
Chr1	6844658	6846486	12
Chr1	6850586	6851004	5
Chr1	6853118	6854041	3
Chr1	6855389	6856207	0
Chr1	6860534	6863376	19
Chr1	6865513	6866124	1
Chr1	6867544	6868223	2
Chr1	6871619	6872063	1
Chr1	6874557	6874879	0
Chr1	6881271	6883520	7
Chr1	6884325	6884808	5
Chr1	6926654	6927054	0
Chr1	7040070	7042462	3
Chr1	7055797	7055997	0
Chr1	7060068	7060552	0
Chr1	7139236	7141454	5
Chr1	7163300	7163840	0
Chr1	7250329	7251713	5
Chr1	7270419	7270811	2
Chr1	7319827	7321550	3
Chr1	7322522	7323485	3
Chr1	7334182	7334652	0
Chr1	7338720	7342274	20
Chr1	7348324	7348850	1
Chr1	7350314	7350875	0
Chr1	7351930	7352825	1
Chr1	7370160	7371573	5
Chr1	7442923	7443445	0
Chr1	7451730	7452028	0
Chr1	7456651	7457092	4
Chr1	7460383	7460664	2
Chr1	7461393	7462510	10
Chr1	7506447	7507488	0
Chr1	7514930	7515562	11
Chr1	7540135	7540368	0
Chr1	7548034	7548370	0
Chr1	7550723	7552283	12
Chr1	7663965	7664296	2
Chr1	7698981	7700434	8
Chr1	7708345	7708595	0
Chr1	7719427	7719764	1
Chr1	7722599	7724532	0
Chr1	7738459	7739931	1
Chr1	7757827	7758078	0
Chr1	7765491	7766021	11
Chr1	7770025	7770444	0
Chr1	7805546	7805782	0
Chr1	7823860	7825210	3
Chr1	7832488	7833147	11
Chr1	7856655	7857008	0
Chr1	7909554	7911063	1
Chr1	7931797	7932933	1
Chr1	7936853	7937366	1
Chr1	7942760	7943005	1
Chr1	7944859	7946060	1
Chr1	7974642	7975812	7
Chr1	7979420	7980499	0
Chr1	7990925	7991414	7
Chr1	7992481	7994328	3
Chr1	8009448	8009772	0
Chr1	8010629	8011079	2
Chr1	8012042	8012361	1
Chr1	8037088	8037439	1
Chr1	8059077	8059714	1
Chr1	8108911	8109661	0
Chr1	8114043	8114537	1
Chr1	8141054	8141318	0
Chr1	8141769	8142002	3
Chr1	8154848	8156757	2
Chr1	8179244	8179629	4
Chr1	8193387	8194038	12
Chr1	8231232	8232732	0
Chr1	8305272	8305615	11
Chr1	8382891	8383813	2
Chr1	8386109	8386941	0
Chr1	8449572	8449815	0
Chr1	8452430	8453511	0
Chr1	8493239	8493498	0
Chr1	8560070	8560395	0
Chr1	8598247	8599385	21
Chr1	8689437	8690197	2
Chr1	8713942	8714239	1
Chr1	8717748	8718110	8
Chr1	8755002	8756871	0
Chr1	8848219	8849316	3
Chr1	8851889	8853112	13
Chr1	8853711	8854187	0
Chr1	8868957	8869532	3
Chr1	8883097	8884415	4
Chr1	8888187	8889258	1
Chr1	8896896	8897567	0
Chr1	8923970	8925643	8
Chr1	8926378	8927554	4
Chr1	8936724	8937579	0
Chr1	8980506	8980792	0
Chr1	8985063	8985267	2
Chr1	8991078	8991646	0
Chr1	9095115	9095417	1
Chr1	9132998	9133272	0
Chr1	9202091	9202891	0
Chr1	9203709	9204052	0
Chr1	9239663	9241424	1
Chr1	9256702	9257189	6
Chr1	9265311	9265529	6
Chr1	9266994	9267391	11
Chr1	9269463	9269678	0
Chr1	9272639	9273659	2
Chr1	9306397	9306794	0
Chr1	9307521	9308421	3
Chr1	9325967	9326530	0
Chr1	9339879	9340305	6
Chr1	9340985	9341444	0
Chr1	9345281	9345565	1
Chr1	9348487	9349064	1
Chr1	9493952	9495723	2
Chr1	9549765	9550090	0
Chr1	9572032	9572244	1
Chr1	9617539	9618000	1
Chr1	9619309	9619700	1
Chr1	9634812	9635184	0
Chr1	9724805	9726486	4
Chr1	9787555	9788134	5
Chr1	9809802	9810858	5
Chr1	9811517	9811778	1
Chr1	9822308	9822806	0
Chr1	9831183	9832841	6
Chr1	9845805	9846944	3
Chr1	9867700	9868128	1
Chr1	9880224	9880859	0
Chr1	9884473	9886249	7
Chr1	9892339	9893105	0
Chr1	9895884	9896342	1
Chr1	9911436	9911788	4
Chr1	9917065	9918186	4
Chr1	9937898	9938337	0
Chr1	9952807	9953065	4
Chr1	9954654	9954922	0
Chr1	9975383	9976322	2
Chr1	9989778	9992137	18
Chr1	10065465	10065836	10
Chr1	10090533	10091264	0
Chr1	10143403	10144060	3
Chr1	10145869	10147685	7
Chr1	10151370	10152411	0
Chr1	10228608	10229612	19
Chr1	10242939	10243203	3
Chr1	10246677	10248111	2
Chr1	10275433	10275935	0
Chr1	10295660	10296788	1
Chr1	10297203	10297755	1
Chr1	10328865	10329312	0
Chr1	10363401	10363824	0
Chr1	10364707	10365666	10
Chr1	10366689	10367158	0
Chr1	10456156	10456815	0
Chr1	10489121	10490323	0
Chr1	10497943	10498243	0
Chr1	10519045	10519460	0
Chr1	10530369	10531434	0
Chr1	10535044	10535667	1
Chr1	10540929	10541732	0
Chr1	10544726	10544944	0
Chr1	10550621	10550857	0
Chr1	10563901	10564953	7
Chr1	10565940	10566257	9
Chr1	10567518	10567736	0
Chr1	10590497	10590962	0
Chr1	10620190	10620537	1
Chr1	10622473	10622731	1
Chr1	10667395	10667990	0
Chr1	10668758	10669090	2
Chr1	10677058	10677550	3
Chr1	10678702	10680542	14
Chr1	10682921	10683386	0
Chr1	10690710	10693455	18
Chr1	10694133	10694652	5
Chr1	10695477	10696577	1
Chr1	10701908	10702436	1
Chr1	10703485	10704065	0
Chr1	10707301	10707847	0
Chr1	10708466	10709794	0
Chr1	10713264	10714168	7
Chr1	10725488	10725937	0
Chr1	10756322	10759100	2
Chr1	10794988	10795807	12
Chr1	10801906	10802337	11
Chr1	10826724	10827504	1
Chr1	10851815	10852263	0
Chr1	10853415	10854963	1
Chr1	10864979	10865637	1
Chr1	10871984	10872297	1
Chr1	10874031	10875166	9
Chr1	10927458	10928394	1
Chr1	10951633	10951851	0
Chr1	10953267	10954680	4
Chr1	10956288	10956667	4
Chr1	10958572	10961057	13
Chr1	10963303	10964004	0
Chr1	10966818	10967140	4
Chr1	10968178	10968471	0
Chr1	10968991	10969204	0
Chr1	10972198	10973187	2
Chr1	10977966	10978311	6
Chr1	11023974	11024188	0
Chr1	11028379	11028857	0
Chr1	11033660	11034133	9
Chr1	11058751	11059389	2
Chr1	11060091	11060813	4
Chr1	11061348	11061768	7
Chr1	11062290	11062747	1
Chr1	11067617	11068007	11
Chr1	11110014	11110558	1
Chr1	11112625	11112977	2
Chr1	11113852	11114161	0
Chr1	11127614	11127873	0
Chr1	11155217	11155726	0
Chr1	11169580	11169838	0
Chr1	11185429	11185655	0
Chr1	11196190	11197977	2
Chr1	11204732	11205604	2
Chr1	11208361	11208691	1
Chr1	11226416	11226736	1
Chr1	11227606	11227923	1
Chr1	11231014	11231536	3
Chr1	11348246	11349326	1
Chr1	11385891	11386849	1
Chr1	11388302	11388676	2
Chr1	11421396	11422016	4
Chr1	11426697	11427271	0
Chr1	11428631	11430419	0
Chr1	11433767	11434114	0
Chr1	11441872	11442160	4
Chr1	11453491	11453700	0
Chr1	11455855	11457422	0
Chr1	11471218	11473136	2
Chr1	11525149	11525357	0
Chr1	11549799	11550360	0
Chr1	11551468	11551777	0
Chr1	11573603	11573916	1
Chr1	11577810	11579002	0
Chr1	11598245	11598980	5
Chr1	11600673	11601975	3
Chr1	11616247	11616485	0
Chr1	11619692	11620534	5
Chr1	11621093	11622709	9
Chr1	11625307	11625749	5
Chr1	11670614	11671735	0
Chr1	11684156	11685847	0
Chr1	11698561	11699026	0
Chr1	11709972	11710259	0
Chr1	11726666	11727052	0
Chr1	11765706	11766247	0
Chr1	11770238	11770600	2
Chr1	11771212	11771881	6
Chr1	11806921	11807577	0
Chr1	11822804	11823547	0
Chr1	11830660	11831591	5
Chr1	11929501	11930346	1
Chr1	11957251	11957654	0
Chr1	12001733	12002025	1
Chr1	12050464	12051741	6
Chr1	12056694	12057400	9
Chr1	12095717	12096693	1
Chr1	12132647	12132914	5
Chr1	12138543	12138791	0
Chr1	12174850	12175070	0
Chr1	12184129	12184404	0
Chr1	12217813	12218456	1
Chr1	12238929	12240157	1
Chr1	12254634	12255827	5
Chr1	12369432	12370250	0
Chr1	12384506	12384718	0
Chr1	12385806	12386132	0
Chr1	12474850	12475153	3
Chr1	12478137	12478660	1
Chr1	12482209	12482582	0
Chr1	12619644	12620359	0
Chr1	12638920	12639141	0
Chr1	12711142	12712718	0
Chr1	12713190	12713437	0
Chr1	12839860	12840472	0
Chr1	13029370	13030421	11
Chr1	13042074	13042410	0
Chr1	13046383	13048546	0
Chr1	13073809	13075577	3
Chr1	13117167	13118975	2
Chr1	13140313	13140799	0
Chr1	13141488	13142091	1
Chr1	13181029	13182784	0
Chr1	13184062	13184285	0
Chr1	13184541	13184811	0
Chr1	13185191	13185957	0
Chr1	13186821	13187139	0
Chr1	13203239	13203807	1
Chr1	13252879	13253310	0
Chr1	13258652	13259299	0
Chr1	13320765	13321161	1
Chr1	13359655	13360250	3
Chr1	13367938	13368553	0
Chr1	13369324	13369533	1
Chr1	13531715	13532136	0
Chr1	13686350	13686570	0
Chr1	13708865	13709697	0
Chr1	13740601	13740936	0
Chr1	13999422	14000392	1
Chr1	14002057	14002562	0
Chr1	14044503	14045876	0
Chr1	14071184	14072361	2
Chr1	14147480	14148226	0
Chr1	14149089	14149449	1
Chr1	14163582	14164072	0
Chr1	14165042	14165625	0
Chr1	14168908	14169173	0
Chr1	14169680	14170079	0
Chr1	14173108	14173670	6
Chr1	14188781	14189219	0
Chr1	14196222	14196524	0
Chr1	14233644	14233870	0
Chr1	14238891	14239280	0
Chr1	14304170	14304477	0
Chr1	14305405	14305792	0
Chr1	14307346	14308466	2
Chr1	14363168	14364119	0
Chr1	14408808	14409782	0
Chr1	14429930	14430179	0
Chr1	14473683	14474608	0
Chr1	14483968	14484825	0
Chr1	14486856	14487389	0
Chr1	14502688	14502958	0
Chr1	14507535	14507748	0
Chr1	14508334	14508895	0
Chr1	14509458	14510489	0
Chr1	14581725	14582211	0
Chr1	14592234	14592695	0
Chr1	14609226	14610305	0
Chr1	14657503	14661226	0
Chr1	14669701	14672323	0
Chr1	14672943	14673289	0
Chr1	14677237	14677538	0
Chr1	14679065	14679428	0
Chr1	14683201	14683775	0
Chr1	14688269	14690651	0
Chr1	14691410	14691639	0
Chr1	14693731	14694005	0
Chr1	14712948	14713226	0
Chr1	14718923	14719234	0
Chr1	14744985	14745289	0
Chr1	14819089	14819333	0
Chr1	14820640	14821909	0
Chr1	14822498	14823008	0
Chr1	14824316	14824984	0
Chr1	14827455	14827759	0
Chr1	14828927	14829283	0
Chr1	14835341	14836405	0
Chr1	14837241	14837589	0
Chr1	14848912	14849251	0
Chr1	14856789	14857111	0
Chr1	14865741	14866004	0
Chr1	14889604	14889977	0
Chr1	14891013	14891250	0
Chr1	14927389	14927597	0
Chr1	14931567	14931875	0
Chr1	14932390	14932791	0
Chr1	14933522	14934382	0
Chr1	14935837	14936569	0
Chr1	14938914	14939638	0
Chr1	14946027	14946464	0
Chr1	14951037	14951241	0
Chr1	14959832	14960057	0
Chr1	14961405	14961766	0
Chr1	14962944	14963170	0
Chr1	14965240	14965450	0
Chr1	14969005	14969657	0
Chr1	14970491	14970742	0
Chr1	14972858	14973293	0
Chr1	14976152	14976603	0
Chr1	14997470	14998832	0
Chr1	15009725	15010626	0
Chr1	15010849	15012128	0
Chr1	15012913	15013267	0
Chr1	15013962	15014928	0
Chr1	15037736	15038079	0
Chr1	15052993	15053344	0
Chr1	15094163	15094483	0
Chr1	15094616	15094816	0
Chr1	15095370	15095582	0
Chr1	15099776	15100869	0
Chr1	15102354	15102623	0
Chr1	15106792	15107107	0
Chr1	15114937	15115203	0
Chr1	15116424	15116785	0
Chr1	15118829	15119090	0
Chr1	15120949	15121242	0
Chr1	15124871	15125152	0
Chr1	15128818	15129086	0
Chr1	15130476	15130706	0
Chr1	15135695	15136023	0
Chr1	15137933	15138668	0
Chr1	15140493	15141094	0
Chr1	15147226	15149609	0
Chr1	15158799	15160501	0
Chr1	15166569	15168383	0
Chr1	15169465	15169934	0
Chr1	15171271	15171601	0
Chr1	15172603	15172869	0
Chr1	15175262	15175645	0
Chr1	15176599	15178866	0
Chr1	15192988	15194470	0
Chr1	15198361	15201330	11
Chr1	15207033	15207445	0
Chr1	15208706	15209116	0
Chr1	15221959	15222502	0
Chr1	15223237	15225163	2
Chr1	15226495	15226828	0
Chr1	15231328	15231698	0
Chr1	15233164	15233437	0
Chr1	15236726	15236941	0
Chr1	15237204	15237505	0
Chr1	15238798	15239681	0
Chr1	15245054	15245291	0
Chr1	15246285	15246755	0
Chr1	15251323	15251596	0
Chr1	15259191	15259404	0
Chr1	15262461	15262833	0
Chr1	15267178	15267524	0
Chr1	15269745	15269975	0
Chr1	15271983	15272251	0
Chr1	15273907	15274273	0
Chr1	15277115	15277849	0
Chr1	15279529	15279866	0
Chr1	15289817	15292323	0
Chr1	15297322	15300235	0
Chr1	15308229	15311039	0
Chr1	15311605	15311939	0
Chr1	15318107	15318720	0
Chr1	15319387	15321319	2
Chr1	15324379	15324667	0
Chr1	15328454	15328826	0
Chr1	15330274	15330565	0
Chr1	15331548	15331755	0
Chr1	15333740	15334147	0
Chr1	15335129	15335344	0
Chr1	15337182	15337648	0
Chr1	15342198	15342508	0
Chr1	15343386	15343881	0
Chr1	15349434	15349704	0
Chr1	15350871	15351316	0
Chr1	15357371	15357585	0
Chr1	15360536	15360995	0
Chr1	15362180	15362476	0
Chr1	15365279	15365617	0
Chr1	15368803	15369090	0
Chr1	15370104	15370332	0
Chr1	15372021	15372695	0
Chr1	15375217	15375945	0
Chr1	15377629	15378217	0
Chr1	15387675	15390414	0
Chr1	15395414	15395799	0
Chr1	15396613	15398312	0
Chr1	15406237	15409107	0
Chr1	15409713	15410021	0
Chr1	15412320	15412664	0
Chr1	15420813	15421777	1
Chr1	15423684	15424505	0
Chr1	15428139	15428447	0
Chr1	15429943	15431686	0
Chr1	15436245	15438026	0
Chr1	15446043	15446340	0
Chr1	15449666	15450048	0
Chr1	15524975	15525421	0
Chr1	15587274	15587527	0
Chr1	15690146	15690507	0
Chr1	15700036	15701622	0
Chr1	15732537	15732739	0
Chr1	15733748	15734084	0
Chr1	15747263	15747827	0
Chr1	15871439	15871675	0
Chr1	15880363	15880762	1
Chr1	15901002	15901327	1
Chr1	15906796	15907065	0
Chr1	15922540	15923041	0
Chr1	15923672	15924111	0
Chr1	16141624	16142317	4
Chr1	16200190	16200582	0
Chr1	16211937	16212548	0
Chr1	16213305	16213788	0
Chr1	16287234	16287448	0
Chr1	16417095	16418293	0
Chr1	16422516	16422983	0
Chr1	16448615	16448880	1
Chr1	16470581	16470958	0
Chr1	16509816	16512210	7
Chr1	16516122	16516354	0
Chr1	16516901	16517114	0
Chr1	16518200	16518855	1
Chr1	16521780	16522056	0
Chr1	16523524	16523897	0
Chr1	16524965	16525217	0
Chr1	16525464	16525688	0
Chr1	16526740	16527699	3
Chr1	16528213	16528864	4
Chr1	16537081	16537798	2
Chr1	16560706	16561029	0
Chr1	16584166	16584848	2
Chr1	16585405	16585741	0
Chr1	16587526	16587806	0
Chr1	16649508	16649959	0
Chr1	16658710	16659188	3
Chr1	16661688	16661942	0
Chr1	16667125	16667547	0
Chr1	16687326	16687624	1
Chr1	16744325	16745105	0
Chr1	16745862	16746132	0
Chr1	16771301	16771731	1
Chr1	16792763	16793507	0
Chr1	16805636	16805919	0
Chr1	16840357	16840680	0
Chr1	16857017	16857703	2
Chr1	16900592	16901825	8
Chr1	16902525	16902732	0
Chr1	16928897	16929596	0
Chr1	16935029	16935396	0
Chr1	16937148	16937409	0
Chr1	17054554	17055230	0
Chr1	17062225	17062874	2
Chr1	17063523	17064028	4
Chr1	17196524	17196823	0
Chr1	17202637	17203057	0
Chr1	17208171	17210227	1
Chr1	17218755	17219205	1
Chr1	17219828	17220227	4
Chr1	17222778	17223396	7
Chr1	17233274	17235544	0
Chr1	17235928	17236265	0
Chr1	17241988	17243069	1
Chr1	17245295	17245731	1
Chr1	17247042	17247408	0
Chr1	17252472	17254117	1
Chr1	17288252	17288748	1
Chr1	17290998	17291305	0
Chr1	17296361	17297588	0
Chr1	17390140	17390849	1
Chr1	17420045	17421235	1
Chr1	17441875	17442186	0
Chr1	17465236	17465457	0
Chr1	17506653	17506893	4
Chr1	17525934	17526825	0
Chr1	17578062	17578843	0
Chr1	17592120	17592323	0
Chr1	17603510	17605590	0
Chr1	17610128	17610346	0
Chr1	17631838	17632139	2
Chr1	17652879	17653284	0
Chr1	17655865	17656160	0
Chr1	17695459	17695767	0
Chr1	17696400	17696680	2
Chr1	17702512	17702979	3
Chr1	17763425	17764530	5
Chr1	17825362	17826783	1
Chr1	17827558	17827815	0
Chr1	17841361	17842233	0
Chr1	17861507	17863868	13
Chr1	17864555	17865610	2
Chr1	17894608	17896069	11
Chr1	17916082	17916617	0
Chr1	17978291	17978605	0
Chr1	17981415	17981821	0
Chr1	18026941	18028583	9
Chr1	18034693	18034960	0
Chr1	18078561	18080581	0
Chr1	18126220	18126578	0
Chr1	18135423	18135748	0
Chr1	18155175	18157694	1
Chr1	18199444	18199681	0
Chr1	18212754	18213229	3
Chr1	18248748	18249301	0
Chr1	18298283	18298604	2
Chr1	18308815	18309158	0
Chr1	18323273	18323723	3
Chr1	18339730	18339987	0
Chr1	18341134	18341351	0
Chr1	18344192	18344784	1
Chr1	18364329	18365745	6
Chr1	18394807	18395131	0
Chr1	18414222	18414752	0
Chr1	18427856	18428643	0
Chr1	18431051	18433233	6
Chr1	18454500	18455434	0
Chr1	18468230	18468963	0
Chr1	18549751	18550350	5
Chr1	18643591	18643836	3
Chr1	18690380	18693248	6
Chr1	18754536	18754966	0
Chr1	18756400	18756846	1
Chr1	18761678	18762917	0
Chr1	18765046	18765774	2
Chr1	18805338	18805582	0
Chr1	18872716	18873425	1
Chr1	18947633	18948196	3
Chr1	18951966	18952492	1
Chr1	18960863	18961723	1
Chr1	18970904	18971129	0
Chr1	18973559	18974522	1
Chr1	19042305	19043873	6
Chr1	19083547	19084089	4
Chr1	19149168	19149653	0
Chr1	19170337	19171131	0
Chr1	19197292	19197523	0
Chr1	19299723	19300828	7
Chr1	19302331	19303466	8
Chr1	19320413	19320912	0
Chr1	19390848	19391069	0
Chr1	19404668	19405180	0
Chr1	19406336	19406546	0
Chr1	19414599	19416141	1
Chr1	19431615	19432140	2
Chr1	19432710	19433600	6
Chr1	19518487	19519644	2
Chr1	19578427	19578921	0
Chr1	19581780	19582110	6
Chr1	19582657	19583114	0
Chr1	19600239	19600960	1
Chr1	19652897	19653759	2
Chr1	19691846	19692059	1
Chr1	19701263	19701589	0
Chr1	19769904	19770827	0
Chr1	19802670	19802942	0
Chr1	19825254	19825751	5
Chr1	19828094	19828904	7
Chr1	19834563	19834775	0
Chr1	19847631	19848988	10
Chr1	19853180	19854825	8
Chr1	19882506	19884312	2
Chr1	19975742	19976326	2
Chr1	20046512	20046968	0
Chr1	20094314	20094736	0
Chr1	20096674	20096901	1
Chr1	20120374	20122531	1
Chr1	20133144	20134927	1
Chr1	20153525	20153883	0
Chr1	20158333	20158537	0
Chr1	20176871	20177267	0
Chr1	20177912	20178444	3
Chr1	20208940	20210877	4
Chr1	20219071	20221358	1
Chr1	20237109	20237342	0
Chr1	20239504	20239960	11
Chr1	20436516	20437203	0
Chr1	20445666	20446199	9
Chr1	20522930	20523508	1
Chr1	20524369	20524636	1
Chr1	20559184	20559447	0
Chr1	20592752	20594569	7
Chr1	20612452	20612948	5
Chr1	20649706	20650050	0
Chr1	20669514	20671651	7
Chr1	20686028	20686279	0
Chr1	20688018	20688324	0
Chr1	20760733	20761915	5
Chr1	20768514	20768748	0
Chr1	20798731	20798981	1
Chr1	20812744	20815535	21
Chr1	20817589	20818388	3
Chr1	20818949	20819367	0
Chr1	20910480	20910681	0
Chr1	20950314	20950729	0
Chr1	20954841	20957164	19
Chr1	21015301	21015667	0
Chr1	21032162	21032444	0
Chr1	21039012	21039341	1
Chr1	21051516	21053336	1
Chr1	21063566	21064246	1
Chr1	21089592	21089812	0
Chr1	21126225	21126690	1
Chr1	21133242	21133847	1
Chr1	21153176	21153477	0
Chr1	21227333	21228599	5
Chr1	21265602	21267647	3
Chr1	21318142	21318379	6
Chr1	21336765	21337440	0
Chr1	21387603	21387943	0
Chr1	21391546	21391886	0
Chr1	21444389	21444722	1
Chr1	21456101	21456456	0
Chr1	21511771	21512319	0
Chr1	21627514	21627839	0
Chr1	21641831	21642520	0
Chr1	21655527	21656470	10
Chr1	21657029	21657528	1
Chr1	21660814	21661482	1
Chr1	21669379	21669606	1
Chr1	21680419	21680975	1
Chr1	21705049	21705506	0
Chr1	21706227	21706441	0
Chr1	21723145	21723684	1
Chr1	21724640	21725064	2
Chr1	21912955	21913238	0
Chr1	21913792	21914680	2
Chr1	21917378	21917631	0
Chr1	21922947	21924139	0
Chr1	21975602	21976912	0
Chr1	21998393	21998870	1
Chr1	21999462	21999692	0
Chr1	22058555	22058874	0
Chr1	22085475	22086077	7
Chr1	22087917	22088344	0
Chr1	22097926	22098306	0
Chr1	22099453	22099699	0
Chr1	22102352	22102728	0
Chr1	22105059	22105320	0
Chr1	22110088	22110810	2
Chr1	22111611	22111928	0
Chr1	22126710	22127065	0
Chr1	22127981	22129320	1
Chr1	22136058	22136594	8
Chr1	22137615	22137941	1
Chr1	22184499	22186227	11
Chr1	22225490	22225888	0
Chr1	22281789	22282051	0
Chr1	22302298	22302770	0
Chr1	22304952	22305909	4
Chr1	22313352	22313897	0
Chr1	22318231	22319646	0
Chr1	22321401	22321827	3
Chr1	22420437	22423969	11
Chr1	22519783	22520138	2
Chr1	22522290	22522978	3
Chr1	22534297	22534594	1
Chr1	22575963	22576437	0
Chr1	22598313	22598710	2
Chr1	22620234	22620576	0
Chr1	22624848	22625997	1
Chr1	22728211	22729797	0
Chr1	22757510	22757717	2
Chr1	22758919	22759493	4
Chr1	22760302	22760513	0
Chr1	22763992	22764232	0
Chr1	22816141	22816842	0
Chr1	22821845	22822852	1
Chr1	22826696	22827235	0
Chr1	22828012	22828321	5
Chr1	22876979	22877742	4
Chr1	22880629	22881115	6
Chr1	22881705	22882218	2
Chr1	22884889	22887796	2
Chr1	22889945	22890342	0
Chr1	22893898	22894687	0
Chr1	22928309	22928676	0
Chr1	23021901	23023108	7
Chr1	23063689	23063896	3
Chr1	23065631	23066124	1
Chr1	23069106	23069405	2
Chr1	23069911	23070221	0
Chr1	23075415	23075724	17
Chr1	23124409	23125019	0
Chr1	23125777	23127456	3
Chr1	23133924	23134478	0
Chr1	23145113	23146315	0
Chr1	23150236	23150565	0
Chr1	23166267	23166625	4
Chr1	23196653	23196865	0
Chr1	23198234	23198585	0
Chr1	23244538	23244902	1
Chr1	23276992	23277295	0
Chr1	23290048	23290351	1
Chr1	23313461	23313780	0
Chr1	23352048	23355136	4
Chr1	23364068	23364717	1
Chr1	23397498	23397883	2
Chr1	23416111	23416541	0
Chr1	23455700	23456156	0
Chr1	23514088	23514614	0
Chr1	23520896	23521354	0
Chr1	23542241	23544579	9
Chr1	23553094	23553621	0
Chr1	23597110	23598214	2
Chr1	23612611	23613553	0
Chr1	23635337	23635853	0
Chr1	23640413	23640671	0
Chr1	23694126	23694906	0
Chr1	23736774	23737216	0
Chr1	23766803	23767167	0
Chr1	23850434	23850667	0
Chr1	23883119	23883707	0
Chr1	23890358	23890627	0
Chr1	23893509	23893983	6
Chr1	23895303	23896150	8
Chr1	23902679	23903297	4
Chr1	23905881	23906141	0
Chr1	23908441	23909156	2
Chr1	23926554	23926941	0
Chr1	23940972	23941877	1
Chr1	23947411	23948115	0
Chr1	23958536	23958747	0
Chr1	23963237	23963726	2
Chr1	23975908	23976108	0
Chr1	24002897	24003416	0
Chr1	24003933	24004178	2
Chr1	24005449	24007189	10
Chr1	24009168	24009748	0
Chr1	24010635	24011394	4
Chr1	24060105	24061134	3
Chr1	24064616	24064860	0
Chr1	24190626	24191100	0
Chr1	24252186	24253344	4
Chr1	24334896	24335717	6
Chr1	24396874	24397376	0
Chr1	24404350	24405656	4
Chr1	24486643	24488072	3
Chr1	24530037	24530822	1
Chr1	24536095	24536442	0
Chr1	24623917	24624438	3
Chr1	24625357	24625632	4
Chr1	24629568	24630313	0
Chr1	24635887	24636315	0
Chr1	24652112	24652331	0
Chr1	24659605	24660075	1
Chr1	24660771	24660986	0
Chr1	24675117	24675522	0
Chr1	24681016	24681234	0
Chr1	24719582	24720905	3
Chr1	24740373	24740584	0
Chr1	24742643	24743154	0
Chr1	24743819	24744462	11
Chr1	24755250	24755478	1
Chr1	24760351	24760923	15
Chr1	24769271	24769541	0
Chr1	24773850	24774439	0
Chr1	24804225	24805745	0
Chr1	24808472	24808824	2
Chr1	24843561	24844376	0
Chr1	24846888	24847096	2
Chr1	24898105	24899667	2
Chr1	24904466	24904682	0
Chr1	24905308	24906051	0
Chr1	24914668	24916105	8
Chr1	24968655	24969042	1
Chr1	25023566	25024149	2
Chr1	25024700	25024988	0
Chr1	25027728	25027982	3
Chr1	25031681	25032181	1
Chr1	25095469	25097124	0
Chr1	25135180	25135520	2
Chr1	25137844	25138067	0
Chr1	25158153	25158935	1
Chr1	25174702	25175412	3
Chr1	25202666	25204547	2
Chr1	25215548	25216605	0
Chr1	25220866	25221398	4
Chr1	25225281	25225716	4
Chr1	25226268	25226535	6
Chr1	25228135	25229041	8
Chr1	25279873	25280493	0
Chr1	25338692	25338946	0
Chr1	25350845	25351498	0
Chr1	25380222	25380861	2
Chr1	25397147	25397551	1
Chr1	25398903	25399603	0
Chr1	25428346	25428711	0
Chr1	25453620	25454130	0
Chr1	25505617	25505975	0
Chr1	25528964	25529304	2
Chr1	25536986	25539222	11
Chr1	25605759	25606309	3
Chr1	25607035	25607246	0
Chr1	25617156	25618491	7
Chr1	25619037	25619389	5
Chr1	25624512	25624772	6
Chr1	25660792	25661115	0
Chr1	25663624	25664294	0
Chr1	25666652	25667183	10
Chr1	25679161	25680115	6
Chr1	25681062	25681578	7
Chr1	25683795	25684260	11
Chr1	25688366	25688705	7
Chr1	25691273	25691661	0
Chr1	25698695	25700866	11
Chr1	25703658	25704091	2
Chr1	25724350	25725824	5
Chr1	25730550	25731045	2
Chr1	25732221	25734548	4
Chr1	25740107	25740374	0
Chr1	25740808	25741706	1
Chr1	25749921	25750739	0
Chr1	25787010	25787675	0
Chr1	25822159	25822903	0
Chr1	25845042	25845255	0
Chr1	25849455	25850030	0
Chr1	25850617	25851007	5
Chr1	25852263	25852739	1
Chr1	25863661	25864665	2
Chr1	25868859	25869379	0
Chr1	25876669	25876962	1
Chr1	25878735	25879375	4
Chr1	25912479	25913522	0
Chr1	25951437	25952152	15
Chr1	25954007	25954388	2
Chr1	25955017	25955341	0
Chr1	25956384	25957887	6
Chr1	25985990	25989349	35
Chr1	25995492	25997766	9
Chr1	26003586	26005411	1
Chr1	26009906	26010218	0
Chr1	26010823	26011072	2
Chr1	26036355	26039141	5
Chr1	26090296	26091291	4
Chr1	26098746	26101185	11
Chr1	26120774	26122272	2
Chr1	26134267	26134981	3
Chr1	26144188	26144891	5
Chr1	26155952	26157841	3
Chr1	26164228	26165526	8
Chr1	26168503	26169258	6
Chr1	26173483	26176114	5
Chr1	26184403	26184953	0
Chr1	26207992	26208416	3
Chr1	26210377	26211373	7
Chr1	26213517	26213993	1
Chr1	26242424	26243862	13
Chr1	26244174	26244436	3
Chr1	26254850	26255532	3
Chr1	26256245	26256579	0
Chr1	26257631	26258054	4
Chr1	26263223	26263647	2
Chr1	26304990	26305277	0
Chr1	26308215	26308604	0
Chr1	26313256	26314640	7
Chr1	26364723	26366530	3
Chr1	26372241	26373816	4
Chr1	26399239	26400849	4
Chr1	26443209	26443501	2
Chr1	26443694	26443918	0
Chr1	26445243	26446085	3
Chr1	26460797	26461113	0
Chr1	26482873	26483599	2
Chr1	26484724	26485442	3
Chr1	26509602	26510361	0
Chr1	26516755	26518007	11
Chr1	26523335	26524768	3
Chr1	26575021	26575771	12
Chr1	26648800	26649251	0
Chr1	26657445	26658114	8
Chr1	26668296	26668880	5
Chr1	26678510	26678857	0
Chr1	26698338	26698558	1
Chr1	26699263	26699568	3
Chr1	26729128	26729425	1
Chr1	26739226	26739931	1
Chr1	26773826	26775859	4
Chr1	26776651	26776851	0
Chr1	26778544	26779097	0
Chr1	26801766	26802019	1
Chr1	26895770	26896343	1
Chr1	26905058	26905707	5
Chr1	26960132	26960395	0
Chr1	26961614	26962021	0
Chr1	27039356	27040703	0
Chr1	27044161	27044853	3
Chr1	27046110	27046637	6
Chr1	27048076	27048846	6
Chr1	27057037	27057368	0
Chr1	27073220	27073614	4
Chr1	27090656	27091840	6
Chr1	27105599	27107679	8
Chr1	27146345	27146658	0
Chr1	27152543	27152910	4
Chr1	27159914	27160448	13
Chr1	27172713	27172922	1
Chr1	27175270	27175832	5
Chr1	27183448	27184397	6
Chr1	27191146	27191704	2
Chr1	27216923	27217243	0
Chr1	27224200	27224774	4
Chr1	27227807	27228049	0
Chr1	27258501	27258742	0
Chr1	27266688	27267038	2
Chr1	27292652	27293214	12
Chr1	27294292	27294537	10
Chr1	27300002	27300316	1
Chr1	27300985	27301517	2
Chr1	27302175	27302498	0
Chr1	27361783	27364116	13
Chr1	27400707	27402856	3
Chr1	27426069	27427486	0
Chr1	27532538	27533346	1
Chr1	27595819	27598117	14
Chr1	27632939	27633201	1
Chr1	27638154	27638695	2
Chr1	27655709	27656527	3
Chr1	27664171	27664964	2
Chr1	27665464	27666115	0
Chr1	27666981	27667450	4
Chr1	27685463	27685998	0
Chr1	27711323	27712470	0
Chr1	27763038	27763390	8
Chr1	27777470	27778721	1
Chr1	27838205	27838434	3
Chr1	27883856	27884087	1
Chr1	27884225	27884563	0
Chr1	27885148	27886688	4
Chr1	27901297	27902280	0
Chr1	27985042	27985483	0
Chr1	28034514	28036655	2
Chr1	28043952	28044225	0
Chr1	28050830	28051304	0
Chr1	28084138	28085920	1
Chr1	28118502	28118978	0
Chr1	28147710	28147964	1
Chr1	28176164	28176600	0
Chr1	28211550	28212336	0
Chr1	28237066	28238048	7
Chr1	28239275	28240399	5
Chr1	28257119	28257755	1
Chr1	28258364	28258902	1
Chr1	28259691	28261050	1
Chr1	28280737	28281617	2
Chr1	28284614	28285968	1
Chr1	28290169	28291641	3
Chr1	28294175	28294524	13
Chr1	28295536	28296999	2
Chr1	28303551	28304508	6
Chr1	28320232	28320772	1
Chr1	28341139	28341932	3
Chr1	28343838	28344049	1
Chr1	28348591	28350613	13
Chr1	28357124	28357457	4
Chr1	28363631	28363967	0
Chr1	28366974	28368305	13
Chr1	28374801	28375028	7
Chr1	28378879	28380532	16
Chr1	28381012	28381460	1
Chr1	28386995	28387347	1
Chr1	28391737	28392081	0
Chr1	28393361	28393731	0
Chr1	28425102	28426182	5
Chr1	28426744	28426945	1
Chr1	28432360	28432722	0
Chr1	28469490	28470190	4
Chr1	28473892	28475824	0
Chr1	28495486	28496057	0
Chr1	28497742	28498981	1
Chr1	28514247	28514969	0
Chr1	28564248	28564734	3
Chr1	28567080	28567366	1
Chr1	28582624	28584078	7
Chr1	28634290	28634865	1
Chr1	28665678	28665908	2
Chr1	28671451	28672109	0
Chr1	28675462	28677564	11
Chr1	28678143	28678916	0
Chr1	28699197	28699915	1
Chr1	28701156	28702012	3
Chr1	28731196	28731551	1
Chr1	28743295	28743528	0
Chr1	28745683	28746964	5
Chr1	28753426	28754278	0
Chr1	28754837	28755982	8
Chr1	28785070	28785381	0
Chr1	28787445	28788496	0
Chr1	28814990	28815407	0
Chr1	28823492	28825578	0
Chr1	28858298	28859593	0
Chr1	28863052	28863567	0
Chr1	28877534	28879272	5
Chr1	28880449	28881138	5
Chr1	28888693	28889183	0
Chr1	28890020	28891169	2
Chr1	28904278	28906639	4
Chr1	28916016	28917712	11
Chr1	28928443	28929068	5
Chr1	28929768	28930129	0
Chr1	28930779	28932287	7
Chr1	28961863	28963774	0
Chr1	28968215	28968689	3
Chr1	28993810	28994731	1
Chr1	29007860	29008861	3
Chr1	29065828	29066078	0
Chr1	29184410	29184814	1
Chr1	29215919	29217041	9
Chr1	29217790	29218091	0
Chr1	29225624	29226215	2
Chr1	29229192	29230267	3
Chr1	29243442	29243751	4
Chr1	29276462	29277207	4
Chr1	29281805	29282221	0
Chr1	29324938	29325171	2
Chr1	29327137	29327892	4
Chr1	29339753	29340254	1
Chr1	29362511	29363223	6
Chr1	29365888	29368037	15
Chr1	29384685	29385226	0
Chr1	29410358	29410763	0
Chr1	29411995	29412231	0
Chr1	29421571	29422202	0
Chr1	29437621	29437989	1
Chr1	29438640	29440198	6
Chr1	29440832	29441109	5
Chr1	29443461	29444420	1
Chr1	29465887	29466466	0
Chr1	29470361	29470564	0
Chr1	29471934	29472246	0
Chr1	29497272	29498053	0
Chr1	29514227	29514446	4
Chr1	29514973	29516538	11
Chr1	29755206	29757058	11
Chr1	29803715	29804804	1
Chr1	29809509	29809952	1
Chr1	29874663	29874893	0
Chr1	29880850	29881198	0
Chr1	29948924	29949803	0
Chr1	30000061	30000581	3
Chr1	30113891	30115435	1
Chr1	30152957	30153310	0
Chr1	30190008	30190816	4
Chr1	30220213	30220488	0
Chr1	30223949	30225253	4
Chr1	30250129	30250873	1
Chr1	30294541	30294802	0
Chr1	30307449	30307784	2
Chr1	30328725	30329186	0
Chr1	30338599	30339229	3
Chr1	30353398	30353926	1
Chr1	30377388	30378640	2
Chr1	30380449	30380807	4
Chr2	15352	15566	0
Chr2	24446	24650	0
Chr2	25048	25378	0
Chr2	43161	43648	2
Chr2	47062	48671	7
Chr2	49562	49763	0
Chr2	57490	57693	0
Chr2	59390	59689	1
Chr2	61596	62331	3
Chr2	96382	98085	11
Chr2	113026	113466	0
Chr2	126376	126902	5
Chr2	130872	131438	0
Chr2	186779	187134	0
Chr2	193322	193898	0
Chr2	204871	205128	0
Chr2	223345	223780	1
Chr2	234057	234484	0
Chr2	237241	237475	0
Chr2	253508	253711	0
Chr2	253966	254166	0
Chr2	257319	259454	9
Chr2	261278	262068	2
Chr2	262938	263714	3
Chr2	264602	265184	1
Chr2	304124	306623	3
Chr2	351025	351243	0
Chr2	360720	362371	2
Chr2	372136	373583	1
Chr2	378992	379983	2
Chr2	381575	381903	0
Chr2	383083	384435	17
Chr2	436383	436925	7
Chr2	437519	439522	5
Chr2	445306	445533	0
Chr2	464075	464606	0
Chr2	477443	478768	4
Chr2	484344	484576	0
Chr2	503831	504216	1
Chr2	509407	510620	11
Chr2	511843	512191	0
Chr2	540986	541286	0
Chr2	559680	560824	1
Chr2	589656	590248	0
Chr2	615708	615973	0
Chr2	640557	641040	4
Chr2	641518	641892	3
Chr2	656581	656991	0
Chr2	681275	681605	0
Chr2	706372	707299	1
Chr2	714318	715059	0
Chr2	720113	720731	0
Chr2	728403	728824	1
Chr2	730652	731943	0
Chr2	803483	803776	0
Chr2	809508	811342	0
Chr2	816744	817125	0
Chr2	817900	818591	0
Chr2	832350	833948	0
Chr2	857840	858317	4
Chr2	891475	891869	2
Chr2	915365	917493	9
Chr2	920327	920772	1
Chr2	924332	924616	0
Chr2	978500	978911	1
Chr2	1002738	1002967	1
Chr2	1017956	1018840	3
Chr2	1075308	1075745	1
Chr2	1082534	1083423	2
Chr2	1111091	1111391	0
Chr2	1112070	1112702	0
Chr2	1124096	1125439	5
Chr2	1136576	1137783	13
Chr2	1147138	1147693	0
Chr2	1159479	1160131	0
Chr2	1176774	1177072	0
Chr2	1251315	1251519	0
Chr2	1255355	1256935	5
Chr2	1381667	1383078	0
Chr2	1389425	1392280	1
Chr2	1435405	1435821	0
Chr2	1467160	1467942	4
Chr2	1528409	1528878	0
Chr2	1556810	1557602	0
Chr2	1571795	1572368	4
Chr2	1609961	1610465	0
Chr2	1642638	1643103	1
Chr2	1669309	1669599	1
Chr2	1780946	1781594	0
Chr2	1788151	1788758	0
Chr2	1864967	1865172	0
Chr2	1913124	1913324	0
Chr2	1932882	1933399	0
Chr2	1967926	1968531	2
Chr2	2023936	2024504	2
Chr2	2027051	2027489	0
Chr2	2060180	2060559	1
Chr2	2080676	2082170	1
Chr2	2114841	2115074	0
Chr2	2183312	2185518	3
Chr2	2273450	2273967	0
Chr2	2282448	2282790	0
Chr2	2283916	2284182	0
Chr2	2291451	2291851	2
Chr2	2301830	2302078	0
Chr2	2325148	2325351	0
Chr2	2330657	2331849	1
Chr2	2358832	2359186	2
Chr2	2382152	2382353	0
Chr2	2424929	2425456	4
Chr2	2427116	2428250	6
Chr2	2501461	2501741	0
Chr2	2503447	2503724	0
Chr2	2707451	2708709	0
Chr2	2736395	2736622	0
Chr2	2737635	2738287	1
Chr2	2762261	2762629	0
Chr2	2841866	2842309	0
Chr2	2855923	2856209	0
Chr2	2858642	2859106	0
Chr2	2863361	2863958	0
Chr2	2930234	2932006	0
Chr2	2938114	2938901	2
Chr2	2979701	2979961	0
Chr2	3066086	3066367	0
Chr2	3086235	3089098	0
Chr2	3095846	3096371	0
Chr2	3098028	3098751	2
Chr2	3099447	3099828	1
Chr2	3103977	3105558	0
Chr2	3106278	3106597	0
Chr2	3186714	3187291	0
Chr2	3187814	3189920	3
Chr2	3217073	3217449	0
Chr2	3506203	3509730	2
Chr2	3548025	3549917	4
Chr2	3550477	3550681	0
Chr2	3551525	3551904	0
Chr2	3605648	3607899	9
Chr2	3638546	3638755	0
Chr2	3660658	3661704	0
Chr2	3662311	3664780	3
Chr2	3672489	3673026	0
Chr2	3712576	3715000	0
Chr2	3715543	3715933	0
Chr2	3716442	3716697	0
Chr2	3717966	3718941	0
Chr2	3719545	3719869	0
Chr2	3782049	3782602	0
Chr2	3789215	3789728	0
Chr2	3853104	3853878	0
Chr2	3948592	3948832	0
Chr2	3950649	3952032	3
Chr2	3952288	3952490	0
Chr2	3952572	3952785	2
Chr2	3954522	3956422	0
Chr2	3963957	3966341	5
Chr2	3985884	3986336	0
Chr2	4005796	4007448	5
Chr2	4129297	4130679	0
Chr2	4142378	4142875	0
Chr2	4144957	4145275	0
Chr2	4186341	4186738	0
Chr2	4187920	4188562	0
Chr2	4193309	4193583	0
Chr2	4215455	4215722	0
Chr2	4220863	4221309	0
Chr2	4223123	4224680	2
Chr2	4226253	4226645	0
Chr2	4237048	4237268	0
Chr2	4238142	4238609	4
Chr2	4239600	4239837	0
Chr2	4241657	4241862	0
Chr2	4242034	4242234	0
Chr2	4242674	4242963	0
Chr2	4313673	4314374	1
Chr2	4352335	4352672	0
Chr2	4385057	4385261	0
Chr2	4415944	4418072	0
Chr2	4418305	4418701	0
Chr2	4477280	4477904	0
Chr2	4483253	4484861	5
Chr2	4607324	4607708	0
Chr2	4696409	4698106	0
Chr2	4698970	4699331	0
Chr2	4760702	4761268	0
Chr2	4799564	4800013	0
Chr2	4843905	4844301	0
Chr2	4912533	4912913	0
Chr2	4935984	4936328	0
Chr2	4950952	4951606	0
Chr2	4952170	4952447	0
Chr2	4956058	4957597	0
Chr2	5018785	5019009	0
Chr2	5052739	5053398	1
Chr2	5198344	5200617	0
Chr2	5201206	5201784	1
Chr2	5203064	5205886	0
Chr2	5214357	5214980	0
Chr2	5339385	5339585	0
Chr2	5411950	5412750	0
Chr2	5420720	5420988	0
Chr2	5430892	5431332	1
Chr2	5543705	5543941	1
Chr2	5565190	5565541	0
Chr2	5823503	5823745	0
Chr2	5836810	5837597	0
Chr2	5840264	5840556	0
Chr2	5852489	5854144	1
Chr2	5864591	5865775	0
Chr2	5923864	5924431	2
Chr2	5931530	5931916	0
Chr2	6025642	6026378	0
Chr2	6181164	6181752	0
Chr2	6209219	6209554	0
Chr2	6210854	6211102	0
Chr2	6211634	6212255	0
Chr2	6315768	6315994	1
Chr2	6345268	6346845	0
Chr2	6347537	6347788	0
Chr2	6420832	6421045	0
Chr2	6423975	6424274	0
Chr2	6425179	6425940	0
Chr2	6447544	6447825	0
Chr2	6448902	6449128	0
Chr2	6455487	6455812	0
Chr2	6485105	6485698	0
Chr2	6507138	6507490	0
Chr2	6512648	6512933	0
Chr2	6529605	6529884	0
Chr2	6531805	6532071	0
Chr2	6539791	6540291	1
Chr2	6546938	6548308	2
Chr2	6558785	6559291	0
Chr2	6563200	6563583	0
Chr2	6740986	6741522	0
Chr2	6787371	6787987	0
Chr2	6819966	6820461	0
Chr2	6821454	6821729	0
Chr2	6823342	6823642	0
Chr2	6864424	6864797	0
Chr2	6895588	6896100	0
Chr2	6917521	6918054	0
Chr2	7006094	7006743	0
Chr2	7007983	7008297	0
Chr2	7038996	7039712	0
Chr2	7044575	7044899	0
Chr2	7125079	7126533	6
Chr2	7150266	7150875	2
Chr2	7187682	7188435	1
Chr2	7229410	7230555	3
Chr2	7238972	7240339	0
Chr2	7254476	7254759	0
Chr2	7258850	7259054	1
Chr2	7259737	7261168	5
Chr2	7303348	7303837	8
Chr2	7320747	7321322	1
Chr2	7405604	7405915	0
Chr2	7427182	7427389	0
Chr2	7493340	7495067	5
Chr2	7540899	7541261	0
Chr2	7548142	7548639	0
Chr2	7577232	7579621	1
Chr2	7596205	7597826	3
Chr2	7603005	7603998	2
Chr2	7660281	7660929	8
Chr2	7701050	7701600	1
Chr2	7718843	7719410	1
Chr2	7720868	7721205	1
Chr2	7742345	7742975	0
Chr2	7804544	7804986	0
Chr2	7806907	7807174	0
Chr2	7816172	7816831	0
Chr2	7818286	7818517	1
Chr2	7831298	7831798	1
Chr2	7832336	7832789	9
Chr2	7846860	7847290	0
Chr2	7862565	7862999	1
Chr2	7876206	7876543	0
Chr2	7896415	7898602	2
Chr2	7901140	7901613	1
Chr2	7943591	7943978	2
Chr2	7951294	7951589	2
Chr2	7957863	7958177	0
Chr2	7960173	7960757	0
Chr2	7994760	7995807	3
Chr2	8024877	8025225	0
Chr2	8037006	8037461	0
Chr2	8048726	8049046	1
Chr2	8053108	8054399	7
Chr2	8105275	8106703	0
Chr2	8178772	8179932	1
Chr2	8180700	8180940	0
Chr2	8210067	8211869	2
Chr2	8215283	8216727	11
Chr2	8232158	8233227	6
Chr2	8237753	8238575	0
Chr2	8276976	8277635	0
Chr2	8410050	8410295	0
Chr2	8522367	8522608	0
Chr2	8534246	8535047	4
Chr2	8541344	8542790	4
Chr2	8543602	8544843	10
Chr2	8561006	8561340	0
Chr2	8566975	8567798	3
Chr2	8574159	8574557	0
Chr2	8579517	8580081	2
Chr2	8657021	8657610	2
Chr2	8673416	8673862	0
Chr2	8682188	8682795	0
Chr2	8710226	8711899	3
Chr2	8732481	8732993	0
Chr2	8851773	8852338	0
Chr2	8852898	8854135	10
Chr2	8984517	8985071	0
Chr2	9023416	9023713	0
Chr2	9087792	9088303	3
Chr2	9099967	9100499	0
Chr2	9112549	9114319	0
Chr2	9233071	9234341	1
Chr2	9258214	9258553	7
Chr2	9261145	9261552	0
Chr2	9370436	9370667	0
Chr2	9404830	9405225	1
Chr2	9431126	9431414	0
Chr2	9439070	9439343	1
Chr2	9445918	9446293	0
Chr2	9456550	9457418	8
Chr2	9482313	9482850	0
Chr2	9502030	9504148	1
Chr2	9511277	9512281	8
Chr2	9520614	9521275	3
Chr2	9522009	9522399	4
Chr2	9522993	9523385	14
Chr2	9550010	9551018	0
Chr2	9552711	9553090	0
Chr2	9559798	9560351	0
Chr2	9561395	9561876	4
Chr2	9562771	9562971	0
Chr2	9565452	9566494	5
Chr2	9568390	9569017	3
Chr2	9583829	9584459	0
Chr2	9615132	9616761	1
Chr2	9642441	9643104	13
Chr2	9643644	9644058	0
Chr2	9649025	9649260	0
Chr2	9675764	9676273	0
Chr2	9679915	9680490	0
Chr2	9688326	9689639	4
Chr2	9693231	9693641	0
Chr2	9702462	9702786	0
Chr2	9703695	9703898	0
Chr2	9710362	9710856	1
Chr2	9713592	9713880	0
Chr2	9784570	9785087	3
Chr2	9795906	9796131	0
Chr2	9802473	9803396	0
Chr2	9819649	9820054	3
Chr2	9868716	9869049	8
Chr2	9872653	9874947	12
Chr2	9907779	9909856	10
Chr2	9920423	9920868	0
Chr2	9921995	9922346	9
Chr2	9923699	9923925	1
Chr2	9932609	9933421	1
Chr2	9936722	9937137	0
Chr2	9939541	9939754	1
Chr2	9945943	9947006	1
Chr2	9970500	9970743	0
Chr2	9981332	9981621	2
Chr2	9992832	9993233	4
Chr2	10009676	10010032	0
Chr2	10051528	10051902	1
Chr2	10069235	10069533	1
Chr2	10073364	10075172	11
Chr2	10082550	10082919	0
Chr2	10083621	10084560	1
Chr2	10093634	10094180	0
Chr2	10095382	10095632	0
Chr2	10106437	10106726	0
Chr2	10106898	10107211	4
Chr2	10115530	10115874	1
Chr2	10167133	10167529	0
Chr2	10190054	10191877	12
Chr2	10271088	10271688	1
Chr2	10272327	10272683	2
Chr2	10297800	10298922	6
Chr2	10307923	10308482	0
Chr2	10326446	10327710	2
Chr2	10440326	10440882	2
Chr2	10470205	10470619	0
Chr2	10534593	10534957	0
Chr2	10544397	10544746	0
Chr2	10549395	10550204	0
Chr2	10556557	10556868	3
Chr2	10561360	10561804	2
Chr2	10591547	10592148	2
Chr2	10686490	10686929	0
Chr2	10781368	10781747	0
Chr2	10936201	10937153	2
Chr2	10944877	10945532	8
Chr2	11005636	11005852	2
Chr2	11039990	11040610	1
Chr2	11048678	11048993	0
Chr2	11057877	11058132	0
Chr2	11085347	11085954	0
Chr2	11115449	11116159	0
Chr2	11125480	11126185	2
Chr2	11145012	11146419	0
Chr2	11175646	11177007	6
Chr2	11271096	11272705	2
Chr2	11308225	11308433	0
Chr2	11353897	11354493	0
Chr2	11358963	11359687	0
Chr2	11374267	11374979	6
Chr2	11385862	11386423	0
Chr2	11392479	11393181	0
Chr2	11548063	11549009	6
Chr2	11554428	11555128	0
Chr2	11644036	11644419	0
Chr2	11645316	11645670	0
Chr2	11647507	11648255	2
Chr2	11663359	11663660	0
Chr2	11684859	11686148	1
Chr2	11718219	11719267	0
Chr2	11722329	11722673	8
Chr2	11771373	11771864	20
Chr2	11807011	11807363	0
Chr2	11819351	11820013	0
Chr2	11827449	11828243	0
Chr2	11829130	11830048	5
Chr2	11839497	11839848	0
Chr2	11841441	11841986	6
Chr2	11858261	11858685	0
Chr2	11868848	11869296	0
Chr2	11890591	11890951	0
Chr2	11908407	11908826	2
Chr2	11940689	11941415	9
Chr2	11946565	11948137	6
Chr2	11953779	11954037	0
Chr2	11954824	11955290	0
Chr2	11964855	11965143	0
Chr2	11967322	11967745	2
Chr2	11980807	11981052	0
Chr2	11996143	11996590	3
Chr2	11997392	11997744	0
Chr2	12017544	12018916	3
Chr2	12042095	12043608	0
Chr2	12074228	12074461	0
Chr2	12075304	12075553	1
Chr2	12076450	12077403	5
Chr2	12078425	12078656	12
Chr2	12091150	12091704	1
Chr2	12107211	12108570	8
Chr2	12109534	12109847	3
Chr2	12111222	12111656	4
Chr2	12112602	12114324	13
Chr2	12117053	12118059	1
Chr2	12123182	12124146	5
Chr2	12137559	12138046	0
Chr2	12145327	12146018	6
Chr2	12147757	12148011	0
Chr2	12151844	12152924	7
Chr2	12176062	12176474	0
Chr2	12181894	12182146	0
Chr2	12190679	12191031	0
Chr2	12197199	12197771	0
Chr2	12198727	12199059	0
Chr2	12201905	12202143	4
Chr2	12202699	12202962	1
Chr2	12204634	12206145	8
Chr2	12207816	12208050	0
Chr2	12223913	12224508	3
Chr2	12231738	12232125	3
Chr2	12232651	12233260	14
Chr2	12233993	12234626	13
Chr2	12257411	12257785	1
Chr2	12259318	12259660	12
Chr2	12273337	12273945	0
Chr2	12274411	12275283	1
Chr2	12278219	12278429	1
Chr2	12279915	12280223	0
Chr2	12280735	12281075	0
Chr2	12297326	12297579	1
Chr2	12298472	12298959	2
Chr2	12353442	12354648	0
Chr2	12365165	12365782	2
Chr2	12374106	12375144	1
Chr2	12376329	12376937	4
Chr2	12386197	12386595	1
Chr2	12405168	12405634	3
Chr2	12409211	12409662	0
Chr2	12419503	12419768	1
Chr2	12422347	12422633	1
Chr2	12430089	12431249	7
Chr2	12435447	12437053	2
Chr2	12468265	12468755	0
Chr2	12471505	12472171	0
Chr2	12494086	12496415	4
Chr2	12517345	12518686	1
Chr2	12686514	12686803	1
Chr2	12772476	12772989	3
Chr2	12773183	12773424	0
Chr2	12774472	12774916	10
Chr2	12787885	12788292	4
Chr2	12792642	12792919	1
Chr2	12816091	12817018	2
Chr2	12829684	12830451	4
Chr2	12831086	12831379	0
Chr2	12841639	12841854	0
Chr2	12862978	12863191	0
Chr2	12881385	12883170	0
Chr2	12895103	12895596	1
Chr2	12944968	12945315	5
Chr2	12946284	12947638	9
Chr2	12966461	12966709	5
Chr2	12986414	12986825	0
Chr2	12997269	12998257	1
Chr2	13052353	13052678	0
Chr2	13114087	13114323	0
Chr2	13137123	13138796	3
Chr2	13190432	13192338	7
Chr2	13227117	13227508	0
Chr2	13228388	13228910	1
Chr2	13229835	13231983	12
Chr2	13233689	13234180	0
Chr2	13247043	13247299	4
Chr2	13249819	13250104	0
Chr2	13262728	13263896	0
Chr2	13275171	13275578	8
Chr2	13276542	13277082	11
Chr2	13278719	13279360	9
Chr2	13280409	13281041	9
Chr2	13309474	13309681	4
Chr2	13310812	13311366	0
Chr2	13313762	13314099	0
Chr2	13351720	13352079	0
Chr2	13621443	13623385	2
Chr2	13630219	13631293	0
Chr2	13702584	13703607	0
Chr2	13738957	13739238	0
Chr2	13768069	13769285	5
Chr2	13781273	13781733	2
Chr2	13823011	13823297	0
Chr2	13872256	13872497	0
Chr2	13908834	13909314	0
Chr2	13911526	13912034	0
Chr2	13912844	13913647	0
Chr2	13970098	13970454	0
Chr2	13986550	13987008	2
Chr2	14118720	14119164	6
Chr2	14137191	14137558	0
Chr2	14178446	14181267	9
Chr2	14191507	14192528	6
Chr2	14201527	14202006	4
Chr2	14330141	14332455	22
Chr2	14336509	14337393	3
Chr2	14339384	14340593	13
Chr2	14347489	14347946	2
Chr2	14415928	14416971	1
Chr2	14424557	14426370	0
Chr2	14487847	14489844	15
Chr2	14538650	14539091	0
Chr2	14584648	14587027	11
Chr2	14587738	14588348	9
Chr2	14591718	14594364	15
Chr2	14599791	14601926	1
Chr2	14646748	14646964	0
Chr2	14686665	14688083	7
Chr2	14692133	14692989	1
Chr2	14735124	14736135	10
Chr2	14743209	14743847	1
Chr2	14780085	14780399	5
Chr2	14840280	14840769	0
Chr2	14888023	14888384	2
Chr2	14931497	14931850	0
Chr2	14953338	14953910	0
Chr2	14957638	14958113	0
Chr2	15003466	15003871	3
Chr2	15005911	15006673	13
Chr2	15007948	15008784	10
Chr2	15009487	15009950	11
Chr2	15028055	15029500	1
Chr2	15080863	15082349	1
Chr2	15087882	15088389	0
Chr2	15093099	15094285	5
Chr2	15099141	15100504	11
Chr2	15127865	15130117	10
Chr2	15131877	15133016	3
Chr2	15135066	15135297	0
Chr2	15142139	15142421	0
Chr2	15157185	15157799	11
Chr2	15188707	15189134	0
Chr2	15190980	15191255	1
Chr2	15217966	15218299	1
Chr2	15219159	15219633	0
Chr2	15220205	15220445	0
Chr2	15254605	15256003	2
Chr2	15275040	15275362	10
Chr2	15276019	15277612	8
Chr2	15282777	15283057	1
Chr2	15283931	15284429	3
Chr2	15333575	15335391	1
Chr2	15345815	15347240	7
Chr2	15374994	15375367	0
Chr2	15378490	15378803	5
Chr2	15388301	15388579	0
Chr2	15446648	15448637	4
Chr2	15492784	15494590	11
Chr2	15498478	15499541	10
Chr2	15513366	15513673	0
Chr2	15520434	15520720	1
Chr2	15533695	15533908	1
Chr2	15536070	15537088	0
Chr2	15564479	15566710	2
Chr2	15573570	15574469	0
Chr2	15597249	15597471	1
Chr2	15615640	15616784	7
Chr2	15684575	15685436	2
Chr2	15689210	15689498	3
Chr2	15691068	15691318	3
[truncated: 2,845 more rows]
