# Supplementary material for: Dynamic control of enhancer activity drives stage-specific gene expression during flower morphogenesis
Source: Nat Commun. 2019 Apr 12;10:1705. doi: 10.1038/s41467-019-09513-2 (PMC6461659; doi:10.1038/s41467-019-09513-2)
Supplement: Supplementary file 9 — Supplementary Data 6 [file 41467_2019_9513_MOESM9_ESM.xlsx]

## Sheet: Supplementary Data 6
Supplementary Data 6: The list of intragenic enhancers
Intronic enhancers:	a list of enhancer candidates in intron regions
3'-UTR enhancers:	a list of enhancers overlapped with 3' UTRs
GO analysis:	GO enrichment analysis

## Sheet: Intronic enhancers
Chromosome	Start	End	Accessibility in Stage 0	Accessibility in Stage 2	Accessibility in Stage 4	Accessibility in Stage 8	Gene	Name
Chr1	128264	129068	9.30264	9.17368	9.39874	9.37667	AT1G01320
Chr1	180999	181238	8.15482	7.7364	7.6248	7.41574	AT1G01490
Chr1	206366	208018	11.3688	11.3418	11.4302	11.3014	AT1G01570
Chr1	210565	210886	8.45533	8.15987	8.29232	8.14338	AT1G01580	FRO2
Chr1	420139	420522	7.82496	8.11764	8.2503	8.45738	AT1G02205	CER22
Chr1	458700	459162	8.49685	8.45018	8.34983	8.51274	AT1G02310	MAN1
Chr1	488486	489091	9.11244	9.15735	9.49885	9.21067	AT1G02405
Chr1	581713	582459	9.16554	9.14147	9.02306	9.14211	AT1G02680	TAF13
Chr1	593089	593688	8.46352	8.49835	8.51865	8.68738	AT1G02720	GATL5
Chr1	641995	643280	9.91924	9.93627	9.99577	10.0444	AT1G02880	TPK1
Chr1	1120977	1121466	8.0348	8.20945	8.02237	8.51274	AT1G04220	KCS2
Chr1	1233201	1233781	9.43567	9.17368	9.32755	9.40833	AT1G04520	PDLP2
Chr1	1280813	1281372	8.52943	8.23002	8.33092	8.50482	AT1G04610	YUC3
Chr1	1400507	1400975	8.21675	8.12541	8.02237	8.38478	AT1G04940	Tic20-I
Chr1	1569077	1571053	11.0876	10.9226	10.9823	11.0411	AT1G05370
Chr1	1607673	1608206	8.68738	8.80413	8.86728	8.83842	AT1G05460	SDE3
Chr1	1844603	1845100	7.99577	7.99435	8.20701	8.17055	AT1G06080	AtADS1
Chr1	1845186	1845573	7.46557	7.64566	8.16742	7.78136	AT1G06080	AtADS1
Chr1	1868586	1869389	9.12153	9.14147	9.02306	9.07615	AT1G06140	MEF3
Chr1	2089522	2090272	9.63072	9.668	9.56033	9.67375	AT1G06800	PLA-I%7Bgamma%7D1
Chr1	2240013	2240693	9.29059	9.32305	9.58073	9.4732	AT1G07280
Chr1	2625027	2625545	8.18488	8.40088	8.5708	8.81298	AT1G08320	TGA9
Chr1	2626149	2626576	8.32418	8.15355	8.27263	8.61563	AT1G08320	TGA9
Chr1	2677337	2677830	8.22279	8.23482	8.63934	8.80332	AT1G08465	YAB2
Chr1	2787999	2788364	7.56224	7.41574	7.61655	7.85953	AT1G08730	XIC
Chr1	2829171	2829562	7.77726	7.76818	7.67772	7.65821	AT1G08830	CSD1
Chr1	3059064	3059429	7.45121	7.49985	7.76818	7.91588	AT1G09480
Chr1	3508980	3509625	9.08746	9.0546	9.01959	9.11894	AT1G10620	PERK11
Chr1	3829100	3829582	7.92778	7.82496	7.92333	7.98868	AT1G11370
Chr1	3924167	3925221	9.50283	9.4966	9.38478	9.71553	AT1G11660
Chr1	3929553	3930267	9.50532	9.33316	9.55507	9.62388	AT1G11670
Chr1	4107501	4108086	8.71939	8.64746	8.60641	8.2503	AT1G12110	NRT1.1
Chr1	4154742	4155090	8.5157	8.5812	8.76321	8.66711	AT1G12240	VI2
Chr1	4278663	4279291	9.60316	9.54158	9.59012	9.25857	AT1G12570
Chr1	4608002	4608623	8.72537	8.89406	8.7402	8.41045	AT1G13430	ST4C
Chr1	4991015	4991458	8.23482	8.37613	8.38154	8.52552	AT1G14580
Chr1	5031189	5031855	8.44087	8.6591	8.47168	8.46862	AT1G14650
Chr1	5060660	5061753	9.99046	9.91588	9.78709	10.2684	AT1G14700	PAP3
Chr1	5092776	5093141	8.37829	8.32193	8.36085	7.88722	AT1G14780
Chr1	5331957	5332354	7.65821	7.75822	7.51767	7.8392	AT1G15510	VAC1
Chr1	5480909	5481751	9.42941	9.1858	9.28829	9.37558	AT1G15950	IRX4
Chr1	5510791	5511235	8.49085	8.49185	8.43775	8.64746	AT1G16060	WRI3
Chr1	5625800	5626047	7.2384	7.41574	7.42626	7.39446	AT1G16480
Chr1	5775849	5776545	8.92258	9.01053	8.73217	8.91139	AT1G16890	UBC36
Chr1	5833738	5833998	7.59059	7.59059	7.36632	7.77479	AT1G17060	SOB7
Chr1	5842761	5842972	7.07682	7.14466	7.17243	7.5157	AT1G17080
Chr1	5967681	5968727	9.52111	9.54738	9.42941	9.69914	AT1G17410
Chr1	5979256	5979752	8.66	8.52356	8.5343	8.87728	AT1G17420	LOX3
Chr1	6103020	6103435	8.23362	8.27845	8.14211	8.52258	AT1G17744
Chr1	6237956	6238265	7.66178	7.48784	7.35535	7.61839	AT1G18130
Chr1	6326686	6327196	8.63209	8.7364	8.76321	8.58214	AT1G18390
Chr1	6333394	6333844	8.14975	8.27146	8.07414	8.27671	AT1G18400	BEE1
Chr1	6381526	6381796	7.35094	7.39232	7.22641	7.49185	AT1G18550
Chr1	6443069	6444020	9.44191	9.47269	9.52013	9.78177	AT1G18700
Chr1	6645636	6645836	7.18488	7.09276	7.3072	7.26209	AT1G19230
Chr1	6712024	6712625	8.37613	8.53528	8.36085	8.50879	AT1G19397
Chr1	7386072	7386973	9.46608	9.50631	9.71038	9.81318	AT1G21090
Chr1	7683766	7684118	8.06945	8.08746	7.99577	7.92481	AT1G21890	UMAMIT19
Chr1	7812414	7812724	7.50978	7.70995	7.80171	7.19967	AT1G22130	AGL104
Chr1	7887742	7889343	10.6004	10.5567	10.6654	10.4759	AT1G22330
Chr1	7904926	7905189	7.13955	7.12928	7.2384	7.56796	AT1G22400	UGT85A1
Chr1	8106710	8107016	7.39446	7.68299	8.0607	8.11894	AT1G22910
Chr1	8181230	8182000	9.36249	9.43827	9.37884	9.52601	AT1G23080	PIN7
Chr1	8268554	8268928	7.55842	7.59059	7.59805	7.33985	AT1G23300
Chr1	8301116	8301335	8.24317	8.3298	8.1472	7.02237	AT1G23380	KNAT6S
Chr1	8517285	8518153	9.37558	9.35425	9.31967	9.17742	AT1G24070	CSLA10
Chr1	9101088	9101407	7.59059	8.02029	7.41574	6.53138	AT1G26300
Chr1	9408570	9408896	8.31515	8.43879	8.60641	8.21675	AT1G27100
Chr1	9454340	9455740	10.6806	10.5864	10.6258	10.6074	AT1G27210
Chr1	9603066	9603708	8.38154	8.54206	8.5651	8.59712	AT1G27600	IRX9-L
Chr1	9623833	9624066	6.98299	7.0607	7.02237	7.07682	AT1G27660
Chr1	9966299	9966915	8.89026	8.95746	8.82416	8.72537	AT1G28390
Chr1	10137051	10138188	9.55411	9.68475	9.36851	9.63753	AT1G29050	TBL38
Chr1	10640398	10641333	9.19599	9.25444	9.11504	9.25444	AT1G30230	EF1Bb
Chr1	10662423	10663515	9.18177	9.09935	9.04644	9.26737	AT1G30280
Chr1	10816734	10817433	9.33706	9.33316	9.43202	9.40567	AT1G30540
Chr1	10889780	10890494	9.54448	9.61471	9.57033	9.63163	AT1G30700
Chr1	10948106	10948356	7.28771	7.48784	6.91289	7.17243	AT1G30820
Chr1	10975622	10976139	8.64024	8.75154	8.66711	8.62571	AT1G30840	PUP4
Chr1	11069270	11070112	9.01472	9.22279	9.44398	9.27263	AT1G31040
Chr1	11295678	11295946	7.54303	7.40514	7.5812	7.29692	AT1G31550
Chr1	11328893	11329524	8.50184	8.62114	8.60641	8.83605	AT1G31650	ROPGEF14
Chr1	11556353	11557122	9.41838	9.19722	9.1693	9.43827	AT1G32120
Chr1	11628174	11629179	10.4598	10.6092	10.421	10.5396	AT1G32240	KAN2
Chr1	11907045	11907883	9.12218	9.2402	9.42941	9.2568	AT1G32860
Chr1	12011985	12012491	8.10983	8.00141	7.97154	8.04029	AT1G33120
Chr1	12515032	12515250	6.80413	6.89785	6.98868	6.47573	AT1G34315
Chr1	12651041	12651367	7.57365	7.46352	7.44294	7.76818	AT1G34550	EMB2756
Chr1	13453121	13453457	7.64386	7.30378	7.45327	7.92184	AT1G36060
Chr1	13543561	13543940	7.81858	7.64566	7.87344	7.66178	AT1G36180	ACC2
Chr1	15605707	15606058	7.08481	6.89785	7.07682	7.39446	AT1G41830	SKS6
Chr1	15931822	15932543	8.71682	8.64024	8.74399	8.61839	AT1G42480
Chr1	16786657	16787336	9.39285	9.16176	9.2402	9.18488	AT1G44130
Chr1	16798373	16799171	9.01402	9.19414	9.21856	9.3696	AT1G44170	ALDH4
Chr1	16835599	16835877	7.65821	7.5216	7.75822	7.87191	AT1G44350	ILL6
Chr1	16896558	16897597	10.3929	10.3287	10.3088	10.4078	AT1G44760
Chr1	16915460	16915894	8.27263	8.11764	8.00141	7.85953	AT1G44800	UMAMIT18
Chr1	17282775	17283292	8.53089	8.49185	8.61563	8.69697	AT1G47128	RD21A
Chr1	17366982	17367618	8.21917	8.31515	8.14211	8.61563	AT1G47370
Chr1	17726661	17727022	7.81538	7.79604	7.74483	7.9542	AT1G48060
Chr1	17808713	17809364	8.41574	8.37613	8.20701	8.49586	AT1G48240	NPSN12
Chr1	18056471	18056807	7.46557	7.48784	7.18488	7.59059	AT1G48820
Chr1	18100979	18102054	9.63458	9.8607	9.92147	9.64566	AT1G48930	GH9C1
Chr1	18236784	18237340	8.17742	8.15355	8.04712	8.10329	AT1G49310
Chr1	18266911	18267355	7.95565	7.79604	7.88111	8.12412	AT1G49350
Chr1	18295528	18296834	9.75656	9.62434	9.59012	10.0529	AT1G49435	LCR16
Chr1	18519514	18520278	8.93884	8.8986	8.98868	8.97728	AT1G50020
Chr1	18588853	18589079	7.16491	7.34207	7.13186	7.28771	AT1G50190
Chr1	18624128	18624598	8.17742	8.07682	8.11504	8.43359	AT1G50280
Chr1	18669940	18670450	7.82496	7.69174	7.91439	8.11894	AT1G50410
Chr1	19079769	19080417	8.59712	8.36741	8.37178	8.59246	AT1G51460	ABCG13
Chr1	19721749	19722367	8.41574	8.61102	8.67684	8.49586	AT1G52950
Chr1	19873154	19874891	10.5845	10.5238	10.5946	10.8009	AT1G53290
Chr1	19990948	19991628	8.65195	8.59619	8.77479	8.92704	AT1G53580	GLY3
Chr1	20107609	20108354	9.19599	9.32024	9.27321	9.16554	AT1G53860
Chr1	20159589	20159790	6.49185	7.07682	7.2738	6.82972	AT1G54010	GLL23
Chr1	20390442	20390698	12.9056	13.2024	13.2024	12.9707	AT1G54580	ACP2
Chr1	20526994	20527213	6.47168	6.74147	6.32643	6.93074	AT1G55020	LOX1
Chr1	20552749	20553226	8.16742	8.20945	8.10852	8.06743	AT1G55080	MED9
Chr1	20561123	20561546	8.98085	9.00141	9.08481	9.30264	AT1G55110	IDD7
Chr1	20725426	20725738	7.56796	7.63481	7.46557	7.69697	AT1G55510	BCDH%20BETA1
Chr1	20744890	20745474	8.68212	8.70131	8.72281	8.58684	AT1G55546
Chr1	20893100	20893603	8.15987	8.00983	7.98299	8.13314	AT1G55860	UPL1
Chr1	20980855	20981239	8.40088	8.46913	8.41521	8.39339	AT1G56090
Chr1	21457470	21458077	8.9993	8.98868	8.89671	9.07948	AT1G58025
Chr1	21537551	21538329	8.87805	9.12218	8.77972	9.16176	AT1G58170
Chr1	21678034	21679414	9.59805	9.62434	9.46964	9.61287	AT1G58360	NAT2
Chr1	21732228	21732783	8.84314	8.81618	8.93958	8.8451	AT1G58520	RXW8
Chr1	21970651	21971144	8.48684	8.39553	8.49185	8.41363	AT1G59740	NPF4.3
Chr1	22176055	22176372	7.35094	7.54303	7.37721	7.41574	AT1G60130
Chr1	22396676	22398251	10.1016	10.1941	10.1482	10.1128	AT1G60830
Chr1	22799172	22800059	9.04985	9.19722	9.09408	9.21371	AT1G61740
Chr1	22836150	22836442	7.633	7.43775	7.3072	7.23002	AT1G61820	BGLU46
Chr1	22869132	22869788	8.61102	8.69174	8.94837	9.20274	AT1G61890
Chr1	23060020	23060467	8.41891	8.28425	8.10852	7.45327	AT1G62360	WAM1
Chr1	23083176	23084457	9.79401	9.88912	9.89728	9.64791	AT1G62380	ATACO2
Chr1	23335220	23335915	8.7879	8.54689	8.81137	9.12541	AT1G62990	KNAT7
Chr1	23421073	23421930	9.21432	9.15735	9.15608	9.11699	AT1G63150
Chr1	23517832	23518856	9.65195	9.54158	9.58285	9.69305	AT1G63420
Chr1	23536242	23536699	8.08879	8.0607	7.9629	8.17991	AT1G63460	GPX8
Chr1	23602335	23604104	10.0891	10.1267	10.0658	9.84235	AT1G63650	EGL3
Chr1	23772069	23773451	9.86031	9.82615	9.66044	9.62388	AT1G64060	RBOHF
Chr1	23912304	23913040	9.50134	9.63798	9.60594	9.57554	AT1G64390	GH9C2
Chr1	24045870	24046138	6.82018	6.80413	7.31967	6.91289	AT1G64710
Chr1	24081910	24082292	8.30834	8.31515	8.42836	8.21675	AT1G64790	ILA
Chr1	24168657	24168953	7.65284	7.41574	7.48784	7.36413	AT1G65060	4CL3
Chr1	24951063	24951263	7.43671	7.59059	7.61655	7.37504	AT1G66870
Chr1	24952164	24952736	8.94251	9.02445	9.00141	9.03411	AT1G66890
Chr1	24993037	24993372	7.91139	8.23482	8.30378	7.76321	AT1G66970	SVL2
Chr1	25263521	25264361	9.40833	9.53625	9.33706	9.41943	AT1G67440	emb1688
Chr1	25333058	25333551	7.85953	7.81538	8.1472	8.25621	AT1G67590
Chr1	25409391	25410562	9.96253	9.73978	9.81478	9.38262	AT1G67775	CLE8
Chr1	25647112	25647681	8.76736	9.02721	8.94837	9.2009	AT1G68400
Chr1	25748340	25748554	7.633	7.70044	7.50779	7.65821	AT1G68570	NPF3.1
Chr1	25814655	25814926	7.41996	7.34207	7.2738	6.93664	AT1G68740	PHO1;H1
Chr1	25966922	25967369	7.61655	7.80735	7.72792	7.81458	AT1G69060
Chr1	25982110	25984021	11.1406	11.1418	11.032	10.7793	AT1G69100
Chr1	26317325	26318054	9.17742	9.2402	9.06205	9.43827	AT1G69870	NRT1.7
Chr1	26512391	26513699	10.6357	10.632	10.6861	10.7221	AT1G70370	PG2
Chr1	26534747	26534997	7.89178	7.70995	7.65105	7.04166	AT1G70400
Chr1	26578011	26578460	9.17742	9.16176	9.11504	8.33092	AT1G70510	KNAT2
Chr1	26580035	26581644	11.115	11.0959	10.9504	10.5164	AT1G70510	KNAT2
Chr1	26606063	26607406	9.562	9.64656	9.79685	9.37558	AT1G70560	WEI8
Chr1	26658895	26661400	11.8732	11.8927	11.8618	11.8539	AT1G70710	GH9B1
Chr1	26679947	26680582	9.59105	9.76446	9.7719	9.51471	AT1G70750	MyoB2
Chr1	26744704	26745395	9.10656	9.02445	9.19783	9.58402	AT1G70940	PIN3
Chr1	26975783	26976066	7.6865	7.70044	7.66888	8.11504	AT1G71697	CK1
Chr1	26978259	26978765	8.7364	8.49185	8.8933	8.33651	AT1G71710
Chr1	27033008	27033437	8.04576	8.25503	8.34983	7.74987	AT1G71870
Chr1	27085288	27086236	9.87114	9.89936	9.86689	9.94196	AT1G71960	ATABCG25
Chr1	27181522	27182354	9.82853	9.78218	9.64926	10.031	AT1G72210
Chr1	27209142	27210045	9.60733	9.55603	9.40567	9.51225	AT1G72270
Chr1	27310100	27310639	8.99223	9.0546	9.04644	8.57932	AT1G72520	LOX4
Chr1	27311543	27311800	7.36413	7.39232	7.21189	7.41574	AT1G72530	RIP7
Chr1	27590275	27590913	8.26796	8.24317	8.36085	8.55171	AT1G73380
Chr1	27661378	27661810	8.74483	8.60084	8.7402	8.08348	AT1G73590	PIN1
Chr1	27706098	27706367	7.52552	7.46352	7.633	7.56796	AT1G73680	alpha-DOX2
Chr1	27770128	27770784	9.26679	9.29577	9.07548	8.74651	AT1G73850
Chr1	27936791	27937055	6.93074	6.86264	7.47573	6.76487	AT1G74300
Chr1	27943834	27944107	7.22159	7.04166	7.21189	6.94837	AT1G74330
Chr1	27976866	27977496	9.59105	9.68475	10.0196	9.63163	AT1G74430	MYB95
Chr1	27978263	27979212	10.2152	10.1501	10.0748	10.0277	AT1G74440
Chr1	28216782	28217192	8.79928	9.04166	9.07882	8.98014	AT1G75180
Chr1	28315696	28315955	7.37504	7.63481	7.59805	7.58496	AT1G75440	UBC16
Chr1	28337976	28338668	9.86728	9.83052	9.9405	9.74987	AT1G75500	WAT1
Chr1	28429980	28430563	9.53284	9.62434	9.66756	9.62228	AT1G75710
Chr1	28643502	28643882	8.34873	8.35645	8.39446	8.10852	AT1G76360
Chr1	28672644	28672861	8.12928	8.02029	7.89785	7.16742	AT1G76420	NAC368
Chr1	28911109	28911587	8.14338	8.23002	8.33092	8.19599	AT1G76952	IDL5
Chr1	29275160	29275691	8.42417	8.52943	8.5651	8.88874	AT1G77855
Chr1	29309125	29309592	8.51865	8.69697	8.58543	8.54689	AT1G77950	AGL67
Chr1	29315208	29315891	9.59572	9.64926	9.60594	9.24644	AT1G77980	AGL66
Chr1	29318795	29319177	8.51865	8.24911	8.18177	7.89633	AT1G77980	AGL66
Chr1	29322068	29322321	7.42626	7.31741	7.40301	7.15482	AT1G77990	SULTR2;2
Chr1	29448826	29449090	7.95565	7.83447	8.2009	8.15987	AT1G78260
Chr1	29558023	29558298	7.53138	7.11114	7.17243	6.98299	AT1G78580	TPS1
Chr1	29558579	29558920	7.84392	7.63481	7.66888	7.7364	AT1G78580	TPS1
Chr1	29764200	29766903	11.7722	11.6643	11.5765	11.8732	AT1G79120
Chr1	29872690	29873615	10.1421	10.1618	10.2263	10.1253	AT1G79420
Chr1	29906331	29906820	9.02687	9.21493	8.99859	9.00703	AT1G79500	AtkdsA1
Chr1	29990110	29991757	10.1644	10.1732	10.1943	10.577	AT1G79700	WRI4
Chr1	30046044	30046491	8.03067	8.02029	8.13571	8.10852	AT1G79870
Chr1	30085399	30085864	8.77396	8.64746	8.76736	8.80735	AT1G79990
Chr1	30362971	30363628	9.5073	9.43567	9.48079	9.42941	AT1G80810
Chr1	30371841	30372267	8.75822	8.51175	8.6339	8.49085	AT1G80820	CCR2
Chr2	180991	181892	9.01681	9.11244	9.23182	9.37558	AT2G01420	PIN4
Chr2	188202	188610	7.45121	8.03755	7.57365	7.79442	AT2G01430	HB17
Chr2	284057	284711	8.39446	8.46352	8.21189	8.59712	AT2G01640
Chr2	290833	291053	7.04576	7.02237	7.05257	6.79442	AT2G01660	PDLP6
Chr2	367588	368303	9.27729	9.28598	9.09408	9.35755	AT2G01830	WOL1
Chr2	396930	397274	7.79928	7.98157	7.87344	7.75822	AT2G01890	PAP8
Chr2	411769	412811	9.93664	9.80534	9.66756	9.56558	AT2G01905	CYCJ18
Chr2	420300	420763	8.18488	7.85953	8.19476	7.90388	AT2G01913
Chr2	506518	508002	10.3832	10.4161	10.3899	10.2287	AT2G02070	IDD5
Chr2	519391	520249	8.92258	9.41204	9.6808	9.4732	AT2G02080	IDD4
Chr2	630707	631070	7.67243	7.75822	7.66888	7.92481	AT2G02400
Chr2	777712	778071	8.19722	8.29002	8.2503	7.97154	AT2G02770
Chr2	880384	881032	9.06811	9.00141	8.92333	8.81097	AT2G03010
Chr2	908457	909363	10.1577	10.026	10.2866	9.94618	AT2G03070	MED8
Chr2	981744	982439	9.46811	9.63572	9.72259	9.46888	AT2G03250
Chr2	1013116	1014578	9.71467	9.64926	9.66756	9.56558	AT2G03340	WRKY3
Chr2	1285607	1286122	8.33092	8.52356	8.66	8.44501	AT2G04032	ZIP7
Chr2	1405105	1405602	8.09408	8.00983	7.77808	8.16742	AT2G04160	AIR3
Chr2	2200812	2201813	10.2704	10.2824	10.3493	10.4078	AT2G05790
Chr2	2214365	2215447	9.71939	9.80171	9.72537	9.78668	AT2G05810
Chr2	2349886	2350264	8.69	8.62114	8.5708	8.42417	AT2G06025
Chr2	2622429	2623156	6.94544	7.40514	7.43567	6.86728	AT2G06570
Chr2	3625634	3628021	13.4663	13.1421	13.0509	13.2024	AT2G08986
Chr2	6356881	6357316	7.82496	8.04712	7.40301	8.09803	AT2G14810
Chr2	6651196	6652235	9.96506	9.93627	9.99577	9.87575	AT2G15310	ATARFB1A
Chr2	6877644	6878065	7.87652	8.23002	7.84862	7.83289	AT2G15790	SQN
Chr2	7219396	7219750	7.92184	8.17493	8.21675	8.66	AT2G16650	PRORP2
Chr2	7997154	7997727	9.55794	9.43567	9.61609	9.44708	AT2G18450	SDH1-2
Chr2	8030805	8032391	10.3198	10.1702	10.2647	9.83368	AT2G18510	emb2444
Chr2	8049770	8050182	8.72707	8.52356	8.46148	8.5343	AT2G18550	HB21
Chr2	8281159	8281637	8.00843	8.20945	8.06743	8.45738	AT2G19110	HMA4
Chr2	8405117	8405812	8.94251	8.75154	8.69697	8.75071	AT2G19400
Chr2	8557698	8558016	7.33092	7.54303	7.45327	7.62571	AT2G19830	VPS32
Chr2	8679965	8680385	8.66977	8.81137	8.50184	8.11504	AT2G20100
Chr2	8903466	8903886	7.98868	8.00983	8.08746	7.71253	AT2G20635
Chr2	9433748	9434177	8.04576	8.08746	8.13571	8.42731	AT2G22190	TPPE
Chr2	9489872	9490340	8.50184	8.15987	8.4818	8.10329	AT2G22330	CYP79B3
Chr2	9755375	9756156	8.55746	8.65195	8.5651	8.87344	AT2G22920	SCPL12
Chr2	9807826	9808084	7.97871	7.66	8.00843	8.15355	AT2G23040
Chr2	10109120	10110074	9.65866	9.88417	10.2912	9.87805	AT2G23760	SAW2
Chr2	10286502	10287214	8.83526	8.89406	9.02652	9.0396	AT2G24190	SDR2
Chr2	10320534	10321156	8.66	8.62114	8.37178	8.33985	AT2G24260	LRL1
Chr2	10383804	10384039	7.2738	7.42626	7.13186	7.02237	AT2G24430	NAC038
Chr2	10679016	10679964	9.60964	9.75489	9.4916	9.57317	AT2G25100
Chr2	10723823	10724648	9.13891	8.86805	8.88493	9.31061	AT2G25180	RR12
Chr2	11287200	11287744	8.08082	8.27845	8.21675	8.37178	AT2G26540	UROS
Chr2	11305041	11305695	8.96217	9.20701	9.10852	8.57554	AT2G26580	YAB5
Chr2	11382576	11383009	8.16239	8.14657	8.82893	8.54689	AT2G26720
Chr2	11653685	11654950	10.3498	10.4297	10.1984	10.157	AT2G27228	CPuORF6
Chr2	11885318	11886730	10.3035	10.3225	10.1482	10.1861	AT2G27920	SCPL51
Chr2	11922121	11922582	8.61563	8.4818	8.10852	7.2738	AT2G27990	PNF
Chr2	12082958	12083416	8.65464	8.48583	8.59712	8.31061	AT2G28305	LOG1
Chr2	12090338	12090773	7.89785	7.7211	7.80896	7.96723	AT2G28315
Chr2	12139455	12140023	8.68212	8.38802	8.54689	8.64386	AT2G28380	DRB2
Chr2	12432017	12432544	9.40567	9.40833	9.50656	9.47142	AT2G28950	EXPA6
Chr2	12682851	12683483	9.34707	9.36194	9.2009	9.37558	AT2G29670
Chr2	12781295	12782050	9.56986	9.41204	9.47826	9.57743	AT2G29980	FAD3
Chr2	12949871	12950395	8.85175	8.83052	8.87344	8.75071	AT2G30380
Chr2	13105400	13105966	8.72537	8.92407	8.59712	8.31061	AT2G30766
Chr2	13181967	13182491	8.42417	8.64024	8.32531	8.54206	AT2G30970	ASP1
Chr2	13213419	13213628	6.84235	6.59991	7.02237	6.94837	AT2G31050
Chr2	13628358	13628881	8.65642	8.633	8.68475	8.88874	AT2G32020
Chr2	13689441	13689815	7.81538	7.94398	7.85953	7.72792	AT2G32240
Chr2	13706174	13706803	9.20945	9.21493	9.37884	9.02029	AT2G32270	ZIP3
Chr2	14187674	14188253	8.98655	8.90313	8.95855	8.94837	AT2G33500	BBX12
Chr2	14203429	14204211	9.35039	9.32811	9.14911	9.16176	AT2G33530	scpl46
Chr2	14350312	14350656	7.49985	7.33092	6.98868	7.05121	AT2G33880	WOX9A
Chr2	14418642	14419630	9.15608	8.93884	8.77972	9.0921	AT2G34150	WAVE1
Chr2	14888913	14889440	8.69349	8.7364	8.68036	8.36413	AT2G35360
Chr2	15176379	15176819	8.41045	8.31515	8.33762	8.30264	AT2G36190	cwINV4
Chr2	15270644	15271602	10.479	10.4707	10.4272	10.4538	AT2G36400	GRF3
Chr2	15624698	15625778	9.73471	9.97692	10.0524	9.7402	AT2G37210	LOG3
Chr2	15719537	15720020	8.59246	8.61563	8.62845	8.58684	AT2G37440
Chr2	15896219	15896571	7.65284	7.72962	7.56224	8.01402	AT2G37980
Chr2	15975885	15976597	9.91289	9.83447	9.85701	9.64341	AT2G38120	WAV5
Chr2	16040636	16041100	8.54206	8.51175	8.57554	8.18982	AT2G38290	ATAMT2
Chr2	16147832	16148259	7.79928	7.90539	7.83289	8.17055	AT2G38610
Chr2	16284189	16284413	7.06609	6.98868	6.9571	7.16742	AT2G38995
Chr2	16292804	16293358	8.20457	8.13314	8.5651	9.00422	AT2G39010	PIP2E
Chr2	16324656	16325077	8.44605	8.47675	8.41891	8.19599	AT2G39130
Chr2	16543718	16544559	9.73682	9.65419	9.62022	9.3548	AT2G39700	EXPA4
Chr2	16579415	16579705	7.44294	7.53138	7.78627	7.62571	AT2G39750
Chr2	16602053	16602257	7.14466	6.93664	6.97154	7.16742	AT2G39800	P5CS1
Chr2	16708714	16708943	7.33092	7.02237	7.13186	6.94837	AT2G40010
Chr2	16899669	16900084	8.17493	7.93517	8.07414	8.12799	AT2G40460
Chr2	17112951	17113747	9.09935	9.17742	9.15292	9.3443	AT2G41010	CAMBP25
Chr2	17345041	17345459	8.28425	8.26209	8.16742	8.50879	AT2G41600
Chr2	17349397	17350090	8.93369	8.80816	8.69697	9.00141	AT2G41610
Chr2	17375893	17376132	6.9571	7.15735	6.94544	7.18488	AT2G41670	SIN2
Chr2	17509992	17510673	8.96217	9.07848	9.13891	9.21067	AT2G41945
Chr2	17552893	17553531	8.7789	8.84941	8.73217	8.96073	AT2G42070	NUDX23
Chr2	17598715	17600110	10.416	10.3589	10.3493	10.3558	AT2G42250	CYP712A1
Chr2	18334616	18335433	9.83783	9.81097	9.81017	9.82575	AT2G44430
Chr2	18704837	18705037	7.43671	7.49985	7.3443	7.11374	AT2G45400	BEN1
Chr2	18844953	18845504	8.94691	8.68036	8.68912	8.5343	AT2G45760	BAP2
Chr2	18878373	18878789	8.75405	8.92778	8.76321	8.89785	AT2G45870
Chr2	19153562	19154323	10.2359	10.2161	10.4128	9.94618	AT2G46660	EOD3
Chr2	19318903	19320016	10.118	10.2195	10.2606	10.2943	AT2G47010
Chr2	19477798	19478028	7.97154	7.96434	8.19476	8.12412	AT2G47460	PFG1
Chr2	19561733	19562131	8.40461	8.40621	8.41891	8.0348	AT2G47750	GH3.9
Chr3	31082	31618	8.10198	8.18859	8.02791	8.26679	AT3G01090	SNRK1.1
Chr3	182174	183292	10.0529	10.0891	10.0334	9.98922	AT3G01470	HD-ZIP-1
Chr3	311685	312432	8.59246	8.49185	8.7402	9.10198	AT3G01900	CYP94B2
Chr3	492653	493015	8.05257	8.09408	8.37721	8.31061	AT3G02410	ICME-LIKE2
Chr3	556668	557548	9.62434	9.65195	9.83408	9.41469	AT3G02610
Chr3	651322	651599	7.99435	7.87652	7.88111	7.77479	AT3G02910
Chr3	658154	658828	8.91513	9.0634	8.74903	8.90011	AT3G02940	MYB107
Chr3	839177	839539	7.67243	7.42626	7.71081	7.85175	AT3G03520	NPC3
Chr3	1134003	1134335	7.89785	7.75822	7.99577	8.41363	AT3G04290	LTL1
Chr3	1175021	1175607	8.96073	8.78872	8.79523	8.61102	AT3G04430	NAC049
Chr3	1277813	1278159	7.74987	7.87652	7.7211	7.7211	AT3G04700
Chr3	1331310	1331818	8.35535	8.43359	8.24436	8.44915	AT3G04840
Chr3	1442493	1442917	7.81057	7.94398	7.75822	7.56033	AT3G05150
Chr3	1452793	1453725	9.06205	9.32643	9.44087	9.13891	AT3G05160
Chr3	1601008	1601735	9.42364	9.30264	9.27845	9.1718	AT3G05530	RPT5A
Chr3	1633557	1633866	7.36632	7.35315	7.2384	7.10591	AT3G05625
Chr3	2053415	2054035	8.98513	8.96723	8.87114	9.15006	AT3G06590	AIF2
Chr3	2058688	2059279	9.29059	9.17368	8.99223	8.25621	AT3G06600
Chr3	2332206	2332625	8.71425	8.44398	8.50184	8.27671	AT3G07320
Chr3	2911195	2911755	9.01158	8.90764	8.96795	9.12541	AT3G09470
Chr3	3356044	3356582	8.19476	8.18115	8.50184	8.72877	AT3G10720
Chr3	3501863	3502475	8.30264	8.27146	8.36085	8.47168	AT3G11180
Chr3	3592745	3593582	9.18488	9.13378	9.31967	9.80453	AT3G11420
Chr3	3859533	3860545	9.78197	9.84019	9.8449	9.86959	AT3G12110	ACT11
Chr3	3903207	3903466	7.2738	7.59991	7.2854	7.11374	AT3G12230	scpl14
Chr3	4319062	4320031	9.94672	9.85292	9.80171	9.89102	AT3G13320	CAX2
Chr3	4489937	4490926	9.83644	10.0673	10.3715	10.2269	AT3G13700
Chr3	4533729	4533968	7.38586	7.48784	7.7211	7.99577	AT3G13790	ATCWINV1
Chr3	4546178	4546464	7.45121	7.5216	7.7364	8.34319	AT3G13810	IDD11
Chr3	5198287	5198711	8.40621	8.25503	8.44812	8.43359	AT3G15390	SDE5
Chr3	5290571	5290953	7.97585	8.02791	7.84078	8.11504	AT3G15610
Chr3	5483168	5483701	9.10885	9.02029	9.08215	8.97728	AT3G16180	NRT1.12
Chr3	5722158	5723003	8.87114	8.86496	8.88874	8.93258	AT3G16800
Chr3	5843050	5844026	10.1673	10.0818	10.1984	10.0192	AT3G17130
Chr3	6161740	6162211	8.66267	8.69697	8.91886	8.82972	AT3G18010	WOX1
Chr3	6485920	6486179	7.23362	7.34207	7.25974	7.34651	AT3G18820	RABG3F
Chr3	7211136	7211550	8.43045	8.71682	8.61102	8.39339	AT3G20640
Chr3	7402313	7402762	8.24317	8.30378	8.23242	8.21067	AT3G21110	PURC
Chr3	7449364	7449818	8.30264	8.31061	8.14211	8.3966	AT3G21230	4CL5
Chr3	7450363	7450701	7.76321	7.83447	7.57365	7.86573	AT3G21230	4CL5
Chr3	7640310	7640841	8.61563	8.58496	8.33762	8.38478	AT3G21690
Chr3	7905288	7905586	8.07815	8.07682	8.0348	8.02929	AT3G22360	AOX1B
Chr3	8037412	8037805	8.31628	8.26209	7.9629	8.05257	AT3G22740	HMT3
Chr3	8528380	8528996	8.29692	8.23002	8.26679	8.68475	AT3G23685
Chr3	8562370	8563151	9.05121	9.16554	8.95638	9.15292	AT3G23760
Chr3	8890782	8891097	7.23362	7.11114	7.18488	6.90087	AT3G24460
Chr3	8891613	8891985	8.08481	8.04712	7.7364	7.48583	AT3G24460
Chr3	9235076	9235531	7.86419	7.79604	8.01542	8.05528	AT3G25480
Chr3	9549252	9549845	9.13378	9.45943	9.18239	8.8914	AT3G26125	CYP86C2
Chr3	9762567	9763597	9.38505	9.28598	9.00457	9.31967	AT3G26590
Chr3	10057408	10057691	12.7736	12.9056	12.8754	12.7736	AT3G27240
Chr3	10142210	10142412	6.97441	7.14466	6.74147	6.70736	AT3G27400
Chr3	10449025	10449248	6.85175	7.04166	6.97154	7.16742	AT3G28070	UMAMIT46
Chr3	10458580	10460100	9.93332	9.9647	9.84235	9.62753	AT3G28100	UMAMIT45
Chr3	10507184	10507846	8.2009	8.28425	8.03892	8.51767	AT3G28180	CSLC4
Chr3	10535885	10536131	6.98868	6.82655	6.74147	7.01681	AT3G28260
Chr3	10871502	10872874	10.6614	10.7863	10.7088	10.5103	AT3G28860	PGP19
Chr3	10875697	10876180	8.19476	8.15987	8.19476	8.88035	AT3G28860	PGP19
Chr3	11011313	11012110	9.72195	9.61471	9.82615	9.5068	AT3G29030	EXPA5
Chr3	11721712	11721985	10.3421	11.1972	11.3362	9.51225	AT3G29800
Chr3	11958738	11959257	8.44966	8.5651	8.37178	8.43045	AT3G30340	UMAMIT32
Chr3	15233800	15234362	8.41574	8.23002	8.29692	8.60825	AT3G43291
Chr3	16047034	16048471	9.36359	9.46608	9.56177	9.32418	AT3G44400
Chr3	16093331	16093539	7.17243	7.31741	7.29462	7.49985	AT3G44480	RPP1
Chr3	16094571	16095116	8.18488	8.38802	8.29232	7.9542	AT3G44480	RPP1
Chr3	16189345	16189701	7.32643	7.25974	7.37721	7.78627	AT3G44610
Chr3	16190347	16190595	7.31967	7.30378	7.36632	7.08746	AT3G44610
Chr3	16198424	16198652	7.80252	7.72962	7.75822	7.84706	AT3G44630
Chr3	16219662	16220853	8.80009	8.85953	9.03995	8.73217	AT3G44670
Chr3	16647515	16648973	9.6808	9.70995	9.75238	9.53041	AT3G45390	LecRK-I.2
Chr3	16819782	16820405	9.10198	9.1858	9.22279	9.20701	AT3G45780	RPT1
Chr3	16845128	16845541	7.54303	7.46352	7.89785	7.93221	AT3G45830
Chr3	17280332	17280717	7.86882	7.77643	7.85953	7.64386	AT3G46910
Chr3	17492960	17493727	9.1605	9.11894	9.06205	9.42312	AT3G47470	LHCA4
Chr3	17525382	17525789	7.60363	8.02791	7.80896	8.23482	AT3G47560
Chr3	17550834	17552116	10.535	10.5777	10.4579	10.512	AT3G47610
Chr3	17733131	17733853	8.55746	8.40088	8.52943	8.60084	AT3G48040	ROP10
Chr3	17800527	17801460	9.42469	9.2929	9.24704	9.22279	AT3G48190	PIG1
Chr3	17989228	17989610	7.7364	7.62205	7.59805	7.36413	AT3G48530	KING1
Chr3	17990081	17990288	6.53138	6.70044	6.44294	6.85798	AT3G48540
Chr3	18012529	18013077	8.82893	8.42731	8.77066	8.79928	AT3G48610	NPC6
Chr3	18107325	18107556	7.09011	6.80413	6.82972	6.90087	AT3G48830
Chr3	18265104	18265889	9.63753	9.67904	9.71467	9.59805	AT3G49270
Chr3	18621981	18622633	8.69957	8.8986	8.6339	8.43045	AT3G50230
Chr3	18705928	18707570	10.1482	10.3149	10.4552	9.93074	AT3G50400
Chr3	18813642	18815233	10.5887	10.7029	10.611	10.6089	AT3G50660	SNP2
Chr3	19040838	19041445	8.43775	8.55171	8.82416	8.8451	AT3G51290	APSR1
Chr3	19235004	19235240	7.10066	7.28887	7.49985	7.00562	AT3G51850	CPK13
Chr3	19324374	19324627	7.28771	7.22159	7.03617	7.83289	AT3G52105
Chr3	19383212	19383694	8.0182	8.07682	7.95492	8.05257	AT3G52260
Chr3	19418632	19418879	7.86419	7.78627	7.71081	7.9542	AT3G52370	FLA15
Chr3	19511552	19511788	6.72792	7.11114	6.86109	7.12283	AT3G52610
Chr3	19711093	19711378	7.84706	7.69174	7.56224	7.54496	AT3G53190
Chr3	19714935	19716357	10.3764	10.3545	10.5187	10.7895	AT3G53190
Chr3	19717158	19717835	9.20182	9.21067	9.07146	9.06878	AT3G53200	MYB27
Chr3	19907894	19908332	8.53916	8.42731	8.3443	8.04029	AT3G53720	CHX20
Chr3	20115779	20117587	10.357	10.384	10.2476	10.6513	AT3G54320	WRI1
Chr3	20346413	20348174	10.9944	10.9285	11.0231	11.2412	AT3G54920	PMR6
Chr3	20520785	20521264	7.93517	7.77643	7.87344	8.38802	AT3G55360	TSC13
Chr3	20550774	20551051	7.96434	7.62205	7.88111	8.12412	AT3G55430
Chr3	20624133	20624550	8.03755	7.85953	8.08746	8.13314	AT3G55605
Chr3	20781433	20781866	7.95565	8.38802	8.03892	7.93517	AT3G55990	TBL29
Chr3	20782527	20782886	7.87344	7.63481	7.66888	7.77479	AT3G55990	TBL29
Chr3	21220807	21221111	7.45121	7.28887	7.49985	7.71253	AT3G57340
Chr3	21289009	21289717	8.66445	8.5812	8.38802	8.38154	AT3G57510	ADPG1
Chr3	21409700	21410268	9.35755	9.22942	9.23661	9.17524	AT3G57800
Chr3	21519547	21520556	10.0028	10.061	10.0644	10.2782	AT3G58120	BZIP61
Chr3	21541921	21542750	9.18177	9.21977	9.22279	9.21856	AT3G58170	BS14A
Chr3	22109266	22109892	8.9737	8.84078	8.92852	8.63209	AT3G59845
Chr3	22144276	22145080	9.08481	8.95746	9.18239	9.4543	AT3G59940	KMD4
Chr3	22199255	22200335	9.73217	9.6407	9.55794	9.85467	AT3G60110
Chr3	22293068	22293503	7.90539	7.97154	8.10198	8.69087	AT3G60318
Chr3	22408113	22408663	8.62388	8.67066	8.58543	8.25621	AT3G60620	CDS5
Chr3	22446694	22447232	8.37829	8.46913	8.18859	7.99577	AT3G60730
Chr3	22538266	22538921	8.93148	8.85953	8.74399	8.82098	AT3G60961
Chr3	23405004	23406093	10.1504	9.9805	9.86322	8.92704	AT3G63370	OTP86
Chr3	23426293	23427087	9.92555	9.87805	10.1238	10.1186	AT3G63450
Chr4	106596	106870	7.09011	6.98868	7.18488	6.74147	AT4G00238
Chr4	128259	128629	8.30834	8.18115	8.13571	8.15355	AT4G00300
Chr4	162698	163417	8.98655	8.97585	8.96795	9.2402	AT4G00360	CYP86A2
Chr4	298906	300786	11.3373	11.289	11.4069	11.1089	AT4G00720	SK32
Chr4	431813	432525	8.53089	8.55651	8.68475	8.70131	AT4G01000
Chr4	575655	575888	7.81057	7.66	7.81538	7.74315	AT4G01400
Chr4	794761	795035	7.28077	7.2384	7.17243	7.38802	AT4G01840	TPK5
Chr4	914893	915358	8.39767	8.4818	8.52943	8.41891	AT4G02075	PIT1
Chr4	943981	944318	7.78136	7.90539	7.633	7.79442	AT4G02130	LGT10
Chr4	945429	945635	6.31741	6.67772	6.58684	7.0607	AT4G02130	LGT10
Chr4	1137521	1139123	10.2536	10.2973	10.2771	10.496	AT4G02590	UNE12
Chr4	1308109	1309172	10.2279	10.2178	10.0379	9.82177	AT4G02940
Chr4	1360435	1362011	9.88131	9.95074	9.76197	9.79523	AT4G03070	AOP1.1
Chr4	1591393	1591674	7.46557	7.33092	7.52943	6.96867	AT4G03566
Chr4	2426650	2426995	8.04712	7.85175	7.88722	7.85953	AT4G04760
Chr4	2462074	2462382	7.19967	7.43775	7.37721	7.33092	AT4G04870	CLS
Chr4	2960333	2961271	8.88874	8.8895	8.97082	8.50879	AT4G05612
Chr4	5606804	5607323	8.25503	8.3614	8.28077	8.17055	AT4G08780
Chr4	5726836	5727244	8.26092	8.23002	8.39446	8.38478	AT4G08930	ATAPRL6
Chr4	5777335	5777615	7.22641	7.09276	7.36632	7.45327	AT4G09010	TL29
Chr4	6174813	6175505	8.80735	8.65195	8.65553	8.73217	AT4G09800	RPS18C
Chr4	6364021	6365204	9.75656	9.70498	9.63753	9.93866	AT4G10230
Chr4	6630180	6631029	9.10656	9.0921	8.89936	8.98655	AT4G10770	OPT7
Chr4	6715451	6716158	8.77684	8.85953	8.67154	8.94251	AT4G10950
Chr4	7129477	7129705	7.19967	7.35315	7.61655	7.18488	AT4G11845
Chr4	7255902	7256533	8.64746	8.70131	8.68475	8.77231	AT4G12110	SMO1-1
Chr4	7348782	7350054	9.81458	9.79442	9.8449	10.2372	AT4G12420	SKU5
Chr4	7683374	7684827	10.4172	10.3261	10.4521	10.4571	AT4G13250	NYC1
Chr4	7800561	7801099	8.1046	8.08746	8.2396	8.36085	AT4G13420	HAK5
Chr4	8189849	8190761	9.77335	9.68212	9.58285	9.42731	AT4G14200
Chr4	8242214	8242731	8.44087	8.23002	8.37721	8.37613	AT4G14320
Chr4	8450024	8450993	9.32418	9.28887	9.39285	9.26444	AT4G14730	LFG1
Chr4	8572993	8573378	8.3443	8.19476	8.16742	8.24674	AT4G15000
Chr4	9152883	9153891	9.65419	9.54158	9.39285	9.27263	AT4G16155
Chr4	9313206	9313660	8.65464	8.53528	8.46761	8.63209	AT4G16530
Chr4	9319589	9320245	8.32755	8.29692	8.76321	9.06878	AT4G16540
Chr4	9347575	9348335	10.014	9.94031	9.89936	9.87958	AT4G16600	PGSIP8
Chr4	9413888	9415726	10.2494	10.1016	10.3146	10.4017	AT4G16745
Chr4	9720325	9721888	10.1333	10.235	10.0028	10.1555	AT4G17420
Chr4	9849199	9849679	8.48533	8.85953	9.13218	8.81298	AT4G17695	KAN3
Chr4	10002918	10003939	10.582	10.64	10.6542	10.4484	AT4G18020	PRR2
Chr4	10011676	10012933	10.2095	10.1437	10.0937	10.4866	AT4G18030
Chr4	10094924	10095499	8.67684	8.5812	8.51865	8.61839	AT4G18260
Chr4	10233500	10233976	8.57932	8.48583	8.78382	8.92258	AT4G18580
Chr4	10384763	10385061	6.67948	7.15735	7.41574	8.06743	AT4G18960	AG
Chr4	10385740	10386982	9.53819	10.049	10.0748	10.1206	AT4G18960	AG
Chr4	10479757	10480485	9.66933	9.64341	9.66955	9.70973	AT4G19170	NCED4
Chr4	10522561	10523882	10.0398	9.96145	9.99577	10.1134	AT4G19230	CYP707A1
Chr4	10692728	10693334	8.93148	8.77479	8.82893	8.9737	AT4G19645
Chr4	10843500	10844030	8.0607	8.0607	8.29692	8.05257	AT4G20010	PTAC9
Chr4	10956870	10959264	10.919	10.7258	10.7516	11.1626	AT4G20290
Chr4	11271155	11271960	8.89026	8.7364	8.70131	9.00703	AT4G21120	CAT1
Chr4	11304485	11305741	8.94691	9.01402	9.29978	9.82217	AT4G21210	RP1
Chr4	11432874	11433117	7.03342	7.17243	7.14466	7.31288	AT4G21470	FMN%2FFHY
Chr4	11627097	11627930	9.73471	9.668	9.85953	9.34707	AT4G21910
Chr4	11628632	11628839	7.67243	7.89633	7.99577	7.69174	AT4G21910
Chr4	11629441	11629690	7.84706	7.89633	8.00843	8.23482	AT4G21910
Chr4	11645438	11647451	11.2117	11.2231	11.2503	11.4053	AT4G21960	PRXR1
Chr4	11744911	11746988	11.1246	11.1175	11.0658	11.2412	AT4G22190
Chr4	11774427	11774815	7.88111	8.18859	7.94105	7.86573	AT4G22270	MRB1
Chr4	11883489	11884118	9.6786	9.49935	9.66044	9.66933	AT4G22570	APT3
Chr4	12090606	12090962	7.87652	8.05393	7.87344	7.49985	AT4G23070	RBL7
Chr4	12102701	12103192	8.07414	7.7364	7.81538	8.02514	AT4G23090
Chr4	12252328	12252880	8.87344	8.89406	8.89671	9.01402	AT4G23490
Chr4	12457672	12458423	9.79685	9.78729	9.75947	9.91102	AT4G23990	CSLG3
Chr4	12459539	12460043	9.34707	9.36851	9.50333	8.98371	AT4G24000	CSLG2
Chr4	12463163	12463427	7.66178	7.81538	7.74483	8.01959	AT4G24000	CSLG2
Chr4	12467419	12467859	8.87344	8.91886	8.83842	8.6515	AT4G24010	CSLG1
Chr4	12468440	12469217	9.96181	9.84235	9.88073	9.69914	AT4G24015
Chr4	12498316	12498667	9.11114	9.22581	9.29692	8.72537	AT4G24050
Chr4	12572784	12573778	10.4147	10.4441	10.4981	10.445	AT4G24240	WRKY7
Chr4	12678740	12679320	8.42417	8.26209	8.36632	8.30264	AT4G24550	AP4M
Chr4	12729422	12729759	8.3443	8.24317	7.91439	7.97728	AT4G24670	TAR2
Chr4	12751549	12751923	7.85487	7.83447	7.83289	7.79928	AT4G24730
Chr4	12838607	12839489	9.02306	9.01053	8.98513	9.07948	AT4G24972	TPD1
Chr4	13178603	13179068	8.16742	8.16742	7.97154	8.47168	AT4G25960	PGP2
Chr4	13246513	13246817	7.94251	7.9542	8.28656	8.23002	AT4G26140	BGAL12
Chr4	13394975	13395575	8.57175	8.48583	8.45224	8.47675	AT4G26540
Chr4	13590873	13591953	9.67463	9.94361	9.83842	9.48029	AT4G27080	PDIL5-4
Chr4	13592184	13592599	8.44087	8.62114	8.64746	8.09803	AT4G27090
Chr4	14091251	14091605	7.45943	7.37938	7.76818	7.85175	AT4G28530	NAC074
Chr4	14092775	14093089	7.85953	7.90539	7.80171	7.61839	AT4G28530	NAC074
Chr4	14144336	14144660	7.98868	8.0607	8.20701	8.14848	AT4G28640	IAA11
Chr4	14156155	14156500	7.52552	7.7364	7.47573	7.78627	AT4G28680	TYRDC1
Chr4	14343192	14343752	9.32136	9.40514	9.18488	9.0607	AT4G29100
Chr4	14568046	14568462	7.96434	7.91439	7.92333	7.70736	AT4G29750
Chr4	14590688	14591434	8.86728	8.94837	9.02929	8.80332	AT4G29800	PLP8
Chr4	14646180	14646427	7.50383	7.04166	7.3443	7.03342	AT4G29930
Chr4	14801311	14803207	10.9217	10.9692	10.7855	10.7954	AT4G30220	RUXF
Chr4	14895601	14895991	8.62845	8.34319	8.16239	7.89633	AT4G30480	TPR1
Chr4	15068818	15069374	8.60363	8.64746	8.52454	8.90764	AT4G30960	SNRK3.14
Chr4	15072192	15072795	9.28887	9.40833	9.38208	9.12218	AT4G30970
Chr4	15079904	15080464	8.25503	8.26209	8.16239	8.21675	AT4G30980	LRL2
Chr4	15314851	15315409	8.95638	8.86496	8.81137	8.79523	AT4G31600	UTr7
Chr4	15425892	15427425	11.0198	10.9571	10.9591	10.732	AT4G31880
Chr4	15467462	15468050	9.02029	8.99789	9.02306	8.96795	AT4G31985
Chr4	15491940	15492265	8.2503	8.04712	8.37178	8.61102	AT4G32030
Chr4	15551712	15552353	8.71167	8.57554	8.49185	8.70131	AT4G32200	ASY2
Chr4	15565563	15565764	6.82972	7.12928	7.14466	7.13186	AT4G32230
Chr4	15662619	15663932	10.0694	10.179	10.1559	9.88684	AT4G32460
Chr4	15716049	15716400	8.16239	8.27146	8.17493	8.0348	AT4G32560
Chr4	15886591	15887979	10.3357	10.2	10.1293	10.1605	AT4G32915
Chr4	15988249	15988456	7.36413	7.37938	7.3072	7.53722	AT4G33150	SDH
Chr4	16023479	16024375	8.66445	8.60502	8.7879	9.14211	AT4G33220	PME44
Chr4	16053852	16054493	9.23242	9.36194	9.4916	9.16554	AT4G33310
Chr4	16204947	16205810	9.36112	9.28598	9.40354	9.0286	AT4G33780
Chr4	16476763	16477471	9.05596	8.96723	8.98868	8.92258	AT4G34460	ELK4
Chr4	16482388	16482954	8.60548	8.59199	8.43775	8.8321	AT4G34480
Chr4	16499849	16500474	8.64024	8.61102	8.64746	8.75405	AT4G34530	CIB1
Chr4	16550087	16550545	8.10198	8.06743	8.26092	8.20579	AT4G34670
Chr4	16571264	16571564	7.98868	7.94398	8.1472	8.17617	AT4G34720	VHA-C1
Chr4	16642949	16643434	8.23002	8.42731	8.4818	8.66445	AT4G34950
Chr4	16764236	16765038	9.96398	10.0203	9.90989	9.95092	AT4G35240
Chr4	16918764	16920328	9.70995	9.46301	9.50656	9.73089	AT4G35680
Chr4	17119189	17120471	10.4322	10.475	10.4508	10.416	AT4G36180
Chr4	17137387	17138515	9.89102	9.88912	10.1456	9.81738	AT4G36220	FAH1
Chr4	17189207	17189837	9.40833	9.39044	9.66044	9.07615	AT4G36370
Chr4	17429490	17429985	8.64746	8.48583	8.61976	8.63753	AT4G36970
Chr4	17457470	17457837	7.43671	7.76818	7.74483	7.78136	AT4G37050	PLP4
Chr4	17495390	17495791	8.27612	8.35645	8.33762	8.26092	AT4G37150	MES9
Chr4	17846505	17847008	8.29347	8.31515	8.42836	8.41363	AT4G37950
Chr4	17847979	17848433	8.2009	8.24911	8.13571	7.7211	AT4G37970	CAD6
Chr4	17886426	17886626	6.87958	6.82655	7.00282	7.26209	AT4G38092
Chr4	18117695	18118037	8.32418	8.17493	8.17493	8.09803	AT4G38810
Chr4	18176830	18177228	7.69523	7.69174	7.85953	8.34873	AT4G39010	GH9B18
Chr4	18281120	18281694	8.86264	9.11569	9.09869	8.88874	AT4G39280
Chr5	1073	2203	9.2246	9.24822	9.22912	8.90764	AT5G01010
Chr5	99657	100101	8.60084	8.85409	8.86109	8.72537	AT5G01240	LAX1
Chr5	397676	397921	7.78627	7.70044	7.84862	7.23002	AT5G02030	VAN
Chr5	584204	584684	8.43045	8.42731	8.51865	8.31061	AT5G02590
Chr5	766300	767701	10.9794	11.0375	10.9699	11.2893	AT5G03220
Chr5	783019	783892	9.79523	9.88912	9.70044	9.55986	AT5G03270	LOG6
Chr5	820969	821290	8.27845	8.3298	8.12089	8.17617	AT5G03360
Chr5	948652	948854	7.37504	7.15735	7.18488	7.76321	AT5G03670	TRM28
Chr5	987284	988318	10.407	10.3748	10.3177	10.3818	AT5G03760	RAT4
Chr5	1203879	1204491	8.42206	8.49835	8.26679	7.78627	AT5G04310
Chr5	1205302	1205614	7.63662	7.30378	7.40301	7.30378	AT5G04310
Chr5	1380287	1381139	9.5708	9.39285	9.6524	9.8449	AT5G04770	CAT6
Chr5	1468424	1468911	8.44966	8.33651	8.15482	8.35094	AT5G04970
Chr5	1704152	1705258	9.66222	9.58778	9.43202	9.56867	AT5G05690	DWF3
Chr5	1758642	1759024	8.15355	8.18859	8.14211	7.78136	AT5G05840
Chr5	1921422	1922265	9.49336	9.53843	9.50978	9.56558	AT5G06290	2CPB
Chr5	2009679	2010041	7.58496	7.55267	7.59059	7.94251	AT5G06570
Chr5	2068514	2068837	7.40514	7.47573	7.45327	7.69697	AT5G06710	HAT14
Chr5	2110143	2110544	7.82655	7.98157	8.00141	8.06205	AT5G06810
Chr5	2302814	2303395	8.74735	8.90313	8.86728	8.67154	AT5G07310
Chr5	2487081	2487678	8.79523	8.84941	8.81618	9.03686	AT5G07800
Chr5	2658555	2659295	8.63753	8.67066	9.02929	9.3696	AT5G08260	scpl35
Chr5	2861925	2862682	9.03067	9.11894	9.07146	8.94837	AT5G08790	ATAF2
Chr5	3107461	3109107	10.2	10.3036	9.99894	9.94618	AT5G09960
Chr5	3140225	3140741	8.3443	8.40621	8.18177	8.46148	AT5G10040
Chr5	3160717	3161453	9.09606	9.20151	9.3559	9.75363	AT5G10100	TPPI
Chr5	3181525	3182323	10.0279	9.98851	9.89936	10.1075	AT5G10150
Chr5	3317331	3318756	11.194	11.1886	11.0716	10.4643	AT5G10510	PLT3
Chr5	3332444	3333039	8.96217	8.87728	8.74903	9.0634	AT5G10550	GTE2
Chr5	3511221	3511586	8.66267	8.95274	9.05867	8.62571	AT5G11060	KNAT4
Chr5	3556536	3557223	8.91886	9.03686	8.82416	9.0286	AT5G11170	UAP56a
Chr5	3570654	3571437	8.93369	8.80816	8.85019	8.8321	AT5G11210	GLR2.5
Chr5	3611846	3612123	7.25267	7.50978	7.65105	7.71253	AT5G11320	YUC4
Chr5	3701141	3701600	8.56224	8.62114	8.52454	8.52258	AT5G11540	GulLO3
Chr5	4236476	4236890	8.15987	7.96434	7.74483	7.43671	AT5G13250
Chr5	4464146	4464890	9.24436	9.15355	9.09408	8.84941	AT5G13825
Chr5	4528885	4529304	8.07414	7.91439	7.97154	8.21067	AT5G14030
Chr5	4593034	4593588	8.8986	8.78382	8.90313	8.33985	AT5G14230
Chr5	4740698	4741886	10.062	9.98851	10.0151	10.2158	AT5G14700
Chr5	4761327	4761878	8.43359	8.62845	8.49685	8.64386	AT5G14750	WER1
Chr5	4889078	4889529	8.12928	8.07682	8.05393	8.13314	AT5G15090	VDAC3
Chr5	5239558	5240031	8.08879	8.36741	8.33092	8.94251	AT5G16030
Chr5	5409537	5409770	7.78953	8.09408	7.88111	7.7211	AT5G16560	KAN1
Chr5	5713984	5714191	6.94544	6.93664	6.74147	7.09803	AT5G17340
Chr5	6123927	6124174	8.2503	8.18859	8.35535	8.08348	AT5G18460
Chr5	6124882	6125284	8.33204	8.18859	7.98868	8.55459	AT5G18460
Chr5	6171723	6172098	8.22641	8.23482	8.21675	8.08348	AT5G18570	EMB3138
Chr5	6178188	6178759	8.47877	8.24911	8.54689	8.55171	AT5G18580	TON2
Chr5	6195510	6196224	8.80009	8.79928	8.78382	8.84156	AT5G18610
Chr5	6205166	6205758	8.64024	8.46352	8.5812	8.84941	AT5G18630
Chr5	6446410	6446906	8.75822	8.633	8.68912	8.62571	AT5G19170
Chr5	6581388	6581654	7.37938	7.49985	7.6248	7.58496	AT5G19510
Chr5	6671535	6671776	6.86728	6.89785	6.98868	7.41574	AT5G19730
Chr5	6791526	6792279	8.39767	8.45687	8.87344	9.33567	AT5G20110
Chr5	6927137	6929589	10.2923	10.4107	10.3842	10.088	AT5G20480	EFR
Chr5	6949258	6950455	9.70779	9.70001	9.7065	9.8449	AT5G20540	BRXL4
Chr5	6980329	6980896	9.40833	9.1858	9.46964	9.47142	AT5G20635	AGG3
Chr5	7016215	7016891	8.48533	8.34319	8.46761	8.54206	AT5G20720	CPN21
Chr5	7174080	7175203	10.5677	10.6915	10.5237	10.2671	AT5G21105
Chr5	7198492	7199434	8.88264	8.90313	8.76736	9.02029	AT5G21160	LARP1a
Chr5	7227869	7229701	11.5011	11.4219	11.4232	11.319	AT5G21482	CKX7
Chr5	7248714	7249367	9.1671	9.22279	9.29347	9.44501	AT5G21940
Chr5	7279584	7280534	9.17555	9.09935	9.13443	9.21675	AT5G22000	RHF2A
Chr5	7316351	7317427	9.65419	9.60409	9.31572	9.38802	AT5G22080
Chr5	7318500	7318868	8.09408	8.00141	8.2009	8.38802	AT5G22090
Chr5	7380518	7380862	7.87652	8.04712	8.15482	7.94251	AT5G22300	NIT4
Chr5	7473445	7475220	10.6425	10.643	10.6687	10.4396	AT5G22510	INV-E
Chr5	7549310	7549706	7.77396	7.75822	7.61655	8.02514	AT5G22720
Chr5	7678349	7679236	10.5497	10.5132	10.6987	10.2432	AT5G22940	F8H
Chr5	7705928	7706133	6.85175	7.0607	7.0634	7.03342	AT5G23010	MAM1
Chr5	7812264	7812512	6.64024	7.25974	7.07682	7.00562	AT5G23210	SCPL34
Chr5	7882563	7883343	9.00141	8.96723	8.8933	8.94251	AT5G23405
Chr5	8110668	8110974	7.59059	7.40514	7.41574	6.91886	AT5G24000
Chr5	8270657	8271033	8.50581	8.47675	8.55267	8.29232	AT5G24310	ABIL3
Chr5	8294287	8295457	9.85019	9.66578	9.87267	10.0924	AT5G24330	SDG34
Chr5	8379969	8381240	9.40141	9.34707	9.41257	10.042	AT5G24530	DMR6
Chr5	8381912	8382348	8.76321	8.55171	8.59246	8.73894	AT5G24530	DMR6
Chr5	8565096	8565472	8.23482	8.2009	8.19476	8.01402	AT5G24900	ELA2
Chr5	8568833	8569247	7.94251	8.10198	8.0348	7.59805	AT5G24910	ELA1
Chr5	8681859	8682877	9.11504	9.15355	9.00773	9.30264	AT5G25160	ZFP3
Chr5	8781639	8782056	8.29806	8.29692	8.24436	8.07815	AT5G25300
Chr5	9028132	9028439	7.75489	7.80735	7.71081	7.17243	AT5G25880	NADP-ME3
Chr5	9682405	9682888	8.5708	8.37613	8.44294	8.55746	AT5G27420	CNI1
Chr5	9789250	9789982	9.18921	9.17368	9.23482	9.22762	AT5G27660	DEG14
Chr5	9862536	9863313	8.90689	8.78872	8.74399	9.12735	AT5G27830
Chr5	9957563	9958583	9.98939	10.1036	10.0213	9.88684	AT5G27930
Chr5	10860965	10862685	10.3742	10.2195	10.2234	10.4428	AT5G28840	GME
Chr5	12591608	12591835	6.67948	7.02237	6.69697	7.12283	AT5G33330
Chr5	13937481	13938474	10.5452	10.6762	10.5546	9.34263	AT5G35770	SAP
Chr5	13939075	13939411	8.36413	8.48583	8.66711	8.08746	AT5G35770	SAP
Chr5	14276595	14277482	9.20701	9.19414	9.15292	9.5708	AT5G36240
Chr5	14893468	14894035	8.44398	8.44398	8.27263	8.35645	AT5G37500	GORK
Chr5	14974013	14974227	7.62571	7.28887	7.46557	7.31288	AT5G37690
Chr5	15215442	15215659	7.35094	7.19722	6.98868	7.07682	AT5G38120	4CL8
Chr5	15257754	15258467	9.16365	9.0546	9.30492	8.73217	AT5G38200
Chr5	15853576	15853986	7.71768	7.93517	8.03892	7.78627	AT5G39600
Chr5	15975823	15976864	9.55267	9.64341	9.6786	9.58167	AT5G39890
Chr5	16162569	16163610	10.1855	10.1459	10.1671	10.0227	AT5G40390	SIP1
Chr5	16219189	16219394	6.91886	7.39232	7.03617	6.59619	AT5G40480	EMB3012
Chr5	16247975	16248273	7.10066	7.42626	7.3072	7.41574	AT5G40570
Chr5	16248759	16249288	8.40088	8.60502	8.59712	8.15987	AT5G40580	PBB2
Chr5	16264755	16265281	8.33985	8.2009	8.21675	8.11504	AT5G40610	GPDHp
Chr5	16532403	16532772	7.97154	8.00983	7.52943	7.7364	AT5G41320
Chr5	16582050	16583751	10.7467	10.6542	10.5021	10.445	AT5G41420
Chr5	16590423	16591239	10.0007	9.91382	9.95928	10.0039	AT5G41460
Chr5	16608877	16609498	8.43045	8.39553	8.38802	8.24674	AT5G41520	RPS10B
Chr5	16765127	16765363	7.37504	7.30378	7.5411	7.47573	AT5G41890
Chr5	16770866	16771345	7.84078	7.7211	7.69349	8.36741	AT5G41900
Chr5	16829224	16829839	9.27845	9.39607	9.59012	9.43619	AT5G42100	BG_PPAP
Chr5	16895040	16895272	7.33092	7.2738	7.18488	6.71768	AT5G42250
Chr5	17071134	17072385	9.6786	9.74441	9.6786	9.63957	AT5G42630	KAN4
Chr5	17131565	17131786	7.19476	6.87958	6.93221	6.96867	AT5G42720
Chr5	17169794	17170339	8.23002	8.34319	8.16239	8.24317	AT5G42820	U2AF35B
Chr5	17463036	17463287	7.70217	7.92481	7.75322	7.56796	AT5G43460
Chr5	17586989	17587278	7.43671	7.46352	7.60733	7.62571	AT5G43760	KCS20
Chr5	17633029	17633328	7.33092	7.48784	7.43567	7.57554	AT5G43860	CLH2
Chr5	17686166	17686899	9.90106	10.0028	10.0244	9.79685	AT5G43950
Chr5	17799943	17800376	8.24317	8.31061	8.08746	8.18982	AT5G44190	GPRI2
Chr5	18070405	18071091	9.14083	9.10329	8.95638	8.95638	AT5G44785	OSB3
Chr5	18368932	18369842	9.04508	8.99789	8.96795	9.01123	AT5G45340	CYP707A3
Chr5	18483991	18484787	9.62708	9.55603	9.65105	9.18982	AT5G45580
Chr5	18513325	18514854	10.599	10.4571	10.3922	10.5365	AT5G45640
Chr5	18515917	18516401	8.51076	8.63753	8.55267	8.73217	AT5G45650
Chr5	18517021	18517738	9.39285	9.1472	9.25207	9.46097	AT5G45650
Chr5	18542667	18543444	8.89482	8.71167	8.75864	8.94435	AT5G45710	RHA1
Chr5	18576664	18577916	10.3716	10.5147	10.4969	10.395	AT5G45800	MEE62
Chr5	18638697	18639235	8.87344	8.95274	8.99223	9.11048	AT5G45960
Chr5	18677074	18677368	7.30834	7.33092	7.09011	6.98868	AT5G46050	PTR3
Chr5	18718032	18719061	9.68431	9.59572	9.67552	9.66133	AT5G46170
Chr5	18946915	18947462	9.19353	9.43254	9.7719	9.54786	AT5G46690	bHLH071
Chr5	19236448	19237090	9.17991	9.24436	9.30492	9.18982	AT5G47420
Chr5	19270991	19271745	9.66356	9.61241	9.6524	9.63345	AT5G47500	PME5
Chr5	19561068	19561625	7.94837	8.2009	8.28656	8.34873	AT5G48240
Chr5	19686253	19686755	8.03755	8.29002	8.03892	7.99577	AT5G48560
Chr5	19721588	19721979	8.29347	8.18115	8.20701	8.08348	AT5G48630
Chr5	19826654	19827065	7.82655	7.85953	8.15482	8.30606	AT5G48900
Chr5	19874579	19874943	7.3443	7.12928	7.2738	7.45327	AT5G49020	PRMT4A
Chr5	20012284	20014958	11.1227	11.0526	10.9902	11.1647	AT5G49350
Chr5	20402753	20403463	8.91139	8.95274	8.978	8.94251	AT5G50150
Chr5	20404411	20405632	9.39821	9.48432	9.23182	9.30891	AT5G50150
Chr5	20425293	20426123	8.74483	8.80816	8.7065	8.81698	AT5G50175
Chr5	20479159	20479894	9.02687	8.97082	8.91064	9.21371	AT5G50310
Chr5	21164767	21165324	8.31061	8.24317	8.41891	8.38154	AT5G52080
Chr5	21359536	21359966	8.43775	8.16742	8.28077	7.64926	AT5G52660
Chr5	21431865	21432170	7.6865	7.7364	7.87344	7.61839	AT5G52880
Chr5	21466426	21466798	7.72792	7.70995	7.98299	8.14848	AT5G52920	PKP2
Chr5	21631726	21632920	10.0365	10.0447	9.83329	10.1504	AT5G53300	UBC10
Chr5	22028688	22028922	7.14975	7.40514	7.33092	7.76818	AT5G54250	HLM1
Chr5	22390009	22390340	8.44605	8.34319	8.58543	8.15355	AT5G55180
Chr5	22771252	22771724	8.54496	8.79928	8.83526	8.24674	AT5G56250	HAP8
Chr5	23045486	23046454	9.60038	9.55267	9.45224	9.24377	AT5G56970	CKX3
Chr5	23146956	23147638	9.50532	9.69566	9.81017	9.66	AT5G57130	SMXL5
Chr5	23154223	23155104	9.53284	9.47978	9.60594	10.099	AT5G57150
Chr5	23254854	23255254	8.29806	8.29002	8.43359	8.2503	AT5G57390	PLT5
Chr5	23421860	23422250	7.94691	7.87652	8.12799	8.37613	AT5G57800	YRE
Chr5	23529797	23530378	9.09408	9.05867	9.18766	8.98655	AT5G58150
Chr5	23839861	23840986	9.59105	9.58073	9.41733	9.42495	AT5G59050
Chr5	23895006	23895516	8.34873	8.35645	8.40621	8.44915	AT5G59220	SAG113
Chr5	24005066	24005294	7.22641	7.19722	7.17243	6.91289	AT5G59570	BOA
Chr5	24091978	24092645	10.1504	10.0634	10.2848	9.86959	AT5G59790
Chr5	24151423	24152027	9.14975	9.1858	8.92852	9.02479	AT5G59990
Chr5	24242926	24243479	9.20182	9.36523	9.13218	9.39901	AT5G60200	TMO6
Chr5	24724865	24725120	7.33874	7.39232	7.44294	7.35535	AT5G61470
Chr5	24865805	24866038	7.14466	7.09276	7.18488	7.00562	AT5G61920	FLX4
Chr5	25020502	25020717	6.91289	7.36413	6.91289	6.78136	AT5G62290
Chr5	25553747	25554912	9.85019	9.64656	9.64656	9.59805	AT5G63850	AAP4
Chr5	25837873	25838332	8.38802	8.45018	8.49185	8.68124	AT5G64640
Chr5	25865068	25865341	7.69523	7.42626	7.3443	6.9571	AT5G64700	UMAMIT21
Chr5	25990175	25990919	9.07213	9.07848	9.08746	9.07146	AT5G65070	MAF4
Chr5	26031985	26032367	8.80009	8.6865	8.64746	8.6515	AT5G65160	TPR14
Chr5	26177297	26178061	9.36851	9.40514	9.46301	9.54206	AT5G65480	CCI1
Chr5	26187186	26188242	10.1926	10.0046	9.93351	9.79685	AT5G65510	PLT7
Chr5	26300531	26301954	10.5011	10.3498	10.3678	10.5911	AT5G65730	XTH6
Chr5	26315502	26316565	10.0957	10.1984	10.0771	10.1861	AT5G65770	LINC4
Chr5	26355888	26356930	10.3832	10.475	10.6344	10.4732	AT5G65890	ACR1
Chr5	26462293	26462551	7.84078	7.5216	7.68475	7.61839	AT5G66220

## Sheet: 3'-UTR enhancers
Chromosome	Start	End	Accessibility in Stage 0	Accessibility in Stage 2	Accessibility in Stage 4	Accessibility in Stage 8	Gene	Name
Chr1	30985	31339	7.58026	7.64566	7.51767	7.74315	AT1G01050	PPa1
Chr1	212794	213019	7.60363	7.47573	7.55267	7.37504	AT1G01590	FRO1
Chr1	221016	221246	7.21189	7.14466	7.19967	7.15482	AT1G01600	CYP86A4
Chr1	266108	266473	8.68212	8.59199	8.88874	8.46862	AT1G01720	ATAF1
Chr1	290844	291651	9.10296	9.15355	9.00773	9.01402	AT1G01800
Chr1	319766	319966	6.44294	6.49985	6.0634	6.88874	AT1G01930
Chr1	330780	330996	7.14975	6.76487	6.91289	7.00562	AT1G01950	AtKINUb
Chr1	539831	540170	7.72792	7.62205	7.5812	7.70736	AT1G02570
Chr1	791190	791423	7.9542	8.16742	8.0607	7.71253	AT1G03230
Chr1	853853	854075	7.41574	7.36413	6.98868	7.47573	AT1G03440
Chr1	889696	890538	9.42101	9.36851	9.31967	9.36851	AT1G03550	SCAMP4
Chr1	1008154	1008588	8.25621	8.26209	8.16239	8.45327	AT1G03940
Chr1	1105981	1106511	9.20945	9.19414	9.31572	9.03686	AT1G04180	YUC9
Chr1	1166586	1167543	10.0324	10.0028	9.96687	9.94727	AT1G04360
Chr1	1185444	1185932	8.03755	8.02791	7.98868	8.43359	AT1G04390
Chr1	1193759	1194232	8.97943	8.79442	8.978	8.84156	AT1G04420
Chr1	1217323	1217568	7.37504	7.11114	7.33092	7.33092	AT1G04480
Chr1	1324482	1325338	9.4543	9.45943	9.2618	9.62571	AT1G04710	PKT4
Chr1	1336159	1336375	7.00282	7.0607	7.35535	7.49985	AT1G04760	VAMP726
Chr1	1355291	1356695	10.2359	10.3607	10.3088	10.2854	AT1G04820	TUA4
Chr1	1483949	1484248	7.45327	7.70995	7.5411	7.83289	AT1G05140
Chr1	1497886	1498363	8.51076	8.43359	8.45738	8.42417	AT1G05180	AXR1
Chr1	1531228	1531766	8.08481	8.00983	7.94105	8.34873	AT1G05260	RCI3A
Chr1	1582294	1582657	7.89178	7.90539	7.84078	7.85953	AT1G05385	Psb27-H1
Chr1	1593979	1594293	7.61655	7.33092	7.71081	7.77479	AT1G05430
Chr1	1645197	1645795	8.56033	8.64746	8.82893	9.15608	AT1G05550
Chr1	1819908	1820633	9.99471	9.96235	10.0878	9.93074	AT1G06000
Chr1	1828284	1828676	8.29347	7.96434	7.98299	8.12799	AT1G06040	STO
Chr1	1891010	1891278	8.08481	8.40621	8.45738	8.27671	AT1G06180	MYB13
Chr1	1904632	1904919	7.16491	7.33092	7.03617	7.2503	AT1G06225	CLE3
Chr1	1950526	1951017	8.84941	8.76984	8.76736	9.01681	AT1G06400	ATRABA1A
Chr1	2049268	2049782	8.18488	8.35645	8.42836	8.7065	AT1G06680	PSII-P
Chr1	2070110	2070963	9.27438	9.27758	9.20854	9.41706	AT1G06750
Chr1	2076343	2076624	6.9571	7.02237	7.00282	7.22159	AT1G06760
Chr1	2110872	2111604	9.3696	9.49336	9.48834	9.7065	AT1G06870	Plsp2A
Chr1	2171929	2172206	7.74987	7.77643	7.88722	7.63662	AT1G07080
Chr1	2226958	2227732	9.61793	9.58778	9.63322	9.52013	AT1G07250	UGT71C4
Chr1	2280047	2281204	10.1926	10.2161	10.1943	10.3278	AT1G07430	HON
Chr1	2309655	2309945	7.5216	8.06743	7.80896	7.61287	AT1G07520
Chr1	2351425	2352150	9.33316	9.35094	9.44966	9.49935	AT1G07630	PLL5
Chr1	2394958	2395594	9.95565	9.8607	10.0279	9.58965	AT1G07725	EXO70H6
Chr1	2469237	2469478	7.06609	7.07682	7.13186	7.41574	AT1G07960	PDIL5-1
Chr1	2482792	2483405	8.5651	8.45687	8.51274	8.48382	AT1G08000	GATA10
Chr1	2573461	2574070	7.85175	7.85953	7.84862	8.09408	AT1G08200	AXS2
Chr1	2588431	2589099	9.22762	9.16176	9.1453	9.39285	AT1G08250	AtADT6
Chr1	2681796	2682368	9.04985	9.11569	9.20396	9.32643	AT1G08470	SSL3
Chr1	2690681	2691409	8.69697	8.92407	8.7402	9.27438	AT1G08500	ENODL18
Chr1	2714618	2715023	8.44966	8.36741	8.28656	8.71768	AT1G08580
Chr1	2721811	2722417	8.86496	9.15735	9.04234	9.06878	AT1G08600	CHR20
Chr1	2753215	2754038	9.69305	9.79847	9.71467	9.93756	AT1G08650	PPCK1
Chr1	2920880	2921151	7.29692	7.42626	7.15735	7.34651	AT1G09050
Chr1	2997963	2998169	7.10591	6.93664	6.84862	7.15482	AT1G09280
Chr1	3079260	3079692	8.46862	8.27845	8.39446	8.5343	AT1G09530	POC1
Chr1	3094883	3095355	7.66888	7.92481	7.87344	8.23002	AT1G09560	PDGLP1
Chr1	3158708	3158986	7.58496	7.36413	7.90539	7.53138	AT1G09750
Chr1	3165403	3165692	7.25267	7.5216	7.39017	7.38802	AT1G09780	iPGAM1
Chr1	3269352	3269820	8.04029	8.17493	8.33092	8.50084	AT1G10020
Chr1	3269868	3270095	7.50383	7.55267	7.70217	7.60363	AT1G10020
Chr1	3333403	3334124	8.49185	8.6591	8.84314	8.68475	AT1G10170	NFXL1
Chr1	3406783	3407225	8.0182	8.00983	7.97154	7.85953	AT1G10385
Chr1	3712251	3712622	8.40088	8.35094	8.20701	8.37178	AT1G11112
Chr1	3755281	3755857	8.41257	8.68036	8.66711	8.96217	AT1G11210
Chr1	3863828	3864239	7.84078	7.86728	7.84078	8.06205	AT1G11475	NRPE10
Chr1	3997694	3997911	8.00282	7.7364	7.7211	7.76321	AT1G11850
Chr1	4006758	4008034	9.9917	10.0818	9.98939	9.81318	AT1G11880
Chr1	4016599	4016870	7.633	7.25974	7.36632	7.82496	AT1G11905
Chr1	4064429	4064767	8.19476	8.31515	8.26679	8.04712	AT1G12020
Chr1	4113187	4115178	10.5491	10.4847	10.3236	10.4681	AT1G12120
Chr1	4150646	4152455	10.3421	10.2606	10.2963	10.6104	AT1G12240	VI2
Chr1	4161263	4161573	7.59059	7.59059	7.75322	7.8392	AT1G12250
Chr1	4262916	4263885	9.39017	9.33762	9.56701	9.63753	AT1G12500
Chr1	4285576	4286164	8.78136	8.76984	8.64746	8.96073	AT1G12580	PEPKR1
Chr1	4355728	4356074	7.6865	7.72962	8.04712	8.14338	AT1G12775
Chr1	4368648	4368864	7.99577	7.56605	7.82496	7.74315	AT1G12810
Chr1	4454791	4455072	7.30834	7.22159	7.36632	7.36413	AT1G13060	PBE1
Chr1	4501063	4501655	8.37178	8.59199	8.08746	8.44501	AT1G13195
Chr1	4522344	4522893	9.01959	8.8895	9.04234	8.83605	AT1G13230
Chr1	4889490	4890064	8.91289	8.81618	8.80735	8.89444	AT1G14320	SAC52
Chr1	4945636	4946359	9.96073	10.1887	10.1904	9.88684	AT1G14450
Chr1	5132359	5132581	6.81057	7.19722	6.67596	7.11374	AT1G14880	PCR1
Chr1	5151054	5151975	9.75238	9.75947	9.6524	9.7402	AT1G14930
Chr1	5239959	5240248	7.33874	7.53138	7.5812	7.74315	AT1G15220	CCMH
Chr1	5275599	5275966	8.04576	7.98868	7.94837	8.18982	AT1G15330
Chr1	5402235	5402724	8.96795	8.75989	8.9359	8.96506	AT1G15700	ATPC2
Chr1	5414478	5415069	8.46659	8.23482	8.47168	8.63209	AT1G15740
Chr1	5446316	5446590	8.03067	7.90539	8.22521	8.12799	AT1G15820	LHCB6
Chr1	5619280	5619879	8.65195	8.88111	8.6339	8.91139	AT1G16445
Chr1	5691026	5691494	8.12541	7.53138	7.98868	8.17991	AT1G16650
Chr1	5856663	5856909	7.71253	7.68299	7.82496	7.46557	AT1G17140	RIP1
Chr1	5879669	5880498	8.5651	8.6591	8.7065	8.92926	AT1G17200
Chr1	5916623	5917235	8.90162	8.94251	8.69349	8.85175	AT1G17280	UBC34
Chr1	5951363	5951720	7.70736	7.93517	7.7211	7.80735	AT1G17370	UBP1B
Chr1	6037311	6037626	7.3443	7.59991	7.64115	7.74987	AT1G17560	HLL
Chr1	6049246	6050247	9.61241	9.4818	9.45224	9.5343	AT1G17590	NF-YA8
Chr1	6093181	6093973	8.82893	8.83052	8.80735	9.03686	AT1G17710	PEPC1
Chr1	6146001	6146416	7.79442	7.49985	7.93221	7.91588	AT1G17850
Chr1	6161934	6162436	8.08746	8.31061	8.59246	8.06205	AT1G17910
Chr1	6206755	6207120	7.62571	7.70995	7.633	8.00843	AT1G18040	CDKD1;3
Chr1	6244069	6244623	8.50581	8.45018	8.5651	8.74315	AT1G18140	LAC1
Chr1	6426674	6426932	7.33874	7.20945	7.07682	7.57554	AT1G18670	IBS1
Chr1	6452894	6454396	9.32643	9.50283	9.43671	9.84353	AT1G18710	MYB47
Chr1	6686833	6687354	8.89709	9.15038	9.04644	9.1693	AT1G19350	BZR2
Chr1	6777329	6777646	7.78953	7.88722	7.77808	7.7211	AT1G19600
Chr1	6795710	6796295	8.25503	8.17493	8.33762	8.99506	AT1G19650
Chr1	6837925	6838417	8.73894	8.89406	8.43359	7.80735	AT1G19780	CNGC8
Chr1	6891089	6891300	7.26913	7.40514	7.39017	7.48583	AT1G19860
Chr1	6914550	6914781	6.9571	7.31741	7.02237	7.20945	AT1G19910	AVA-P2
Chr1	6964905	6965427	8.88874	8.8857	8.77479	8.66711	AT1G20090	ROP2
Chr1	6968787	6969325	8.51767	8.50482	8.57554	8.66445	AT1G20100
Chr1	7020440	7020665	6.7039	6.65642	6.82972	7.04166	AT1G20270
Chr1	7037781	7038894	10.2758	10.2375	10.3639	10.4107	AT1G20330	SMT2
Chr1	7149591	7150147	8.37829	8.55171	8.58543	9.30663	AT1G20630	CAT1
Chr1	7214916	7215116	6.82972	7.02237	6.78463	7.0607	AT1G20770
Chr1	7244928	7245129	7.10066	7.12928	7.09011	7.26209	AT1G20830	MCD1
Chr1	7328618	7329505	9.17555	9.04985	8.97441	9.16554	AT1G20990
Chr1	7405982	7406325	7.33874	7.41574	7.35535	7.69174	AT1G21150
Chr1	7452981	7453363	7.73132	7.87652	7.89785	7.94764	AT1G21310	RSH
Chr1	7556735	7557326	8.32418	8.38802	8.21675	8.25621	AT1G21560
Chr1	7592583	7592839	6.67948	6.70044	6.76487	6.93664	AT1G21640	NADK2
Chr1	7660432	7661565	10.3608	10.4244	10.3744	10.3525	AT1G21830
Chr1	7682670	7683021	7.82655	7.85175	7.82496	7.99577	AT1G21880	LYP2
Chr1	7758992	7759498	9.14593	9.15355	9.17991	9.22942	AT1G22030
Chr1	7773139	7773380	6.97441	7.18488	7.07682	7.26209	AT1G22050	MUB6
Chr1	7792076	7792293	7.10066	6.9571	7.11374	7.0607	AT1G22070	TGA3
Chr1	7836938	7837460	8.60548	8.3614	8.45224	8.56701	AT1G22190	RAP2.4
Chr1	7927210	7927654	8.2503	8.27845	8.10852	8.60825	AT1G22450	COX6B
Chr1	7966205	7966680	8.12541	7.74651	8.02237	7.81458	AT1G22550
Chr1	7987172	7987570	8.28077	8.22279	8.25503	8.05257	AT1G22600
Chr1	7997435	7997876	7.94251	7.86728	7.94105	7.94251	AT1G22610
Chr1	8080324	8080533	7.21189	7.02237	6.93221	6.98299	AT1G22840	CYTC-1
Chr1	8144647	8145537	10.3332	10.3867	10.4437	9.99647	AT1G23000
Chr1	8309082	8309515	9.01158	8.93884	9.04234	9.03411	AT1G23390
Chr1	8447371	8447672	7.06609	7.11114	6.91289	7.28077	AT1G23910
Chr1	8524844	8525847	10.0984	10.0941	10.0733	9.96651	AT1G24100	UGT74B1
Chr1	8933266	8934092	8.65464	8.53528	8.61976	9.42941	AT1G25440	BBX15
Chr1	8944115	8944764	8.86109	8.92407	8.96434	9.2009	AT1G25460
Chr1	8969120	8969320	6.86109	6.86264	7.02237	7.07682	AT1G25530
Chr1	9089210	9089854	8.63753	8.6865	8.68475	8.73894	AT1G26260	CIB5
Chr1	9172803	9173524	8.5708	8.41257	8.28077	8.67684	AT1G26550
Chr1	9186947	9187330	8.15987	8.04712	8.07414	8.10852	AT1G26590
Chr1	9207193	9207619	8.50779	8.39553	8.29692	8.56129	AT1G26630	FBR12
Chr1	9315328	9315649	7.59059	7.55267	7.37721	7.61287	AT1G26880
Chr1	9357147	9357859	9.20701	9.04985	8.95638	9.13057	AT1G26960	HB23
Chr1	9396565	9396887	7.59805	7.70995	7.75322	7.64926	AT1G27060
Chr1	9562120	9562561	7.89785	7.79604	7.74483	7.84706	AT1G27530
Chr1	9730267	9731514	10.4248	10.2848	10.2499	10.3795	AT1G27930
Chr1	9798767	9799542	8.89709	8.82575	8.95274	9.09606	AT1G28100
Chr1	9849832	9850495	9.26854	9.2738	9.2703	9.2503	AT1G28200	FIP1
Chr1	9888721	9889283	9.53479	9.70282	9.6289	9.33818	AT1G28281
Chr1	9919545	9920528	8.98939	9.03067	9.00773	9.24644	AT1G28320	DEG15
Chr1	9987536	9987834	7.21189	7.61102	7.43567	7.69697	AT1G28430	CYP705A24
Chr1	10000064	10002099	11.227	11.0749	11.0768	11.2847	AT1G28450	AGL58
Chr1	10031598	10032182	8.44966	8.46352	8.49185	8.44915	AT1G28520	VOZ1
Chr1	10225887	10226224	8.00141	7.99435	7.88722	7.75822	AT1G29260	PEX7
Chr1	10266770	10268522	9.70714	9.85292	9.57601	9.93866	AT1G29340	PUB17
Chr1	10384784	10385181	7.58026	7.53138	7.46557	7.89178	AT1G29700
Chr1	10479022	10479529	8.47877	8.55171	8.36085	8.75071	AT1G29930	LHCB1.3
Chr1	10503054	10503633	9.36741	9.18053	9.36851	9.3548	AT1G29970	RPL18AA
Chr1	10584014	10584227	7.39446	7.18488	7.13186	7.58496	AT1G30110	NUDX25
Chr1	10626895	10627370	8.28656	8.3298	8.16239	8.37178	AT1G30200
Chr1	10684751	10686214	10.5497	10.6986	10.7698	10.8521	AT1G30320
Chr1	10771077	10771349	7.29692	6.78136	7.11374	7.26209	AT1G30455
Chr1	10792317	10793661	10.0521	10.109	10.2219	10.2456	AT1G30475
Chr1	11103923	11104588	8.55459	8.47675	8.5708	8.76736	AT1G31120	KUP10
Chr1	11214179	11214880	9.37178	9.49085	9.51225	9.51767	AT1G31330	PSAF
Chr1	11221304	11221510	7.31288	7.30378	7.33092	6.9571	AT1G31350	KUF1
Chr1	11410864	11411146	7.40088	7.30378	7.59805	7.80735	AT1G31812	ACBP6
Chr1	11439881	11440553	9.20457	9.31515	9.25857	9.19783	AT1G31875
Chr1	11592326	11593259	9.96506	9.97406	9.82853	9.85662	AT1G32180	CSLD6
Chr1	11798427	11799102	9.07213	9.2402	9.24377	9.33567	AT1G32630
Chr1	11829409	11830015	9.00141	9.18053	9.08215	9.49685	AT1G32700
Chr1	11843143	11843368	7.43254	7.31741	7.33092	7.61839	AT1G32740
Chr1	11845891	11846600	9.43463	9.53843	9.62434	9.40567	AT1G32740
Chr1	11874212	11875156	9.59105	9.63209	9.6808	9.72537	AT1G32780
Chr1	11967581	11968134	8.31515	8.38802	8.37178	8.38478	AT1G33040	NACA5
Chr1	12088869	12089493	9.07414	9.04508	9.01611	8.83842	AT1G33340
Chr1	12099200	12099746	7.92481	8.11764	8.13571	8.26679	AT1G33390	FAS4
Chr1	12192715	12193067	7.46557	7.68299	7.46557	7.77479	AT1G33612
Chr1	12208556	12208773	6.91886	6.89785	7.19967	6.67948	AT1G33680
Chr1	12432979	12433348	7.42626	7.33092	7.49985	7.71253	AT1G34140	PAB1
Chr1	12491935	12492213	7.24793	7.24793	7.5411	6.91886	AT1G34270
Chr1	12492336	12492680	7.5216	7.78627	7.6248	7.57554	AT1G34270
Chr1	12552389	12552918	8.22279	8.26209	8.22521	8.20579	AT1G34380
Chr1	12979819	12980104	7.02237	7.36413	7.36632	7.41574	AT1G35340
Chr1	13115308	13115990	9.08746	9.25444	9.21856	9.05325	AT1G35560	TCP23
Chr1	13197843	13198065	6.86728	6.91886	6.89785	7.07146	AT1G35660
Chr1	13277156	13277815	8.61102	8.76984	8.82416	8.95347	AT1G35780
Chr1	13695973	13696235	6.89785	7.15735	6.97154	7.2503	AT1G36370	SHM7
Chr1	13897988	13898674	8.55746	8.71682	8.71939	8.76736	AT1G36730
Chr1	14026704	14027571	9.52601	9.73026	9.65687	9.19537	AT1G36980
Chr1	14161202	14161746	8.29347	8.07682	8.10852	7.8392	AT1G37130	NR2
Chr1	16228221	16228464	7.31288	7.25974	7.17243	7.52356	AT1G43130	LCV2
Chr1	16275079	16275616	8.10198	7.94398	8.02237	8.2503	AT1G43190	PTB3
Chr1	16621547	16622354	9.01053	9.14147	8.99859	9.08481	AT1G43860
Chr1	16873265	16873636	7.74147	7.5216	7.47573	7.78627	AT1G44575	PSBS
Chr1	16895248	16895863	8.9359	8.9805	9.09869	9.27671	AT1G44750	PUP11
Chr1	16906326	16907751	9.99894	10.0341	10.0111	10.1948	AT1G44770
Chr1	17129747	17130829	9.69479	9.60223	9.39071	9.64656	AT1G45207
Chr1	17192418	17193437	10.163	10.1128	10.0604	9.9263	AT1G45688
Chr1	17200374	17200909	8.42731	8.43359	8.54689	8.34319	AT1G45976	SBP1
Chr1	17226078	17227876	10.6573	10.5425	10.5132	10.3632	AT1G46264	SCZ
Chr1	17308506	17309168	8.33985	8.36741	8.21189	8.34319	AT1G47230	CYCA3;4
Chr1	17454194	17454577	7.77396	7.49985	7.45327	7.62571	AT1G47540
Chr1	17463906	17465060	9.41469	9.3177	9.4543	9.35755	AT1G47560	SEC3B
Chr1	17559882	17560752	9.33818	9.42836	9.37531	9.49685	AT1G47710	SERPIN1
Chr1	17688362	17689156	9.26386	9.34707	9.18239	9.31061	AT1G47970
Chr1	17769493	17770314	9.89102	9.97692	10.0227	9.86012	AT1G48100
Chr1	17872775	17873496	9.02687	9.0546	9.08215	9.22581	AT1G48370	YSL8
Chr1	17908392	17908592	7.05257	7.0607	7.14466	7.33092	AT1G48440
Chr1	17920791	17922149	10.031	10.1036	10.2697	10.6484	AT1G48480	RKL1
Chr1	18059461	18059825	7.72792	7.62205	7.76818	7.68299	AT1G48830
Chr1	18306931	18307799	10.0172	10.1908	10.3608	10.2684	AT1G49450
Chr1	18419685	18420503	9.49235	9.40514	9.40833	9.06878	AT1G49760	PABP8
Chr1	18473745	18474249	8.29347	8.29002	8.39446	8.41045	AT1G49900
Chr1	18494174	18494392	6.76487	6.98868	6.94544	7.45943	AT1G49950	TRB1
Chr1	18543528	18544307	9.41151	9.4818	9.45687	9.29059	AT1G50040
Chr1	18774439	18775004	8.1046	8.42731	8.0607	8.38802	AT1G50670
Chr1	18784426	18784668	7.05257	6.84862	6.74147	7.2738	AT1G50700	CPK33
Chr1	18953287	18953815	8.82416	8.7065	8.6339	8.80332	AT1G51170	UCN
Chr1	19186291	19186578	7.36632	7.09276	7.15735	7.43671	AT1G51730
Chr1	19307157	19307451	8.08746	8.24317	8.14211	7.78627	AT1G51950	IAA18
Chr1	19346001	19346307	7.28771	7.39232	7.65105	7.63662	AT1G52030	MBP2
Chr1	19438443	19438888	7.79442	8.24317	7.80171	7.45327	AT1G52191
Chr1	19890879	19891105	7.20945	7.37938	7.2384	7.47573	AT1G53320	TLP7
Chr1	19912315	19913496	10.0755	10.1605	10.0123	9.95547	AT1G53370
Chr1	19926448	19926899	7.85953	7.90539	7.99577	8.00141	AT1G53400
Chr1	20049689	20050401	9.03411	8.93148	9.00457	9.15861	AT1G53705
Chr1	20059255	20060492	9.66711	9.75822	9.55507	9.66	AT1G53730	SRF6
Chr1	20065471	20065952	7.97871	7.91439	8.08746	8.23482	AT1G53750	RPT1A
Chr1	20169217	20169899	9.06002	8.96217	8.96434	9.13057	AT1G54030	NUC
Chr1	20203855	20205023	10.1986	10.1459	10.2082	10.3467	AT1G54115	CCX4
Chr1	20213786	20214047	7.48985	7.82496	7.69349	7.96145	AT1G54140	TAFII21
Chr1	20229858	20230655	9.60223	9.61241	9.79888	9.15419	AT1G54180	BRX-LIKE3
Chr1	20261838	20262631	8.88264	8.91513	8.85409	9.05325	AT1G54270	EIF4A-2
Chr1	20327856	20328062	6.87958	6.86264	6.98868	6.98299	AT1G54445
Chr1	20513386	20513589	6.96867	7.04166	7.17243	7.17243	AT1G55000
Chr1	20538746	20539190	7.78627	7.62205	7.75822	7.75822	AT1G55045
Chr1	20558159	20558486	8.13314	8.26209	8.3443	8.34319	AT1G55090
Chr1	20715217	20715515	7.46557	7.59059	7.3443	7.79442	AT1G55480	ZKT
Chr1	20879396	20879634	6.7039	6.86264	6.69697	7.35535	AT1G55850	CSLE1
Chr1	21072729	21073215	8.46352	8.35094	8.34983	8.3966	AT1G56270
Chr1	21130346	21130772	7.88722	7.59991	7.76818	7.87652	AT1G56423
Chr1	21149451	21149917	7.94251	8.02029	7.83289	7.69697	AT1G56460
Chr1	21263190	21263518	7.59805	7.80735	7.74483	7.78136	AT1G56720
Chr1	21362304	21362681	7.50383	7.68299	7.60733	7.82177	AT1G57680	Cand1
Chr1	21738473	21738770	6.99435	7.2384	6.86109	7.28077	AT1G58602
Chr1	21984108	21984643	8.06945	8.07682	8.24436	8.07414	AT1G59750	ARF1
Chr1	22020190	22020775	7.83605	8.03755	7.88722	8.24674	AT1G59830	PP2A-1
Chr1	22039630	22040988	9.54641	9.66267	9.66356	9.69566	AT1G59885
Chr1	22141424	22141897	8.57554	8.8857	8.68912	9.18239	AT1G60060
Chr1	22188154	22188401	7.66178	7.55267	7.84078	8.0348	AT1G60160
Chr1	22200183	22200794	9.0921	8.97082	9.09869	9.11504	AT1G60190	PUB19
Chr1	22379940	22380248	7.99577	7.87652	7.7364	7.56796	AT1G60790	TBL2
Chr1	22646195	22646468	7.15735	7.14466	7.13186	7.46557	AT1G61370
Chr1	22812622	22812827	7.05257	7.2738	6.81057	7.43671	AT1G61780
Chr1	22923645	22924242	8.66267	8.60084	8.44294	8.5343	AT1G62030
Chr1	23026801	23027044	7.48985	7.43775	7.44294	7.49185	AT1G62305
Chr1	23318089	23318478	7.93517	7.97154	7.93221	8.10852	AT1G62960	ACS10
Chr1	23325585	23326666	9.39821	9.15038	9.29692	9.14211	AT1G62975
Chr1	23407813	23408147	6.89785	6.96867	7.24793	7.47573	AT1G63120	RBL2
Chr1	23427189	23427457	7.03342	7.0607	7.05257	7.49185	AT1G63170
Chr1	23743175	23743417	6.93664	6.70044	6.78463	7.31967	AT1G63990	SPO11-2
Chr1	23758269	23758551	7.57554	7.57743	7.51767	7.49185	AT1G64040	TOPP3
Chr1	23914867	23915263	8.05528	8.18115	7.98299	8.05257	AT1G64390	GH9C2
Chr1	23954742	23955071	7.46557	7.48784	7.35535	7.77479	AT1G64510
Chr1	24046255	24046687	7.49985	7.37938	7.71081	7.7211	AT1G64710
Chr1	24154071	24154480	7.77726	7.78627	8.06743	8.10852	AT1G65020
Chr1	24203880	24204171	7.40514	7.28887	6.69697	6.78136	AT1G65150
Chr1	24259671	24259936	6.99435	6.65642	6.91289	7.31288	AT1G65310	XTH17
Chr1	24541863	24542633	9.11699	9.17368	8.95638	8.98655	AT1G65930	cICDH
Chr1	24634268	24635470	9.4131	9.35755	9.42679	9.78177	AT1G66160	CMPG1
Chr1	24729708	24729915	6.88874	6.49985	6.67596	6.87958	AT1G66320
Chr1	24955302	24955840	9.29519	9.63572	9.44087	9.37829	AT1G66890
Chr1	25151175	25151509	7.33092	7.36413	7.45327	7.53722	AT1G67230	LINC1
Chr1	25326807	25327124	7.61655	7.72962	7.66178	7.74315	AT1G67570
Chr1	25343910	25344610	9.59292	9.33316	9.48834	9.52454	AT1G67623
Chr1	25403105	25404511	10.0444	10.0341	10.0213	9.99577	AT1G67750
Chr1	25495723	25496048	7.54303	7.42626	7.72792	8.17991	AT1G68020	TPS6
Chr1	25510644	25511205	8.58965	8.91139	8.85798	9.05325	AT1G68050	FKF1
Chr1	25631199	25632011	8.7657	8.7364	8.69697	8.7065	AT1G68370	ARG1
Chr1	25646189	25646485	7.79442	7.62205	7.633	7.31288	AT1G68400
Chr1	25694949	25696210	10.7659	10.7746	10.819	10.8088	AT1G68490
Chr1	26012899	26013305	7.93517	7.85953	7.87344	7.72792	AT1G69190
Chr1	26111786	26112053	7.28771	7.0607	7.2854	7.28771	AT1G69460
Chr1	26132829	26133576	9.38748	9.22581	9.29692	9.18239	AT1G69526
Chr1	26143122	26143352	7.13955	6.71768	7.21189	7.58496	AT1G69530	EXPA1
Chr1	26161213	26161676	8.51865	8.78872	8.91513	9.0396	AT1G69570
Chr1	26260581	26261555	10	9.88684	9.94251	9.81978	AT1G69780	ATHB13
Chr1	26331686	26332439	9.85292	10.0379	10.1824	9.77561	AT1G69910
Chr1	26422312	26422758	8.75989	8.60084	8.55938	8.7211	AT1G70170	MMP
Chr1	26441983	26442689	9.80494	9.86322	9.99365	9.64971	AT1G70210	CYCD1;1
Chr1	26563662	26564066	8.28077	8.42731	8.2396	8.51767	AT1G70490	ATARFA1D
Chr1	26600217	26600437	7.07682	7.22159	7.25974	7.28077	AT1G70550
Chr1	26615798	26616104	7.91139	8.08746	7.95492	7.96723	AT1G70590
Chr1	26620108	26620629	8.54978	8.67507	8.59246	8.92926	AT1G70600
Chr1	26633963	26634446	8.63753	8.67507	8.60641	8.93884	AT1G70640
Chr1	26642128	26642412	7.72792	7.7364	7.71081	7.66178	AT1G70660	UEV1B
Chr1	26694154	26695293	10.3641	10.3963	10.496	10.5179	AT1G70780
Chr1	26788550	26789045	8.1472	7.98157	8.05393	8.10329	AT1G71015
Chr1	26942646	26943249	8.34319	8.39553	8.01542	8.35645	AT1G71680
Chr1	26973110	26973476	8.00983	8.13314	7.89785	8.29692	AT1G71697	CK1
Chr1	27002197	27002440	6.78136	6.49985	6.74147	7.18488	AT1G71800	CSTF64
Chr1	27068797	27069610	9.31175	9.41838	9.33706	9.41469	AT1G71920	HISN6B
Chr1	27109069	27109337	7.59059	7.5216	7.37721	7.77479	AT1G72020
Chr1	27286086	27286286	6.77149	6.87958	7.19967	7.28771	AT1G72480
Chr1	27345810	27346417	9.07882	9.02721	8.99506	9.14211	AT1G72630	ELF4-L2
Chr1	27393005	27393415	8.2131	8.20945	8.40621	8.57554	AT1G72790
Chr1	27415818	27416484	9.14083	9.00141	9.09869	8.86496	AT1G72850
Chr1	27540203	27540426	7.10066	7.09276	7.09011	7.30378	AT1G73230
Chr1	27729697	27729953	7.38586	7.04166	7.22641	7.37504	AT1G73730	SLIM1
Chr1	27738944	27739453	8.80009	8.96217	8.81137	8.7211	AT1G73760
Chr1	27794735	27795059	7.56796	7.5216	7.64115	7.7211	AT1G73930
Chr1	27871215	27871769	8.58496	8.64746	8.42836	8.23002	AT1G74120
Chr1	28060949	28061249	7.83289	7.48784	7.42626	7.85175	AT1G74680
Chr1	28199852	28200194	8.09672	7.97154	8.10852	8.07815	AT1G75120	RRA1
Chr1	28242430	28243857	11.0835	11.0172	11.0067	11.1219	AT1G75240	ZHD5
Chr1	28266102	28266473	7.45943	7.35315	7.69349	7.53138	AT1G75330	OTC
Chr1	28292765	28293151	8.70131	8.7211	8.62388	8.9737	AT1G75388	CPuORF5
Chr1	28336620	28337394	10.1727	10.2742	10.5512	10.2795	AT1G75490
Chr1	28402106	28403580	10.9823	11.0076	11.0632	10.9278	AT1G75630	AVA-P4
Chr1	28414550	28415230	8.82893	9.0634	8.8933	8.76736	AT1G75670
Chr1	28431101	28431777	9.39981	9.41204	9.45943	9.72195	AT1G75717
Chr1	28477631	28477885	7.35094	7.46352	7.39017	7.59059	AT1G75840	ROP4
Chr1	28527781	28528489	8.94398	8.94251	8.81137	9.10722	AT1G75990
Chr1	28532090	28532298	6.98868	6.93664	6.81057	7.2503	AT1G76020
Chr1	28575079	28575299	7.20945	7.20945	7.3072	7.53722	AT1G76150	ECH2
Chr1	28707716	28708861	9.10198	9.08215	8.86728	9.15861	AT1G76500	SOB3
Chr1	28854151	28854483	7.52552	7.68299	7.64115	7.77479	AT1G76860	LSM3B
Chr1	28867824	28869638	10.7647	10.6976	10.8359	11.0522	AT1G76880
Chr1	28902126	28902444	7.45943	7.47573	7.31967	7.59059	AT1G76940
Chr1	28935277	28935534	7.74147	7.91439	7.61655	8.02929	AT1G76994
Chr1	28987662	28988478	8.7789	8.74315	8.64386	8.68738	AT1G77145
Chr1	29175353	29175705	8.66267	8.61102	8.66711	8.47675	AT1G77630	LYP3
Chr1	29185362	29186197	9.86728	9.54158	9.43202	9.28829	AT1G77660
Chr1	29223778	29225024	10.4402	10.5452	10.4115	10.1765	AT1G77746
Chr1	29260319	29260849	8.04712	8.13314	8.08082	8.62114	AT1G77810
Chr1	29270284	29271190	9.57908	9.7275	9.61793	9.67375	AT1G77850	ARF17
Chr1	29336147	29336939	10.1098	10.0961	10.2546	10.1098	AT1G78020
Chr1	29358538	29360335	10.6573	10.5452	10.611	10.9875	AT1G78070
Chr1	29449733	29450258	8.5651	8.89406	8.978	8.63753	AT1G78270	UGT85A4
Chr1	29463061	29463959	9.43801	9.53382	9.46964	9.77025	AT1G78310	VQ9
Chr1	29818830	29819140	7.77726	7.85175	7.61655	7.76818	AT1G79270	ECT8
Chr1	29844398	29844835	7.68299	7.43775	7.7364	7.94251	AT1G79340	MCP2d
Chr1	29911734	29912516	9.82575	10.0203	9.93351	9.74231	AT1G79510
Chr1	30104154	30105351	10.4903	10.4006	10.511	10.36	AT1G80030	DJA7
Chr1	30140498	30141152	9.22762	9.10918	9.13891	9.41204	AT1G80120
Chr1	30227254	30227866	8.70304	8.66445	8.71939	8.66	AT1G80400
Chr1	30257930	30258218	7.40088	7.22159	7.37721	7.35535	AT1G80470
Chr1	30411821	30412156	7.50383	7.74651	7.88111	7.94764	AT1G80940
Chr2	73008	73682	8.66445	8.7364	8.46148	8.48684	AT2G01060
Chr2	132479	132872	7.7364	7.84392	7.66888	7.59059	AT2G01250
Chr2	148704	149373	8.88874	9.00492	8.88035	8.75071	AT2G01290	RPI2
Chr2	211871	212231	7.50978	7.59059	7.2854	7.82496	AT2G01470	STL2P
Chr2	255402	255879	8.73471	8.76321	8.88874	8.92704	AT2G01570	RGA1
Chr2	272069	273049	9.783	9.66578	9.87843	9.68036	AT2G01610
Chr2	308409	308863	8.2703	8.17493	8.23242	8.64024	AT2G01680
Chr2	353153	353685	8.59712	8.62845	8.40621	8.63209	AT2G01818
Chr2	356986	357496	9.03067	8.78872	8.8933	8.92258	AT2G01818
Chr2	413775	414423	9.1671	9.03686	9.06205	9.07948	AT2G01910	MAP65-6
Chr2	468077	469625	10.3995	10.3106	10.2896	10.3232	AT2G01990
Chr2	654625	655427	8.70304	8.8895	8.71167	8.90388	AT2G02470	AL6
Chr2	685217	686258	10.0684	10.0177	9.92147	9.93866	AT2G02550
Chr2	711880	712639	9.14975	9.31004	9.37178	8.82416	AT2G02610
Chr2	758513	758800	6.93664	6.61471	7.09011	7.53138	AT2G02700
Chr2	1054367	1054960	8.50581	8.23482	8.3443	8.54206	AT2G03480	QUL2
Chr2	1164506	1164820	7.38586	7.43775	7.22641	7.49985	AT2G03820	NMD3
Chr2	1164905	1165105	6.97441	6.78136	7.19967	6.9571	AT2G03820	NMD3
Chr2	1188193	1189149	9.38748	9.36194	9.34707	9.44243	AT2G03890	UBDK%20GAMMA%207
Chr2	1454987	1455709	8.53625	8.55651	8.5812	8.85175	AT2G04235
Chr2	1479912	1480164	7.01681	7.34207	7.37721	7.2503	AT2G04280
Chr2	1519363	1519691	7.46557	7.40514	7.41574	7.31288	AT2G04360
Chr2	1533569	1533910	7.69523	7.70044	7.76818	7.82496	AT2G04410
Chr2	1589983	1590307	7.52552	7.42626	7.47573	7.65821	AT2G04550	IBR5
Chr2	1720274	1720532	6.96867	6.65642	7.21189	7.31288	AT2G04900
Chr2	1894260	1894619	8.03755	8.12541	8.12799	8.15355	AT2G05220
Chr2	2173744	2174059	7.30378	7.39232	7.37721	7.50978	AT2G05753
Chr2	2231792	2232256	13.5793	13.7377	13.8254	13.6206	AT2G05840	PAA2
Chr2	2269006	2269890	9.22159	9.25148	9.31572	9.30891	AT2G05920
Chr2	3047153	3047528	7.54303	7.62205	7.45327	7.70736	AT2G07340	PFD1
Chr2	4805681	4805901	7.28771	7.31741	7.48784	7.07682	AT2G11891
Chr2	5592875	5593226	7.40088	7.28887	7.5411	7.62571	AT2G13430
Chr2	5706096	5706999	8.76984	8.62845	8.75864	8.68124	AT2G13690
Chr2	6543690	6544254	8.43775	8.57554	8.5812	8.74315	AT2G15090	KCS8
Chr2	6666306	6666689	8.06743	8.23002	8.15482	7.99577	AT2G15320
Chr2	6791332	6791652	7.81538	7.66	7.5812	7.69174	AT2G15560
Chr2	7052589	7053027	7.91139	7.92481	7.88111	7.85953	AT2G16280	KCS9
Chr2	7120138	7120596	8.36085	8.34319	8.5343	8.28193	AT2G16430	PAP10
Chr2	7136929	7137300	7.6865	7.61102	7.51767	7.56796	AT2G16460
Chr2	7210802	7211226	7.98299	8.19476	7.88111	8.06205	AT2G16630
Chr2	7342239	7342550	7.57554	7.56605	7.56224	7.61287	AT2G16930
Chr2	7442688	7443158	8.0182	7.90539	7.99577	8.06205	AT2G17110
Chr2	7519388	7520141	8.68475	8.79928	8.55938	9.0607	AT2G17300
Chr2	7630417	7630821	7.94251	8.11764	7.88722	8.30264	AT2G17540
Chr2	7641984	7642424	8.13955	8.21675	8.10198	8.23482	AT2G17556
Chr2	7694608	7694821	6.82972	6.67772	6.81057	6.46761	AT2G17710
Chr2	7976614	7976830	7.15735	7.33092	6.86109	7.15482	AT2G18360
Chr2	8111885	8112237	7.64926	7.49985	7.81538	8.15987	AT2G18710	SCY1
Chr2	8165675	8166137	8.45533	8.38802	8.38154	8.47675	AT2G18870	VIL4
Chr2	8388555	8389521	9.10885	8.95746	9.01123	9.01681	AT2G19385
Chr2	8528461	8528855	8.24793	8.20945	8.02237	8.10852	AT2G19790
Chr2	8616015	8616292	7.31967	7.09276	7.05257	7.48583	AT2G19940
Chr2	8649161	8649481	7.50383	7.18488	7.36632	7.57554	AT2G20030
Chr2	8680898	8681193	8.07815	8.19476	7.84078	7.69697	AT2G20100
Chr2	8687177	8687378	7.09011	6.93664	6.69697	6.91886	AT2G20120	COV1
Chr2	8755384	8756335	9.6808	9.77643	9.68431	9.79685	AT2G20290	XIG
Chr2	8911855	8912085	6.12928	6.12412	6.12412	7.01681	AT2G20670
Chr2	8932114	8933814	10.8826	10.8108	10.7898	11.0218	AT2G20725
Chr2	8942572	8942972	8.10852	8.12541	8.02237	8.32867	AT2G20750	EXPB1
Chr2	9070310	9070978	8.76984	8.62845	8.72281	8.79928	AT2G21160
Chr2	9353122	9353439	7.24793	7.12928	7.24793	7.72792	AT2G21950	SKIP6
Chr2	9363590	9363913	7.32643	7.45121	7.3443	7.66888	AT2G22000	PROPEP6
Chr2	9442574	9443317	8.93148	8.98371	8.82416	9.05867	AT2G22200
Chr2	9451373	9451602	6.78136	6.55459	6.78463	6.98868	AT2G22230
Chr2	9491084	9491455	7.78136	7.66	7.47573	7.30378	AT2G22340
Chr2	9526073	9526349	8.12928	8.09408	8.21675	8.3966	AT2G22430	HB6
Chr2	9553812	9554224	8.27845	8.37613	8.40621	8.52552	AT2G22490	CYCD2;1
Chr2	9624086	9624430	7.63844	7.70044	7.80896	7.87191	AT2G22640	HSPC300
Chr2	9630915	9631892	10.3873	10.5042	10.4767	10.6595	AT2G22660
Chr2	9638556	9639123	8.55459	8.69174	8.63934	9.13891	AT2G22670	IAA8
Chr2	9960320	9960527	6.74147	6.76487	6.47371	7.08746	AT2G23390
Chr2	9998948	9999188	7.05257	7.15735	7.46557	7.33092	AT2G23470	RUS4
Chr2	10026063	10026396	8.01402	7.97154	7.71081	7.67772	AT2G23540
Chr2	10059000	10059431	7.82496	7.96434	7.90539	7.61839	AT2G23640	RTNLB13
Chr2	10107941	10108411	8.18859	8.39553	9.1453	8.63753	AT2G23755
Chr2	10135417	10135836	7.83605	7.92481	7.88111	7.8392	AT2G23810	TET8
Chr2	10248696	10249201	8.40621	8.27845	8.42417	8.39339	AT2G24100	ASG1
Chr2	10319129	10319751	8.55171	8.70131	8.41891	8.15355	AT2G24255
Chr2	10364180	10364803	8.69	8.66445	8.7151	8.74315	AT2G24360
Chr2	10427365	10427689	7.97871	7.86728	8.04712	7.5157	AT2G24540	AFR
Chr2	10444549	10444908	7.96723	7.83447	7.75822	7.68299	AT2G24580
Chr2	10471256	10471641	7.88722	8.05393	7.7211	7.98868	AT2G24630	CSLC08
Chr2	10567931	10568272	7.41996	7.49985	7.5411	7.91588	AT2G24790	COL3
Chr2	10611546	10611785	6.84235	6.89785	7.3443	6.91289	AT2G24950
Chr2	10735323	10735927	8.30264	8.37613	8.36632	8.63481	AT2G25190
Chr2	10820901	10821198	7.45943	7.66	7.51767	7.88722	AT2G25430
Chr2	10915893	10916168	7.16491	7.24793	7.2854	7.23002	AT2G25650
Chr2	11005994	11006194	6.53138	6.57365	6.71596	7.08746	AT2G25800
Chr2	11018563	11018959	7.63662	7.70044	7.44294	7.81458	AT2G25830
Chr2	11042632	11043117	8.71167	8.72622	8.80332	8.72537	AT2G25900	ATTZF1
Chr2	11054303	11054575	7.54689	7.59991	7.61655	7.59059	AT2G25920
Chr2	11105178	11105384	6.99435	6.70044	6.71596	7.12283	AT2G26070	RTE1
Chr2	11108705	11109209	8.28656	8.10198	8.29232	8.23482	AT2G26070	RTE1
Chr2	11131429	11131671	7.04576	6.86264	6.9571	7.20945	AT2G26135
Chr2	11147221	11147917	9.23362	9.29978	9.21856	9.26444	AT2G26180	IQD6
Chr2	11159092	11159868	9.03411	8.85953	8.91513	9.09606	AT2G26210
Chr2	11187482	11188118	8.61102	8.66445	8.4818	8.51767	AT2G26270
Chr2	11207943	11208531	8.85175	8.78872	8.85798	8.63209	AT2G26320	AGL33
Chr2	11249277	11249708	7.76818	7.66	7.70217	7.34651	AT2G26450
Chr2	11343546	11344030	8.62114	8.45018	8.49185	8.75071	AT2G26680
Chr2	11391101	11391764	8.83526	9.01053	9.07146	9.29347	AT2G26740	SEH
Chr2	11403744	11404166	8.12218	8.09408	8.0954	7.98868	AT2G26760	CYCB1;4
Chr2	11491490	11491694	6.65821	6.89785	6.74147	6.96867	AT2G26920
Chr2	11509509	11509970	8.06743	8.14657	7.9629	8.33651	AT2G26970
Chr2	11514940	11515147	7.09011	7.0607	7.13186	7.30378	AT2G26975	COPT6
Chr2	11576405	11576738	7.39446	7.19722	7.41574	7.49985	AT2G27100	SE
Chr2	11628001	11628699	8.27263	8.46913	8.41521	8.54689	AT2G27210	BSL3
Chr2	11832786	11833259	8.36413	8.35645	8.18859	8.36085	AT2G27770
Chr2	11898960	11899487	8.15482	8.12541	8.1472	8.16239	AT2G27940
Chr2	11929186	11929628	8.16742	8.06743	8.16239	8.18488	AT2G28010
Chr2	11977580	11978243	9.18611	9.21067	9.22581	9.27263	AT2G28105
Chr2	12002184	12003214	10.4003	10.2897	10.4272	10.2838	AT2G28160	FRU
Chr2	12116674	12116979	7.88111	7.79604	7.92333	7.90388	AT2G28355	LCR5
Chr2	12133540	12133940	7.89633	7.75822	8.13571	8.18982	AT2G28370
Chr2	12225036	12225953	9.68519	9.58496	9.15861	9.13699	AT2G28550	TOE1
Chr2	12289208	12289811	9.23362	9.33316	9.37884	8.99506	AT2G28650	EXO70H8
Chr2	12380496	12381208	9.43359	9.63027	9.61195	9.50532	AT2G28840	XBAT31
Chr2	12398562	12398992	7.70217	7.69174	7.89785	8.09408	AT2G28870
Chr2	12609949	12610482	8.15355	8.24911	8.31515	8.07815	AT2G29380	HAI3
Chr2	12643752	12644187	7.96434	8.29692	7.87344	8.42731	AT2G29540	RPC14
Chr2	12680147	12680667	9.61793	9.60964	9.77849	9.28598	AT2G29660
Chr2	12808877	12809245	8.51076	8.44398	8.35535	8.21067	AT2G30010	TBL45
Chr2	12822879	12823386	8.67154	8.64024	8.69349	8.87728	AT2G30050
Chr2	12879420	12879763	7.66888	7.66	7.60733	7.98299	AT2G30160
Chr2	12937153	12937413	8.29347	8.31515	8.46148	7.92184	AT2G30350
Chr2	12975217	12976342	9.73217	9.7181	9.64341	9.83842	AT2G30440	TPP
Chr2	12980557	12981153	8.63753	8.46913	8.72281	8.49586	AT2G30460
Chr2	13035544	13035834	7.56796	7.78627	7.80171	7.68299	AT2G30600
Chr2	13046244	13046910	8.2131	8.36741	8.34983	8.55746	AT2G30620
Chr2	13304570	13305124	8.74735	8.61102	8.55938	8.62571	AT2G31220
Chr2	13316587	13317546	9.66933	9.67706	9.59012	9.27	AT2G31240
Chr2	13371087	13372200	10.1267	10.2143	10.3041	10.0795	AT2G31360	AtADS2
Chr2	13471435	13472299	8.79523	8.93148	8.87344	8.92407	AT2G31670	UP3
Chr2	13520239	13520444	6.40088	6.00562	6.54882	6.86728	AT2G31790
Chr2	13804983	13805586	8.4818	8.51767	8.21675	8.84156	AT2G32520
Chr2	13875509	13876827	10.5177	10.3191	10.4307	10.5864	AT2G32720	CYTB5-D
Chr2	13962102	13962499	7.93221	8.02791	7.92333	8.0348	AT2G32920	PDIL2-3
Chr2	13970955	13972209	10.4924	10.5744	10.6191	10.1636	AT2G32930	ZFN2
Chr2	14029143	14029349	6.93664	6.52943	6.58684	6.633	AT2G33070	NSP2
Chr2	14153094	14153338	7.11374	7.63481	7.21189	7.33985	AT2G33400
Chr2	14219382	14219880	8.42417	8.37613	8.31061	8.68738	AT2G33580	LYK5
Chr2	14247825	14248333	8.42206	8.18859	8.21189	8.5651	AT2G33680
Chr2	14319030	14319332	7.7364	7.63481	7.56224	7.31967	AT2G33847
Chr2	14441776	14442386	8.76984	8.72622	8.7151	8.81298	AT2G34200
Chr2	14535514	14536004	8.72707	8.86496	8.96434	8.81698	AT2G34480
Chr2	14539478	14539737	7.46557	8.02029	7.72792	7.37938	AT2G34500	CYP710A1
Chr2	14638293	14639682	9.63072	9.70498	9.69479	9.75864	AT2G34700
Chr2	14660132	14660582	7.90238	7.99435	8.02237	8.09803	AT2G34740
Chr2	14673938	14674217	7.14975	7.62205	7.0634	6.88874	AT2G34790	MEE23
Chr2	14774925	14775237	7.28771	7.35315	7.46557	7.79928	AT2G35060	KUP11
Chr2	14851468	14852164	9.38505	9.42469	9.51225	9.64791	AT2G35260
Chr2	14893800	14894224	8.35094	8.25503	8.28656	8.3966	AT2G35380
Chr2	14895131	14895548	8.77149	8.71167	8.7879	8.90011	AT2G35390
Chr2	14922817	14923140	7.61655	7.56605	7.40301	7.57554	AT2G35520	DAD2
Chr2	14960857	14961061	6.85175	7.02237	7.02237	7.07146	AT2G35615
Chr2	14996505	14996977	8.11504	8.10852	8.0348	8.28193	AT2G35680
Chr2	15062053	15063090	10.3214	10.2515	10.236	10.366	AT2G35860	FLA16
Chr2	15135425	15135644	7.25974	7.59991	7.52943	7.68299	AT2G36050	OFP15
Chr2	15280538	15280770	8.30378	8.39553	8.38154	8.20579	AT2G36410
Chr2	15296488	15297021	8.89026	8.76984	8.9359	8.67154	AT2G36460	FBA6
Chr2	15319990	15321144	9.92017	10.049	9.86322	9.87114	AT2G36500
Chr2	15581276	15581541	7.08481	7.68299	7.71081	7.5157	AT2G37070
Chr2	15634119	15634814	9.95801	9.98851	10.1217	9.81978	AT2G37220
Chr2	15721641	15722049	8.52454	8.42731	8.75405	8.58684	AT2G37450	UMAMIT13
Chr2	15902980	15903342	7.83289	7.86728	7.7364	7.97154	AT2G38000
Chr2	16113104	16114132	9.6786	9.61241	9.61195	9.62571	AT2G38490	SnRK3.19
Chr2	16171732	16171983	6.98868	6.91886	6.81057	7.34651	AT2G38670	PECT1
Chr2	16180429	16180742	7.32643	7.00422	7.25974	7.58496	AT2G38695
Chr2	16202718	16203198	8.04576	8.07682	8.35535	8.13699	AT2G38760	AtANN3
Chr2	16365916	16366304	7.84392	7.81538	7.83289	7.96145	AT2G39210
Chr2	16408975	16409293	7.22641	7.12928	7.2738	7.53138	AT2G39290	PGS1
Chr2	16537204	16537425	7.45121	7.37938	7.56224	7.49185	AT2G39670
Chr2	16570656	16570910	7.70217	7.72962	7.66178	7.74315	AT2G39725
Chr2	16609366	16609967	9.19599	9.13795	9.35039	9.52797	AT2G39805
Chr2	16672265	16672870	8.42731	8.54206	8.28656	8.57554	AT2G39940	COI1
Chr2	16712644	16713336	8.62662	8.49185	8.44812	8.62571	AT2G40030	NRPE1
Chr2	16728004	16728267	7.33874	7.48784	7.5411	7.72792	AT2G40060	CLC2
Chr2	16802994	16803497	8.84706	8.76321	8.96217	8.61102	AT2G40230
Chr2	16842226	16842532	7.96145	7.66	7.79442	7.94764	AT2G40320	TBL33
Chr2	16875164	16875744	8.59526	8.54206	8.5343	8.75989	AT2G40420
Chr2	16878991	16879246	7.22641	6.86264	7.31967	7.63662	AT2G40420
Chr2	16919710	16920378	8.73894	8.74735	8.61102	9.04234	AT2G40510
Chr2	17368841	17369739	9.15102	9.22279	9.08215	9.40141	AT2G41660	MIZ1
Chr2	17410581	17410984	7.88111	8.02791	7.82496	7.87191	AT2G41730
Chr2	17493406	17493683	8.02652	7.9542	8.0607	8.00141	AT2G41905
Chr2	17731467	17731861	8.33985	8.03755	8.37721	8.58684	AT2G42590	GRF9
Chr2	17758292	17758566	7.18239	7.33092	7.18488	7.43671	AT2G42620	PPS
Chr2	17766818	17767112	7.18488	7.09276	7.2854	7.05121	AT2G42660
Chr2	17904036	17904281	7.69523	7.63481	7.633	7.66178	AT2G43050	ATPMEPCRD
Chr2	17953166	17953449	7.24793	7.17243	7.17243	7.13186	AT2G43180
Chr2	18045616	18046230	9.24674	9.26737	9.31232	9.24793	AT2G43460
Chr2	18133866	18134093	7.04576	7.2738	7.21189	7.42626	AT2G43760
Chr2	18277965	18279107	9.79523	9.81658	9.78525	9.70131	AT2G44210
Chr2	18297341	18298072	9.41943	9.41204	9.36851	9.21067	AT2G44260
Chr2	18409758	18411444	10.8702	10.8636	10.8256	10.8364	AT2G44600
Chr2	18441654	18442184	8.26796	8.15987	8.59246	8.73217	AT2G44740	CYCP4;1
Chr2	18569537	18570058	8.56033	8.45687	8.44812	8.57932	AT2G45010
Chr2	18578649	18579294	9.60223	9.67485	9.69131	9.72409	AT2G45040
Chr2	18658937	18659232	7.82655	8.11764	8.02791	8.01402	AT2G45250
Chr2	18684008	18684208	7.30834	7.11114	7.25974	7.65821	AT2G45310	GAE4
Chr2	18720533	18721037	8.62114	8.56033	8.27263	8.43775	AT2G45420	LBD18
Chr2	18862871	18863169	7.98868	8.06743	8.2396	8.43045	AT2G45820
Chr2	18911687	18913460	11.037	11.0632	11.1306	11.0058	AT2G45970	LCR
Chr2	18917263	18917564	7.41574	7.40514	7.67772	8.00141	AT2G45980	ATI1
Chr2	19003199	19003435	7.84392	7.78627	7.67772	8.26209	AT2G46280	TRIP1
Chr2	19009529	19009774	7.98868	7.82496	7.87344	7.93517	AT2G46300
Chr2	19182516	19182985	8.43045	8.41891	8.31061	8.44087	AT2G46690	SAUR32
Chr2	19288827	19289520	9.34263	9.36194	9.46964	9.29921	AT2G46940
Chr2	19389977	19390937	9.79076	9.88417	9.90989	9.978	AT2G47240	LACS1
Chr2	19473686	19474732	10.6204	10.632	10.5864	10.5452	AT2G47450	CPSRP43
Chr2	19489298	19489757	9.03892	9.14147	9.02929	9.24793	AT2G47490	NDT1
Chr2	19523969	19524279	7.57554	7.33092	7.35535	7.41574	AT2G47590	PHR2
Chr2	19559438	19559993	8.81137	8.92778	8.85019	9.05325	AT2G47720
Chr2	19609518	19609979	8.99223	8.86496	9.02652	8.71768	AT2G47890
Chr2	19610725	19611122	8.09408	8.49835	8.38154	8.55171	AT2G47900	TLP3
Chr3	87553	88228	9.15608	9.32024	9.17336	9.19229	AT3G01290	HIR2
Chr3	143375	144054	8.54496	8.59199	8.78382	8.82416	AT3G01370	CFM2
Chr3	363633	363902	7.69523	7.66888	7.46557	7.94251	AT3G02080
Chr3	384242	385002	10.0269	10.1354	10.0604	9.88073	AT3G02140	TMAC2
Chr3	463999	464409	7.48985	7.63481	8.10198	8.50482	AT3G02310	2018-09-02
Chr3	487088	487299	7.58496	7.07682	7.18488	6.85798	AT3G02380	COL2
Chr3	543198	543413	7.58496	7.46352	7.49985	7.83289	AT3G02560
Chr3	637001	637519	8.65464	8.51175	8.59012	8.83605	AT3G02885	GASA5
Chr3	647496	647878	8.38154	8.27146	7.99577	8.239	AT3G02900
Chr3	665236	665560	7.76321	7.70044	7.3443	7.83289	AT3G02950	THO7
Chr3	818862	819581	8.9542	9.08481	9.16113	9.44915	AT3G03450	RGL2
Chr3	910765	911071	8.15355	8.06743	7.99577	7.91064	AT3G03690	UNE7
Chr3	1013992	1014464	8.0348	8.02029	8.03892	7.99577	AT3G03930
Chr3	1027817	1028280	8.12218	8.18859	7.94837	8.18488	AT3G03970
Chr3	1227197	1227439	7.15735	7.09276	7.29462	7.23002	AT3G04550
Chr3	1300446	1300735	7.5157	7.33092	7.33092	7.58496	AT3G04750
Chr3	1320920	1321134	6.91886	7.00422	7.07682	6.79442	AT3G04810	NEK2
Chr3	1358033	1358730	9.16176	9.3177	9.37531	9.71725	AT3G04920
Chr3	1378392	1378766	7.7211	7.48784	7.69349	7.75822	AT3G04970
Chr3	1615487	1615709	7.67772	7.50978	7.5812	7.83289	AT3G05560
Chr3	1622712	1623533	9.94031	10.0427	9.90764	9.91401	AT3G05600
Chr3	1656872	1658018	10.6768	10.5314	10.5527	10.4472	AT3G05675
Chr3	1742974	1743659	9.29978	9.21493	9.27321	9.28309	AT3G05840	ATSK12
Chr3	1874073	1874563	8.18115	8.18859	7.97871	8.41363	AT3G06190	BPM2
Chr3	1888548	1888895	7.49985	7.47573	7.47573	7.74315	AT3G06240
Chr3	1919983	1920436	7.91588	7.97154	7.88111	8.23482	AT3G06330
Chr3	1946929	1947423	8.25621	8.07682	8.18177	8.23002	AT3G06410
Chr3	2062025	2062494	8.0348	8.38802	8.1472	8.35094	AT3G06610
Chr3	2348625	2349226	9.99471	10.0751	10.2719	9.9348	AT3G07350
Chr3	2356631	2358424	10.8497	10.7717	10.7176	10.8255	AT3G07360	PUB9
Chr3	2444143	2444721	8.17493	8.45687	8.2396	8.91886	AT3G07650	COL9
Chr3	2495509	2495907	7.85953	7.64566	7.66888	7.84706	AT3G07820
Chr3	2624226	2624699	7.98868	8.19476	7.97154	8.28193	AT3G08640	RER3
Chr3	2718795	2719203	7.88111	7.72962	7.9629	7.92184	AT3G08940	LHCB4.2
Chr3	2729592	2729865	7.2384	7.12928	7.52943	7.5157	AT3G08950	HCC1
Chr3	2760280	2760732	8.47675	8.31061	8.61976	8.48684	AT3G09035
Chr3	2986467	2986779	7.54303	7.49985	7.40301	7.71253	AT3G09735
Chr3	3023048	3023452	8.07815	8.2009	8.08082	8.29232	AT3G09850
Chr3	3065350	3065790	9.381	9.30635	9.24704	9.32221	AT3G09970
Chr3	3071332	3071769	8.38478	8.32193	8.52943	8.62845	AT3G09980
Chr3	3096013	3096837	9.97118	9.90426	9.81738	10.0227	AT3G10030
Chr3	3188012	3188346	7.71768	7.5216	7.66178	7.57554	AT3G10310
Chr3	3219187	3219576	7.84706	7.81538	7.633	7.82496	AT3G10370	SDP6
Chr3	3292632	3292984	7.60733	7.47573	7.7364	7.8392	AT3G10540
Chr3	3381310	3381717	7.69174	7.49985	7.69349	7.81458	AT3G10800	BZIP28
Chr3	3432870	3433125	7.31967	7.46352	7.3443	7.7364	AT3G10970
Chr3	3508097	3508458	7.66888	7.66	7.66888	7.58496	AT3G11200	AL2
Chr3	3522940	3523163	7.18488	6.65642	6.71596	6.91886	AT3G11250
Chr3	3777458	3778193	8.80735	8.79928	8.75405	8.88493	AT3G11930
Chr3	3913147	3913663	8.23362	8.20945	8.17493	8.18488	AT3G12270	PRMT3
Chr3	3925373	3925659	7.74147	7.0607	7.29462	7.10591	AT3G12320	LNK3
Chr3	3936558	3936982	7.80735	7.81538	7.80896	8.04029	AT3G12370
Chr3	3943735	3943983	7.57554	7.59059	7.64115	7.72792	AT3G12390
Chr3	3981880	3982313	8.23482	8.02029	8.25503	8.40088	AT3G12560	TRFL9
Chr3	4038972	4039939	9.98442	10.0379	10.0626	9.87805	AT3G12700	NANA
Chr3	4074046	4074248	6.64024	6.67772	6.67596	6.96867	AT3G12820	MYB10
Chr3	4121406	4122302	10.5777	10.5848	10.627	10.0004	AT3G12920	BRG3
Chr3	4140408	4141350	9.7791	9.92203	9.99736	9.61701	AT3G12970
Chr3	4271051	4271483	7.50978	7.74651	7.66178	8.09803	AT3G13230
Chr3	4382161	4382362	7.16491	7.00422	7.25974	7.39446	AT3G13450	DIN4
Chr3	4405764	4406585	9.99647	10.0154	10.0355	9.95238	AT3G13510
Chr3	4515908	4516331	7.94837	7.90539	7.89785	8.21067	AT3G13760
Chr3	4521305	4521690	7.73132	7.82496	7.76818	7.82177	AT3G13770
Chr3	4613120	4613624	9.30948	9.39607	9.41733	9.27845	AT3G13970	ATG12B
Chr3	4771982	4772410	8.57554	8.41891	8.4818	8.35645	AT3G14300	PME26
Chr3	4831291	4831626	7.74147	7.59991	8.12799	7.94251	AT3G14440	STO1
Chr3	4985668	4986232	9.04781	9.12993	9.07146	8.97082	AT3G14840
Chr3	5022805	5023398	8.22641	8.21675	8.30378	8.43359	AT3G14940	PPC3
Chr3	5058007	5059274	10.3322	10.2758	10.6062	10.7516	AT3G15020	mMDH2
Chr3	5064010	5065355	9.81358	9.96614	10.1253	10.6887	AT3G15040
Chr3	5084064	5084474	9.31967	9.25857	9.30492	9.2568	AT3G15110
Chr3	5117524	5117821	7.73132	7.55267	7.69349	7.90388	AT3G15200
Chr3	5347919	5348223	8.12928	8.13955	8.22521	8.11894	AT3G15810
Chr3	5430762	5430962	6.51373	6.224	6.61287	7.07682	AT3G16000	MFP1
Chr3	5549313	5549960	8.25503	8.15355	7.97154	8.11504	AT3G16350
Chr3	5568197	5568933	9.76984	9.65195	9.63526	8.96506	AT3G16400	NSP1
Chr3	5603407	5604102	9.23721	9.10918	9.2009	9.49685	AT3G16490	IQD26
Chr3	5706721	5707336	9.69784	9.49336	9.22279	9.16554	AT3G16770	RAP2.3
Chr3	5718739	5719323	8.46862	8.5651	8.72281	8.30606	AT3G16800
Chr3	5737775	5738058	7.10591	6.96867	7.14466	7.19967	AT3G16840
Chr3	5785982	5786686	8.64024	8.79442	8.66356	8.76321	AT3G16950	ptlpd1
Chr3	5829248	5829597	8.5343	8.56033	8.45224	8.43045	AT3G17100	AIF3
Chr3	5908944	5909356	7.79442	7.63481	7.633	7.59059	AT3G17300	EMB2786
Chr3	5969352	5969758	8.0182	8.10198	7.89785	8.06205	AT3G17440	NPSN13
Chr3	6157343	6158846	10.8835	10.8902	10.9504	10.7818	AT3G17998	CPuORF30
Chr3	6310637	6310866	7.04576	7.35315	7.00282	7.12283	AT3G18380	SHH2
Chr3	6348571	6349230	9.61655	9.57554	9.56701	9.67552	AT3G18490	ASPG1
Chr3	6365321	6365716	8.00983	8.10852	7.98299	8.17055	AT3G18520	HDA15
Chr3	6522922	6524159	10.3479	10.4147	10.4105	10.4704	AT3G18910	ETP2
Chr3	6713559	6714662	9.978	9.98851	9.81738	9.91569	AT3G19380	PUB25
Chr3	6801718	6802213	8.90989	9.04508	9.18488	9.14498	AT3G19580	ZF2
Chr3	6911065	6911484	7.63662	7.88722	7.76818	7.83289	AT3G19880
Chr3	6976639	6978840	10.9899	11.0393	11.1426	11.1832	AT3G20015
Chr3	6997962	6998381	7.97154	8.00983	7.78627	7.84706	AT3G20040	HKL2
Chr3	7058710	7058934	6.67243	6.74147	6.84862	6.98868	AT3G20240
Chr3	7084775	7085301	8.59712	8.69697	8.81938	8.74651	AT3G20310	ERF7
Chr3	7109692	7110176	8.00983	8.06743	7.66178	7.90388	AT3G20380
Chr3	7220430	7220864	7.81538	7.98157	7.87344	8.19599	AT3G20650
Chr3	7285011	7285229	7.67243	7.87652	8.26092	7.62571	AT3G20830	UCNL
Chr3	7454017	7454357	7.68299	7.66	7.66178	7.52356	AT3G21230	4CL5
Chr3	7478033	7478233	7.33874	7.0607	7.17243	7.07146	AT3G21270	DOF2
Chr3	7597505	7597777	7.48985	7.56605	7.72792	7.87191	AT3G21560	UGT84A2
Chr3	7642025	7642478	8.27845	8.25503	8.34983	8.41045	AT3G21700	SGP2
Chr3	7815450	7815864	8.12928	8.00983	7.90539	8.37613	AT3G22150
Chr3	7908546	7908933	8.66267	8.67507	8.76736	8.81298	AT3G22370	HSR3
Chr3	7918984	7920813	10.8922	10.9454	10.9318	11.0384	AT3G22400	LOX5
Chr3	8153865	8154085	7.67243	7.94398	7.7364	8.17055	AT3G22968	CPuORF59
Chr3	8159533	8160305	9.52209	9.61793	9.48583	9.70131	AT3G22980
Chr3	8196721	8197193	8.49685	8.50482	8.51274	8.16239	AT3G23050	IAA7
Chr3	8259201	8260080	9.88264	9.88912	9.8746	9.76404	AT3G23160
Chr3	8282771	8283364	8.82575	8.70131	8.81137	8.85175	AT3G23200
Chr3	8482089	8482482	8.00983	7.91439	7.86573	8.01959	AT3G23620
Chr3	8604951	8606377	10.7586	10.6344	10.7065	10.8076	AT3G23820	GAE6
Chr3	8621679	8621906	6.96867	6.9571	7.00282	7.35535	AT3G23880
Chr3	8631097	8631470	7.80735	7.79604	7.88722	7.88111	AT3G23900
Chr3	8694977	8695208	6.81057	6.89785	7.10198	7.31288	AT3G24070
Chr3	8729178	8729710	8.21917	8.23002	8.22521	8.28193	AT3G24160	PMP
Chr3	8942341	8944239	10.0684	10.0379	10.0475	10.2782	AT3G24520	HSFC1
Chr3	9033684	9034139	8.18488	7.98157	8.05393	8.44087	AT3G24750
Chr3	9061914	9062489	9.39071	9.2402	9.21462	9.01402	AT3G24810	KRP5
Chr3	9250967	9251456	8.22279	8.28425	8.2396	8.35645	AT3G25500	FH1
Chr3	9315479	9316316	9.33818	9.37721	9.23482	9.31232	AT3G25610
Chr3	9410307	9411008	9.03411	9.0921	9.01959	8.82575	AT3G25780	AOC3
Chr3	9771706	9772078	8.1472	7.98868	8.06743	8.01402	AT3G26600	ARO4
Chr3	9870411	9870889	8.39767	8.24911	8.25503	8.51767	AT3G26810	AFB2
Chr3	9940668	9941443	9.26737	9.25148	9.19137	9.30663	AT3G26940	CDG1
Chr3	9991604	9992084	8.15355	8.18115	8.11504	8.28771	AT3G27090
Chr3	10055505	10055803	7.48985	7.50978	7.45327	7.89633	AT3G27230
Chr3	10078329	10078660	7.45943	7.66	7.59059	7.72792	AT3G27280	PHB4
Chr3	10092551	10092915	7.88722	7.9542	7.68475	7.89178	AT3G27325
Chr3	10122770	10122988	7.65284	7.61102	7.36632	7.66888	AT3G27340
Chr3	10127766	10128739	9.09606	9.28598	9.29692	9.395	AT3G27360	H3.1
Chr3	10193430	10193755	7.33092	7.50978	7.19967	7.37504	AT3G27520
Chr3	10380244	10380491	7.03342	7.31741	6.84862	7.16742	AT3G27950
Chr3	10761876	10762456	8.3443	8.23482	8.28077	8.5343	AT3G28700
Chr3	10788460	10788916	7.94691	8.03755	8.0954	7.98299	AT3G28740	CYP81D11
Chr3	10849689	10850858	9.46557	9.47978	9.51225	9.29059	AT3G28850
Chr3	10912638	10912875	7.37938	7.2384	7.3072	7.59805	AT3G28910	MYB30
Chr3	10939688	10940689	9.28887	9.26737	8.99859	9.66578	AT3G28920	ZHD9
Chr3	11075285	11075809	8.19476	8.17493	8.05393	8.34873	AT3G29090	PME31
Chr3	11153895	11155380	10.1421	10.2375	10.1089	10.3239	AT3G29185
Chr3	11266726	11267362	8.61102	8.66445	8.54689	8.68475	AT3G29350	AHP2
Chr3	11296704	11297397	8.40461	8.70131	8.46148	8.88874	AT3G29400	EXO70E1
Chr3	11382281	11382486	6.633	6.89785	7.14466	7.07146	AT3G29575	AFP3
Chr3	11746404	11747498	9.13057	9.08215	9.08481	8.87114	AT3G29970
Chr3	11920722	11921479	8.41045	8.3614	8.42417	8.44087	AT3G30290	CYP702A8
Chr3	12448466	12448809	7.47573	7.33092	7.60733	7.62571	AT3G30775	PRODH
Chr3	14877720	14878086	7.65821	7.63481	7.90539	7.74315	AT3G42786
Chr3	15369956	15370188	7.01681	6.82655	6.86109	6.87958	AT3G43440	TIFY3A
Chr3	15868829	15869404	8.74062	8.5651	8.57554	8.57932	AT3G44100
Chr3	15888658	15889071	7.93517	7.74651	7.86573	7.78136	AT3G44150
Chr3	16011629	16011847	6.3837	6.14975	6.40939	6.56986	AT3G44330
Chr3	16200882	16201313	8.34319	8.45687	8.3208	8.21675	AT3G44630
Chr3	16290976	16291207	6.88874	6.80413	6.32643	7.00562	AT3G44735	PSK3
Chr3	16317890	16318177	7.22641	7.11114	7.10198	7.7211	AT3G44770
Chr3	16413530	16413786	7.31288	7.41574	7.10198	7.36413	AT3G44940
Chr3	16541559	16542214	8.23362	8.3298	8.37721	8.55746	AT3G45180
Chr3	16628210	16628714	8.33204	8.37613	8.20701	8.57932	AT3G45310
Chr3	16747869	16748135	7.04576	7.17243	7.33092	7.43671	AT3G45620
Chr3	16874130	16874512	7.70217	7.61102	7.93221	7.72792	AT3G45900
Chr3	16907300	16907642	7.33874	7.56605	7.59059	7.53722	AT3G46000	ADF2
Chr3	17156010	17156571	8.60363	8.71682	8.74399	9.04508	AT3G46600
Chr3	17230649	17231435	8.59526	8.27845	8.43359	8.73217	AT3G46780	PTAC16
Chr3	17313525	17313726	7.19476	7.02237	7.14466	7.15482	AT3G46990
Chr3	17504134	17504435	7.47573	7.15735	7.43567	8.15987	AT3G47500	CDF3
Chr3	17742787	17743151	7.76818	7.70995	7.69349	7.65821	AT3G48050	SUO
Chr3	17965121	17966163	9.02306	9.21977	9.2009	9.01123	AT3G48510
Chr3	18122026	18122712	8.50581	8.633	8.58543	8.54206	AT3G48870	HSP93-III
Chr3	18158631	18158923	8.19229	8.08746	8.44812	8.24317	AT3G48990	AAE3
Chr3	18231866	18232138	7.30834	7.43775	7.55267	6.98868	AT3G49180	RID3
Chr3	18257907	18258267	7.85953	7.85175	7.87344	8.05257	AT3G49240	emb1796
Chr3	18334918	18335137	6.67243	6.67772	6.78463	7.10591	AT3G49440
Chr3	18380331	18380561	7.18239	6.98868	6.9571	7.28771	AT3G49590	ATG13
Chr3	18415271	18416259	9.74987	9.77149	10.0671	10.2333	AT3G49670	BAM2
Chr3	18741726	18741928	6.76487	6.84862	7.07682	7.07682	AT3G50500	SRK2D
Chr3	18783863	18784998	9.80776	9.64656	9.60964	9.60594	AT3G50620
Chr3	18855036	18855415	7.88722	8.10852	8.19476	7.69697	AT3G50740	UGT72E1
Chr3	18861619	18862161	8.88035	8.76984	8.69349	8.97728	AT3G50750	BEH1
Chr3	18875039	18875926	9.76197	9.68738	9.56415	9.56701	AT3G50770	CML41
Chr3	18903977	18904559	9.48432	9.47978	9.38748	8.79116	AT3G50850
Chr3	18931306	18932182	8.76321	8.86496	8.90313	8.82972	AT3G50940
Chr3	18974300	18975322	9.72323	9.62434	9.63753	9.91289	AT3G51080	GATA6
Chr3	19097192	19097849	8.4818	8.48583	8.41045	8.58214	AT3G51470
Chr3	19117284	19117999	8.95201	9.02029	9.01611	9.51767	AT3G51540
Chr3	19171080	19171552	8.69697	8.61102	8.63934	9.13314	AT3G51670
Chr3	19191672	19192376	9.08746	9.03686	8.97441	8.8321	AT3G51740	IMK2
Chr3	19289047	19289475	8.18859	8.27845	8.14211	8.34319	AT3G51990
Chr3	19310471	19310714	7.59805	7.77643	7.44294	7.56033	AT3G52060	GnTL
Chr3	19372278	19372952	8.88264	8.90313	8.80735	8.94251	AT3G52230
Chr3	19419529	19420075	9.26151	9.16554	9.09408	8.80735	AT3G52380	PDE322
Chr3	19465163	19465693	9.42731	9.34374	9.03995	9.47573	AT3G52500
Chr3	19488177	19488753	9.14593	9.25148	9.21856	9.07146	AT3G52540	OFP18
Chr3	19506674	19507192	8.71425	8.633	8.55267	8.61102	AT3G52590	UBQ1
Chr3	19601081	19601397	7.86882	7.86728	7.85953	7.74987	AT3G52880	MDAR1
Chr3	19626362	19627496	9.89482	9.82853	9.77396	10.0039	AT3G52930	FBA8
Chr3	19636689	19637174	8.91961	8.8857	8.85019	8.95347	AT3G52950
Chr3	19640707	19641665	9.86573	9.8005	9.63072	9.80776	AT3G52960
Chr3	19660332	19660840	8.34319	8.45687	8.41045	8.41045	AT3G53020	STV1
Chr3	19702151	19702739	8.66267	8.82575	8.49685	8.73894	AT3G53160	UGT73C7
Chr3	19748834	19750145	10.0205	9.96235	9.84706	9.95547	AT3G53260	PAL2
Chr3	19766350	19766897	7.97871	8.19476	8.2503	8.27671	AT3G53310
Chr3	19818640	19819477	9.78115	9.9805	9.99205	9.91289	AT3G53460	CP29
Chr3	19833934	19834644	8.81137	8.92778	8.81137	8.85175	AT3G53490
Chr3	19998135	19999139	10.0578	10.0203	9.95801	10.0277	AT3G54000
Chr3	20104457	20104795	7.67772	7.80735	7.56224	7.64386	AT3G54290
Chr3	20358687	20359046	7.9542	8.28425	8.36632	8.29692	AT3G54950	pPLAIIIbeta
Chr3	20411131	20411370	6.96867	6.89785	6.71596	7.13186	AT3G55070
Chr3	20642324	20643174	9.94105	9.98406	9.97388	9.71939	AT3G55646
Chr3	20752569	20754103	10.0458	10.2252	10.0626	10.3357	AT3G55950	CCR3
Chr3	20833111	20833831	8.4818	8.45018	8.68036	8.72877	AT3G56150	TIF3C1
Chr3	20860582	20860942	8.08879	8.03755	8.0954	7.82496	AT3G56230
Chr3	21111373	21111657	8.03067	8.05393	8.01542	7.91588	AT3G57040	ATRR4
Chr3	21150330	21150798	8.72962	8.52943	8.66356	8.30264	AT3G57130	BOP1
Chr3	21188187	21188753	8.39339	8.35094	8.29692	8.51274	AT3G57260	PR2
Chr3	21231567	21231913	8.28077	8.2009	8.24436	8.16742	AT3G57380
Chr3	21309129	21310700	10.9535	10.9163	11.0549	10.7845	AT3G57560	NAGK
Chr3	21643601	21643891	7.40939	7.59991	7.37721	7.68299	AT3G58520
Chr3	21660305	21660872	8.23362	8.43879	8.50779	8.55171	AT3G58580
Chr3	21683066	21683552	8.5812	8.59619	8.46148	8.84941	AT3G58630
Chr3	21695278	21696534	9.1693	9.22942	9.12541	9.2009	AT3G58640
Chr3	21802998	21803369	8.37178	8.21675	8.10852	8.16239	AT3G59010	PME61
Chr3	21810279	21810838	8.54978	8.49835	8.39446	8.33092	AT3G59010	PME61
Chr3	21995177	21995804	8.53625	8.62845	8.44812	8.82972	AT3G59540
Chr3	22053572	22054266	8.69349	8.7364	8.51865	8.37613	AT3G59700	LECRK1
Chr3	22054944	22055316	8.35094	8.18859	8.44812	8.01959	AT3G59710
Chr3	22090285	22090940	8.85331	8.74315	8.7364	8.79928	AT3G59790	MPK10
Chr3	22097735	22098172	7.633	7.54303	7.79442	7.78627	AT3G59810	LSM6A
Chr3	22188511	22189185	9.29864	9.27758	9.08481	9.22279	AT3G60080
Chr3	22201112	22201522	8.36085	7.99435	8.11504	8.20579	AT3G60110
Chr3	22269861	22270530	9.31175	9.25444	9.30492	9.38532	AT3G60245
Chr3	22356252	22356738	8.47877	8.40088	8.35535	8.41045	AT3G60500	G3
Chr3	22402337	22402745	8.21675	8.15355	7.9629	8.18982	AT3G60600	VAP27-1
Chr3	22423211	22424008	9.07882	9.02029	9.31572	9.54448	AT3G60660
Chr3	22476067	22476267	6.67948	6.86264	6.67596	6.93074	AT3G60830	ATARP7
Chr3	22675212	22675540	8.55171	8.55171	8.21189	8.10329	AT3G61260
Chr3	22747164	22747368	7.48583	7.49985	7.48784	7.61287	AT3G61470	LHCA2
Chr3	22768391	22769235	9.75947	9.77355	9.59012	9.63345	AT3G61520
Chr3	22787477	22788499	10.5333	10.6032	10.657	10.521	AT3G61580	SLD1
Chr3	22806262	22806612	8.49085	8.54689	8.38802	8.59712	AT3G61630	CRF6
Chr3	22897048	22897466	8.54206	8.64746	8.61102	8.29232	AT3G61850	DAG1
Chr3	22941366	22941750	8.69174	8.67507	8.77972	8.91886	AT3G61950
Chr3	23038128	23038573	8.71939	8.38262	8.44294	8.41891	AT3G62250	UBQ5
Chr3	23156028	23156507	8.79685	9.22279	9.14911	8.91886	AT3G62610	PFG2
Chr3	23169081	23169909	9.79685	9.77355	9.7065	10.0846	AT3G62650
Chr3	23174328	23175832	10.2603	10.2	10.2625	10.4396	AT3G62660	GATL7
Chr3	23202308	23203229	9.58379	9.50631	9.4543	9.63753	AT3G62720	XXT1
Chr3	23272847	23273411	9.52013	9.62799	9.68256	9.44398	AT3G62970
Chr3	23347231	23348208	10.0908	9.99382	10.0227	9.94031	AT3G63200	PLP9
Chr3	23446010	23446332	7.28771	7.61102	7.50779	7.68299	AT3G63490	PRPL1
Chr3	23455945	23456379	8.12218	8.39553	8.30378	8.26679	AT3G63530	BB2
Chr4	38223	38668	8.3443	8.46913	8.45224	8.36085	AT4G00100	RPS13A
Chr4	103588	104026	7.88111	8.15355	7.98868	7.97728	AT4G00238
Chr4	117195	117403	6.85175	6.224	7.07682	6.5812	AT4G00270
Chr4	135082	135425	8.20945	8.31515	8.33762	8.23482	AT4G00310	MEE46
Chr4	185693	185902	8.00843	7.69174	7.97154	7.7211	AT4G00420
Chr4	210874	211167	7.24793	7.54303	7.31967	7.56796	AT4G00460	ROPGEF3
Chr4	293329	293715	7.86419	8.02029	7.93221	8.14848	AT4G00710	BSK3
Chr4	306599	307842	9.84235	10.0532	10.0771	10.0277	AT4G00730	ANL2
Chr4	537133	538070	9.44087	9.39285	9.29978	9.31685	AT4G01280
Chr4	627888	628302	8.23482	8.34319	8.33092	8.60363	AT4G01480	PPa5
Chr4	696858	697061	6.87958	6.89785	6.91289	7.07146	AT4G01610
Chr4	795694	796351	8.38909	8.38802	8.42417	8.66	AT4G01850	SAM2
Chr4	931563	932629	10.0821	10.0778	9.96506	10.1555	AT4G02100
Chr4	978924	979362	8.20701	8.27146	8.21189	8.50482	AT4G02230
Chr4	1376114	1376595	8.52454	8.48583	8.5343	8.63481	AT4G03100
Chr4	1431339	1432229	9.72024	9.78545	9.82615	9.84843	AT4G03270	CYCD6;1
Chr4	1528740	1529509	9.07213	9.12218	8.92333	9.01123	AT4G03443
Chr4	1561361	1562488	9.03686	9.07012	9.24704	9.62571	AT4G03520	TRXm2
Chr4	2394166	2394601	7.86419	7.91439	8.03892	7.70736	AT4G04710	CPK22
Chr4	2433535	2433808	7.45943	7.49985	7.49985	7.37938	AT4G04780	MED21
Chr4	2457526	2457726	6.25267	6.32643	5.76155	6.82972	AT4G04860	DER2.2
Chr4	2475760	2476836	9.01158	9.04985	9.03995	9.11699	AT4G04885	PCFS4
Chr4	2534921	2535256	7.54689	7.63481	7.5812	7.39446	AT4G04970	GSL1
Chr4	2576276	2576494	6.34873	6.46557	6.27146	6.76487	AT4G05030
Chr4	2719474	2720926	9.66222	9.65866	9.76736	9.75656	AT4G05320	UBQ10
Chr4	2818337	2818605	7.08481	7.22159	7.13186	7.2738	AT4G05530	SDRA
Chr4	5317331	5317590	6.91886	6.98868	6.93221	7.13186	AT4G08395
Chr4	5383722	5383972	7.31288	7.53138	7.18488	7.44501	AT4G08460
Chr4	5403657	5404108	7.86419	7.70995	7.68475	7.75822	AT4G08500	MEKK1
Chr4	5446877	5447133	7.33092	7.39232	6.98868	7.03342	AT4G08555
Chr4	5759897	5760796	9.73746	9.76736	9.65464	9.5068	AT4G08980	FBW2
Chr4	6087847	6088239	7.7211	7.50978	7.71081	7.88722	AT4G09640
Chr4	6278334	6278714	7.75822	7.55267	7.47573	7.66888	AT4G10040	CYTC-2
Chr4	6386138	6386375	6.65284	6.80413	6.78463	7.11374	AT4G10300
Chr4	6409364	6409871	7.81858	7.63481	7.60733	7.82496	AT4G10340	LHCB5
Chr4	6602098	6602466	7.66888	7.77643	7.82496	7.77479	AT4G10700
Chr4	6702205	6702994	8.65464	8.82575	8.67684	8.83842	AT4G10925
Chr4	6944624	6945169	8.49685	8.58496	8.5708	8.44915	AT4G11410
Chr4	7115906	7116203	7.65821	7.79604	7.81538	7.44501	AT4G11820	MVA1
Chr4	7192885	7193342	8.78136	8.88111	8.7065	8.64024	AT4G12000
Chr4	7234417	7234658	6.33539	6.52943	6.78463	6.98299	AT4G12070
Chr4	7288843	7289268	7.92184	7.98868	7.87344	7.96145	AT4G12240
Chr4	7314661	7314986	7.58026	7.59059	7.57365	7.94764	AT4G12320	CYP706A6
Chr4	7338438	7339176	9.17742	9.30635	9.18488	9.13891	AT4G12390	PME1
Chr4	7467644	7468470	8.79928	9.00492	8.87728	8.91886	AT4G12650
Chr4	7489683	7490138	8.68738	8.7211	8.77066	8.99506	AT4G12720	NUDT7
Chr4	7490998	7491682	9.44087	9.30635	9.41257	9.2568	AT4G12730	FLA2
Chr4	7516797	7517200	7.78136	7.74651	7.74483	7.74315	AT4G12790
Chr4	7589517	7589853	7.28771	7.40514	7.47573	7.88111	AT4G12980
Chr4	7636235	7636609	7.54689	7.56605	7.633	7.82496	AT4G13095	LCR37
Chr4	7733061	7733272	6.80413	7.14466	6.93221	7.15482	AT4G13270
Chr4	7760827	7761540	9.45276	9.25444	9.38748	9.60223	AT4G13340	LRX3
Chr4	8056697	8057650	9.91924	9.83289	9.83526	9.75489	AT4G13950	RALFL31
Chr4	8173009	8173323	7.633	7.70995	7.57365	7.64926	AT4G14165
Chr4	8301463	8302180	8.92407	9.06743	8.93958	9.20701	AT4G14410	bHLH104
Chr4	8337065	8337412	7.60733	7.62205	7.48784	7.77479	AT4G14500
Chr4	8405722	8406724	9.55267	9.51027	9.50333	9.40567	AT4G14660	NRPE7
Chr4	8547959	8548868	9.43567	9.42469	9.42469	9.52454	AT4G14960	TUA6
Chr4	8565091	8566035	9.30464	9.45687	9.34707	9.41469	AT4G14980
Chr4	8714740	8715399	8.69957	8.67066	9.13891	8.96073	AT4G15260
Chr4	8852357	8852904	8.79198	8.70131	8.85798	9.08481	AT4G15490	UGT84A3
Chr4	8887250	8887851	9.10656	9.04166	9.12541	9.26737	AT4G15563
Chr4	8918591	8919161	8.16239	8.42731	8.69349	8.48684	AT4G15630
Chr4	8979587	8980067	8.2396	8.38262	8.40621	8.47168	AT4G15770
Chr4	9084652	9084902	6.80413	7.2738	7.05257	7.13186	AT4G16030
Chr4	9096304	9096936	9.11894	9.1267	9.09077	9.08215	AT4G16060
Chr4	9131532	9131911	8.16742	8.09408	8.28077	8.63209	AT4G16141
Chr4	9293095	9293741	9.52601	9.45943	9.39071	9.02479	AT4G16490
Chr4	9315649	9316149	8.27612	7.94398	8.10852	8.46148	AT4G16540
Chr4	9399698	9400352	8.5651	8.7065	8.59712	8.78382	AT4G16720
Chr4	9454639	9454952	7.46557	7.59059	7.67772	7.65821	AT4G16790
Chr4	9648085	9648438	7.53138	7.68299	7.5411	7.69174	AT4G17180
Chr4	9660779	9661102	7.18239	7.12928	7.5411	7.61839	AT4G17220	MAP70-5
Chr4	9842630	9842981	8.12928	8.07682	7.9629	8.04712	AT4G17680
Chr4	9873247	9874333	10.0398	10.0941	10.2052	10.006	AT4G17760
Chr4	9892586	9893027	8.28077	8.42731	8.27263	8.19599	AT4G17790
Chr4	9947765	9948293	8.57932	8.54206	8.61563	8.81298	AT4G17905	ATL4H
Chr4	10042075	10042294	6.91289	6.70044	6.69697	7.08746	AT4G18130	PHYE
Chr4	10057453	10058082	9.14083	9.07414	9.05596	9.05867	AT4G18160	TPK3
Chr4	10159557	10159907	8.31061	8.16742	8.26092	8.43045	AT4G18380
Chr4	10162419	10163254	9.81618	9.78545	9.76736	9.62228	AT4G18390	TCP2
Chr4	10201517	10201872	7.70217	7.62205	7.66178	7.69697	AT4G18480	CHLI1
Chr4	10214605	10215349	8.50779	8.62114	8.3443	8.69697	AT4G18520	SEL1
Chr4	10220155	10220603	7.75489	7.62205	7.83289	8.3208	AT4G18540
Chr4	10505070	10505475	8.18859	8.21675	8.19476	8.10329	AT4G19220
Chr4	10844060	10844304	7.31967	7.54303	7.37721	7.0607	AT4G20020	MORF1
Chr4	10898828	10899473	9.22942	9.22942	9.05867	9.15292	AT4G20170	GALS3
Chr4	10963607	10965175	10.3287	10.2299	10.0658	10.2095	AT4G20310
Chr4	11013671	11013873	6.65821	6.59991	6.78463	6.98868	AT4G20410	GSNAP
Chr4	11178897	11179485	8.83052	8.78382	8.90313	8.38802	AT4G20880
Chr4	11205802	11206623	9.10198	9.04508	9.09408	9.07146	AT4G20940	GHR1
Chr4	11574828	11575106	7.5216	7.75822	7.46557	7.61839	AT4G21800	QQT2
Chr4	11741832	11742314	8.66977	8.81137	8.75405	8.72877	AT4G22190
Chr4	11799678	11800104	7.93221	8.10198	8.0954	8.21067	AT4G22330	ATCES1
Chr4	11943674	11944099	7.81538	7.97154	7.90539	8.05528	AT4G22740
Chr4	11967484	11968875	10.9136	11.0549	11.132	10.9278	AT4G22770	AHL2
Chr4	12016018	12016646	8.34873	8.34319	8.41521	8.74315	AT4G22920	SGR
Chr4	12083917	12085025	10.2656	10.5179	10.4089	9.58402	AT4G23060	IQD22
Chr4	12319587	12320344	9.36112	9.27059	9.29978	9.44243	AT4G23630	RTNLB1
Chr4	12368992	12369653	9.49035	9.40514	9.58285	9.42731	AT4G23740
Chr4	12403209	12403640	8.04576	7.94398	8.02237	8.16239	AT4G23840
Chr4	12429217	12429748	8.39339	8.42731	8.5651	8.50879	AT4G23920	UGE2
Chr4	12662470	12663029	8.41574	8.29002	8.37178	8.35645	AT4G24510	VC2
Chr4	12878565	12878854	7.31288	7.11114	7.03617	7.5157	AT4G25080	CHLM
Chr4	12959094	12959518	7.77726	7.76818	7.76818	8.0348	AT4G25330
Chr4	12978761	12979995	9.79827	9.81097	9.7719	9.4671	AT4G25400
Chr4	13332391	13334108	10.2996	10.2674	10.2387	10.3467	AT4G26370
Chr4	13436888	13437516	8.45533	8.3298	8.28077	8.57932	AT4G26630
Chr4	13469816	13470241	7.87344	7.80735	8.05393	7.82496	AT4G26710
Chr4	13498566	13499189	8.81137	8.79442	8.87114	9.08481	AT4G26840	SUMO1
Chr4	13568231	13568694	7.90238	7.81538	7.93221	7.81458	AT4G27020
Chr4	13661109	13661447	8.94691	8.95746	9.04985	8.63209	AT4G27270
Chr4	13676687	13677287	9.58965	9.51767	9.48382	9.6711	AT4G27310	BBX28
Chr4	13685841	13687379	10.6768	10.765	10.8158	11.0696	AT4G27330	SPL
Chr4	13703218	13703425	7.02237	6.98868	6.61287	7.13186	AT4G27390
Chr4	13851792	13852048	7.07682	7.02237	7.09011	7.39446	AT4G27790
Chr4	13987233	13987633	9.14593	9.11569	8.98868	8.50482	AT4G28190	ULT1
Chr4	14061420	14061620	7.28077	6.91886	7.21189	7.00562	AT4G28440
Chr4	14254354	14254627	6.89785	7.33092	7.11374	7.18488	AT4G28890
Chr4	14370481	14371493	10.0745	10.1283	9.978	9.8496	AT4G29140	ADS1
Chr4	14451185	14451564	7.77726	7.87652	7.89785	8.06743	AT4G29350	PRO2
Chr4	14599275	14599510	7.26209	7.50978	7.3443	7.49185	AT4G29840	TS
Chr4	14707490	14708955	10.3537	10.5042	10.4508	10.489	AT4G30080	ARF16
Chr4	14719978	14720297	7.36413	7.36413	7.37721	7.34651	AT4G30110	HMA2
Chr4	14770106	14770657	8.58684	8.45018	8.41891	8.51274	AT4G30180
Chr4	14850852	14851654	9.39071	9.22279	9.32249	9.45943	AT4G30350	SMXL2
Chr4	14971430	14972211	9.46964	9.49085	9.40833	9.46097	AT4G30710	QWRF8
Chr4	14992998	14993210	6.90388	6.59991	6.98868	7.09803	AT4G30780
Chr4	15056514	15057173	9.23242	9.21493	9.11894	9.29347	AT4G30940
Chr4	15152667	15153570	9.03342	9.15355	8.99506	9.19229	AT4G31170
Chr4	15284169	15284452	7.14975	7.31741	7.24793	7.58496	AT4G31530
Chr4	15418189	15419414	9.3143	9.24822	9.27321	9.53187	AT4G31880
Chr4	15443485	15444318	9.93664	9.90989	9.66622	9.44915	AT4G31910	PIZ
Chr4	15503361	15503926	8.25503	8.18115	8.06743	8.5343	AT4G32060
Chr4	15556671	15556879	7.03342	7.2738	6.86109	6.9571	AT4G32210	SDH3-2
Chr4	15589335	15589949	9.59712	9.59945	9.56415	9.60779	AT4G32290
Chr4	15611818	15612484	8.83684	8.82575	8.72537	8.85487	AT4G32340
Chr4	15640410	15640891	8.1046	8.21675	8.16239	8.3966	AT4G32400	SHS1
Chr4	15795889	15796261	7.76321	7.72962	7.90539	7.78136	AT4G32750
Chr4	15820712	15820916	7.76321	7.9542	7.94105	7.91064	AT4G32800
Chr4	15854519	15855558	9.07012	8.96217	8.91064	8.97728	AT4G32860
Chr4	15876484	15876792	8.64476	8.62845	8.67684	8.27671	AT4G32890	GATA9
Chr4	16002090	16002823	8.83842	8.90313	8.84314	9.07948	AT4G33180
Chr4	16083025	16083368	7.67772	7.53138	7.39017	7.58496	AT4G33420
Chr4	16176025	16176519	8.24793	8.28425	8.12089	8.45327	AT4G33690
Chr4	16251238	16251586	7.55267	7.25974	7.6248	7.59805	AT4G33900
Chr4	16303761	16304509	9.18488	9.12218	9.18766	9.34263	AT4G34030	MCCB
Chr4	16419448	16420423	9.71939	9.64926	9.65464	9.94818	AT4G34320
Chr4	16437119	16437336	7.33874	7.17243	7.17243	7.31967	AT4G34380
Chr4	16518686	16519686	9.82177	9.87652	9.74525	9.76736	AT4G34588	CPuORF2
Chr4	16554411	16554815	8.43045	8.33651	8.36632	8.5343	AT4G34680	GATA3
Chr4	16709924	16711995	11.7412	11.7324	11.6832	11.8383	AT4G35100	SIMIP
Chr4	16760080	16761286	9.72537	9.62799	9.53625	9.61999	AT4G35230	BSK1
Chr4	16848750	16849422	9.50532	9.54158	9.55219	9.44087	AT4G35470	PIRL4
Chr4	16939951	16940692	9.09408	9.01053	8.91886	9.26444	AT4G35750
Chr4	16972491	16972872	7.40514	7.72962	7.50779	7.7364	AT4G35820
Chr4	16986661	16987016	8.08879	8.15355	8.27263	8.38802	AT4G35860	GB2
Chr4	16995554	16996008	8.56033	8.29692	8.53916	8.42417	AT4G35890	LARP1c
Chr4	17000619	17001094	8.88493	8.74735	8.88493	8.68124	AT4G35890	LARP1c
Chr4	17006024	17006939	10.3584	10.4802	10.6654	10.1087	AT4G35905
Chr4	17042898	17043306	8.47675	8.59199	8.61102	8.79279	AT4G36020	CSP1
Chr4	17051585	17052023	7.77396	7.66	7.88111	8.41045	AT4G36040	J11
Chr4	17271675	17272184	8.36413	8.43879	8.48583	8.45738	AT4G36620	HANL2
Chr4	17282643	17283380	10.2527	10.2718	10.3041	10.0671	AT4G36650	PBRP
Chr4	17344514	17345231	9.61655	9.62434	9.80171	9.70973	AT4G36810	LSU
Chr4	17541542	17541966	8.2396	8.24911	8.14211	8.52943	AT4G37260	MYB73
Chr4	17586055	17586385	8.07815	7.99435	8.21189	7.74987	AT4G37400	CYP81F3
Chr4	17598587	17598831	7.94837	8.05393	8.0954	7.79442	AT4G37430	CYP91A2
Chr4	17608506	17608811	7.66178	7.46352	7.80171	7.49985	AT4G37450	ATAGP18
Chr4	17616812	17617013	7.75489	7.69174	8.14211	7.94764	AT4G37460	SRFR1
Chr4	17660006	17660820	9.4131	9.35094	9.15861	9.16176	AT4G37580	UNS2
Chr4	17680878	17681399	8.84471	8.94837	8.7292	8.80332	AT4G37630	CYCD5;1
Chr4	17724826	17725406	9.15292	9.34374	9.14211	9.15292	AT4G37730	bZIP7
Chr4	17787244	17787444	7.29692	7.25974	7.15735	7.68299	AT4G37830
Chr4	17957830	17958233	7.82496	7.9542	7.7211	7.80735	AT4G38340	NLP3
Chr4	17995782	17996247	9.24258	9.28887	9.68256	8.9359	AT4G38460	SSU
Chr4	18040795	18041554	8.78953	8.75489	8.75864	8.68738	AT4G38590	BGAL14
Chr4	18065517	18066509	10.5722	10.4065	10.496	10.1341	AT4G38660
Chr4	18163263	18163684	8.51865	8.29692	8.20701	8.60825	AT4G38970	FBA2
Chr4	18214931	18216012	10.8784	10.9823	11.0609	10.8653	AT4G39090	RD19A
Chr4	18233093	18233605	9.05325	9.00492	9.02929	9.06878	AT4G39140
Chr4	18265754	18266068	7.88722	7.83447	7.67772	8.05528	AT4G39230
Chr4	18279614	18280170	9.64656	9.7181	9.60316	9.53649	AT4G39270
Chr4	18308624	18309291	9.39981	9.31515	9.24971	9.36632	AT4G39370	UBP27
Chr4	18317882	18318367	8.60548	8.86805	8.82416	9.18488	AT4G39390	NST-K1
Chr4	18354594	18356127	10.5505	10.6032	10.5716	10.5746	AT4G39460	SAMT1
Chr4	18421819	18422222	7.94837	8.19476	7.97871	7.9542	AT4G39700
Chr4	18462021	18462359	8.46148	8.60084	8.71939	8.43045	AT4G39790
Chr4	18480734	18481419	9.46352	9.24822	9.32474	9.39821	AT4G39830
Chr5	34105	34713	8.19476	8.47675	8.9359	9.32811	AT5G01090
Chr5	41520	42068	8.80977	8.79442	8.64746	9.04508	AT5G01110
Chr5	59886	60676	9.36523	9.35425	9.31572	9.34873	AT5G01170
Chr5	85901	86697	10.1206	10.2786	10.0937	10.2758	AT5G01210
Chr5	107212	107522	7.58496	7.57743	7.76818	7.61287	AT5G01260
Chr5	210089	211019	10.2146	10.1643	10.2647	10.1267	AT5G01530	LHCB4.1
Chr5	226651	227087	9.04644	9.09606	9.02652	8.84156	AT5G01590	TIC56
Chr5	312171	313690	10.6835	10.643	10.7703	10.856	AT5G01820	SR1
Chr5	398715	399179	8.5651	8.41891	8.30378	8.2009	AT5G02040	PRA1.A1
Chr5	534468	535232	9.08746	9.23601	9.42941	9.30092	AT5G02450
Chr5	635008	635233	6.88874	7.0607	6.9571	7.31967	AT5G02790	GSTL3
Chr5	659561	659818	7.70736	7.70044	7.50779	7.59805	AT5G02870
Chr5	771476	772446	10.1938	10.2067	10.1431	9.94031	AT5G03240	UBQ3
Chr5	832228	832679	9.06407	9.08215	9.02306	9.16554	AT5G03380
Chr5	897926	898361	8.34319	8.46352	8.30378	8.52258	AT5G03550
Chr5	949950	950521	9.29663	9.39607	9.49885	9.37558	AT5G03670	TRM28
Chr5	1246446	1246691	7.10066	7.00422	6.9571	7.46557	AT5G04410	NAC2
Chr5	1345912	1346418	8.32755	8.06743	8.30378	8.24674	AT5G04680
Chr5	1449608	1450014	7.86419	7.70044	7.78627	7.7211	AT5G04930	ALA1
Chr5	1479914	1480376	7.7364	7.61102	7.66888	7.97728	AT5G05020
Chr5	1504285	1505452	9.96253	10.1167	9.94435	10.0028	AT5G05090
Chr5	1514859	1515087	7.45943	7.41574	7.35535	7.40514	AT5G05130
Chr5	1522350	1523306	9.79523	9.8005	9.86573	9.87805	AT5G05140
Chr5	1529902	1530637	8.93884	8.98868	8.90689	8.89444	AT5G05160	RUL1
Chr5	1638807	1639035	6.89785	6.84862	6.74147	7.10591	AT5G05550
Chr5	1702531	1702898	7.81858	8.18859	7.71081	7.97154	AT5G05690	DWF3
Chr5	1840429	1841561	9.3526	9.39607	9.46608	9.31232	AT5G06110
Chr5	1852712	1853790	9.50333	9.50283	9.34263	9.53819	AT5G06130
Chr5	1901621	1902881	9.53041	9.46301	9.40567	9.73089	AT5G06260
Chr5	2018727	2019486	8.6506	8.72622	8.6339	8.76321	AT5G06590
Chr5	2105577	2105813	7.07682	6.9571	6.56986	6.27612	AT5G06800
Chr5	2126787	2127321	8.69	8.51767	8.52454	8.74315	AT5G06850	FTIP1
Chr5	2157497	2157830	7.47573	7.48784	7.43567	7.28771	AT5G06960	TGA5
Chr5	2226996	2228093	9.55411	9.51767	9.73174	9.58778	AT5G07170
Chr5	2273883	2274468	8.94251	8.89406	8.86109	8.82972	AT5G07250	RBL3
Chr5	2543277	2543896	8.38802	8.13955	8.2503	8.27263	AT5G07960
Chr5	2592889	2593428	8.85798	8.6865	8.67684	8.60825	AT5G08090
Chr5	2605746	2606638	9.27729	9.40514	9.22912	9.54978	AT5G08120	MPB2C
Chr5	2726945	2727994	9.52601	9.43254	9.48583	9.41204	AT5G08450	RXT3-like
Chr5	2754779	2755144	7.55842	7.76818	7.91439	8.0348	AT5G08510
Chr5	2797521	2798016	8.28656	8.28425	8.29232	8.31061	AT5G08620	STRS2
Chr5	2805210	2805977	8.98939	9.03411	8.94251	9.17742	AT5G08640	FLS1
Chr5	2898373	2899392	9.39821	9.28135	9.17336	9.54061	AT5G09340
Chr5	2943688	2944806	10.9003	10.9712	11.0244	10.9215	AT5G09450
Chr5	2982538	2983965	10.6411	10.544	10.6191	10.8469	AT5G09610	PUM21
Chr5	3054161	3054801	9.32136	9.21493	9.25207	9.50283	AT5G09810	AtACT7
Chr5	3055420	3055932	9.09408	9.03411	8.99859	8.97728	AT5G09820
Chr5	3113745	3114100	7.85487	7.82496	7.85953	7.33985	AT5G09970	CYP78A7
Chr5	3235120	3235703	8.92704	8.85409	8.90313	8.77231	AT5G10280	MYB92
Chr5	3247727	3247985	7.88111	7.92481	8.16742	7.92184	AT5G10320
Chr5	3283779	3284266	8.60363	8.4818	8.75864	8.89444	AT5G10440	CYCD4;2
Chr5	3400144	3400401	7.53722	7.19722	7.64115	7.85175	AT5G10750
Chr5	3412522	3412770	6.96867	6.98868	7.02237	7.20945	AT5G10790	UBP22
Chr5	3486111	3486422	7.90539	7.86728	7.59805	7.54496	AT5G11010
Chr5	3500524	3501019	7.95565	7.94398	7.85953	8.08348	AT5G11050	URP10
Chr5	3720783	3721235	8.2503	8.31061	8.19476	8.36085	AT5G11580
Chr5	3746644	3747289	8.84941	8.7364	8.81938	8.77231	AT5G11660
Chr5	3790668	3790960	7.75489	7.80735	7.82496	7.84706	AT5G11760
Chr5	3815892	3816542	8.6506	8.5812	8.28656	8.59712	AT5G11840
Chr5	3915767	3916110	7.94691	7.93517	7.80171	7.96723	AT5G12110
Chr5	3952846	3953322	8.3208	8.45687	8.42417	8.36741	AT5G12220
Chr5	4021335	4021768	7.78136	7.83447	7.86573	8.01402	AT5G12410
Chr5	4059427	4059731	7.79928	7.88722	7.93221	8.04712	AT5G12860	DiT1
Chr5	4128904	4129369	7.81057	8.07682	7.79442	8.21675	AT5G13020	EML3
Chr5	4161458	4161849	7.92184	7.92481	8.05393	7.87652	AT5G13110	G6PD2
Chr5	4179735	4180115	7.70736	7.94398	8.02237	8.02514	AT5G13160	PBS1
Chr5	4296526	4296804	6.91289	6.78136	7.22641	7.47573	AT5G13400
Chr5	4506061	4506335	6.78136	7.11114	7.19967	7.04166	AT5G13970
Chr5	4530420	4530933	8.84941	8.87267	8.84627	8.96217	AT5G14040	PHT3;1
Chr5	4715107	4715318	6.87958	6.93664	6.91289	7.0607	AT5G14620	DRM2
Chr5	4785738	4786036	7.47573	7.59991	7.64115	7.82496	AT5G14800	P5CR
Chr5	4858887	4859466	8.09408	8.17493	8.0607	8.35094	AT5G15010
Chr5	4900341	4900856	8.29002	8.38262	8.22521	7.97154	AT5G15120
Chr5	4934730	4935244	8.85175	8.81618	8.82416	8.7065	AT5G15190
Chr5	4937670	4937884	8.0348	8.25503	8.35535	8.29232	AT5G15210	ZHD8
Chr5	4997493	4997781	7.39017	7.11114	7.29462	7.45943	AT5G15390
Chr5	5132967	5133456	7.99577	8.0607	7.87344	8.20579	AT5G15730	CRLK2
Chr5	5269925	5270175	7.84078	7.66888	7.81538	7.85953	AT5G16130
Chr5	5322358	5322845	7.74147	7.84392	7.75822	8.11504	AT5G16270	SYN4
Chr5	5342289	5342584	6.91886	7.00422	7.09011	7.30378	AT5G16310	UCH1
Chr5	5406770	5407087	8.19722	8.15987	8.23242	8.29692	AT5G16550
Chr5	5433914	5434279	8.2009	8.29692	8.39446	8.59246	AT5G16590	LRR1
Chr5	5532704	5533105	7.77396	7.72962	7.77808	8.02929	AT5G16830	SYP21
Chr5	5574134	5574348	7.00282	6.67772	7.05257	7.15482	AT5G16950
Chr5	5602742	5603201	7.79442	8.02791	7.80171	8.02514	AT5G17030	UGT78D3
Chr5	5763818	5765009	9.9359	9.80776	9.92593	9.60964	AT5G17490	RGL3
Chr5	5786411	5786787	7.97154	8.10198	8.24436	8.09408	AT5G17550	PEX19-2
Chr5	5902365	5903212	9.08481	9.03411	9.07548	8.77231	AT5G17860	CAX7
Chr5	5938885	5939688	9.38748	9.37721	9.27438	9.0286	AT5G17920	ATMS1
Chr5	5996619	5997012	7.86419	7.89633	7.94105	8.33651	AT5G18130
Chr5	6141322	6141709	8.09672	7.7211	7.7211	7.7211	AT5G18510
Chr5	6146487	6146885	7.85487	7.75822	7.70217	8.01402	AT5G18520	Cand7
Chr5	6257729	6258488	9.22942	9.28598	9.1453	9.38802	AT5G18760
Chr5	6311594	6312112	8.18488	8.09408	8.26679	8.11504	AT5G18930	SAMDC4
Chr5	6344599	6345107	8.14975	7.9542	8.24436	8.24674	AT5G19000	BPM1
Chr5	6361531	6362328	9.60084	9.54158	9.68956	9.52013	AT5G19040	IPT5
Chr5	6415493	6416155	8.85331	8.77972	8.92333	8.79279	AT5G19120
Chr5	6544865	6545286	7.78627	7.53138	7.88722	7.84706	AT5G19410	ABCG23
Chr5	6573521	6573805	7.22641	7.00422	7.19967	7.53138	AT5G19480
Chr5	6588975	6589187	6.9571	6.91886	7.00282	7.28077	AT5G19530	ACL5
Chr5	6694880	6695546	8.67154	8.5812	8.67684	8.85798	AT5G19810
Chr5	6727811	6728340	8.60825	8.6591	8.75864	8.71768	AT5G19900
Chr5	6786753	6787091	7.25267	7.20945	7.22641	7.47573	AT5G20090
Chr5	6831338	6831868	8.54496	8.54689	8.67684	9.0921	AT5G20250	RS6
Chr5	6972501	6973296	8.69957	8.96217	9.01611	8.75405	AT5G20620	UBQ4
Chr5	7045172	7046129	9.05596	9.09606	9.01611	8.99223	AT5G20820	SAUR76
Chr5	7092307	7092647	7.75822	8.00141	7.94105	8.20579	AT5G20900	TIFY3B
Chr5	7170421	7170838	9.12864	9.25857	9.19783	8.96795	AT5G21105
Chr5	7314912	7315587	9.86225	9.79442	9.95238	9.88532	AT5G22080
Chr5	7387120	7388336	10.0447	10.1113	9.97585	10.0028	AT5G22310
Chr5	7396912	7397571	8.43359	8.39553	8.36632	8.63209	AT5G22340
Chr5	7525799	7526183	8.23002	8.11764	8.30378	8.37613	AT5G22630	ADT5
Chr5	7564669	7565060	7.94691	7.56605	7.45327	7.65821	AT5G22740	CSLA2
Chr5	7603322	7603817	8.53625	8.41891	8.47168	8.74651	AT5G22791
Chr5	7697384	7698052	9.48684	9.46301	9.08746	8.43359	AT5G23000	RAX1
Chr5	7794989	7795326	7.31967	7.61102	7.21189	7.64386	AT5G23160
Chr5	7939345	7939570	7.43254	7.40514	7.33092	7.52356	AT5G23540
Chr5	7957153	7957420	7.32643	7.2738	7.24793	7.66888	AT5G23600
Chr5	7985110	7985788	8.91139	9.01681	8.90689	9.19229	AT5G23680
Chr5	8263198	8263698	8.92258	8.55651	8.64746	8.93258	AT5G24280	GMI1
Chr5	8281988	8282609	8.90388	8.95746	8.91064	9.04712	AT5G24318
Chr5	8383090	8383391	7.49586	7.46352	7.71081	8.07414	AT5G24530	DMR6
Chr5	8416219	8417038	9.41574	9.25148	9.37884	9.54786	AT5G24590	TIP
Chr5	8591029	8591381	7.50978	7.25974	7.43567	7.61287	AT5G24930	COL4
Chr5	8674324	8674805	7.88111	7.98868	8.03892	8.54206	AT5G25140	CYP71B13
Chr5	8774839	8776016	10.2603	10.1501	10.1529	10.6484	AT5G25280
Chr5	8794047	8794392	7.43671	7.81538	7.6248	7.64926	AT5G25340
Chr5	8906149	8906746	8.59526	8.74315	8.48583	9.01681	AT5G25580
Chr5	8934637	8935530	9.42574	9.31232	9.31572	9.53187	AT5G25620	YUC6
Chr5	8964981	8965262	7.24793	7.39232	7.14466	7.62571	AT5G25757
Chr5	9098768	9099328	8.12541	8.24911	8.23242	8.35645	AT5G26040	HDA2
Chr5	9158270	9158470	6.67948	6.80413	6.81057	6.67948	AT5G26200
Chr5	9162678	9163196	8.33204	8.54206	8.30378	8.49586	AT5G26220	GGCT2;1
Chr5	9255266	9255540	7.80735	8.10852	7.84862	8.01959	AT5G26360
Chr5	9379525	9379992	8.68036	8.59619	8.6339	8.67154	AT5G26600
Chr5	9702925	9703174	6.82972	6.93664	6.87958	7.20945	AT5G27490
Chr5	9727185	9727554	7.45121	7.62205	7.52943	7.57554	AT5G27550
Chr5	9780839	9781267	8.00983	8.06743	8.0954	8.12412	AT5G27640	TIF3B1
Chr5	9817317	9817708	7.82496	7.89633	7.7364	8.08746	AT5G27720	LSM4
Chr5	9874188	9875000	9.36112	9.32643	9.17742	9.37667	AT5G27850
Chr5	9987667	9988549	8.89709	8.84941	8.81618	8.60084	AT5G27950
Chr5	10037473	10037747	7.03342	7.31741	7.25974	7.39446	AT5G28040
Chr5	10292365	10293793	9.6786	9.66267	9.8746	10.1041	AT5G28300	GT2L
Chr5	10376647	10378291	10.4512	10.4375	10.4323	10.3095	AT5G28463
Chr5	10540238	10540724	7.87652	7.56605	8.03892	8.00843	AT5G28540	BIP1
Chr5	10647063	10647861	9.35645	9.31515	9.27845	8.55459	AT5G28640	GIF1
Chr5	10783790	10784210	7.96145	7.76818	7.82496	8.23482	AT5G28750
Chr5	13462066	13462346	7.04576	7.35315	6.91289	6.82972	AT5G35200
Chr5	13462369	13462613	6.9571	7.02237	7.09011	6.85798	AT5G35200
Chr5	13709995	13710420	7.74483	7.81538	7.88111	7.8392	AT5G35526
Chr5	13742022	13742292	7.08481	7.2738	7.13186	7.13186	AT5G35560
Chr5	13824615	13824938	7.29692	7.24793	7.19967	7.61839	AT5G35620	LSP1
Chr5	13936088	13936763	9.96181	10.0341	9.96867	9.0607	AT5G35760
Chr5	13956017	13956890	8.95201	8.94251	8.85409	8.92258	AT5G35790	G6PD1
Chr5	14011707	14012132	7.76818	7.70044	7.77808	7.65821	AT5G35840	PHYC
Chr5	14136159	14136451	7.14975	7.30378	7.42626	7.43671	AT5G35995
Chr5	14143165	14143486	8.0607	8.0607	7.97154	7.89633	AT5G36001
Chr5	14634273	14634780	8.31515	8.42731	8.42417	8.27671	AT5G37030
Chr5	14764139	14764532	7.74483	7.74651	7.65105	7.91588	AT5G37290
Chr5	14812525	14812946	7.79442	7.64566	7.7364	7.94764	AT5G37370	ATSRL1
Chr5	14865925	14866212	7.26913	7.39232	7.37721	7.47573	AT5G37475
Chr5	15003880	15004967	9.07548	9.0921	8.98868	9.3548	AT5G37780	TCH1
Chr5	15008244	15008463	6.76155	7.07682	7.05257	7.0607	AT5G37780	TCH1
Chr5	15265122	15265590	8.30834	7.99435	8.27263	8.05257	AT5G38220
Chr5	15348179	15348525	7.66178	7.69174	7.68475	7.59805	AT5G38380
Chr5	15407543	15407963	7.91139	7.83447	7.89785	8.00843	AT5G38480	RCI1
Chr5	15467271	15467687	7.92778	7.62205	7.93221	7.79442	AT5G38630	CYB-1
Chr5	15644732	15645571	8.50779	8.17493	8.3208	8.49085	AT5G39090
Chr5	15845921	15846460	8.36085	8.44398	8.15482	8.41891	AT5G39570
Chr5	15912678	15913012	8.31628	8.27845	8.3443	8.42417	AT5G39760	ZHD10
Chr5	16006502	16006926	7.59059	7.45121	7.56224	7.43671	AT5G39990	GlcAT14A
Chr5	16058636	16059686	9.88054	9.73978	9.72259	9.978	AT5G40140
Chr5	16073102	16073737	8.5812	8.36741	8.61563	8.63209	AT5G40210	UMAMIT42
Chr5	16087231	16087550	7.84078	7.86728	7.80896	7.63662	AT5G40250
Chr5	16314576	16315337	8.84078	9.03411	9.05867	8.75989	AT5G40770	PHB3
Chr5	16487386	16487592	6.82018	6.57365	6.30378	6.50383	AT5G41190	NOB1
Chr5	16598245	16599039	9.32249	9.44191	9.31004	9.37667	AT5G41490
Chr5	16637740	16638681	10.3731	10.4297	10.4776	10.3617	AT5G41600	RTNLB4
Chr5	16648804	16649025	6.16491	6.08215	6.40939	6.45533	AT5G41630
Chr5	16807013	16808081	9.22942	9.28887	9.31572	9.17368	AT5G42020	BIP2
Chr5	16828125	16828684	9.7052	9.68475	9.83526	9.73259	AT5G42090
Chr5	16854017	16854517	8.12928	8.15355	8.07414	8.12799	AT5G42190	SKP1B
Chr5	16877468	16877715	7.25267	7.2384	6.82972	7.43671	AT5G42223
Chr5	17002448	17002860	7.62205	7.91439	7.65105	7.85953	AT5G42520	BPC6
Chr5	17142683	17143062	7.63662	7.7364	7.68475	8.08348	AT5G42750	BKI1
Chr5	17243949	17244183	7.05257	7.19722	7.3072	7.5157	AT5G42980	TRXH3
Chr5	17369202	17369656	8.02237	8.08746	7.97154	8.02514	AT5G43285	LURE1.1
Chr5	17551352	17552239	9.15608	9.16993	9.10263	9.66756	AT5G43700	IAA4
Chr5	17616430	17617000	8.30378	8.35094	8.5812	8.24674	AT5G43822
Chr5	17639064	17640064	10.2245	10.1154	10.0644	10.0234	AT5G43870
Chr5	17754072	17754312	7.64926	7.48784	7.41574	7.85953	AT5G44100	ckl7
Chr5	17775226	17775690	8.46862	8.29692	8.3443	8.17991	AT5G44160	NUC
Chr5	17789658	17791827	10.7748	10.7881	10.7833	10.7179	AT5G44180	RLT2
Chr5	17801486	17802004	8.53089	8.62845	8.44294	8.52943	AT5G44200	CBP20
Chr5	17858774	17859586	8.62388	8.75989	8.59712	8.61563	AT5G44330
Chr5	18018980	18019406	8.58965	8.40621	8.54689	8.7364	AT5G44670	GALS2
Chr5	18081838	18083726	10.4248	10.3375	10.2252	10.1844	AT5G44790	RAN1
Chr5	18358770	18359759	9.64926	9.56772	9.63753	9.70131	AT5G45310
Chr5	18401642	18402107	7.83289	7.62205	7.82496	8.21067	AT5G45410
Chr5	18564715	18565317	9.03686	9.11569	8.88493	9.04508	AT5G45770	RLP55
Chr5	18688121	18688915	9.38505	9.36851	9.39607	9.26444	AT5G46080
Chr5	18897215	18897439	7.37938	7.30378	7.42626	7.46557	AT5G46580
Chr5	18906779	18908368	10.7275	10.5762	10.6336	10.7258	AT5G46590	NAC096
Chr5	18926048	18927278	10.1357	10.0447	9.92926	10.099	AT5G46640	AHL8
Chr5	19007756	19007990	7.48985	7.57743	7.29462	7.59805	AT5G46840
Chr5	19117828	19118546	9.14975	9.03067	8.97082	9.41045	AT5G47060
Chr5	19205240	19205514	7.40939	7.41574	7.42626	7.37504	AT5G47330
Chr5	19235207	19235809	8.38154	8.52356	8.41521	8.75739	AT5G47420
Chr5	19378318	19378542	6.96867	6.9571	6.97154	7.20945	AT5G47850	CCR4
Chr5	19472130	19472526	7.80252	7.68299	7.64115	7.48583	AT5G48050
Chr5	19522130	19522534	7.86882	8.12541	8.13571	8.19599	AT5G48140
Chr5	19598291	19598709	8.06205	8.08746	7.99577	8.07414	AT5G48370
Chr5	19653991	19654484	8.80977	8.67507	8.57554	8.6515	AT5G48500
Chr5	19666227	19666622	7.71768	7.92481	7.66178	7.8392	AT5G48530
Chr5	19896525	19897861	10.395	10.5314	10.6579	10.702	AT5G49100
Chr5	19940604	19941054	8.20945	8.02791	8.25503	8.00843	AT5G49170
Chr5	19951367	19952008	9.45687	9.42836	9.52209	9.4732	AT5G49215
Chr5	20058100	20058384	7.05257	7.19722	7.10198	7.33092	AT5G49460	ACLB-2
Chr5	20082704	20082958	7.11374	7.39232	7.3072	7.37504	AT5G49510	PFD3
Chr5	20155663	20156576	9.01402	9.09935	8.95855	9.18053	AT5G49650	XK2
Chr5	20166928	20167811	9.52943	9.43567	9.63821	9.29921	AT5G49665
Chr5	20197304	20197691	8.35535	8.11764	8.26679	8.31061	AT5G49710
Chr5	20246330	20246618	7.33874	7.36413	7.37721	7.59805	AT5G49820	RUS6
Chr5	20333391	20334286	10.0458	9.94361	9.93774	9.90011	AT5G49980	AFB5
Chr5	20528009	20528315	7.55842	7.68299	7.57365	7.88722	AT5G50410
Chr5	20542814	20543623	9.1046	9.10918	9.18766	9.36851	AT5G50450
Chr5	20699356	20699570	7.00282	7.0607	7.11374	7.50978	AT5G50870	UBC27
Chr5	20768627	20768891	7.22159	7.22159	7.2738	7.43671	AT5G51080
Chr5	20867687	20867887	7.29692	7.14466	6.78463	7.23002	AT5G51350	MOL1
Chr5	20960676	20960967	7.49586	7.70044	7.7364	7.42626	AT5G51590	AHL4
Chr5	21081398	21081881	8.59712	8.48583	8.27263	8.24317	AT5G51850	TRM24
Chr5	21133378	21133698	7.86882	7.7211	7.69349	7.70736	AT5G52040	RS41
Chr5	21296540	21296835	7.39446	7.34207	7.5411	7.34651	AT5G52480
Chr5	21320123	21321446	9.69653	9.72323	9.59292	9.58402	AT5G52540
Chr5	21355326	21355730	8.33651	8.41891	8.44294	8.37178	AT5G52650
Chr5	21485107	21485726	8.56701	8.6591	8.46761	8.76321	AT5G52990
Chr5	21552359	21552583	7.10591	7.14466	7.05257	7.13186	AT5G53144
Chr5	21562010	21562895	9.33706	9.30635	9.4543	9.64656	AT5G53160	RCAR3
Chr5	21609041	21610069	9.32924	9.22581	9.2703	9.40833	AT5G53280	PDV1
Chr5	21663417	21664407	9.44786	9.34041	9.51816	9.97118	AT5G53400	BOB1
Chr5	21675645	21676028	7.9542	7.72962	7.77808	8.10329	AT5G53430	SET29
Chr5	21717082	21718212	9.5073	9.59572	9.46301	9.7402	AT5G53486
Chr5	21723044	21723525	8.70736	8.67507	8.80009	8.90011	AT5G53490
Chr5	21764663	21765213	8.60363	8.61563	8.52454	8.81298	AT5G53570
Chr5	21795543	21795943	8.30378	8.37613	8.39446	8.15987	AT5G53660	GRF7
Chr5	22039333	22039754	7.91588	8.00141	7.91439	8.02514	AT5G54270	LHCB3*1
Chr5	22076767	22077219	8.1472	8.10198	8.05393	8.44501	AT5G54370
Chr5	22087775	22088265	8.7364	8.6591	8.5343	8.64386	AT5G54390	HL
Chr5	22197504	22197832	7.78627	7.78627	7.66888	7.98299	AT5G54640	RAT5
Chr5	22263595	22264035	7.76818	7.87652	7.79442	7.91588	AT5G54800	GPT1
Chr5	22275983	22276212	7.54689	7.31741	7.3072	7.47573	AT5G54840	SGP1
Chr5	22477856	22478529	9.20518	9.2929	9.18766	9.29921	AT5G55490	GEX1
Chr5	22495692	22496296	9.13699	9.15735	9.23661	9.21371	AT5G55530
Chr5	22509703	22510068	7.66178	7.2384	7.47573	7.85953	AT5G55560
Chr5	22744802	22745087	7.13186	6.98868	7.00282	7.59059	AT5G56200
Chr5	22775019	22775334	7.74483	7.83447	7.93221	8.31515	AT5G56260
Chr5	22782968	22783345	8.10983	8.11764	8.06743	8.26092	AT5G56280	CSN6A
Chr5	22804012	22804791	9.34374	9.27059	9.31232	9.25207	AT5G56310
Chr5	23035411	23035690	6.98299	7.11114	6.78463	7.07146	AT5G56950	NFA3
Chr5	23063524	23063979	8.98833	9.15735	8.90689	9.01681	AT5G56990
Chr5	23091870	23092647	9.29519	9.19414	9.29692	9.5343	AT5G57060
Chr5	23153489	23153718	7.63662	7.5216	7.5812	7.71253	AT5G57150
Chr5	23283291	23283862	8.9993	8.89406	8.94251	9.04508	AT5G57490	VDAC4
Chr5	23356643	23357896	10.2527	10.2095	10.4307	10.4038	AT5G57660	COL5
Chr5	23620871	23621505	8.98939	9.19414	9.06743	9.13314	AT5G58420
Chr5	23675228	23676548	13.1421	13.2615	13.2615	13.2615	AT5G58575
Chr5	23851770	23851976	7.36632	6.98868	7.2384	7.02237	AT5G59080
Chr5	24141686	24142160	8.38154	8.43359	8.31515	8.58684	AT5G59950
Chr5	24211553	24211982	8.10198	8.05393	7.92333	8.16239	AT5G60130
Chr5	24235843	24237433	10.7787	10.8344	10.7898	10.6273	AT5G60190
Chr5	24349911	24351000	10.1673	10.0095	10.0604	10.2643	AT5G60570
Chr5	24401816	24402513	8.58496	8.61102	8.44294	8.60363	AT5G60700
Chr5	24410109	24410905	9.22279	9.04166	9.19783	9.28598	AT5G60710
Chr5	24433144	24433502	8.00843	7.78627	7.94105	8.02929	AT5G60750	SCO4
Chr5	24452806	24453887	9.89216	9.97406	9.7934	9.8449	AT5G60780	NRT2.3
Chr5	24460929	24461224	8.37829	8.2009	8.47675	8.37178	AT5G60800
Chr5	24546111	24546406	7.45943	7.45121	7.52943	7.62571	AT5G60980
Chr5	24826624	24827388	8.9542	9.00141	8.93958	9.04508	AT5G61790	CNX1
Chr5	24839023	24839239	8.20945	8.0607	8.38154	8.09408	AT5G61830
Chr5	24878058	24878609	8.25621	8.11764	8.33762	8.50084	AT5G61950
Chr5	24972861	24973397	9.33148	9.49085	9.60964	9.34873	AT5G62170	TRM25
Chr5	25002078	25002460	7.80252	8.21675	8.12799	7.60363	AT5G62240
Chr5	25077091	25078439	10.3584	10.2143	10.2848	10.4504	AT5G62460
Chr5	25122760	25123237	8.35094	8.17493	8.21189	8.239	AT5G62580
Chr5	25148667	25149606	9.13699	9.19044	9.22279	9.60409	AT5G62630	HIPL2
Chr5	25165104	25165586	8.20701	8.29002	8.3443	8.14338	AT5G62680	NPF2.11
Chr5	25194204	25194467	7.39446	7.33092	7.47573	7.71253	AT5G62720
Chr5	25256549	25256891	8.15355	8.34319	8.12799	8.31515	AT5G62930
Chr5	25383424	25384129	9.01959	9.04508	8.91064	9.36249	AT5G63350
Chr5	25408659	25409419	8.96434	9.10329	8.90313	9.04508	AT5G63450	CYP94B1
Chr5	25526331	25526588	7.47168	7.62205	7.42626	7.54496	AT5G63790	NAC102
Chr5	25586293	25586764	7.92481	8.24911	7.99577	8.02514	AT5G63940
Chr5	25591621	25591984	7.48985	7.5216	7.5411	7.54496	AT5G63940
Chr5	25611738	25612250	8.79198	8.5708	8.51865	8.59712	AT5G63990
Chr5	25681016	25681468	8.30378	8.3298	8.18859	8.36085	AT5G64190
Chr5	25710865	25711369	8.3696	8.16742	8.29232	8.52943	AT5G64280	DiT2.2
Chr5	25730144	25731059	9.85526	10.0203	9.94581	9.90426	AT5G64340	SAC51
Chr5	25761323	25762547	9.74777	9.67706	9.54448	9.8005	AT5G64430
Chr5	25886136	25887390	10.0007	9.93332	9.81478	9.90989	AT5G64750	ABR1
Chr5	25925140	25925380	7.78136	7.72962	7.56224	7.80735	AT5G64860	DPE1
Chr5	26014552	26014910	8.39446	8.26209	8.39446	8.66711	AT5G65120
Chr5	26411645	26412277	9.03686	9.17368	9.34263	9.19229	AT5G66040	STR16
Chr5	26485472	26486020	8.55171	8.54206	8.50779	8.33985	AT5G66300	VND3
Chr5	26495750	26496020	8.5343	8.35094	8.38154	8.64024	AT5G66320	GATA5
Chr5	26521573	26521826	7.13186	6.80413	6.63662	6.94837	AT5G66410	PLP3b
Chr5	26538179	26539015	10.0028	9.79685	9.87709	9.98406	AT5G66460	MAN7
Chr5	26566689	26567183	9.78504	9.81338	9.8694	9.4732	AT5G66570	PSBO1
Chr5	26700579	26701194	8.96723	8.95274	9.01959	8.96506	AT5G66850	MAPKKK5
Chr5	26812901	26814034	10.6753	10.5777	10.5159	10.638	AT5G67200
Chr5	26837702	26838759	11.1264	11.043	11.0435	10.7954	AT5G67265
Chr5	26855296	26855694	9.12218	9.12993	9.34485	8.93884	AT5G67310	CYP81G1
Chr5	26867990	26868457	8.99223	9.05867	9.05596	9.11894	AT5G67350
Chr5	26871498	26872405	10.5375	10.47	10.5559	10.3295	AT5G67350
Chr5	26912521	26913048	9.32924	9.33762	9.47826	9.27263	AT5G67430
Chr5	26921318	26922007	10.0255	10.0203	10.0546	10.0891	AT5G67460
Chr5	26944010	26944266	7.3443	7.24793	7.51767	7.33092	AT5G67540

## Sheet: GO analysis
GO analysis for genes associated with both intronic and intergenic enhancers
GO_acc	term_type	Term	pvalue	FDR
GO:0009058	P	biosynthetic process	1.4e-34	9.2e-32
GO:0044249	P	cellular biosynthetic process	7.1e-34	2.4e-31
GO:0065007	P	biological regulation	2.7e-31	6.2e-29
GO:0048856	P	anatomical structure development	2.3e-28	3.9e-26
GO:0080090	P	regulation of primary metabolic process	8.7e-26	1.2e-23
GO:0031323	P	regulation of cellular metabolic process	2.6e-25	2.9e-23
GO:0019219	P	regulation of nucleobase, nucleoside, nucleotide and nucleic acid metabolic process	4.1e-25	4e-23
GO:0051171	P	regulation of nitrogen compound metabolic process	6.6e-25	5.6e-23
GO:0009889	P	regulation of biosynthetic process	9.5e-25	6.5e-23
GO:0031326	P	regulation of cellular biosynthetic process	9.5e-25	6.5e-23
GO:0050789	P	regulation of biological process	1.2e-24	7.7e-23
GO:0050794	P	regulation of cellular process	1.6e-24	8.8e-23
GO:0043170	P	macromolecule metabolic process	3.7e-24	1.9e-22
GO:0045449	P	regulation of transcription	4.5e-24	2.2e-22
GO:0019222	P	regulation of metabolic process	7.5e-24	3.4e-22
GO:0010556	P	regulation of macromolecule biosynthetic process	8.7e-24	3.7e-22
GO:0060255	P	regulation of macromolecule metabolic process	2.1e-23	8.4e-22
GO:0032502	P	developmental process	6.4e-23	2.4e-21
GO:0006350	P	transcription	7.1e-23	2.5e-21
GO:0032501	P	multicellular organismal process	8.2e-23	2.8e-21
GO:0010468	P	regulation of gene expression	2e-22	6.6e-21
GO:0044260	P	cellular macromolecule metabolic process	1.4e-21	4.4e-20
GO:0006807	P	nitrogen compound metabolic process	1.6e-21	4.6e-20
GO:0007275	P	multicellular organismal development	5.5e-21	1.6e-19
GO:0006139	P	nucleobase, nucleoside, nucleotide and nucleic acid metabolic process	7.3e-20	2e-18
GO:0034645	P	cellular macromolecule biosynthetic process	2.7e-19	7.1e-18
GO:0009059	P	macromolecule biosynthetic process	3.1e-19	7.9e-18
GO:0010467	P	gene expression	1.7e-16	4.3e-15
GO:0009653	P	anatomical structure morphogenesis	3.3e-15	7.8e-14
GO:0050896	P	response to stimulus	9.8e-15	2.2e-13
GO:0048513	P	organ development	1.4e-13	3.1e-12
GO:0048731	P	system development	1.5e-13	3.1e-12
GO:0048869	P	cellular developmental process	2.4e-13	4.9e-12
GO:0009908	P	flower development	7.7e-13	1.5e-11
GO:0010817	P	regulation of hormone levels	1.9e-12	3.7e-11
GO:0048569	P	post-embryonic organ development	2.3e-12	4.1e-11
GO:0048437	P	floral organ development	2.3e-12	4.1e-11
GO:0048438	P	floral whorl development	2.3e-12	4.1e-11
GO:0040007	P	growth	1.3e-11	2.3e-10
GO:0009888	P	tissue development	2.1e-11	3.6e-10
GO:0048589	P	developmental growth	5.7e-11	9.5e-10
GO:0042221	P	response to chemical stimulus	9e-11	1.5e-09
GO:0009887	P	organ morphogenesis	9.7e-11	1.5e-09
GO:0051179	P	localization	5.7e-10	8.8e-09
GO:0009628	P	response to abiotic stimulus	9.2e-10	1.4e-08
GO:0009791	P	post-embryonic development	1.1e-09	1.6e-08
GO:0022622	P	root system development	1.7e-09	2.5e-08
GO:0048364	P	root development	1.7e-09	2.5e-08
GO:0006810	P	transport	1.9e-09	2.6e-08
GO:0051234	P	establishment of localization	2.2e-09	2.9e-08
GO:0050793	P	regulation of developmental process	3.1e-09	4.1e-08
GO:0048507	P	meristem development	3.9e-09	5.1e-08
GO:0030154	P	cell differentiation	4.4e-09	5.7e-08
GO:0051239	P	regulation of multicellular organismal process	5.1e-09	6.4e-08
GO:0009414	P	response to water deprivation	2.8e-08	3.4e-07
GO:0008361	P	regulation of cell size	4.4e-08	5.4e-07
GO:0032535	P	regulation of cellular component size	5.1e-08	6e-07
GO:0090066	P	regulation of anatomical structure size	5.1e-08	6e-07
GO:0043687	P	post-translational protein modification	5.1e-08	6e-07
GO:0019538	P	protein metabolic process	5.5e-08	6.3e-07
GO:0009415	P	response to water	6e-08	6.7e-07
GO:0006950	P	response to stress	7.3e-08	8.1e-07
GO:0010033	P	response to organic substance	1.3e-07	1.4e-06
GO:0032989	P	cellular component morphogenesis	5.2e-07	5.5e-06
GO:0051707	P	response to other organism	7.1e-07	7.4e-06
GO:0034637	P	cellular carbohydrate biosynthetic process	8.1e-07	8.4e-06
GO:0009987	P	cellular process	1.1e-06	1.1e-05
GO:0009605	P	response to external stimulus	1.3e-06	1.3e-05
GO:0016049	P	cell growth	1.4e-06	1.4e-05
GO:0016051	P	carbohydrate biosynthetic process	3.1e-06	3.1e-05
GO:0065008	P	regulation of biological quality	3.4e-06	3.2e-05
GO:0022621	P	shoot system development	4.3e-06	4e-05
GO:0048367	P	shoot development	4.3e-06	4e-05
GO:0006952	P	defense response	4.4e-06	4.1e-05
GO:0042445	P	hormone metabolic process	4.7e-06	4.3e-05
GO:0032787	P	monocarboxylic acid metabolic process	5.4e-06	4.8e-05
GO:0008152	P	metabolic process	6.4e-06	5.6e-05
GO:0048440	P	carpel development	6.3e-06	5.6e-05
GO:0044237	P	cellular metabolic process	7e-06	6.1e-05
GO:0034641	P	cellular nitrogen compound metabolic process	8.8e-06	7.5e-05
GO:0006464	P	protein modification process	9.1e-06	7.6e-05
GO:0008610	P	lipid biosynthetic process	9.3e-06	7.7e-05
GO:0000003	P	reproduction	1e-05	8.3e-05
GO:0048467	P	gynoecium development	1.1e-05	8.7e-05
GO:0042446	P	hormone biosynthetic process	1.2e-05	9.3e-05
GO:0044238	P	primary metabolic process	1.2e-05	9.6e-05
GO:0016053	P	organic acid biosynthetic process	1.4e-05	0.00011
GO:0046394	P	carboxylic acid biosynthetic process	1.4e-05	0.00011
GO:0003006	P	reproductive developmental process	1.8e-05	0.00014
GO:0048608	P	reproductive structure development	1.8e-05	0.00014
GO:0016070	P	RNA metabolic process	2.3e-05	0.00017
GO:0022414	P	reproductive process	3.3e-05	0.00025
GO:0043412	P	macromolecule modification	3.6e-05	0.00026
GO:0044267	P	cellular protein metabolic process	5e-05	0.00036
GO:0006725	P	cellular aromatic compound metabolic process	6.5e-05	0.00047
GO:0048519	P	negative regulation of biological process	7.3e-05	0.00052
GO:0048646	P	anatomical structure formation involved in morphogenesis	9.9e-05	0.0007
GO:0046483	P	heterocycle metabolic process	0.00012	0.0008
GO:0044262	P	cellular carbohydrate metabolic process	0.00014	0.00096
GO:0019748	P	secondary metabolic process	0.0034	0.023
GO:0000902	P	cell morphogenesis	0.0039	0.027
GO:0009725	P	response to hormone stimulus	0.0041	0.027
GO:0043436	P	oxoacid metabolic process	0.0045	0.029
GO:0019752	P	carboxylic acid metabolic process	0.0045	0.029
GO:0006082	P	organic acid metabolic process	0.0045	0.029
GO:0042180	P	cellular ketone metabolic process	0.0052	0.033
GO:0009314	P	response to radiation	0.0071	0.045
GO:0009719	P	response to endogenous stimulus	0.0071	0.045
GO:0009607	P	response to biotic stimulus	0.011	0.071
GO:0009737	P	response to abscisic acid stimulus	0.012	0.074
GO:0006629	P	lipid metabolic process	0.016	0.098
GO:0016043	P	cellular component organization	0.017	0.11
GO:0009416	P	response to light stimulus	0.021	0.13
GO:0044255	P	cellular lipid metabolic process	0.028	0.17
GO:0051704	P	multi-organism process	0.029	0.17
GO:0006811	P	ion transport	0.029	0.17
GO:0006519	P	cellular amino acid and derivative metabolic process	0.037	0.22
GO:0005975	P	carbohydrate metabolic process	0.053	0.31
GO:0006355	P	regulation of transcription, DNA-dependent	0.083	0.47
GO:0051252	P	regulation of RNA metabolic process	0.085	0.48
GO:0006351	P	transcription, DNA-dependent	0.1	0.57
GO:0032774	P	RNA biosynthetic process	0.1	0.57
GO:0016310	P	phosphorylation	0.27	1
GO:0006468	P	protein amino acid phosphorylation	0.19	1
GO:0006796	P	phosphate metabolic process	0.33	1
GO:0006793	P	phosphorus metabolic process	0.33	1
GO:0003700	F	transcription factor activity	1e-60	1.6e-58
GO:0030528	F	transcription regulator activity	4e-14	3.1e-12
GO:0005215	F	transporter activity	3.2e-11	1.1e-09
GO:0046872	F	metal ion binding	3.6e-11	1.1e-09
GO:0046914	F	transition metal ion binding	3e-11	1.1e-09
GO:0043169	F	cation binding	5.4e-11	1.2e-09
GO:0043167	F	ion binding	5.4e-11	1.2e-09
GO:0003677	F	DNA binding	1.4e-10	2.7e-09
GO:0016491	F	oxidoreductase activity	2.8e-09	4.9e-08
GO:0008270	F	zinc ion binding	1.1e-08	1.7e-07
GO:0016705	F	oxidoreductase activity, acting on paired donors, with incorporation or reduction of molecular oxygen	1.2e-07	1.7e-06
GO:0003676	F	nucleic acid binding	6.2e-06	8e-05
GO:0004497	F	monooxygenase activity	1.2e-05	0.00014
GO:0022857	F	transmembrane transporter activity	5.6e-05	0.00062
GO:0003824	F	catalytic activity	8e-05	0.00083
GO:0016740	F	transferase activity	0.00015	0.0014
GO:0022804	F	active transmembrane transporter activity	0.00041	0.0037
GO:0005488	F	binding	0.0013	0.011
GO:0022891	F	substrate-specific transmembrane transporter activity	0.0036	0.03
GO:0016301	F	kinase activity	0.0046	0.036
GO:0016772	F	transferase activity, transferring phosphorus-containing groups	0.0066	0.049
GO:0022892	F	substrate-specific transporter activity	0.0099	0.07
GO:0016791	F	phosphatase activity	0.016	0.1
GO:0016787	F	hydrolase activity	0.018	0.12
GO:0042578	F	phosphoric ester hydrolase activity	0.031	0.19
GO:0004553	F	hydrolase activity, hydrolyzing O-glycosyl compounds	0.046	0.26
GO:0015075	F	ion transmembrane transporter activity	0.046	0.26
GO:0016798	F	hydrolase activity, acting on glycosyl bonds	0.065	0.36
GO:0016757	F	transferase activity, transferring glycosyl groups	0.078	0.42
GO:0030554	F	adenyl nucleotide binding	0.096	0.46
GO:0001883	F	purine nucleoside binding	0.096	0.46
GO:0001882	F	nucleoside binding	0.096	0.46
GO:0017076	F	purine nucleotide binding	0.21	0.99
GO:0000166	F	nucleotide binding	0.68	1
GO:0016788	F	hydrolase activity, acting on ester bonds	0.31	1
GO:0016773	F	phosphotransferase activity, alcohol group as acceptor	0.47	1
GO:0005515	F	protein binding	0.32	1
GO:0005634	C	nucleus	7.6e-17	4.8e-15
GO:0044464	C	cell part	2.5e-11	5.3e-10
GO:0005623	C	cell	2.5e-11	5.3e-10
GO:0005886	C	plasma membrane	2.4e-06	3.7e-05
GO:0044425	C	membrane part	8.7e-05	0.0011
GO:0016020	C	membrane	0.0028	0.029
GO:0043231	C	intracellular membrane-bounded organelle	0.28	1
GO:0044424	C	intracellular part	0.45	1
GO:0043229	C	intracellular organelle	0.43	1
GO:0005622	C	intracellular	0.35	1
GO:0043227	C	membrane-bounded organelle	0.22	1
GO:0012505	C	endomembrane system	1	1
GO:0044444	C	cytoplasmic part	0.95	1
GO:0031224	C	intrinsic to membrane	0.11	1
GO:0009507	C	chloroplast	0.7	1
GO:0009536	C	plastid	0.78	1
GO:0005737	C	cytoplasm	0.86	1
GO:0043226	C	organelle	0.35	1
