# Supplementary material for: Dynamic control of enhancer activity drives stage-specific gene expression during flower morphogenesis
Source: Nat Commun. 2019 Apr 12;10:1705. doi: 10.1038/s41467-019-09513-2 (PMC6461659; doi:10.1038/s41467-019-09513-2)
Supplement: Supplementary file 10 — Supplementary Data 7 [file 41467_2019_9513_MOESM10_ESM.xlsx]

## Sheet: Supplementary Data 7
Supplementary Data 7: The list of enhancer clusters
Gene	Name	Number of enhancer elements	Genomic position of enhancer elements
AT1G01490		2	Chr1:180999-181238;Chr1:182093-183816
AT1G02070		2	Chr1:367385-368786;Chr1:369395-369811
AT1G02210		2	Chr1:424427-425144;Chr1:426333-426989
AT1G03170	FTM5	2	Chr1:766837-767259;Chr1:767697-768355
AT1G04610	YUC3	2	Chr1:1274128-1274393;Chr1:1280813-1281372
AT1G05490	chr31	2	Chr1:1616628-1617119;Chr1:1618114-1618550
AT1G06080	AtADS1	2	Chr1:1844603-1845100;Chr1:1845186-1845573
AT1G06980		2	Chr1:2141213-2141641;Chr1:2141941-2142155
AT1G07090	LSH6	2	Chr1:2176212-2176639;Chr1:2177404-2178272
AT1G07280		3	Chr1:2236182-2236724;Chr1:2240013-2240693;Chr1:2241267-2242012
AT1G07750		2	Chr1:2406638-2407269;Chr1:2407823-2408243
AT1G08090	NRT2;1AT	2	Chr1:2520369-2521297;Chr1:2522564-2522889
AT1G08320	TGA9	2	Chr1:2625027-2625545;Chr1:2626149-2626576
AT1G08660	MGP2	2	Chr1:2755102-2756033;Chr1:2756652-2757043
AT1G09050		2	Chr1:2915959-2916317;Chr1:2916827-2917121
AT1G09970	RLK7	4	Chr1:3247622-3248235;Chr1:3248757-3249253;Chr1:3249941-3250344;Chr1:3255428-3256500
AT1G10410		2	Chr1:3420811-3421815;Chr1:3422681-3423019
AT1G11130	SUB	2	Chr1:3720452-3720713;Chr1:3721238-3721929
AT1G11260	STP1	2	Chr1:3773562-3773991;Chr1:3775315-3776401
AT1G11593		2	Chr1:3894911-3895420;Chr1:3896784-3897183
AT1G12080		3	Chr1:4081786-4082871;Chr1:4085503-4087146;Chr1:4087720-4088073
AT1G12100		2	Chr1:4092938-4093162;Chr1:4096264-4097464
AT1G12110	NRT1.1	2	Chr1:4103180-4103726;Chr1:4107501-4108086
AT1G12190		3	Chr1:4132041-4132645;Chr1:4135251-4135462;Chr1:4135919-4136191
AT1G12370	UVR2	2	Chr1:4211604-4212165;Chr1:4213041-4213700
AT1G12672		2	Chr1:4316344-4316722;Chr1:4319423-4320132
AT1G13260	RAV1	2	Chr1:4539453-4539913;Chr1:4540514-4542301
AT1G13290	WIP6	2	Chr1:4549631-4550061;Chr1:4553411-4554427
AT1G13370		2	Chr1:4583681-4584003;Chr1:4585332-4585712
AT1G13605		4	Chr1:4653674-4654081;Chr1:4654609-4655244;Chr1:4655735-4656155;Chr1:4656813-4657501
AT1G13710	KLU	2	Chr1:4701657-4701953;Chr1:4705782-4706601
AT1G14350	MYB124	2	Chr1:4904543-4905262;Chr1:4906387-4906906
AT1G14580		2	Chr1:4987275-4987845;Chr1:4991015-4991458
AT1G14590		4	Chr1:4994494-4994892;Chr1:4995851-4996421;Chr1:4997452-4997744;Chr1:4998269-4998879
AT1G14700	PAP3	2	Chr1:5056986-5058136;Chr1:5060660-5061753
AT1G14860	NUDT18	2	Chr1:5126042-5126698;Chr1:5127270-5127657
AT1G14920	RGA2	2	Chr1:5145642-5145889;Chr1:5146570-5148512
AT1G15100	RHA2A	3	Chr1:5192940-5193228;Chr1:5195600-5196213;Chr1:5196744-5197119
AT1G15550	GA4	2	Chr1:5348376-5348958;Chr1:5349530-5349935
AT1G15670	KMD2	2	Chr1:5386190-5386864;Chr1:5388064-5388845
AT1G16510	SAUR41	2	Chr1:5641485-5641741;Chr1:5642563-5643112
AT1G17400		2	Chr1:5963629-5964134;Chr1:5964600-5964881
AT1G17420	LOX3	3	Chr1:5975345-5975744;Chr1:5976216-5977527;Chr1:5979256-5979752
AT1G17500		2	Chr1:6014880-6015414;Chr1:6016030-6017742
AT1G18100	MFT	2	Chr1:6231249-6232167;Chr1:6233557-6233815
AT1G18720		2	Chr1:6456309-6456555;Chr1:6456987-6457283
AT1G19230		3	Chr1:6641024-6642086;Chr1:6642841-6643273;Chr1:6645636-6645836
AT1G19800	TGD1	2	Chr1:6843238-6843620;Chr1:6844658-6846486
AT1G19830	SAUR54	3	Chr1:6850586-6851004;Chr1:6853118-6854041;Chr1:6855389-6856207
AT1G19840	SAUR53	4	Chr1:6865513-6866124;Chr1:6867544-6868223;Chr1:6871619-6872063;Chr1:6874557-6874879
AT1G19850	MP	2	Chr1:6881271-6883520;Chr1:6884325-6884808
AT1G20980	SPL1R2	2	Chr1:7319827-7321550;Chr1:7322522-7323485
AT1G21010		3	Chr1:7348324-7348850;Chr1:7350314-7350875;Chr1:7351930-7352825
AT1G21310	RSH	2	Chr1:7451730-7452028;Chr1:7456651-7457092
AT1G21320		2	Chr1:7460383-7460664;Chr1:7461393-7462510
AT1G22570		2	Chr1:7974642-7975812;Chr1:7979420-7980499
AT1G22610		2	Chr1:7990925-7991414;Chr1:7992481-7994328
AT1G22640	MYB3	3	Chr1:8009448-8009772;Chr1:8010629-8011079;Chr1:8012042-8012361
AT1G22920	CSN5A	2	Chr1:8108911-8109661;Chr1:8114043-8114537
AT1G23000		2	Chr1:8141054-8141318;Chr1:8141769-8142002
AT1G23380	KNAT6S	2	Chr1:8301116-8301335;Chr1:8305272-8305615
AT1G23910		2	Chr1:8449572-8449815;Chr1:8452430-8453511
AT1G25260		2	Chr1:8851889-8853112;Chr1:8853711-8854187
AT1G25340	MYB116	2	Chr1:8883097-8884415;Chr1:8888187-8889258
AT1G25425	CLE43	2	Chr1:8923970-8925643;Chr1:8926378-8927554
AT1G25560	TEM1	2	Chr1:8980506-8980792;Chr1:8985063-8985267
AT1G26630	FBR12	2	Chr1:9202091-9202891;Chr1:9203709-9204052
AT1G26773		2	Chr1:9265311-9265529;Chr1:9266994-9267391
AT1G26780	MYB117	2	Chr1:9269463-9269678;Chr1:9272639-9273659
AT1G26850		2	Chr1:9306397-9306794;Chr1:9307521-9308421
AT1G26940		3	Chr1:9339879-9340305;Chr1:9340985-9341444;Chr1:9345281-9345565
AT1G27660		3	Chr1:9617539-9618000;Chr1:9619309-9619700;Chr1:9623833-9624066
AT1G28110	SCPL45	2	Chr1:9809802-9810858;Chr1:9811517-9811778
AT1G28310		2	Chr1:9911436-9911788;Chr1:9917065-9918186
AT1G29060		2	Chr1:10143403-10144060;Chr1:10145869-10147685
AT1G29400	ML5	2	Chr1:10295660-10296788;Chr1:10297203-10297755
AT1G29660		3	Chr1:10363401-10363824;Chr1:10364707-10365666;Chr1:10366689-10367158
AT1G30040	GA2OX2	2	Chr1:10530369-10531434;Chr1:10535044-10535667
AT1G30090		3	Chr1:10563901-10564953;Chr1:10565940-10566257;Chr1:10567518-10567736
AT1G30280		3	Chr1:10662423-10663515;Chr1:10667395-10667990;Chr1:10668758-10669090
AT1G30320		3	Chr1:10677058-10677550;Chr1:10678702-10680542;Chr1:10682921-10683386
AT1G30330	ARF6	3	Chr1:10690710-10693455;Chr1:10694133-10694652;Chr1:10695477-10696577
AT1G30350		4	Chr1:10701908-10702436;Chr1:10703485-10704065;Chr1:10707301-10707847;Chr1:10708466-10709794
AT1G30620	UXE1	2	Chr1:10851815-10852263;Chr1:10853415-10854963
AT1G30650	WRKY14	2	Chr1:10864979-10865637;Chr1:10871984-10872297
AT1G30820		3	Chr1:10948106-10948356;Chr1:10951633-10951851;Chr1:10953267-10954680
AT1G30825	DIS2	3	Chr1:10956288-10956667;Chr1:10958572-10961057;Chr1:10963303-10964004
AT1G30840	PUP4	5	Chr1:10966818-10967140;Chr1:10968178-10968471;Chr1:10968991-10969204;Chr1:10972198-10973187;Chr1:10975622-10976139
AT1G30950	UFO	2	Chr1:11028379-11028857;Chr1:11033660-11034133
AT1G31020	TO2	4	Chr1:11058751-11059389;Chr1:11060091-11060813;Chr1:11061348-11061768;Chr1:11062290-11062747
AT1G31040		2	Chr1:11067617-11068007;Chr1:11069270-11070112
AT1G31130		2	Chr1:11112625-11112977;Chr1:11113852-11114161
AT1G31310		2	Chr1:11196190-11197977;Chr1:11204732-11205604
AT1G31350	KUF1	2	Chr1:11226416-11226736;Chr1:11227606-11227923
AT1G31780		2	Chr1:11385891-11386849;Chr1:11388302-11388676
AT1G31850		2	Chr1:11426697-11427271;Chr1:11428631-11430419
AT1G32120		3	Chr1:11549799-11550360;Chr1:11551468-11551777;Chr1:11556353-11557122
AT1G32170	XTR4	2	Chr1:11573603-11573916;Chr1:11577810-11579002
AT1G32230	RCD1	3	Chr1:11616247-11616485;Chr1:11619692-11620534;Chr1:11621093-11622709
AT1G32240	KAN2	2	Chr1:11625307-11625749;Chr1:11628174-11629179
AT1G32550	FdC2	2	Chr1:11770238-11770600;Chr1:11771212-11771881
AT1G34046		2	Chr1:12384506-12384718;Chr1:12385806-12386132
AT1G34245	EPF2	2	Chr1:12474850-12475153;Chr1:12478137-12478660
AT1G34670	MYB93	2	Chr1:12711142-12712718;Chr1:12713190-12713437
AT1G35610		2	Chr1:13140313-13140799;Chr1:13141488-13142091
AT1G35660		5	Chr1:13181029-13182784;Chr1:13184062-13184285;Chr1:13184541-13184811;Chr1:13185191-13185957;Chr1:13186821-13187139
AT1G35750	PUM10	2	Chr1:13252879-13253310;Chr1:13258652-13259299
AT1G35910	TPPD	3	Chr1:13359655-13360250;Chr1:13367938-13368553;Chr1:13369324-13369533
AT1G36940		2	Chr1:13999422-14000392;Chr1:14002057-14002562
AT1G37020		2	Chr1:14044503-14045876;Chr1:14071184-14072361
AT1G37130	NR2	4	Chr1:14147480-14148226;Chr1:14149089-14149449;Chr1:14163582-14164072;Chr1:14165042-14165625
AT1G37140	MCT1	3	Chr1:14168908-14169173;Chr1:14169680-14170079;Chr1:14173108-14173670
AT1G37162		3	Chr1:14188781-14189219;Chr1:14196222-14196524;Chr1:14233644-14233870
AT1G38131		4	Chr1:14304170-14304477;Chr1:14305405-14305792;Chr1:14307346-14308466;Chr1:14363168-14364119
AT1G38630		9	Chr1:14408808-14409782;Chr1:14429930-14430179;Chr1:14473683-14474608;Chr1:14483968-14484825;Chr1:14486856-14487389;Chr1:14502688-14502958;Chr1:14507535-14507748;Chr1:14508334-14508895;Chr1:14509458-14510489
AT1G38950		15	Chr1:14581725-14582211;Chr1:14592234-14592695;Chr1:14609226-14610305;Chr1:14657503-14661226;Chr1:14669701-14672323;Chr1:14672943-14673289;Chr1:14677237-14677538;Chr1:14679065-14679428;Chr1:14683201-14683775;Chr1:14688269-14690651;Chr1:14691410-14691639;Chr1:14693731-14694005;Chr1:14712948-14713226;Chr1:14718923-14719234;Chr1:14744985-14745289
AT1G40083		24	Chr1:14819089-14819333;Chr1:14820640-14821909;Chr1:14822498-14823008;Chr1:14824316-14824984;Chr1:14827455-14827759;Chr1:14828927-14829283;Chr1:14835341-14836405;Chr1:14837241-14837589;Chr1:14848912-14849251;Chr1:14856789-14857111;Chr1:14865741-14866004;Chr1:14889604-14889977;Chr1:14891013-14891250;Chr1:14927389-14927597;Chr1:14931567-14931875;Chr1:14932390-14932791;Chr1:14933522-14934382;Chr1:149…
AT1G40087		11	Chr1:14965240-14965450;Chr1:14969005-14969657;Chr1:14970491-14970742;Chr1:14972858-14973293;Chr1:14976152-14976603;Chr1:14997470-14998832;Chr1:15009725-15010626;Chr1:15010849-15012128;Chr1:15012913-15013267;Chr1:15013962-15014928;Chr1:15037736-15038079
AT1G40104		19	Chr1:15052993-15053344;Chr1:15094163-15094483;Chr1:15094616-15094816;Chr1:15095370-15095582;Chr1:15099776-15100869;Chr1:15102354-15102623;Chr1:15106792-15107107;Chr1:15114937-15115203;Chr1:15116424-15116785;Chr1:15118829-15119090;Chr1:15120949-15121242;Chr1:15124871-15125152;Chr1:15128818-15129086;Chr1:15130476-15130706;Chr1:15135695-15136023;Chr1:15137933-15138668;Chr1:15140493-15141094;Chr1:151…
AT1G40129		42	Chr1:15166569-15168383;Chr1:15169465-15169934;Chr1:15171271-15171601;Chr1:15172603-15172869;Chr1:15175262-15175645;Chr1:15176599-15178866;Chr1:15192988-15194470;Chr1:15198361-15201330;Chr1:15207033-15207445;Chr1:15208706-15209116;Chr1:15221959-15222502;Chr1:15223237-15225163;Chr1:15226495-15226828;Chr1:15231328-15231698;Chr1:15233164-15233437;Chr1:15236726-15236941;Chr1:15237204-15237505;Chr1:152…
AT1G40390		26	Chr1:15342198-15342508;Chr1:15343386-15343881;Chr1:15349434-15349704;Chr1:15350871-15351316;Chr1:15357371-15357585;Chr1:15360536-15360995;Chr1:15362180-15362476;Chr1:15365279-15365617;Chr1:15368803-15369090;Chr1:15370104-15370332;Chr1:15372021-15372695;Chr1:15375217-15375945;Chr1:15377629-15378217;Chr1:15387675-15390414;Chr1:15395414-15395799;Chr1:15396613-15398312;Chr1:15406237-15409107;Chr1:154…
AT1G41820		2	Chr1:15524975-15525421;Chr1:15587274-15587527
AT1G42080		3	Chr1:15700036-15701622;Chr1:15732537-15732739;Chr1:15733748-15734084
AT1G42430		2	Chr1:15871439-15871675;Chr1:15880363-15880762
AT1G42440		2	Chr1:15901002-15901327;Chr1:15906796-15907065
AT1G42470		2	Chr1:15922540-15923041;Chr1:15923672-15924111
AT1G43080		3	Chr1:16200190-16200582;Chr1:16211937-16212548;Chr1:16213305-16213788
AT1G43730		4	Chr1:16509816-16512210;Chr1:16516122-16516354;Chr1:16516901-16517114;Chr1:16518200-16518855
AT1G43760		7	Chr1:16521780-16522056;Chr1:16523524-16523897;Chr1:16524965-16525217;Chr1:16525464-16525688;Chr1:16526740-16527699;Chr1:16528213-16528864;Chr1:16537081-16537798
AT1G43810		3	Chr1:16584166-16584848;Chr1:16585405-16585741;Chr1:16587526-16587806
AT1G43910		2	Chr1:16658710-16659188;Chr1:16661688-16661942
AT1G44050		2	Chr1:16744325-16745105;Chr1:16745862-16746132
AT1G44350	ILL6	2	Chr1:16835599-16835877;Chr1:16840357-16840680
AT1G44760		3	Chr1:16896558-16897597;Chr1:16900592-16901825;Chr1:16902525-16902732
AT1G45130	BGAL5	2	Chr1:17062225-17062874;Chr1:17063523-17064028
AT1G45976	SBP1	3	Chr1:17196524-17196823;Chr1:17202637-17203057;Chr1:17208171-17210227
AT1G46264	SCZ	3	Chr1:17218755-17219205;Chr1:17219828-17220227;Chr1:17222778-17223396
AT1G46408	AGL97	2	Chr1:17233274-17235544;Chr1:17235928-17236265
AT1G46480	WOX4	3	Chr1:17241988-17243069;Chr1:17245295-17245731;Chr1:17247042-17247408
AT1G47128	RD21A	3	Chr1:17282775-17283292;Chr1:17288252-17288748;Chr1:17290998-17291305
AT1G47900		2	Chr1:17652879-17653284;Chr1:17655865-17656160
AT1G47980		2	Chr1:17695459-17695767;Chr1:17696400-17696680
AT1G48270	GCR1	2	Chr1:17825362-17826783;Chr1:17827558-17827815
AT1G48330		2	Chr1:17861507-17863868;Chr1:17864555-17865610
AT1G49435	LCR16	2	Chr1:18295528-18296834;Chr1:18298283-18298604
AT1G49560		3	Chr1:18339730-18339987;Chr1:18341134-18341351;Chr1:18344192-18344784
AT1G49780	PUB26	2	Chr1:18427856-18428643;Chr1:18431051-18433233
AT1G50630		2	Chr1:18754536-18754966;Chr1:18756400-18756846
AT1G50650		2	Chr1:18761678-18762917;Chr1:18765046-18765774
AT1G51190	PLT2	2	Chr1:18970904-18971129;Chr1:18973559-18974522
AT1G51460	ABCG13	2	Chr1:19079769-19080417;Chr1:19083547-19084089
AT1G52140		2	Chr1:19404668-19405180;Chr1:19406336-19406546
AT1G52190	NRT1.11	2	Chr1:19431615-19432140;Chr1:19432710-19433600
AT1G52565		3	Chr1:19578427-19578921;Chr1:19581780-19582110;Chr1:19582657-19583114
AT1G53230	TCP3	2	Chr1:19847631-19848988;Chr1:19853180-19854825
AT1G54010	GLL23	2	Chr1:20158333-20158537;Chr1:20159589-20159790
AT1G54050		2	Chr1:20176871-20177267;Chr1:20177912-20178444
AT1G55020	LOX1	3	Chr1:20522930-20523508;Chr1:20524369-20524636;Chr1:20526994-20527213
AT1G55110	IDD7	2	Chr1:20559184-20559447;Chr1:20561123-20561546
AT1G55390		2	Chr1:20686028-20686279;Chr1:20688018-20688324
AT1G55700		2	Chr1:20817589-20818388;Chr1:20818949-20819367
AT1G58025		2	Chr1:21456101-21456456;Chr1:21457470-21458077
AT1G58340	ZRZ	2	Chr1:21655527-21656470;Chr1:21657029-21657528
AT1G58350	ZW18	2	Chr1:21660814-21661482;Chr1:21669379-21669606
AT1G58360	NAT2	2	Chr1:21678034-21679414;Chr1:21680419-21680975
AT1G58410		2	Chr1:21705049-21705506;Chr1:21706227-21706441
AT1G58460		2	Chr1:21723145-21723684;Chr1:21724640-21725064
AT1G59640	ZCW32	2	Chr1:21912955-21913238;Chr1:21913792-21914680
AT1G59780		2	Chr1:21998393-21998870;Chr1:21999462-21999692
AT1G60010		4	Chr1:22097926-22098306;Chr1:22099453-22099699;Chr1:22102352-22102728;Chr1:22105059-22105320
AT1G60030	NAT7	2	Chr1:22110088-22110810;Chr1:22111611-22111928
AT1G60050	UMAMIT35	2	Chr1:22126710-22127065;Chr1:22127981-22129320
AT1G60060		2	Chr1:22136058-22136594;Chr1:22137615-22137941
AT1G60590		2	Chr1:22318231-22319646;Chr1:22321401-22321827
AT1G61330		2	Chr1:22620234-22620576;Chr1:22624848-22625997
AT1G61660		3	Chr1:22757510-22757717;Chr1:22758919-22759493;Chr1:22760302-22760513
AT1G61810	BGLU45	2	Chr1:22826696-22827235;Chr1:22828012-22828321
AT1G61890		2	Chr1:22869132-22869788;Chr1:22876979-22877742
AT1G61900		3	Chr1:22880629-22881115;Chr1:22881705-22882218;Chr1:22884889-22887796
AT1G62360	WAM1	3	Chr1:23060020-23060467;Chr1:23063689-23063896;Chr1:23065631-23066124
AT1G62370		3	Chr1:23069106-23069405;Chr1:23069911-23070221;Chr1:23075415-23075724
AT1G62480		2	Chr1:23124409-23125019;Chr1:23125777-23127456
AT1G62660		2	Chr1:23196653-23196865;Chr1:23198234-23198585
AT1G63420		2	Chr1:23514088-23514614;Chr1:23517832-23518856
AT1G63650	EGL3	2	Chr1:23597110-23598214;Chr1:23602335-23604104
AT1G64060	RBOHF	2	Chr1:23766803-23767167;Chr1:23772069-23773451
AT1G64380		2	Chr1:23893509-23893983;Chr1:23895303-23896150
AT1G64390	GH9C2	3	Chr1:23905881-23906141;Chr1:23908441-23909156;Chr1:23912304-23913040
AT1G64620		5	Chr1:24002897-24003416;Chr1:24003933-24004178;Chr1:24005449-24007189;Chr1:24009168-24009748;Chr1:24010635-24011394
AT1G64780	ATAMT1;2	2	Chr1:24060105-24061134;Chr1:24064616-24064860
AT1G66140	ZFP4	2	Chr1:24623917-24624438;Chr1:24625357-24625632
AT1G66200	GSR2	2	Chr1:24659605-24660075;Chr1:24660771-24660986
AT1G66350	RGL1	2	Chr1:24742643-24743154;Chr1:24743819-24744462
AT1G66480		2	Chr1:24804225-24805745;Chr1:24808472-24808824
AT1G66770	SWEET6	2	Chr1:24904466-24904682;Chr1:24905308-24906051
AT1G66870		2	Chr1:24951063-24951263;Chr1:24952164-24952736
AT1G67040	TRM22	2	Chr1:25023566-25024149;Chr1:25024700-25024988
AT1G67050		2	Chr1:25027728-25027982;Chr1:25031681-25032181
AT1G67330		2	Chr1:25215548-25216605;Chr1:25220866-25221398
AT1G67340		3	Chr1:25225281-25225716;Chr1:25226268-25226535;Chr1:25228135-25229041
AT1G67750		2	Chr1:25397147-25397551;Chr1:25398903-25399603
AT1G68320	MYB62	2	Chr1:25605759-25606309;Chr1:25607035-25607246
AT1G68350		2	Chr1:25617156-25618491;Chr1:25619037-25619389
AT1G68450	PDE337	2	Chr1:25660792-25661115;Chr1:25663624-25664294
AT1G68470		2	Chr1:25679161-25680115;Chr1:25681062-25681578
AT1G68480	JAG	2	Chr1:25683795-25684260;Chr1:25688366-25688705
AT1G68500		2	Chr1:25698695-25700866;Chr1:25703658-25704091
AT1G68550	CRF10	3	Chr1:25724350-25725824;Chr1:25730550-25731045;Chr1:25732221-25734548
AT1G68560	XYL1	2	Chr1:25740107-25740374;Chr1:25740808-25741706
AT1G68570	NPF3.1	2	Chr1:25748340-25748554;Chr1:25749921-25750739
AT1G68800	TCP12	4	Chr1:25845042-25845255;Chr1:25849455-25850030;Chr1:25850617-25851007;Chr1:25852263-25852739
AT1G69040	ACR4	3	Chr1:25954007-25954388;Chr1:25955017-25955341;Chr1:25956384-25957887
AT1G69180	CRC	2	Chr1:26009906-26010218;Chr1:26010823-26011072
AT1G69580		2	Chr1:26168503-26169258;Chr1:26173483-26176114
AT1G69690	TCP15	2	Chr1:26210377-26211373;Chr1:26213517-26213993
AT1G69760		2	Chr1:26242424-26243862;Chr1:26244174-26244436
AT1G69780	ATHB13	3	Chr1:26254850-26255532;Chr1:26256245-26256579;Chr1:26257631-26258054
AT1G69860		2	Chr1:26304990-26305277;Chr1:26308215-26308604
AT1G69870	NRT1.7	2	Chr1:26313256-26314640;Chr1:26317325-26318054
AT1G70220		3	Chr1:26443209-26443501;Chr1:26443694-26443918;Chr1:26445243-26446085
AT1G70300	KUP6	2	Chr1:26482873-26483599;Chr1:26484724-26485442
AT1G70370	PG2	2	Chr1:26512391-26513699;Chr1:26516755-26518007
AT1G70510	KNAT2	3	Chr1:26575021-26575771;Chr1:26578011-26578460;Chr1:26580035-26581644
AT1G70710	GH9B1	2	Chr1:26657445-26658114;Chr1:26658895-26661400
AT1G70740		2	Chr1:26678510-26678857;Chr1:26679947-26680582
AT1G70790		2	Chr1:26698338-26698558;Chr1:26699263-26699568
AT1G70940	PIN3	2	Chr1:26739226-26739931;Chr1:26744704-26745395
AT1G71000		2	Chr1:26773826-26775859;Chr1:26776651-26776851
AT1G71695		2	Chr1:26960132-26960395;Chr1:26961614-26962021
AT1G71870		2	Chr1:27033008-27033437;Chr1:27039356-27040703
AT1G71880	SUC1	3	Chr1:27044161-27044853;Chr1:27046110-27046637;Chr1:27048076-27048846
AT1G72200		2	Chr1:27172713-27172922;Chr1:27175270-27175832
AT1G72220		2	Chr1:27181522-27182354;Chr1:27183448-27184397
AT1G72310	ATL3	2	Chr1:27224200-27224774;Chr1:27227807-27228049
AT1G72490		2	Chr1:27292652-27293214;Chr1:27294292-27294537
AT1G72510		3	Chr1:27300002-27300316;Chr1:27300985-27301517;Chr1:27302175-27302498
AT1G72530	RIP7	2	Chr1:27310100-27310639;Chr1:27311543-27311800
AT1G73600		3	Chr1:27664171-27664964;Chr1:27665464-27666115;Chr1:27666981-27667450
AT1G74160	TRM4	3	Chr1:27883856-27884087;Chr1:27884225-27884563;Chr1:27885148-27886688
AT1G74440		2	Chr1:27976866-27977496;Chr1:27978263-27979212
AT1G75240	ZHD5	2	Chr1:28237066-28238048;Chr1:28239275-28240399
AT1G75310	AUL1	3	Chr1:28257119-28257755;Chr1:28258364-28258902;Chr1:28259691-28261050
AT1G75400		2	Chr1:28294175-28294524;Chr1:28295536-28296999
AT1G75500	WAT1	3	Chr1:28337976-28338668;Chr1:28341139-28341932;Chr1:28343838-28344049
AT1G75540	STH2	2	Chr1:28363631-28363967;Chr1:28366974-28368305
AT1G75580	SAUR51	2	Chr1:28378879-28380532;Chr1:28381012-28381460
AT1G75600		2	Chr1:28391737-28392081;Chr1:28393361-28393731
AT1G75700	HVA22G	2	Chr1:28425102-28426182;Chr1:28426744-28426945
AT1G76420	NAC368	4	Chr1:28671451-28672109;Chr1:28672644-28672861;Chr1:28675462-28677564;Chr1:28678143-28678916
AT1G76490	MAD3	2	Chr1:28699197-28699915;Chr1:28701156-28702012
AT1G76620		2	Chr1:28753426-28754278;Chr1:28754837-28755982
AT1G76705		2	Chr1:28785070-28785381;Chr1:28787445-28788496
AT1G76900	TLP1	2	Chr1:28877534-28879272;Chr1:28880449-28881138
AT1G76920		2	Chr1:28888693-28889183;Chr1:28890020-28891169
AT1G76990	ACR3	3	Chr1:28928443-28929068;Chr1:28929768-28930129;Chr1:28930779-28932287
AT1G77730		2	Chr1:29215919-29217041;Chr1:29217790-29218091
AT1G77855		2	Chr1:29275160-29275691;Chr1:29276462-29277207
AT1G77980	AGL66	2	Chr1:29315208-29315891;Chr1:29318795-29319177
AT1G77990	SULTR2;2	2	Chr1:29322068-29322321;Chr1:29324938-29325171
AT1G78080	WIND1	2	Chr1:29362511-29363223;Chr1:29365888-29368037
AT1G78170		2	Chr1:29410358-29410763;Chr1:29411995-29412231
AT1G78240	TSD2	3	Chr1:29437621-29437989;Chr1:29438640-29440198;Chr1:29440832-29441109
AT1G78260		2	Chr1:29443461-29444420;Chr1:29448826-29449090
AT1G78340	GSTU22	2	Chr1:29470361-29470564;Chr1:29471934-29472246
AT1G78440	GA2OX1	2	Chr1:29514227-29514446;Chr1:29514973-29516538
AT1G78580	TPS1	2	Chr1:29558023-29558298;Chr1:29558579-29558920
AT1G79420		2	Chr1:29872690-29873615;Chr1:29874663-29874893
AT2G01023		3	Chr2:15352-15566;Chr2:24446-24650;Chr2:25048-25378
AT2G01050		6	Chr2:43161-43648;Chr2:47062-48671;Chr2:49562-49763;Chr2:57490-57693;Chr2:59390-59689;Chr2:61596-62331
AT2G01240		2	Chr2:126376-126902;Chr2:130872-131438
AT2G01430	HB17	3	Chr2:186779-187134;Chr2:188202-188610;Chr2:193322-193898
AT2G01520	ZCE1	2	Chr2:234057-234484;Chr2:237241-237475
AT2G01560		2	Chr2:253508-253711;Chr2:253966-254166
AT2G01580		3	Chr2:261278-262068;Chr2:262938-263714;Chr2:264602-265184
AT2G01830	WOL1	2	Chr2:367588-368303;Chr2:372136-373583
AT2G01850	XTH27	3	Chr2:378992-379983;Chr2:381575-381903;Chr2:383083-384435
AT2G01940	SGR5	2	Chr2:436383-436925;Chr2:437519-439522
AT2G02070	IDD5	4	Chr2:503831-504216;Chr2:506518-508002;Chr2:509407-510620;Chr2:511843-512191
AT2G02440		2	Chr2:640557-641040;Chr2:641518-641892
AT2G02640		2	Chr2:728403-728824;Chr2:730652-731943
AT2G02835		2	Chr2:816744-817125;Chr2:817900-818591
AT2G03090	EXPA15	3	Chr2:915365-917493;Chr2:920327-920772;Chr2:924332-924616
AT2G03340	WRKY3	2	Chr2:1013116-1014578;Chr2:1017956-1018840
AT2G03667		2	Chr2:1111091-1111391;Chr2:1112070-1112702
AT2G03980		2	Chr2:1251315-1251519;Chr2:1255355-1256935
AT2G04115		2	Chr2:1381667-1383078;Chr2:1389425-1392280
AT2G05050		2	Chr2:1780946-1781594;Chr2:1788151-1788758
AT2G05520	GRP3	2	Chr2:2023936-2024504;Chr2:2027051-2027489
AT2G05940	RIPK	3	Chr2:2282448-2282790;Chr2:2283916-2284182;Chr2:2291451-2291851
AT2G06200	GRF6	2	Chr2:2424929-2425456;Chr2:2427116-2428250
AT2G06420		2	Chr2:2501461-2501741;Chr2:2503447-2503724
AT2G06845		3	Chr2:2707451-2708709;Chr2:2736395-2736622;Chr2:2737635-2738287
AT2G06925	PLA2-ALPHA	2	Chr2:2841866-2842309;Chr2:2855923-2856209
AT2G06960		2	Chr2:2858642-2859106;Chr2:2863361-2863958
AT2G07050	CAS1	2	Chr2:2930234-2932006;Chr2:2938114-2938901
AT2G07440		6	Chr2:3086235-3089098;Chr2:3095846-3096371;Chr2:3098028-3098751;Chr2:3099447-3099828;Chr2:3103977-3105558;Chr2:3106278-3106597
AT2G07560	HA6	2	Chr2:3186714-3187291;Chr2:3187814-3189920
AT2G07690	MCM5	3	Chr2:3548025-3549917;Chr2:3550477-3550681;Chr2:3551525-3551904
AT2G09388		4	Chr2:3638546-3638755;Chr2:3660658-3661704;Chr2:3662311-3664780;Chr2:3672489-3673026
AT2G09840		5	Chr2:3712576-3715000;Chr2:3715543-3715933;Chr2:3716442-3716697;Chr2:3717966-3718941;Chr2:3719545-3719869
AT2G10260		5	Chr2:3948592-3948832;Chr2:3950649-3952032;Chr2:3952288-3952490;Chr2:3952572-3952785;Chr2:3954522-3956422
AT2G10340		2	Chr2:3963957-3966341;Chr2:3985884-3986336
AT2G10608		8	Chr2:4142378-4142875;Chr2:4144957-4145275;Chr2:4186341-4186738;Chr2:4187920-4188562;Chr2:4193309-4193583;Chr2:4215455-4215722;Chr2:4220863-4221309;Chr2:4223123-4224680
AT2G10920		7	Chr2:4226253-4226645;Chr2:4237048-4237268;Chr2:4238142-4238609;Chr2:4239600-4239837;Chr2:4241657-4241862;Chr2:4242034-4242234;Chr2:4242674-4242963
AT2G11200		2	Chr2:4415944-4418072;Chr2:4418305-4418701
AT2G11270		2	Chr2:4477280-4477904;Chr2:4483253-4484861
AT2G11651		2	Chr2:4696409-4698106;Chr2:4698970-4699331
AT2G12290		4	Chr2:4935984-4936328;Chr2:4950952-4951606;Chr2:4952170-4952447;Chr2:4956058-4957597
AT2G12646		4	Chr2:5198344-5200617;Chr2:5201206-5201784;Chr2:5203064-5205886;Chr2:5214357-5214980
AT2G13900		2	Chr2:5836810-5837597;Chr2:5840264-5840556
AT2G14560	LURP1	3	Chr2:6209219-6209554;Chr2:6210854-6211102;Chr2:6211634-6212255
AT2G14800		2	Chr2:6345268-6346845;Chr2:6347537-6347788
AT2G14935	LCR40	2	Chr2:6423975-6424274;Chr2:6425179-6425940
AT2G14960	GH3.1	3	Chr2:6447544-6447825;Chr2:6448902-6449128;Chr2:6455487-6455812
AT2G15042		2	Chr2:6507138-6507490;Chr2:6512648-6512933
AT2G15080	RLP19	2	Chr2:6529605-6529884;Chr2:6531805-6532071
AT2G15090	KCS8	2	Chr2:6539791-6540291;Chr2:6546938-6548308
AT2G15640		2	Chr2:6819966-6820461;Chr2:6821454-6821729
AT2G16130	PMT2	2	Chr2:7006094-7006743;Chr2:7007983-7008297
AT2G16720	MYB7	3	Chr2:7254476-7254759;Chr2:7258850-7259054;Chr2:7259737-7261168
AT2G17770	FDP	2	Chr2:7718843-7719410;Chr2:7720868-7721205
AT2G17970		2	Chr2:7816172-7816831;Chr2:7818286-7818517
AT2G18010	SAUR10	2	Chr2:7831298-7831798;Chr2:7832336-7832789
AT2G18160	GBF5	2	Chr2:7896415-7898602;Chr2:7901140-7901613
AT2G18420		2	Chr2:7994760-7995807;Chr2:7997154-7997727
AT2G18550	HB21	3	Chr2:8048726-8049046;Chr2:8049770-8050182;Chr2:8053108-8054399
AT2G18890		2	Chr2:8178772-8179932;Chr2:8180700-8180940
AT2G19110	HMA4	2	Chr2:8276976-8277635;Chr2:8281159-8281637
AT2G19802		2	Chr2:8541344-8542790;Chr2:8543602-8544843
AT2G19830	VPS32	2	Chr2:8557698-8558016;Chr2:8561006-8561340
AT2G20100		2	Chr2:8673416-8673862;Chr2:8679965-8680385
AT2G20562		2	Chr2:8851773-8852338;Chr2:8852898-8854135
AT2G21650	RSM1	2	Chr2:9258214-9258553;Chr2:9261145-9261552
AT2G22190	TPPE	2	Chr2:9433748-9434177;Chr2:9439070-9439343
AT2G22426		3	Chr2:9520614-9521275;Chr2:9522009-9522399;Chr2:9522993-9523385
AT2G22500	UCP5	4	Chr2:9559798-9560351;Chr2:9561395-9561876;Chr2:9562771-9562971;Chr2:9565452-9566494
AT2G22680	WAVH1	2	Chr2:9642441-9643104;Chr2:9643644-9644058
AT2G22760		2	Chr2:9675764-9676273;Chr2:9679915-9680490
AT2G22780	PMDH1	2	Chr2:9688326-9689639;Chr2:9693231-9693641
AT2G22800	HAT9	2	Chr2:9702462-9702786;Chr2:9703695-9703898
AT2G23320	WRKY15	3	Chr2:9920423-9920868;Chr2:9921995-9922346;Chr2:9923699-9923925
AT2G23340	DEAR3	3	Chr2:9932609-9933421;Chr2:9936722-9937137;Chr2:9939541-9939754
AT2G23690		2	Chr2:10069235-10069533;Chr2:10073364-10075172
AT2G23700		2	Chr2:10082550-10082919;Chr2:10083621-10084560
AT2G23740	SUVR5	2	Chr2:10093634-10094180;Chr2:10095382-10095632
AT2G23755		2	Chr2:10106437-10106726;Chr2:10106898-10107211
AT2G23760	SAW2	2	Chr2:10109120-10110074;Chr2:10115530-10115874
AT2G24150	HHP3	2	Chr2:10271088-10271688;Chr2:10272327-10272683
AT2G24740	SUVH8	2	Chr2:10534593-10534957;Chr2:10544397-10544746
AT2G24762	GDU4	2	Chr2:10549395-10550204;Chr2:10556557-10556868
AT2G26580	YAB5	2	Chr2:11305041-11305695;Chr2:11308225-11308433
AT2G26720		2	Chr2:11382576-11383009;Chr2:11385862-11386423
AT2G27060		2	Chr2:11548063-11549009;Chr2:11554428-11555128
AT2G27229		3	Chr2:11644036-11644419;Chr2:11645316-11645670;Chr2:11647507-11648255
AT2G27760	IPT2	2	Chr2:11827449-11828243;Chr2:11829130-11830048
AT2G27775		2	Chr2:11839497-11839848;Chr2:11841441-11841986
AT2G27920	SCPL51	2	Chr2:11885318-11886730;Chr2:11890591-11890951
AT2G28070	ABCG3	2	Chr2:11953779-11954037;Chr2:11954824-11955290
AT2G28140		2	Chr2:11996143-11996590;Chr2:11997392-11997744
AT2G28305	LOG1	5	Chr2:12074228-12074461;Chr2:12075304-12075553;Chr2:12076450-12077403;Chr2:12078425-12078656;Chr2:12082958-12083416
AT2G28315		2	Chr2:12090338-12090773;Chr2:12091150-12091704
AT2G28350	ARF10	4	Chr2:12107211-12108570;Chr2:12109534-12109847;Chr2:12111222-12111656;Chr2:12112602-12114324
AT2G28355	LCR5	2	Chr2:12117053-12118059;Chr2:12123182-12124146
AT2G28380	DRB2	2	Chr2:12137559-12138046;Chr2:12139455-12140023
AT2G28507		2	Chr2:12197199-12197771;Chr2:12198727-12199059
AT2G28510		2	Chr2:12201905-12202143;Chr2:12202699-12202962
AT2G28520	VHA-A1	2	Chr2:12204634-12206145;Chr2:12207816-12208050
AT2G28550	TOE1	4	Chr2:12223913-12224508;Chr2:12231738-12232125;Chr2:12232651-12233260;Chr2:12233993-12234626
AT2G28625		2	Chr2:12273337-12273945;Chr2:12274411-12275283
AT2G28630	KCS12	3	Chr2:12278219-12278429;Chr2:12279915-12280223;Chr2:12280735-12281075
AT2G28671		2	Chr2:12297326-12297579;Chr2:12298472-12298959
AT2G28840	XBAT31	2	Chr2:12374106-12375144;Chr2:12376329-12376937
AT2G28950	EXPA6	3	Chr2:12430089-12431249;Chr2:12432017-12432544;Chr2:12435447-12437053
AT2G29020		2	Chr2:12468265-12468755;Chr2:12471505-12472171
AT2G29670		2	Chr2:12682851-12683483;Chr2:12686514-12686803
AT2G29970	SMXL7	3	Chr2:12772476-12772989;Chr2:12773183-12773424;Chr2:12774472-12774916
AT2G29980	FAD3	2	Chr2:12781295-12782050;Chr2:12787885-12788292
AT2G30060		2	Chr2:12829684-12830451;Chr2:12831086-12831379
AT2G30380		3	Chr2:12944968-12945315;Chr2:12946284-12947638;Chr2:12949871-12950395
AT2G31070	TCP10	3	Chr2:13227117-13227508;Chr2:13228388-13228910;Chr2:13229835-13231983
AT2G31083	CLE5	2	Chr2:13247043-13247299;Chr2:13249819-13250104
AT2G31160	OBO1	4	Chr2:13275171-13275578;Chr2:13276542-13277082;Chr2:13278719-13279360;Chr2:13280409-13281041
AT2G31230	ERF15	2	Chr2:13309474-13309681;Chr2:13310812-13311366
AT2G32020		2	Chr2:13628358-13628881;Chr2:13630219-13631293
AT2G32270	ZIP3	2	Chr2:13702584-13703607;Chr2:13706174-13706803
AT2G32800	LecRK-S.2	2	Chr2:13911526-13912034;Chr2:13912844-13913647
AT2G33500	BBX12	2	Chr2:14187674-14188253;Chr2:14191507-14192528
AT2G33530	scpl46	2	Chr2:14201527-14202006;Chr2:14203429-14204211
AT2G33870	ArRABA1h	2	Chr2:14336509-14337393;Chr2:14339384-14340593
AT2G33880	WOX9A	2	Chr2:14347489-14347946;Chr2:14350312-14350656
AT2G34640	TAC12	2	Chr2:14584648-14587027;Chr2:14587738-14588348
AT2G35360		2	Chr2:14888023-14888384;Chr2:14888913-14889440
AT2G35700	ERF38	4	Chr2:15003466-15003871;Chr2:15005911-15006673;Chr2:15007948-15008784;Chr2:15009487-15009950
AT2G35930	PUB23	2	Chr2:15080863-15082349;Chr2:15087882-15088389
AT2G36050	OFP15	2	Chr2:15131877-15133016;Chr2:15135066-15135297
AT2G36305	RCE1	3	Chr2:15217966-15218299;Chr2:15219159-15219633;Chr2:15220205-15220445
AT2G36410		2	Chr2:15275040-15275362;Chr2:15276019-15277612
AT2G36420	TRM27	2	Chr2:15282777-15283057;Chr2:15283931-15284429
AT2G36985	ROT4	2	Chr2:15533695-15533908;Chr2:15536070-15537088
AT2G37380	MAKR3	2	Chr2:15684575-15685436;Chr2:15689210-15689498
AT2G37630	MYB91	2	Chr2:15783307-15784871;Chr2:15785533-15786168
AT2G38070		2	Chr2:15927361-15927565;Chr2:15931031-15931902
AT2G38100		3	Chr2:15947591-15947828;Chr2:15951092-15951391;Chr2:15952085-15952734
AT2G38120	WAV5	2	Chr2:15967172-15967451;Chr2:15969478-15969898
AT2G38130	ATMAK3	2	Chr2:15975885-15976597;Chr2:15977308-15977916
AT2G38995		2	Chr2:16278246-16279541;Chr2:16284189-16284413
AT2G39130		2	Chr2:16324656-16325077;Chr2:16327158-16329257
AT2G39700	EXPA4	4	Chr2:16543718-16544559;Chr2:16546842-16547171;Chr2:16547775-16548207;Chr2:16549114-16549375
AT2G39705	RTFL8	3	Chr2:16551779-16552023;Chr2:16553401-16553855;Chr2:16554459-16554671
AT2G39800	P5CS1	4	Chr2:16602053-16602257;Chr2:16605066-16605537;Chr2:16606766-16607065;Chr2:16607821-16608457
AT2G40120		2	Chr2:16759566-16760040;Chr2:16760640-16761292
AT2G40260		2	Chr2:16815819-16816019;Chr2:16819372-16819602
AT2G41140	CRK1	2	Chr2:17145801-17146643;Chr2:17147666-17149307
AT2G41890		3	Chr2:17477235-17477871;Chr2:17482337-17483890;Chr2:17485343-17485610
AT2G41930		2	Chr2:17502573-17503297;Chr2:17504479-17505009
AT2G42600	PPC2	2	Chr2:17741396-17742215;Chr2:17742739-17743414
AT2G42870	PAR1	2	Chr2:17835724-17836687;Chr2:17837257-17840362
AT2G43060	IBH1	2	Chr2:17905421-17906404;Chr2:17907086-17907444
AT2G43140		2	Chr2:17936761-17937332;Chr2:17940468-17940695
AT2G43620		2	Chr2:18091699-18091957;Chr2:18092930-18093218
AT2G44070		2	Chr2:18233478-18233801;Chr2:18234359-18234894
AT2G44490	PEN2	2	Chr2:18363209-18363904;Chr2:18367637-18369264
AT2G44810	DAD1	4	Chr2:18471769-18472207;Chr2:18472945-18473184;Chr2:18473976-18474311;Chr2:18480347-18480760
AT2G44830		2	Chr2:18486504-18487508;Chr2:18488046-18488296
AT2G44940		3	Chr2:18534043-18534779;Chr2:18535464-18536114;Chr2:18541760-18542109
AT2G45200	GOS12	3	Chr2:18634120-18634546;Chr2:18635488-18635933;Chr2:18636755-18637515
AT2G45340		2	Chr2:18688012-18688875;Chr2:18689664-18691722
AT2G45400	BEN1	2	Chr2:18704837-18705037;Chr2:18705578-18707867
AT2G45430	AHL22	2	Chr2:18724209-18724545;Chr2:18725315-18726006
AT2G46190		2	Chr2:18972983-18973399;Chr2:18973964-18974337
AT2G46630		2	Chr2:19143252-19143687;Chr2:19146775-19147117
AT2G46680	HB-7	3	Chr2:19168686-19169106;Chr2:19170016-19171779;Chr2:19172866-19173192
AT2G46690	SAUR32	3	Chr2:19174710-19174953;Chr2:19175684-19176016;Chr2:19177391-19178375
AT2G46870	NGA1	2	Chr2:19257857-19258469;Chr2:19262586-19263138
AT2G47430	CKI1	2	Chr2:19464899-19465722;Chr2:19466958-19468417
AT3G02010		3	Chr3:334128-334369;Chr3:334645-334868;Chr3:336034-337943
AT3G02250		2	Chr3:423370-424315;Chr3:427840-430457
AT3G02610		2	Chr3:556668-557548;Chr3:558319-558815
AT3G04070	NAC047	2	Chr3:1060832-1061308;Chr3:1066264-1067076
AT3G04280	RR22	2	Chr3:1132072-1132680;Chr3:1134003-1134335
AT3G04903		2	Chr3:1351222-1351831;Chr3:1352574-1353263
AT3G05120	GID1A	2	Chr3:1427824-1430425;Chr3:1432782-1433003
AT3G05160		2	Chr3:1452219-1452453;Chr3:1452793-1453725
AT3G05640		2	Chr3:1643039-1644663;Chr3:1645172-1645498
AT3G05800	AIF1	3	Chr3:1728456-1728973;Chr3:1729564-1730019;Chr3:1730573-1730810
AT3G06020	FAF4	2	Chr3:1814633-1815124;Chr3:1817348-1818478
AT3G06130		2	Chr3:1850127-1852257;Chr3:1856051-1856611
AT3G06500	A/N-InvC	2	Chr3:2006842-2007109;Chr3:2008372-2008913
AT3G07340		2	Chr3:2344308-2344744;Chr3:2345962-2346281
AT3G07360	PUB9	2	Chr3:2351254-2351478;Chr3:2352813-2353191
AT3G09920	PIP5K9	3	Chr3:3045648-3046517;Chr3:3047041-3047596;Chr3:3048914-3049650
AT3G10960	AZG1	2	Chr3:3429795-3430016;Chr3:3430130-3430435
AT3G11420		3	Chr3:3587582-3588096;Chr3:3588585-3589847;Chr3:3592745-3593582
AT3G11590		3	Chr3:3655791-3656133;Chr3:3656639-3656957;Chr3:3657887-3659162
AT3G12835		2	Chr3:4081564-4081888;Chr3:4083712-4085586
AT3G12915		2	Chr3:4110739-4111295;Chr3:4116727-4117218
AT3G13110	SERAT2;2	2	Chr3:4217262-4217839;Chr3:4218461-4219446
AT3G13520	ATAGP12	2	Chr3:4409906-4410184;Chr3:4410920-4412009
AT3G13784	CWINV5	2	Chr3:4532052-4533222;Chr3:4533729-4533968
AT3G13820		2	Chr3:4546178-4546464;Chr3:4547535-4548053
AT3G13980		3	Chr3:4618441-4618708;Chr3:4623791-4624370;Chr3:4625132-4625482
AT3G14360		2	Chr3:4788992-4789541;Chr3:4790148-4790787
AT3G14440	STO1	3	Chr3:4835676-4835895;Chr3:4837951-4838436;Chr3:4840164-4840479
AT3G14450	CID9	2	Chr3:4845186-4846253;Chr3:4847079-4847861
AT3G14810	MSL5	2	Chr3:4970096-4970432;Chr3:4975933-4976380
AT3G15300		2	Chr3:5150560-5151380;Chr3:5153838-5154157
AT3G16180	NRT1.12	2	Chr3:5483168-5483701;Chr3:5486899-5487772
AT3G16500	PAP1	3	Chr3:5610555-5610900;Chr3:5612167-5612691;Chr3:5615584-5616478
AT3G17120		2	Chr3:5837076-5837534;Chr3:5838955-5839242
AT3G17180	scpl33	4	Chr3:5861036-5861374;Chr3:5862484-5862895;Chr3:5863353-5863819;Chr3:5865149-5865363
AT3G17580		2	Chr3:6012407-6012930;Chr3:6015842-6017223
AT3G18282		2	Chr3:6269541-6270086;Chr3:6271257-6272919
AT3G18485	ILR2	3	Chr3:6343746-6344605;Chr3:6345129-6345728;Chr3:6346163-6346383
AT3G18550	TCP18	2	Chr3:6380235-6381468;Chr3:6387925-6388132
AT3G18560		2	Chr3:6390912-6391272;Chr3:6392387-6392858
AT3G19390		2	Chr3:6719891-6720397;Chr3:6720910-6721308
AT3G19550		2	Chr3:6783030-6784011;Chr3:6785127-6786351
AT3G20630	UBP14	2	Chr3:7208307-7209988;Chr3:7211136-7211550
AT3G20820		2	Chr3:7278412-7278975;Chr3:7282189-7283235
AT3G20830	UCNL	3	Chr3:7287549-7287760;Chr3:7289854-7290148;Chr3:7292882-7293144
AT3G20970	NFU4	3	Chr3:7350078-7350519;Chr3:7351986-7352471;Chr3:7353385-7353959
AT3G21000		3	Chr3:7365794-7366213;Chr3:7367509-7368254;Chr3:7369517-7369748
AT3G21055	PSBTN	2	Chr3:7374616-7375115;Chr3:7375933-7376184
AT3G21230	4CL5	2	Chr3:7449364-7449818;Chr3:7450363-7450701
AT3G21270	DOF2	2	Chr3:7473087-7473420;Chr3:7477525-7477958
AT3G21890	BBX31	2	Chr3:7711473-7712408;Chr3:7712721-7713647
AT3G22142		2	Chr3:7802896-7803325;Chr3:7810013-7810556
AT3G22400	LOX5	2	Chr3:7922977-7923286;Chr3:7925316-7926050
AT3G22540		2	Chr3:7982761-7983495;Chr3:7986160-7986530
AT3G22750		2	Chr3:8041092-8041622;Chr3:8042682-8043155
AT3G22800		2	Chr3:8061473-8062955;Chr3:8065840-8066709
AT3G22820	EPFL5	2	Chr3:8071553-8072905;Chr3:8075318-8075561
AT3G22880	DMC1	6	Chr3:8102915-8103460;Chr3:8104003-8104832;Chr3:8106010-8106437;Chr3:8107715-8107973;Chr3:8109315-8109628;Chr3:8110355-8110609
AT3G22930	CML11	3	Chr3:8126840-8127040;Chr3:8127967-8128558;Chr3:8129333-8129542
AT3G22961		2	Chr3:8143062-8143632;Chr3:8144149-8145514
AT3G23040		2	Chr3:8187712-8187927;Chr3:8189642-8190435
AT3G23090	WDL3	2	Chr3:8213355-8214167;Chr3:8218256-8218871
AT3G23130	SUP	4	Chr3:8235968-8236937;Chr3:8238246-8239045;Chr3:8239680-8239882;Chr3:8240246-8240461
AT3G23250	MYB15	2	Chr3:8305796-8306332;Chr3:8307862-8308091
AT3G23310		2	Chr3:8336225-8336556;Chr3:8337235-8337465
AT3G23590	RFR1	2	Chr3:8462570-8463696;Chr3:8464743-8465979
AT3G23810	SAHH2	2	Chr3:8591717-8592680;Chr3:8595226-8595707
AT3G23820	GAE6	2	Chr3:8598066-8598374;Chr3:8602063-8602379
AT3G24225	ESR19	2	Chr3:8766428-8766738;Chr3:8770143-8771035
AT3G24460		2	Chr3:8890782-8891097;Chr3:8891613-8891985
AT3G24480		3	Chr3:8897664-8898606;Chr3:8899938-8901004;Chr3:8905845-8906644
AT3G24770	CLE41	2	Chr3:9043635-9044277;Chr3:9045036-9045554
AT3G25560	NIK2	2	Chr3:9284532-9284777;Chr3:9285808-9287191
AT3G25640		2	Chr3:9328829-9329141;Chr3:9329673-9331250
AT3G25710	TMO5	2	Chr3:9365106-9365393;Chr3:9366004-9366421
AT3G25720		2	Chr3:9381596-9381927;Chr3:9382660-9383386
AT3G26520	TIP2	3	Chr3:9717863-9719047;Chr3:9719569-9720260;Chr3:9720741-9722709
AT3G26539		2	Chr3:9736544-9739372;Chr3:9740645-9740852
AT3G27260	GTE8	2	Chr3:10063293-10064064;Chr3:10064559-10065867
AT3G27410		2	Chr3:10142210-10142412;Chr3:10143522-10144090
AT3G27810	MYB21	2	Chr3:10303858-10304399;Chr3:10305823-10306220
AT3G28040		2	Chr3:10431332-10432247;Chr3:10433776-10434124
AT3G28180	CSLC4	2	Chr3:10501000-10503200;Chr3:10507184-10507846
AT3G28570		2	Chr3:10709312-10709712;Chr3:10712644-10712950
AT3G28860	PGP19	7	Chr3:10866001-10866305;Chr3:10866842-10867369;Chr3:10868083-10868565;Chr3:10871502-10872874;Chr3:10875697-10876180;Chr3:10879484-10880121;Chr3:10880817-10881304
AT3G28910	MYB30	2	Chr3:10908512-10909218;Chr3:10914848-10915183
AT3G28920	ZHD9	3	Chr3:10937029-10937237;Chr3:10938693-10938893;Chr3:10943252-10943911
AT3G28925		2	Chr3:10949437-10950192;Chr3:10951628-10952817
AT3G29670	PMAT2	3	Chr3:11514079-11515883;Chr3:11517615-11519088;Chr3:11520999-11521243
AT3G30160		2	Chr3:11787465-11787682;Chr3:11792458-11793293
AT3G30180	CYP85A2	4	Chr3:11798549-11799178;Chr3:11801714-11802794;Chr3:11803485-11803885;Chr3:11806695-11807408
AT3G30380		2	Chr3:11971139-11972202;Chr3:11972790-11973029
AT3G30520		2	Chr3:12124711-12124951;Chr3:12125701-12126188
AT3G30705		3	Chr3:12248673-12248918;Chr3:12250597-12250954;Chr3:12276413-12276779
AT3G30730		2	Chr3:12360444-12361000;Chr3:12373391-12373737
AT3G30820		7	Chr3:12533943-12534264;Chr3:12535362-12536117;Chr3:12550134-12550357;Chr3:12551019-12551225;Chr3:12551308-12551579;Chr3:12553326-12553742;Chr3:12555073-12555488
AT3G30840		4	Chr3:12570974-12574211;Chr3:12574677-12575000;Chr3:12577422-12579908;Chr3:12583200-12583701
AT3G31068		2	Chr3:12672054-12672318;Chr3:12672902-12673107
AT3G32040		2	Chr3:13047154-13047490;Chr3:13050470-13050811
AT3G32100		2	Chr3:13087550-13087784;Chr3:13088534-13088820
AT3G32200		3	Chr3:13186529-13186787;Chr3:13188110-13188853;Chr3:13192927-13193759
AT3G32260		7	Chr3:13199123-13199477;Chr3:13199991-13200197;Chr3:13205368-13205781;Chr3:13207252-13207830;Chr3:13208260-13208549;Chr3:13209542-13209742;Chr3:13210228-13212535
AT3G32980		9	Chr3:13534041-13534244;Chr3:13536487-13541469;Chr3:13586913-13587757;Chr3:13588816-13592591;Chr3:13632938-13633322;Chr3:13640840-13642280;Chr3:13655178-13656940;Chr3:13669457-13669913;Chr3:13670780-13671067
AT3G33187		2	Chr3:13824094-13824425;Chr3:13826406-13826626
AT3G33528		2	Chr3:14074971-14075197;Chr3:14082464-14082714
AT3G42160		2	Chr3:14316340-14316749;Chr3:14318238-14318547
AT3G42728		2	Chr3:14811048-14811785;Chr3:14812739-14813081
AT3G43340		7	Chr3:15268270-15269657;Chr3:15270388-15270614;Chr3:15288858-15291144;Chr3:15299651-15299891;Chr3:15300752-15302035;Chr3:15304496-15305506;Chr3:15306290-15307261
AT3G44210		2	Chr3:15911602-15912768;Chr3:15914656-15915730
AT3G44400		4	Chr3:16047034-16048471;Chr3:16054177-16054419;Chr3:16055445-16055784;Chr3:16056745-16057410
AT3G44480	RPP1	2	Chr3:16093331-16093539;Chr3:16094571-16095116
AT3G44560	FAR8	2	Chr3:16145244-16146241;Chr3:16149204-16149410
AT3G44610		4	Chr3:16184578-16184995;Chr3:16186907-16187148;Chr3:16189345-16189701;Chr3:16190347-16190595
AT3G44720	ADT4	2	Chr3:16270167-16270767;Chr3:16272859-16274240
AT3G44810		2	Chr3:16355165-16355391;Chr3:16356935-16357196
AT3G45780	RPT1	2	Chr3:16814370-16815503;Chr3:16819782-16820405
AT3G46480		2	Chr3:17107113-17107503;Chr3:17108628-17109150
AT3G46590	TRP2	2	Chr3:17149416-17150109;Chr3:17151229-17152981
AT3G47370		2	Chr3:17453091-17453526;Chr3:17455594-17455941
AT3G47430	PEX11B	2	Chr3:17475834-17476992;Chr3:17478403-17480629
AT3G47500	CDF3	3	Chr3:17501417-17501639;Chr3:17502902-17503272;Chr3:17507416-17507937
AT3G47610		2	Chr3:17546810-17547363;Chr3:17550834-17552116
AT3G47960	NPF2.10	2	Chr3:17702234-17702443;Chr3:17704027-17704785
AT3G48190	PIG1	2	Chr3:17796103-17797286;Chr3:17800527-17801460
AT3G48460		2	Chr3:17946779-17947058;Chr3:17948246-17948494
AT3G48520	CYP94B3	2	Chr3:17973222-17973466;Chr3:17977826-17978171
AT3G48540		2	Chr3:17989228-17989610;Chr3:17990081-17990288
AT3G48550		3	Chr3:17997442-17997762;Chr3:17998291-17998576;Chr3:17999234-17999651
AT3G49380	iqd15	2	Chr3:18310547-18311007;Chr3:18311592-18312303
AT3G49930		2	Chr3:18508987-18509564;Chr3:18512070-18512514
AT3G49950		2	Chr3:18518418-18518698;Chr3:18520840-18521142
AT3G50070	CYCD3;3	4	Chr3:18563189-18563566;Chr3:18564482-18565130;Chr3:18566719-18568447;Chr3:18568878-18569208
AT3G50410	OBP1	2	Chr3:18705928-18707570;Chr3:18708500-18709842
AT3G50450	HR1	2	Chr3:18719382-18719687;Chr3:18720640-18722166
AT3G50630	KRP2	2	Chr3:18796122-18797025;Chr3:18797567-18799206
AT3G50660	SNP2	3	Chr3:18813642-18815233;Chr3:18819244-18819458;Chr3:18821917-18822279
AT3G50870	MNP	4	Chr3:18904931-18905192;Chr3:18906189-18906559;Chr3:18907907-18908236;Chr3:18909634-18910189
AT3G51660		2	Chr3:19162641-19163502;Chr3:19166187-19166830
AT3G51910	HSFA7A	3	Chr3:19260687-19260947;Chr3:19261931-19262419;Chr3:19263163-19264290
AT3G52530		2	Chr3:19481809-19482070;Chr3:19483988-19484524
AT3G52890	KIPK	2	Chr3:19605908-19606213;Chr3:19606618-19607685
AT3G53190		4	Chr3:19711093-19711378;Chr3:19712617-19712860;Chr3:19714935-19716357;Chr3:19717158-19717835
AT3G53250	SAUR57	2	Chr3:19740537-19740853;Chr3:19741770-19742068
AT3G54820	PIP2D	2	Chr3:20299358-20299863;Chr3:20300558-20301062
AT3G55000	TON1A	2	Chr3:20378081-20379314;Chr3:20380005-20381163
AT3G55430		2	Chr3:20549077-20549572;Chr3:20550774-20551051
AT3G55515	RTFL7	4	Chr3:20583452-20584153;Chr3:20585632-20586164;Chr3:20587099-20587835;Chr3:20588452-20588728
AT3G55610	P5CS2	2	Chr3:20630102-20630368;Chr3:20631246-20631493
AT3G55990	TBL29	2	Chr3:20781433-20781866;Chr3:20782527-20782886
AT3G56770		2	Chr3:21026625-21027005;Chr3:21028480-21028993
AT3G57010		2	Chr3:21094192-21094721;Chr3:21095224-21095672
AT3G57040	ATRR4	2	Chr3:21107073-21107466;Chr3:21107976-21109063
AT3G57120		2	Chr3:21140482-21141802;Chr3:21142525-21142883
AT3G57400		2	Chr3:21235827-21237201;Chr3:21241910-21243313
AT3G57510	ADPG1	2	Chr3:21287979-21288527;Chr3:21289009-21289717
AT3G57670	WIP2	4	Chr3:21364338-21364804;Chr3:21365807-21366145;Chr3:21366760-21367313;Chr3:21374647-21375726
AT3G57800		3	Chr3:21409700-21410268;Chr3:21411683-21413000;Chr3:21413719-21414073
AT3G58070	GIS	2	Chr3:21502889-21503600;Chr3:21504379-21505125
AT3G58120	BZIP61	2	Chr3:21519547-21520556;Chr3:21523228-21524957
AT3G58190	LBD29	2	Chr3:21546674-21547692;Chr3:21553814-21554293
AT3G60220	TL4	3	Chr3:22257152-22258134;Chr3:22259165-22259465;Chr3:22259908-22260196
AT3G60530	GATA4	2	Chr3:22366907-22367960;Chr3:22368507-22370079
AT3G60540		2	Chr3:22375917-22377431;Chr3:22378586-22379006
AT3G60690	SAUR59	2	Chr3:22431973-22432611;Chr3:22433699-22433994
AT3G61200		2	Chr3:22655097-22655347;Chr3:22656379-22657633
AT3G61890	HB-12	3	Chr3:22913016-22913825;Chr3:22917390-22917620;Chr3:22918362-22919379
AT3G63010	GID1B	2	Chr3:23286782-23289555;Chr3:23291553-23292228
AT4G00180	YAB3	2	Chr4:76368-76809;Chr4:77828-78431
AT4G00880	SAUR31	2	Chr4:367839-368816;Chr4:370021-370715
AT4G01070	UGT72B1	2	Chr4:465064-465284;Chr4:465307-465521
AT4G01440	UMAMIT31	2	Chr4:590740-591116;Chr4:591892-592791
AT4G01516		2	Chr4:652129-653235;Chr4:654117-654695
AT4G01690	PPOX	2	Chr4:725083-725482;Chr4:727456-728209
AT4G02130	LGT10	3	Chr4:943981-944318;Chr4:945429-945635;Chr4:947051-948812
AT4G02290	GH9B13	2	Chr4:1002070-1002661;Chr4:1008430-1009222
AT4G02930		2	Chr4:1299509-1299787;Chr4:1300459-1301029
AT4G02940		2	Chr4:1303898-1304409;Chr4:1308109-1309172
AT4G03070	AOP1.1	2	Chr4:1353937-1355404;Chr4:1360435-1362011
AT4G03420		4	Chr4:1508259-1508930;Chr4:1509592-1510286;Chr4:1514700-1514938;Chr4:1515806-1516617
AT4G03827		2	Chr4:1779426-1780164;Chr4:1785506-1785807
AT4G04260		3	Chr4:2049434-2049913;Chr4:2060889-2061452;Chr4:2070610-2071110
AT4G04404		2	Chr4:2170507-2170799;Chr4:2179846-2180233
AT4G04610	PRH19	2	Chr4:2322196-2322423;Chr4:2323104-2323381
AT4G04630		2	Chr4:2334516-2334931;Chr4:2336210-2336671
AT4G05590		2	Chr4:2919158-2919360;Chr4:2927678-2927915
AT4G05612		4	Chr4:2938233-2938445;Chr4:2960333-2961271;Chr4:2965115-2965343;Chr4:2965956-2968296
AT4G05620		3	Chr4:2976959-2977298;Chr4:2980307-2980985;Chr4:2981500-2981821
AT4G05632		4	Chr4:3012218-3012953;Chr4:3025187-3026320;Chr4:3028374-3028855;Chr4:3029817-3030156
AT4G06479		6	Chr4:3039017-3039230;Chr4:3040128-3040880;Chr4:3041429-3042856;Chr4:3044572-3044810;Chr4:3046028-3047476;Chr4:3054343-3061401
AT4G06490		2	Chr4:3092765-3093164;Chr4:3180196-3180416
AT4G06599		4	Chr4:3677613-3678572;Chr4:3679366-3679582;Chr4:3689016-3689869;Chr4:3690585-3690869
AT4G06634	YY1	2	Chr4:3733429-3736054;Chr4:3750083-3754409
AT4G06639		2	Chr4:3532421-3533158;Chr4:3533784-3535319
AT4G06676		7	Chr4:3838720-3841621;Chr4:3842745-3843213;Chr4:3849912-3852143;Chr4:3864915-3865380;Chr4:3866813-3867732;Chr4:3871445-3873873;Chr4:3875780-3876933
AT4G06688		4	Chr4:3950556-3955976;Chr4:3965579-3969524;Chr4:3970988-3971254;Chr4:3977546-3978914
AT4G06740		13	Chr4:3983045-3983543;Chr4:3984346-3987628;Chr4:3992561-3992784;Chr4:3993856-3994673;Chr4:3998014-4000832;Chr4:4003798-4004114;Chr4:4005556-4006321;Chr4:4007173-4007396;Chr4:4008623-4011718;Chr4:4025607-4026034;Chr4:4026908-4027399;Chr4:4032356-4032785;Chr4:4055141-4055374
AT4G06744		2	Chr4:4063528-4063775;Chr4:4070160-4070965
AT4G07350		2	Chr4:4132765-4132991;Chr4:4142948-4144318
AT4G07940		3	Chr4:4765752-4766016;Chr4:4768236-4768527;Chr4:4777269-4778512
AT4G08097		2	Chr4:5054493-5055255;Chr4:5055831-5056849
AT4G08151		4	Chr4:5153022-5153264;Chr4:5155295-5156210;Chr4:5156655-5157839;Chr4:5158411-5158794
AT4G08395		2	Chr4:5318124-5318335;Chr4:5321955-5322168
AT4G08530		2	Chr4:5426473-5426673;Chr4:5426992-5427240
AT4G08620	SULTR1;1	2	Chr4:5495469-5495705;Chr4:5497712-5498504
AT4G08870	ARGAH2	2	Chr4:5645973-5646310;Chr4:5649873-5650267
AT4G08910		2	Chr4:5709135-5709984;Chr4:5710735-5711155
AT4G10630		2	Chr4:6568463-6568885;Chr4:6569413-6569770
AT4G11300		2	Chr4:6871682-6872471;Chr4:6873534-6875427
AT4G11310	CP1	3	Chr4:6877071-6877296;Chr4:6878652-6879521;Chr4:6879818-6880087
AT4G12040	SAP7	2	Chr4:7213095-7213422;Chr4:7215892-7216403
AT4G12420	SKU5	2	Chr4:7348782-7350054;Chr4:7353819-7355468
AT4G12440	APT4	2	Chr4:7372134-7372546;Chr4:7373550-7373968
AT4G13490		2	Chr4:7843466-7843767;Chr4:7846234-7847127
AT4G13500		3	Chr4:7849804-7850360;Chr4:7854234-7854754;Chr4:7856525-7856793
AT4G13520	SMAP1	3	Chr4:7860522-7861005;Chr4:7861893-7862251;Chr4:7862474-7863117
AT4G14550	SLR	2	Chr4:8352100-8352813;Chr4:8354593-8354991
AT4G14723	EPFL4	3	Chr4:8437891-8438413;Chr4:8441801-8442441;Chr4:8443813-8445615
AT4G14746		3	Chr4:8459281-8460084;Chr4:8460630-8460961;Chr4:8466664-8467287
AT4G15440	HPL1	2	Chr4:8831682-8832031;Chr4:8832562-8833289
AT4G16110	RR2	2	Chr4:9107987-9109749;Chr4:9110417-9110788
AT4G16780	HB-2	4	Chr4:9442987-9443578;Chr4:9444160-9444595;Chr4:9445849-9446218;Chr4:9447189-9447618
AT4G17670		4	Chr4:9833049-9833476;Chr4:9835301-9836873;Chr4:9837365-9837916;Chr4:9838763-9839157
AT4G17695	KAN3	2	Chr4:9847618-9848247;Chr4:9849199-9849679
AT4G17810		3	Chr4:9904350-9904863;Chr4:9905592-9906451;Chr4:9908546-9908966
AT4G17910		2	Chr4:9955047-9956346;Chr4:9956975-9957543
AT4G17990		2	Chr4:9982676-9983058;Chr4:9983740-9984403
AT4G18030		2	Chr4:10010536-10010830;Chr4:10011676-10012933
AT4G18425		2	Chr4:10178835-10179081;Chr4:10180086-10180609
AT4G18550	DSEL	2	Chr4:10227988-10228559;Chr4:10229097-10229374
AT4G18700	WL4	2	Chr4:10288104-10288782;Chr4:10293237-10293614
AT4G18820		2	Chr4:10327198-10327660;Chr4:10328220-10330062
AT4G18960	AG	3	Chr4:10381525-10381914;Chr4:10384763-10385061;Chr4:10385740-10386982
AT4G19170	NCED4	2	Chr4:10479757-10480485;Chr4:10483643-10485310
AT4G19230	CYP707A1	4	Chr4:10514693-10515163;Chr4:10517270-10517677;Chr4:10522561-10523882;Chr4:10525093-10525399
AT4G19700	RING	3	Chr4:10711737-10713384;Chr4:10715791-10716317;Chr4:10717256-10718275
AT4G20270	BAM3	2	Chr4:10946379-10946659;Chr4:10947756-10948138
AT4G20720		4	Chr4:11103591-11103860;Chr4:11108746-11109192;Chr4:11111021-11111666;Chr4:11114459-11114666
AT4G20740	EMB3131	3	Chr4:11118366-11118770;Chr4:11119342-11121102;Chr4:11123103-11123484
AT4G21350	PUB8	2	Chr4:11355166-11355783;Chr4:11369494-11369798
AT4G21750	ATML1	3	Chr4:11550927-11551358;Chr4:11552129-11552513;Chr4:11552972-11553972
AT4G21910		4	Chr4:11627097-11627930;Chr4:11628632-11628839;Chr4:11629441-11629690;Chr4:11632900-11633219
AT4G22570	APT3	3	Chr4:11883489-11884118;Chr4:11886937-11887346;Chr4:11888415-11888771
AT4G22790		2	Chr4:11974664-11975056;Chr4:11977753-11978660
AT4G23720		2	Chr4:12354676-12355918;Chr4:12356574-12358078
AT4G23760		2	Chr4:12378197-12378532;Chr4:12379374-12380920
AT4G23810	WRKY53	2	Chr4:12395264-12395545;Chr4:12396251-12396970
AT4G23990	CSLG3	2	Chr4:12457672-12458423;Chr4:12459539-12460043
AT4G24010	CSLG1	2	Chr4:12467419-12467859;Chr4:12468440-12469217
AT4G24050		2	Chr4:12494588-12495215;Chr4:12498316-12498667
AT4G24060		2	Chr4:12500301-12501985;Chr4:12506166-12506453
AT4G24790		2	Chr4:12774171-12774597;Chr4:12775451-12776025
AT4G24972	TPD1	2	Chr4:12835846-12837437;Chr4:12838607-12839489
AT4G25420	GA5	4	Chr4:12989054-12990046;Chr4:12993713-12993919;Chr4:12994577-12995074;Chr4:12996417-12996811
AT4G25960	PGP2	2	Chr4:13175655-13176146;Chr4:13178603-13179068
AT4G26130		2	Chr4:13238880-13240484;Chr4:13242345-13242764
AT4G26140	BGAL12	2	Chr4:13246513-13246817;Chr4:13248817-13250428
AT4G26260	MIOX4	2	Chr4:13293405-13293993;Chr4:13295871-13297005
AT4G26540		2	Chr4:13394975-13395575;Chr4:13400018-13400548
AT4G27080	PDIL5-4	2	Chr4:13590873-13591953;Chr4:13592184-13592599
AT4G28530	NAC074	3	Chr4:14091251-14091605;Chr4:14092775-14093089;Chr4:14097186-14097629
AT4G28730	GrxC5	2	Chr4:14196631-14196934;Chr4:14197546-14197848
AT4G29090		2	Chr4:14329379-14329925;Chr4:14331354-14331647
AT4G29140	ADS1	2	Chr4:14363826-14364693;Chr4:14372672-14373313
AT4G29190	TZF3	2	Chr4:14391281-14392058;Chr4:14394688-14394984
AT4G29310		2	Chr4:14440506-14440917;Chr4:14442004-14443244
AT4G29720	PAO5	3	Chr4:14550668-14550983;Chr4:14552102-14553262;Chr4:14558011-14559067
AT4G29905		2	Chr4:14622683-14623221;Chr4:14624551-14625051
AT4G29930		2	Chr4:14641689-14642017;Chr4:14646180-14646427
AT4G30170		3	Chr4:14760199-14760707;Chr4:14764630-14766001;Chr4:14766459-14767080
AT4G30190	PMA2	2	Chr4:14779795-14780397;Chr4:14781921-14782464
AT4G30200	VIL2	3	Chr4:14785484-14786207;Chr4:14792244-14792737;Chr4:14793343-14793776
AT4G30410		2	Chr4:14869892-14870238;Chr4:14873387-14874575
AT4G30530	GGP1	2	Chr4:14917374-14917695;Chr4:14918305-14919334
AT4G30980	LRL2	2	Chr4:15078330-15078738;Chr4:15079904-15080464
AT4G32230		2	Chr4:15563314-15563637;Chr4:15565563-15565764
AT4G32330		2	Chr4:15605372-15606874;Chr4:15607689-15608003
AT4G32551	RON2	2	Chr4:15704280-15704698;Chr4:15705510-15707725
AT4G32800		3	Chr4:15817130-15818455;Chr4:15821681-15822017;Chr4:15822709-15823496
AT4G32890	GATA9	2	Chr4:15873346-15874267;Chr4:15877258-15878558
AT4G33040		2	Chr4:15937949-15938162;Chr4:15939417-15939845
AT4G33780		2	Chr4:16200075-16200839;Chr4:16204947-16205810
AT4G33960		2	Chr4:16274930-16275240;Chr4:16279127-16279789
AT4G34160	CYCD3;1	2	Chr4:16359376-16360399;Chr4:16361457-16362384
AT4G34950		2	Chr4:16642949-16643434;Chr4:16644751-16646518
AT4G35090	CAT2	2	Chr4:16703198-16704855;Chr4:16706022-16706397
AT4G35180	LHT7	2	Chr4:16742302-16742726;Chr4:16743433-16743911
AT4G36105		2	Chr4:17085289-17086001;Chr4:17086958-17087620
AT4G36220	FAH1	2	Chr4:17135710-17136817;Chr4:17137387-17138515
AT4G36880	RDL1	2	Chr4:17371862-17374489;Chr4:17378573-17379060
AT4G36920	AP2	2	Chr4:17395387-17396138;Chr4:17397150-17399210
AT4G36930	SPT	2	Chr4:17408096-17408854;Chr4:17409925-17410947
AT4G37080		3	Chr4:17468327-17468589;Chr4:17469067-17470664;Chr4:17471279-17471929
AT4G37240		2	Chr4:17522744-17523004;Chr4:17526858-17527087
AT4G37250		2	Chr4:17532216-17532572;Chr4:17535022-17535442
AT4G37400	CYP81F3	2	Chr4:17581760-17582631;Chr4:17586419-17586679
AT4G37560		2	Chr4:17648907-17650739;Chr4:17651343-17652548
AT4G37750	DRG	3	Chr4:17734253-17735531;Chr4:17736557-17736893;Chr4:17737921-17738158
AT4G37760	SQE3	2	Chr4:17746483-17747277;Chr4:17748543-17749047
AT4G37770	ACS8	2	Chr4:17754772-17755469;Chr4:17756531-17756861
AT4G37790	HAT22	3	Chr4:17764194-17764918;Chr4:17769406-17770864;Chr4:17771330-17771638
AT4G37970	CAD6	2	Chr4:17846505-17847008;Chr4:17847979-17848433
AT4G38620	MYB4	3	Chr4:18050889-18051142;Chr4:18051888-18052275;Chr4:18055083-18057342
AT4G38810		2	Chr4:18117695-18118037;Chr4:18119419-18120902
AT4G39390	NST-K1	2	Chr4:18314203-18314694;Chr4:18318564-18318764
AT5G01200		2	Chr5:74915-75480;Chr5:78854-79461
AT5G01210		2	Chr5:81126-81771;Chr5:83166-83467
AT5G01740		3	Chr5:281792-282004;Chr5:283916-284488;Chr5:285138-285576
AT5G02750	SGR9	2	Chr5:618366-619290;Chr5:621185-621520
AT5G03670	TRM28	4	Chr5:941502-942710;Chr5:943989-944189;Chr5:945455-947224;Chr5:948652-948854
AT5G03680	PTL	2	Chr5:954179-954537;Chr5:955778-956101
AT5G03790	LMI1	2	Chr5:1003051-1004930;Chr5:1006851-1007311
AT5G04270		2	Chr5:1186424-1186640;Chr5:1187314-1187611
AT5G04310		2	Chr5:1203879-1204491;Chr5:1205302-1205614
AT5G04470	SIM	2	Chr5:1268511-1269650;Chr5:1270661-1271262
AT5G04530	KCS19	2	Chr5:1294779-1295029;Chr5:1296120-1296576
AT5G04770	CAT6	2	Chr5:1376175-1376393;Chr5:1377890-1378224
AT5G04780		2	Chr5:1380287-1381139;Chr5:1382550-1383510
AT5G04820	OFP13	2	Chr5:1395303-1395829;Chr5:1400617-1402342
AT5G06710	HAT14	2	Chr5:2068514-2068837;Chr5:2073354-2075880
AT5G07190	ATS3	2	Chr5:2239376-2239973;Chr5:2241371-2241968
AT5G07800		2	Chr5:2487081-2487678;Chr5:2490362-2490598
AT5G08130	BIM1	2	Chr5:2611177-2611746;Chr5:2612898-2613328
AT5G10100	TPPI	2	Chr5:3160717-3161453;Chr5:3162747-3164236
AT5G10510	PLT3	2	Chr5:3313723-3314026;Chr5:3317331-3318756
AT5G10720	HK5	2	Chr5:3383457-3383720;Chr5:3384291-3385187
AT5G10970		2	Chr5:3466074-3466764;Chr5:3467957-3468422
AT5G11060	KNAT4	2	Chr5:3508354-3510228;Chr5:3511221-3511586
AT5G11090		2	Chr5:3522176-3522560;Chr5:3526050-3527430
AT5G11320	YUC4	3	Chr5:3608728-3609450;Chr5:3609956-3610464;Chr5:3611846-3612123
AT5G11330		2	Chr5:3615859-3616318;Chr5:3616903-3617186
AT5G11600		3	Chr5:3730830-3731112;Chr5:3731778-3732148;Chr5:3732664-3733254
AT5G11930		2	Chr5:3844031-3844624;Chr5:3846252-3847615
AT5G12060		2	Chr5:3892680-3892926;Chr5:3894030-3894414
AT5G13170	SWEET15	2	Chr5:4184316-4185103;Chr5:4188790-4190988
AT5G13240		2	Chr5:4229162-4229809;Chr5:4230507-4230785
AT5G14230		2	Chr5:4589897-4590224;Chr5:4593034-4593588
AT5G15150	HB-3	3	Chr5:4912264-4912875;Chr5:4917014-4918932;Chr5:4919435-4919769
AT5G15160	BNQ2	2	Chr5:4923676-4924078;Chr5:4925422-4925876
AT5G15830	bZIP3	2	Chr5:5165794-5166138;Chr5:5169587-5170061
AT5G16030		3	Chr5:5234886-5235147;Chr5:5235714-5237005;Chr5:5239558-5240031
AT5G16610		2	Chr5:5443132-5443524;Chr5:5444130-5444445
AT5G18270	ANAC087	2	Chr5:6045006-6045227;Chr5:6045897-6046569
AT5G18280	ATAPY2	2	Chr5:6049020-6049225;Chr5:6050077-6051246
AT5G18460		2	Chr5:6123927-6124174;Chr5:6124882-6125284
AT5G18570	EMB3138	2	Chr5:6169952-6170954;Chr5:6171723-6172098
AT5G18610		4	Chr5:6187949-6188345;Chr5:6189371-6190586;Chr5:6191115-6191363;Chr5:6195510-6196224
AT5G18940		2	Chr5:6320121-6320953;Chr5:6322697-6322994
AT5G19090		2	Chr5:6390945-6393692;Chr5:6394741-6395375
AT5G19170		2	Chr5:6442658-6442896;Chr5:6446410-6446906
AT5G20635	AGG3	2	Chr5:6977266-6979260;Chr5:6980329-6980896
AT5G20700		2	Chr5:7004655-7005888;Chr5:7008020-7008961
AT5G21940		2	Chr5:7248714-7249367;Chr5:7252840-7253113
AT5G21990	TPR7	2	Chr5:7270320-7270677;Chr5:7271129-7271502
AT5G22080		2	Chr5:7316351-7317427;Chr5:7318500-7318868
AT5G22100		2	Chr5:7325072-7325439;Chr5:7326806-7327916
AT5G22300	NIT4	2	Chr5:7380518-7380862;Chr5:7381854-7382259
AT5G22390		3	Chr5:7416423-7417208;Chr5:7420170-7420434;Chr5:7420952-7421413
AT5G22500	FAR1	3	Chr5:7464933-7465236;Chr5:7466539-7467075;Chr5:7468554-7469181
AT5G22940	F8H	3	Chr5:7673045-7673383;Chr5:7674800-7677074;Chr5:7678349-7679236
AT5G23010	MAM1	3	Chr5:7699383-7700388;Chr5:7705928-7706133;Chr5:7709057-7709465
AT5G23100		2	Chr5:7750326-7752290;Chr5:7754803-7755523
AT5G24030	SLAH3	2	Chr5:8123764-8124092;Chr5:8125296-8125764
AT5G24210		2	Chr5:8214779-8214979;Chr5:8216111-8217217
AT5G24470	PRR5	2	Chr5:8358530-8360373;Chr5:8360954-8361356
AT5G24530	DMR6	4	Chr5:8376400-8376795;Chr5:8377537-8378045;Chr5:8379969-8381240;Chr5:8381912-8382348
AT5G25160	ZFP3	2	Chr5:8681859-8682877;Chr5:8689286-8689807
AT5G25190	ESE3	3	Chr5:8705042-8705342;Chr5:8706080-8706911;Chr5:8709464-8709995
AT5G25220	KNAT3	3	Chr5:8729984-8731058;Chr5:8731765-8733107;Chr5:8734827-8735357
AT5G25280		2	Chr5:8768205-8769417;Chr5:8770750-8770974
AT5G25390	SHN3	2	Chr5:8817541-8817957;Chr5:8818902-8819130
AT5G25610	RD22	4	Chr5:8918534-8918974;Chr5:8920750-8921086;Chr5:8923155-8923635;Chr5:8925931-8926361
AT5G25820		4	Chr5:8992926-8993737;Chr5:8994801-8995142;Chr5:8995309-8995544;Chr5:8996692-8997136
AT5G26230	MAKR1	2	Chr5:9172959-9173261;Chr5:9176736-9176936
AT5G26594	RR24	2	Chr5:9267674-9268508;Chr5:9271700-9271970
AT5G26650	AGL36	2	Chr5:9338676-9338914;Chr5:9339546-9339862
AT5G27170		2	Chr5:9560068-9560484;Chr5:9561335-9561971
AT5G27320	GID1C	2	Chr5:9627480-9628192;Chr5:9631259-9631645
AT5G27350	SFP1	2	Chr5:9644915-9645333;Chr5:9646672-9646876
AT5G27810		2	Chr5:9850134-9851110;Chr5:9853321-9853643
AT5G27930		2	Chr5:9957563-9958583;Chr5:9965627-9968034
AT5G28288		3	Chr5:10262652-10263666;Chr5:10269094-10269496;Chr5:10273122-10273953
AT5G28490	OBO2	3	Chr5:10450037-10450561;Chr5:10451722-10452584;Chr5:10453714-10454024
AT5G28642		3	Chr5:10651881-10653006;Chr5:10656208-10656628;Chr5:10658071-10659851
AT5G28931		3	Chr5:10959449-10959652;Chr5:10963534-10963751;Chr5:10967145-10967359
AT5G29560		3	Chr5:11184557-11188893;Chr5:11213427-11213697;Chr5:11217172-11217688
AT5G30520		37	Chr5:11628075-11628758;Chr5:11629263-11629582;Chr5:11630120-11630703;Chr5:11641449-11641734;Chr5:11643168-11643423;Chr5:11651221-11651794;Chr5:11660277-11661717;Chr5:11664768-11665642;Chr5:11667327-11669324;Chr5:11669934-11671010;Chr5:11679945-11680286;Chr5:11682931-11683721;Chr5:11701625-11704925;Chr5:11708016-11711862;Chr5:11723265-11724950;Chr5:11726111-11729439;Chr5:11732067-11732498;Chr5:117…
AT5G32440		36	Chr5:11868850-11869099;Chr5:11873302-11873505;Chr5:11887117-11887321;Chr5:11887965-11888175;Chr5:11898783-11899010;Chr5:11902373-11902589;Chr5:11903213-11903444;Chr5:11906528-11906803;Chr5:11915174-11915486;Chr5:11916021-11916281;Chr5:11930289-11930542;Chr5:11946953-11947177;Chr5:11955260-11957071;Chr5:11958135-11958340;Chr5:11961274-11961726;Chr5:11963180-11964727;Chr5:11965872-11966084;Chr5:119…
AT5G32590		8	Chr5:12158171-12158464;Chr5:12161223-12161953;Chr5:12166390-12166623;Chr5:12167397-12167678;Chr5:12168359-12168588;Chr5:12200161-12200405;Chr5:12201037-12201250;Chr5:12202079-12202403
AT5G33210	SRS8	2	Chr5:12473746-12473997;Chr5:12499362-12500383
AT5G33370		2	Chr5:12604928-12605990;Chr5:12619709-12620159
AT5G33898		7	Chr5:12805323-12805547;Chr5:12806057-12806291;Chr5:12809356-12809616;Chr5:12810827-12811113;Chr5:12847264-12847527;Chr5:12851332-12851575;Chr5:12852788-12853036
AT5G34581		9	Chr5:12870525-12870790;Chr5:12872558-12873477;Chr5:12874566-12875001;Chr5:12876604-12878365;Chr5:12880638-12880853;Chr5:12881262-12881490;Chr5:12882662-12883029;Chr5:12885329-12887340;Chr5:12918180-12918903
AT5G35195		3	Chr5:13444488-13444923;Chr5:13446093-13446381;Chr5:13454029-13454293
AT5G35338	MBD12	2	Chr5:13539295-13539518;Chr5:13559672-13560122
AT5G35405		4	Chr5:13611132-13611774;Chr5:13612369-13613020;Chr5:13613916-13614536;Chr5:13616010-13616306
AT5G35430		2	Chr5:13655343-13655823;Chr5:13657554-13657824
AT5G35740		2	Chr5:13908279-13908629;Chr5:13909976-13911454
AT5G35770	SAP	2	Chr5:13937481-13938474;Chr5:13939075-13939411
AT5G35970		2	Chr5:14118191-14119140;Chr5:14124473-14124758
AT5G36240		2	Chr5:14276595-14277482;Chr5:14279472-14280478
AT5G37070		2	Chr5:14652071-14652740;Chr5:14653849-14654433
AT5G37300	WSD1	2	Chr5:14764966-14765527;Chr5:14766182-14766575
AT5G37790		4	Chr5:15010208-15012771;Chr5:15016340-15016666;Chr5:15020390-15020906;Chr5:15022035-15022323
AT5G37800	RSL1	2	Chr5:15032735-15033037;Chr5:15040315-15040537
AT5G38130		2	Chr5:15215442-15215659;Chr5:15217018-15217903
AT5G38200		4	Chr5:15252834-15253098;Chr5:15253757-15254279;Chr5:15255112-15255416;Chr5:15257754-15258467
AT5G38980		3	Chr5:15601225-15601433;Chr5:15602086-15602505;Chr5:15603506-15604523
AT5G39050	PMAT1	2	Chr5:15629778-15631656;Chr5:15632334-15632828
AT5G39240		2	Chr5:15711560-15712332;Chr5:15714601-15714801
AT5G39650	DAU2	2	Chr5:15876203-15876509;Chr5:15877217-15877640
AT5G39760	ZHD10	3	Chr5:15909406-15910040;Chr5:15913835-15914350;Chr5:15914849-15916092
AT5G40340		2	Chr5:16131352-16131796;Chr5:16134989-16136593
AT5G40382		2	Chr5:16157893-16158200;Chr5:16158924-16159259
AT5G40570		2	Chr5:16247975-16248273;Chr5:16248759-16249288
AT5G40790		2	Chr5:16328560-16328776;Chr5:16332117-16334032
AT5G40890	CLCA	2	Chr5:16386628-16387095;Chr5:16388548-16388999
AT5G41310		2	Chr5:16523126-16523663;Chr5:16524530-16524781
AT5G41401		3	Chr5:16573996-16574507;Chr5:16575629-16575918;Chr5:16577038-16577410
AT5G41900		2	Chr5:16770866-16771345;Chr5:16772463-16772790
AT5G42630	KAN4	2	Chr5:17071134-17072385;Chr5:17075723-17077785
AT5G42640		2	Chr5:17082827-17083734;Chr5:17087367-17087577
AT5G43150		2	Chr5:17323790-17324062;Chr5:17326164-17326556
AT5G43810	ZLL	2	Chr5:17607742-17608372;Chr5:17609295-17610004
AT5G43890	YUC5	3	Chr5:17646662-17647111;Chr5:17647684-17648251;Chr5:17655636-17656359
AT5G44190	GPRI2	2	Chr5:17792619-17793764;Chr5:17799943-17800376
AT5G45100	BRG1	4	Chr5:18211312-18211794;Chr5:18213217-18214254;Chr5:18215627-18216241;Chr5:18221330-18221713
AT5G45350		2	Chr5:18376459-18377958;Chr5:18378367-18379329
AT5G45650		3	Chr5:18513325-18514854;Chr5:18515917-18516401;Chr5:18517021-18517738
AT5G45800	MEE62	2	Chr5:18576664-18577916;Chr5:18580077-18581102
AT5G46690	bHLH071	4	Chr5:18942685-18943236;Chr5:18943937-18944572;Chr5:18946915-18947462;Chr5:18947956-18948443
AT5G46720		2	Chr5:18957656-18958254;Chr5:18960043-18960304
AT5G46820		2	Chr5:18997017-18997956;Chr5:18998678-18999222
AT5G47060		2	Chr5:19111045-19112534;Chr5:19115282-19115970
AT5G48110		2	Chr5:19506759-19507004;Chr5:19507453-19507683
AT5G49130		2	Chr5:19911675-19912226;Chr5:19913664-19913997
AT5G49520	WRKY48	2	Chr5:20087484-20087690;Chr5:20088691-20089501
AT5G50150		2	Chr5:20402753-20403463;Chr5:20404411-20405632
AT5G50160	FRO8	2	Chr5:20411558-20412678;Chr5:20413896-20414242
AT5G50915		2	Chr5:20713074-20713691;Chr5:20715149-20715584
AT5G50950	FUM2	2	Chr5:20726565-20726998;Chr5:20727605-20729495
AT5G51550	EXL3	2	Chr5:20938587-20939395;Chr5:20942736-20943693
AT5G51795		2	Chr5:21045106-21045546;Chr5:21046565-21047115
AT5G51810	GA20OX2	3	Chr5:21052253-21052690;Chr5:21053411-21053746;Chr5:21054526-21054923
AT5G51845		2	Chr5:21074320-21074732;Chr5:21075582-21076245
AT5G52050		2	Chr5:21135915-21136263;Chr5:21145788-21146520
AT5G52060	BAG1	4	Chr5:21149184-21149427;Chr5:21150565-21150978;Chr5:21151761-21152309;Chr5:21155785-21156388
AT5G52860	ABCG8	2	Chr5:21422911-21423411;Chr5:21424354-21425118
AT5G53190	SWEET3	2	Chr5:21576709-21577022;Chr5:21577914-21579200
AT5G53220		2	Chr5:21593673-21593925;Chr5:21594508-21594892
AT5G53280	PDV1	2	Chr5:21611043-21612721;Chr5:21613834-21614117
AT5G53300	UBC10	2	Chr5:21628399-21628742;Chr5:21631726-21632920
AT5G53510	OPT9	2	Chr5:21734650-21735152;Chr5:21736787-21737603
AT5G54200		2	Chr5:21998653-21999174;Chr5:22001448-22001939
AT5G54410		2	Chr5:22092380-22092592;Chr5:22093488-22093871
AT5G54510	GH3.6	4	Chr5:22129267-22129929;Chr5:22133644-22135015;Chr5:22136542-22136785;Chr5:22140049-22140464
AT5G55900		2	Chr5:22633101-22633838;Chr5:22635365-22635639
AT5G56040	SKM2	2	Chr5:22691276-22691995;Chr5:22692912-22693325
AT5G56250	HAP8	2	Chr5:22771252-22771724;Chr5:22774108-22774467
AT5G56300	GAMT2	2	Chr5:22792130-22793161;Chr5:22793824-22794560
AT5G56840		2	Chr5:22982016-22982954;Chr5:22983765-22985310
AT5G57123		4	Chr5:23125924-23126608;Chr5:23128383-23129188;Chr5:23130281-23131934;Chr5:23132685-23133770
AT5G57130	SMXL5	2	Chr5:23140014-23140403;Chr5:23146956-23147638
AT5G57390	PLT5	2	Chr5:23253088-23253397;Chr5:23254854-23255254
AT5G57625		2	Chr5:23338760-23339117;Chr5:23340472-23340887
AT5G57780	P1R1	2	Chr5:23404612-23404989;Chr5:23407366-23407721
AT5G57800	YRE	2	Chr5:23418943-23420499;Chr5:23421860-23422250
AT5G58460	CHX25	2	Chr5:23636218-23636440;Chr5:23637331-23637782
AT5G59050		2	Chr5:23838639-23838965;Chr5:23839861-23840986
AT5G59220	SAG113	2	Chr5:23895006-23895516;Chr5:23898223-23898887
AT5G59350		3	Chr5:23938372-23938873;Chr5:23942256-23942664;Chr5:23943266-23943764
AT5G59790		4	Chr5:24087552-24087868;Chr5:24089201-24089735;Chr5:24091978-24092645;Chr5:24093392-24093685
AT5G59990		2	Chr5:24151423-24152027;Chr5:24155524-24155827
AT5G60110	PUM18	2	Chr5:24203437-24203919;Chr5:24204581-24205959
AT5G60460		2	Chr5:24314663-24314997;Chr5:24315921-24317301
AT5G60680		4	Chr5:24383333-24384684;Chr5:24387583-24387863;Chr5:24388539-24388831;Chr5:24390237-24390814
AT5G60690	REV	2	Chr5:24394395-24394725;Chr5:24395275-24396107
AT5G60850	OBP4	3	Chr5:24476603-24477403;Chr5:24478616-24479001;Chr5:24481924-24483053
AT5G60910	FUL	3	Chr5:24507152-24507875;Chr5:24508497-24509762;Chr5:24510438-24511212
AT5G60964		2	Chr5:24531362-24531930;Chr5:24532954-24533493
AT5G62165	FYF	2	Chr5:24963098-24963736;Chr5:24968486-24968999
AT5G62370		2	Chr5:25045992-25047133;Chr5:25047656-25048068
AT5G62960		2	Chr5:25266112-25266599;Chr5:25267180-25267792
AT5G65158	PLAT3	2	Chr5:26025935-26026573;Chr5:26027655-26028293
AT5G65300		2	Chr5:26096527-26097494;Chr5:26098284-26098573
AT5G65310	HB5	3	Chr5:26100147-26101540;Chr5:26105563-26105939;Chr5:26106751-26106961
AT5G65410	ZHD1	2	Chr5:26138020-26138740;Chr5:26139244-26141359
AT5G65590	SCAP1	2	Chr5:26211069-26211715;Chr5:26215322-26215822
AT5G65660		3	Chr5:26242832-26243205;Chr5:26244950-26245217;Chr5:26248927-26249175
AT5G65710	HSL2	2	Chr5:26285437-26286996;Chr5:26288194-26288976
AT5G65800	ETO2	2	Chr5:26333728-26334132;Chr5:26335572-26337198
AT5G66800		2	Chr5:26667533-26667791;Chr5:26668384-26669565
AT5G67411		3	Chr5:26900298-26901406;Chr5:26902207-26902965;Chr5:26903779-26904174
