# Supplementary material for: Dynamic control of enhancer activity drives stage-specific gene expression during flower morphogenesis
Source: Nat Commun. 2019 Apr 12;10:1705. doi: 10.1038/s41467-019-09513-2 (PMC6461659; doi:10.1038/s41467-019-09513-2)
Supplement: Supplementary file 12 — Source Data [file 41467_2019_9513_MOESM12_ESM.xlsx]

## Sheet: Fig. 1
Source Data Fig. 1d
H3K27ac peaks and DHSs		Total	Intragenic	Promoter	Distal
	H3K27ac_S0	10707	10176	241	290
	H3K27ac_S2	8210	7930	132	148
	H3K27ac_S4	8710	8363	147	200
	H3K27ac_S8	8766	8417	153	196
	DHS_S0	19054	3945	10284	4825
	DHS_S2	15646	2826	8873	3947
	DHS_S4	16334	3052	9044	4238
	DHS_S8	19352	3941	10625	4786
Source Data Fig. 1e
H3K27ac peak quantification				H3K27ac intensity values, log2
	H3K27ac peak regions			S0	S2	S4	S8	Gene
	Chr1	23075	23866	2.92806	2.15548	1.55451	2.04303	AT1G01040
	Chr1	34067	34358	1.78873	1.47698	1.3327	1.60674	AT1G01050
	Chr1	46338	46907	2.35006	3.22917	2.1691	3.02926	AT1G01080
	Chr1	48277	49360	2.05728	3.4896	2.83197	2.17024	AT1G01090
	Chr1	50155	51304	3.13757	3.6861	3.5908	3.62509	AT1G01100
	Chr1	52231	54201	2.03459	1.74027	1.98576	2.20621	AT1G01110
	Chr1	57631	59025	1.89334	1.89483	1.91746	2.77389	AT1G01120
	Chr1	62942	64841	4.17478	4.22227	4.62693	4.50177	AT1G01130
	Chr1	66739	67727	4.56174	4.59425	4.65785	3.55129	AT1G01140
	Chr1	72266	74849	3.99168	3.73661	4.2897	4.0967	AT1G01160
	Chr1	75692	76559	2.46134	2.44766	2.64722	2.20621	AT1G01180
	Chr1	88837	89687	2.94072	2.17805	2.29031	2.17024	AT1G01210
	Chr1	91308	92390	3.66924	2.74384	3.87815	2.7477	AT1G01220
	Chr1	95765	98473	2.54766	2.73286	2.8585	3.39904	AT1G01225
	Chr1	99916	101100	1.92705	1.72632	2.0968	1.74388	AT1G01240
	Chr1	108904	110471	2.41345	2.75187	3.24188	2.88462	AT1G01260
	Chr1	114352	115435	1.89334	1.72105	1.85133	1.72632	AT1G01290
	Chr1	116949	118689	7.15992	7.17768	6.29668	6.3192	AT1G01300
	Chr1	120189	120516	2.37467	2.27338	2.61303	2.14954	AT1G01310
	Chr1	120951	121179	2.11587	2.80348	1.93461	1.94248	AT1G01310
	Chr1	127725	128278	2.42192	2.69086	2.25019	2.13848	AT1G01320
	Chr1	136114	136808	4.05062	2.25019	2.85165	3.60797	AT1G01350
	Chr1	141955	143032	2.96974	2.55722	4.30205	4.51918	AT1G01360
	Chr1	143474	144552	2.32136	2.88998	2.67345	2.2726	AT1G01370
	Chr1	157033	158731	2.40358	2.82484	2.17886	2.30971	AT1G01430
	Chr1	161603	162764	2.90551	2.79354	2.7445	2.88462	AT1G01440
	Chr1	163295	164074	2.11587	2.67345	3.5908	2.77389	AT1G01440
	Chr1	180601	182072	2.87524	2.21981	2.06439	3.12805	AT1G01490
	Chr1	185330	185917	1.76624	2.55925	2.019	1.82002	AT1G01500
	Chr1	187088	188105	4.30727	6.17771	5.8221	4.75345	AT1G01510
	Chr1	195661	196868	4.10482	3.73425	3.90143	4.49437	AT1G01540
	Chr1	199632	201628	5.19878	5.311	4.70908	5.51693	AT1G01550
	Chr1	220282	221153	3.64606	3.80058	4.36912	4.10851	AT1G01600
	Chr1	222715	223175	1.61532	1.52112	2.04574	3.11942	AT1G01610
	Chr1	225836	227279	3.54912	4.8581	3.73564	3.55843	AT1G01620
	Chr1	229284	229941	1.52467	1.78873	2.27711	1.94248	AT1G01630
	Chr1	236591	237844	3.00412	3.47497	2.77802	3.55843	AT1G01650
	Chr1	245192	245920	2.16164	1.9391	2.12496	2.33887	AT1G01670
	Chr1	258770	259430	3.22366	3.41609	3.62421	2.42628	AT1G01700
	Chr1	262937	263490	2.49274	2.10344	2.26404	1.85801	AT1G01710
	Chr1	266353	267202	2.77389	2.664	2.47193	3.44133	AT1G01720
	Chr1	268378	269651	4.4422	4.45778	3.99389	4.8862	AT1G01720
	Chr1	270794	271758	3.33313	2.95896	3.86742	3.06437	AT1G01730
	Chr1	277883	279337	2.33008	2.625	2.16164	2.61006	AT1G01760
	Chr1	284533	285238	2.63717	2.1114	1.97597	2.14263	AT1G01790
	Chr1	290830	291236	2.08665	1.47698	0.963787	1.2914	AT1G01800
	Chr1	293285	294724	3.62701	4.28332	3.92348	3.7294	AT1G01800
	Chr1	297398	300346	2.34046	3.05169	2.96269	3.39454	AT1G01820
	Chr1	301279	302145	2.273	1.86814	1.7779	1.87359	AT1G01830
	Chr1	303547	304138	2.71956	2.67424	2.50751	2.36148	AT1G01840
	Chr1	305495	306363	2.80758	3.58383	3.28706	3.28385	AT1G01860
	Chr1	315381	316852	2.19764	2.45756	2.47193	2.51402	AT1G01910
	Chr1	322040	323055	2.40358	2.57476	1.89506	2.57662	AT1G01930
	Chr1	325288	326338	3.03661	3.46114	2.9571	2.8697	AT1G01950
	Chr1	336830	339087	1.98781	2.1642	2.3267	2.01942	AT1G01960
	Chr1	343278	344401	2.77389	2.2218	2.29534	2.30691	AT1G01990
	Chr1	345700	348550	2.56849	2.5497	2.71552	2.73135	AT1G02000
	Chr1	353166	354848	3.47814	3.4896	3.19377	3.62789	AT1G02020
	Chr1	361723	363260	5.90256	5.98568	6.22267	6.25092	AT1G02060
	Chr1	365515	367298	4.0052	3.89709	3.65923	5.10995	AT1G02065
	Chr1	373685	373965	1.45765	1.73044	2.26709	2.51048	AT1G02080
	Chr1	389016	390629	2.51629	2.14034	2.72133	2.31743	AT1G02090
	Chr1	392796	394262	4.38305	4.73165	4.40657	3.85425	AT1G02110
	Chr1	395586	396460	3.21337	1.92126	2.21126	2.38691	AT1G02120
	Chr1	401256	401863	2.13682	2.75481	2.53737	2.32503	AT1G02130
	Chr1	403718	405078	2.859	2.92016	2.80172	2.95869	AT1G02140
	Chr1	408620	409617	3.45006	4.44732	3.58591	3.76168	AT1G02150
	Chr1	410628	413057	4.14895	2.67686	3.08997	3.24188	AT1G02160
	Chr1	413753	414690	3.15824	2.96396	2.76394	2.72888	AT1G02180
	Chr1	441979	442956	2.13682	2.37606	2.73665	1.87963	AT1G02260
	Chr1	445432	446379	2.62604	2.45399	2.47193	3.66903	AT1G02270
	Chr1	449839	450434	1.79289	2.86566	2.71095	3.13474	AT1G02280
	Chr1	451997	453950	2.88232	2.17123	2.64005	2.62139	AT1G02290
	Chr1	455621	456232	2.68502	2.15548	2.74319	2.15346	AT1G02305
	Chr1	462717	463711	3.69309	3.48075	3.00054	3.47814	AT1G02330
	Chr1	469777	470493	2.43	2.22431	1.98974	2.27981	AT1G02350
	Chr1	474327	475531	2.53071	2.83144	2.50768	2.24154	AT1G02370
	Chr1	476035	476328	1.83312	1.41935	1.73471	1.92437	AT1G02380
	Chr1	476915	477883	2.51629	1.57351	1.98576	2.11114	AT1G02380
	Chr1	490999	491804	2.36106	2.54739	1.97597	2.28224	AT1G02410
	Chr1	493624	494296	2.27926	2.19764	2.10764	2.16402	AT1G02420
	Chr1	514214	515397	3.4896	3.37666	3.18312	3.28706	AT1G02475
	Chr1	518390	518928	2.36106	2.36247	2.55521	2.08665	AT1G02500
	Chr1	537789	538816	3.21337	3.13757	3.85454	3.65671	AT1G02560
	Chr1	564140	567466	2.73135	3.28706	3.71856	3.86017	AT1G02640
	Chr1	569250	569874	2.52442	2.83197	2.42154	2.1762	AT1G02650
	Chr1	574062	574990	3.03976	2.87603	2.64152	4.46416	AT1G02660
	Chr1	580599	581845	3.688	2.60534	3.138	2.98612	AT1G02680
	Chr1	584261	584689	1.90283	1.79289	1.68566	1.64046	AT1G02690
	Chr1	591927	593248	2.9211	3.95681	3.55129	4.16425	AT1G02720
	Chr1	601467	602967	2.33008	2.25396	2.21899	2.10764	AT1G02740
	Chr1	608318	609571	4.78847	5.25344	4.65073	4.77004	AT1G02780
	Chr1	621510	622435	2.77992	3.00024	2.71398	2.91212	AT1G02816
	Chr1	626661	627389	2.92806	2.9448	3.3552	3.21677	AT1G02840
	Chr1	637852	638720	3.04842	4.1695	2.54766	3.04613	AT1G02870
	Chr1	641455	642226	4.09496	2.52136	2.96974	3.77605	AT1G02880
	Chr1	643217	644698	3.40476	3.23472	2.84833	3.30816	AT1G02880
	Chr1	650834	651968	2.24451	2.61303	2.13309	1.87063	AT1G02890
	Chr1	657370	658241	2.94072	3.78424	3.83764	4.74448	AT1G02910
	Chr1	669153	669901	2.61303	3.08287	2.90823	2.60269	AT1G02960
	Chr1	686566	687406	2.20351	2.51402	2.86156	3.85326	AT1G02990
	Chr1	691562	692649	1.89334	2.90551	3.34095	3.08538	AT1G03000
	Chr1	701430	702367	2.92806	1.99358	2.14519	2.22377	AT1G03030
	Chr1	705493	706560	2.77389	2.41545	1.97124	2.62139	AT1G03040
	Chr1	726430	727416	2.26164	1.64612	1.82878	1.74388	AT1G03060
	Chr1	737462	738104	2.16164	2.76371	2.61711	1.56884	AT1G03080
	Chr1	739670	740284	2.21237	2.2871	2.05099	1.89174	AT1G03090
	Chr1	745913	746600	1.7491	1.77171	1.79899	2.12638	AT1G03100
	Chr1	749282	749784	2.8965	2.90933	2.68655	3.05169	AT1G03110
	Chr1	753308	757118	3.49616	3.25387	2.7445	3.6019	AT1G03130
	Chr1	761298	762323	2.06397	2.01748	2.47193	2.54739	AT1G03160
	Chr1	773637	774067	1.89334	1.72105	1.34322	1.63028	AT1G03180
	Chr1	775494	776218	1.77448	2.2492	2.04903	2.00206	AT1G03190
	Chr1	782925	783361	2.07744	1.50964	1.51668	1.56243	AT1G03210
	Chr1	787148	788249	2.30778	2.8818	2.02912	1.73587	AT1G03220
	Chr1	790364	791234	1.44573	2.05954	2.44766	2.20621	AT1G03230
	Chr1	794590	795480	2.65651	2.20915	2.42299	2.45756	AT1G03250
	Chr1	797734	798489	1.7312	2.15346	2.53737	2.84686	AT1G03260
	Chr1	799169	799842	1.2428	1.66618	1.99833	1.85109	AT1G03270
	Chr1	802928	803775	3.29181	3.01447	2.47193	2.56489	AT1G03280
	Chr1	807376	807740	2.019	2.00954	1.6751	1.72916	AT1G03290
	Chr1	812248	813895	2.74202	2.15346	2.08721	3.76168	AT1G03300
	Chr1	818586	819480	3.3798	2.8172	2.92539	2.94018	AT1G03330
	Chr1	823517	825130	2.40851	2.4042	2.81101	2.71182	AT1G03350
	Chr1	830564	831292	2.02042	1.90213	2.26164	2.24428	AT1G03370
	Chr1	835788	836473	2.10232	2.1363	2.44766	2.31161	AT1G03380
	Chr1	846582	848791	3.65615	2.91083	3.07868	3.27814	AT1G03410
	Chr1	852554	853845	3.54024	3.85326	3.04441	3.01485	AT1G03440
	Chr1	863027	864151	2.82055	2.22431	2.68285	3.15191	AT1G03457
	Chr1	866022	867790	2.46134	1.66618	1.94434	2.31161	AT1G03470
	Chr1	870164	871259	2.62103	2.63717	2.80172	2.84686	AT1G03475
	Chr1	875023	876048	4.18756	4.84163	4.1695	5.0894	AT1G03510
	Chr1	877008	877573	2.43	2.4042	2.61711	3.09285	AT1G03510
	Chr1	879202	880223	2.66732	2.28034	2.64722	2.37048	AT1G03520
	Chr1	882604	884325	2.44766	3.0637	3.54706	2.56489	AT1G03530
	Chr1	891585	892490	2.07744	2.20209	2.47193	2.83144	AT1G03560
	Chr1	896589	897529	2.4804	2.48196	3.46217	2.8668	AT1G03590
	Chr1	898782	899757	3.54912	4.47678	4.06026	5.46388	AT1G03600
	Chr1	900624	902873	2.27926	2.34938	2.04903	2.43033	AT1G03610
	Chr1	907633	908896	2.56849	2.17123	2.07707	2.41545	AT1G03630
	Chr1	917425	919147	3.39904	2.55925	2.70022	2.9767	AT1G03680
	Chr1	930732	931743	6.73476	8.14998	7.03482	5.932	AT1G03730
	Chr1	933414	934478	2.77992	3.05169	3.02412	2.7477	AT1G03740
	Chr1	936566	938656	4.97881	3.64606	3.51618	4.50921	AT1G03750
	Chr1	965903	966786	3.05234	2.64722	3.09285	2.75261	AT1G03830
	Chr1	981067	981899	2.03459	3.66456	3.03908	3.03908	AT1G03860
	Chr1	991103	992000	2.34516	2.78243	2.05123	2.51241	AT1G03900
	Chr1	996022	996870	2.51629	3.08287	3.10224	2.7057	AT1G03910
	Chr1	1004789	1005730	4.05062	3.913	3.82304	3.33573	AT1G03930
	Chr1	1008375	1009485	3.18165	2.55608	4.10906	3.80578	AT1G03940
	Chr1	1013591	1014484	2.51629	1.84244	2.04903	1.84216	AT1G03960
	Chr1	1017994	1019188	3.54912	2.64722	3.44716	3.44676	AT1G03970
	Chr1	1027239	1029026	6.35822	4.06656	4.60184	5.12734	AT1G04000
	Chr1	1048926	1049871	2.12638	1.72105	2.19404	1.72632	AT1G04050
	Chr1	1050651	1051153	1.42947	2.79425	2.17208	2.37048	AT1G04070
	Chr1	1059572	1059924	1.7312	2.45104	2.1691	2.28878	AT1G04100
	Chr1	1069802	1070907	1.80861	1.96943	1.77171	1.78873	AT1G04120
	Chr1	1073279	1074621	2.46134	2.79425	3.38816	3.28958	AT1G04130
	Chr1	1079641	1080675	2.46942	2.63133	2.80609	2.55521	AT1G04140
	Chr1	1086226	1086868	2.27926	1.57351	1.87359	1.68588	AT1G04160
	Chr1	1095526	1096294	2.68502	2.04903	2.47193	3.34488	AT1G04170
	Chr1	1096972	1097685	2.09781	2.07174	2.10344	1.89174	AT1G04170
	Chr1	1108039	1108692	2.46942	2.16373	2.42299	2.4081	AT1G04190
	Chr1	1109296	1110262	4.59742	4.46381	4.35473	3.91697	AT1G04200
	Chr1	1114335	1115473	2.46465	2.71095	2.7621	2.17322	AT1G04210
	Chr1	1125435	1126315	3.97078	4.03075	4.49458	3.71795	AT1G04230
	Chr1	1140639	1141457	3.19114	3.4536	3.75471	3.18373	AT1G04260
	Chr1	1142493	1143125	2.10232	3.00024	2.71398	2.42628	AT1G04270
	Chr1	1145115	1146871	4.12165	3.28521	2.8081	3.69212	AT1G04280
	Chr1	1147588	1148552	4.25681	3.80578	3.81248	3.86853	AT1G04290
	Chr1	1155185	1155709	1.63954	1.35318	1.2479	1.06933	AT1G04300
	Chr1	1156432	1157279	2.1762	2.57038	2.56729	2.20621	AT1G04310
	Chr1	1157289	1157599	1.67737	1.62769	2.33008	1.85801	AT1G04310
	Chr1	1164002	1164906	3.11942	2.8	2.39297	3.30334	AT1G04340
	Chr1	1166715	1167237	4.36912	2.21981	1.99943	2.27711	AT1G04350
	Chr1	1183200	1183679	2.36106	2.90933	2.32097	2.859	AT1G04390
	Chr1	1187080	1188602	2.24451	2.32097	2.64005	3.13696	AT1G04400
	Chr1	1189446	1192106	2.38043	2.22612	2.47193	1.94918	AT1G04410
	Chr1	1198034	1199215	2.92806	2.77508	2.87603	2.68602	AT1G04430
	Chr1	1202189	1203106	2.82055	2.52136	3.19067	2.33887	AT1G04440
	Chr1	1215957	1216951	3.78632	4.1695	2.74319	3.6366	AT1G04480
	Chr1	1226585	1227343	3.3746	2.85327	2.81916	2.63717	AT1G04510
	Chr1	1231542	1233303	3.80578	3.54042	3.53766	3.57663	AT1G04520
	Chr1	1234866	1236174	3.9858	4.36863	4.63491	4.09045	AT1G04530
	Chr1	1240356	1241463	3.02354	3.75985	4.08832	2.72133	AT1G04550
	Chr1	1242417	1243435	3.74911	4.83506	4.88998	3.533	AT1G04555
	Chr1	1261017	1261366	1.7312	2.46431	2.05728	2.46134	AT1G04590
	Chr1	1290389	1292474	3.23042	2.45756	3.2703	2.71182	AT1G04630
	Chr1	1313435	1315515	2.77389	4.06656	3.34095	2.9767	AT1G04690
	Chr1	1332356	1333633	4.1354	3.34487	4.46245	3.42557	AT1G04750
	Chr1	1336587	1337879	1.58359	2.24428	2.28549	2.96702	AT1G04770
	Chr1	1342646	1343802	2.47193	2.64722	2.51022	2.29849	AT1G04780
	Chr1	1344867	1345660	2.38691	2.20814	3.33267	2.20621	AT1G04790
	Chr1	1357235	1358407	2.28224	1.85858	1.92958	2.4809	AT1G04820
	Chr1	1361420	1361993	2.06397	2.01748	1.69377	1.98974	AT1G04830
	Chr1	1368087	1368833	2.71498	2.9296	2.75652	2.66702	AT1G04850
	Chr1	1372558	1373186	2.18332	1.78112	1.41935	1.70038	AT1G04860
	Chr1	1375174	1375788	2.54766	2.65992	2.7792	2.75031	AT1G04870
	Chr1	1383954	1384555	1.88136	2.10764	2.20032	1.85109	AT1G04900
	Chr1	1390270	1391213	3.29181	3.80578	4.24051	3.28385	AT1G04910
	Chr1	1398376	1399007	2.71498	2.35811	2.51307	2.12218	AT1G04930
	Chr1	1400856	1401523	3.20267	2.4042	2.96974	3.15191	AT1G04940
	Chr1	1410034	1411594	4.12165	4.03954	3.47814	3.15866	AT1G04960
	Chr1	1417876	1419130	3.15824	3.77966	4.4643	4.31038	AT1G04985
	Chr1	1420821	1421623	2.56849	2.4042	2.25693	2.33887	AT1G04990
	Chr1	1431762	1432183	2.73135	2.49572	3.16771	2.43033	AT1G05010
	Chr1	1436859	1437299	1.50914	2.33633	2.5517	1.58413	AT1G05020
	Chr1	1450089	1451017	2.87524	2.91417	2.47193	3.18999	AT1G05055
	Chr1	1452037	1453140	2.56849	2.60868	3.41609	3.04613	AT1G05060
	Chr1	1453976	1454489	2.44766	2.38644	2.33307	2.51048	AT1G05065
	Chr1	1457400	1458760	3.36146	3.28244	2.75338	3.33573	AT1G05070
	Chr1	1463026	1464156	3.9096	1.1754	3.82042	3.52775	AT1G05090
	Chr1	1469595	1470795	2.52914	1.90249	2.44766	2.61303	AT1G05100
	Chr1	1475430	1476062	1.58359	2.24428	1.94434	2.05954	AT1G05120
	Chr1	1477601	1478805	2.16164	1.4053	1.85992	1.97572	AT1G05136
	Chr1	1482723	1483353	1.11349	2.46431	2.75652	2.39911	AT1G05140
	Chr1	1485514	1486991	3.21337	3.48075	3.26058	3.65671	AT1G05150
	Chr1	1490264	1491180	3.41491	2.77508	3.01485	2.86397	AT1G05160
	Chr1	1500941	1501919	3.20267	2.52136	3.39904	3.02664	AT1G05180
	Chr1	1503242	1503753	2.25637	2.28034	2.47193	2.29188	AT1G05190
	Chr1	1509597	1511271	3.03976	3.17435	3.36788	3.4668	AT1G05205
	Chr1	1523585	1524197	3.80235	1.92126	1.97597	1.99909	AT1G05240
	Chr1	1533129	1534476	4.61693	4.56299	5.39868	4.65785	AT1G05270
	Chr1	1563729	1564050	3.45487	2.34129	1.9931	2.38793	AT1G05350
	Chr1	1564607	1565191	3.05556	2.84176	1.85133	3.17513	AT1G05360
	Chr1	1569344	1569977	6.346	5.60613	4.71434	4.69722	AT1G05370
	Chr1	1576946	1577771	2.24451	2.02582	1.85133	1.97124	AT1G05380
	Chr1	1583145	1583595	3.45487	3.08803	1.90464	2.46523	AT1G05385
	Chr1	1586979	1587722	2.30778	2.34451	2.38764	2.58234	AT1G05410
	Chr1	1594570	1595878	2.33008	2.08831	2.40625	2.72133	AT1G05430
	Chr1	1609761	1611626	2.27926	2.14034	2.2218	2.11114	AT1G05470
	Chr1	1624527	1625747	2.21237	2.38793	1.94658	2.30343	AT1G05500
	Chr1	1634741	1635899	3.56639	3.69527	3.13696	2.73135	AT1G05520
	Chr1	1645651	1646356	1.40348	1.92126	1.25198	1.93494	AT1G05560
	Chr1	1658499	1659500	2.20814	2.625	2.34144	2.05099	AT1G05570
	Chr1	1669382	1670457	2.87524	2.45399	2.47193	2.09742	AT1G05590
	Chr1	1671831	1672642	3.44133	2.48689	2.83768	2.58082	AT1G05600
	Chr1	1679399	1679756	1.40348	2.20814	1.19257	1.66276	AT1G05620
	Chr1	1682353	1683379	2.73449	2.16512	1.92436	2.20621	AT1G05630
	Chr1	1688791	1689908	2.15419	2.86997	2.84833	2.7057	AT1G05640
	Chr1	1715183	1717041	2.51629	2.14034	2.58151	2.76128	AT1G05710
	Chr1	1718174	1719430	4.2734	3.69527	3.58591	3.36889	AT1G05730
	Chr1	1721525	1722126	3.36889	3.37666	2.21899	2.5517	AT1G05750
	Chr1	1730261	1730793	1.88136	2.10764	2.61711	2.39911	AT1G05785
	Chr1	1732738	1733633	3.50091	3.79537	3.78465	3.2482	AT1G05790
	Chr1	1744714	1745592	3.66006	4.12831	3.96338	3.45421	AT1G05805
	Chr1	1754136	1755204	3.12465	2.60206	2.51307	2.96702	AT1G05830
	Chr1	1762367	1762589	1.94739	2.20386	1.37804	2.01189	AT1G05835
	Chr1	1765583	1766277	2.05728	3.27378	3.77432	2.4672	AT1G05840
	Chr1	1767720	1768732	2.14519	2.266	2.37142	2.04601	AT1G05850
	Chr1	1772505	1773355	1.7611	1.8206	1.77984	2.5714	AT1G05870
	Chr1	1779437	1780103	2.02582	2.4042	2.47193	2.33887	AT1G05890
	Chr1	1786843	1787625	1.94739	2.20386	2.22548	3.33573	AT1G05900
	Chr1	1803438	1803972	2.222	2.36977	2.42896	2.12739	AT1G05940
	Chr1	1816417	1817270	2.41345	2.61599	2.51048	2.0785	AT1G05970
	Chr1	1820341	1821863	3.45422	3.3718	3.40579	3.42557	AT1G06000
	Chr1	1828813	1829928	2.83197	2.77992	3.30909	3.8359	AT1G06040
	Chr1	1830698	1833555	2.30778	2.64722	2.24894	2.71182	AT1G06050
	Chr1	1836638	1837673	2.5279	2.45902	2.44766	2.18198	AT1G06070
	Chr1	1853360	1853615	1.78873	1.35154	1.11904	0.725578	AT1G06110
	Chr1	1854144	1855042	2.9211	2.45756	2.51307	2.24894	AT1G06110
	Chr1	1859898	1860589	2.51022	2.20814	2.2728	2.20621	AT1G06130
	Chr1	1868123	1868914	2.51022	1.92126	2.39977	2.38691	AT1G06140
	Chr1	1873138	1873740	2.77992	2.24428	2.11258	2.2533	AT1G06149
	Chr1	1889496	1889846	1.99943	1.92126	1.90194	1.61387	AT1G06180
	Chr1	1893222	1894004	1.99943	1.51454	1.77448	1.82312	AT1G06190
	Chr1	1896298	1898178	3.75508	2.85327	3.3746	3.18999	AT1G06200
	Chr1	1899910	1900740	2.60206	2.38793	2.90551	2.45399	AT1G06220
	Chr1	1907041	1907800	2.84656	2.49572	2.78858	2.87359	AT1G06230
	Chr1	1911190	1911885	2.19764	2.02501	2.6947	3.11942	AT1G06240
	Chr1	1918977	1919654	2.15419	1.57351	1.87359	1.74027	AT1G06270
	Chr1	1922266	1923125	2.96606	2.77189	3.52287	2.85165	AT1G06290
	Chr1	1942876	1946202	3.87627	4.42796	4.25416	4.54148	AT1G06380
	Chr1	1946741	1947835	2.54766	3.99226	3.36889	3.0637	AT1G06390
	Chr1	1951093	1952852	3.88872	3.71688	4.10968	4.97362	AT1G06400
	Chr1	1954688	1956000	3.39904	2.84949	3.69276	3.49051	AT1G06410
	Chr1	1968944	1970545	3.33313	3.0791	2.9276	3.01485	AT1G06460
	Chr1	1989367	1990477	2.54766	2.83768	3.0495	2.77389	AT1G06500
	Chr1	1991583	1993272	4.80208	4.94282	4.2734	4.53259	AT1G06515
	Chr1	2001393	2002286	2.73449	2.5197	2.19764	2.13239	AT1G06530
	Chr1	2006414	2007002	1.66828	1.65501	2.25019	1.47698	AT1G06550
	Chr1	2007615	2008094	1.49631	1.59256	1.62908	2.20621	AT1G06560
	Chr1	2012623	2013535	1.62708	2.26709	2.47193	2.625	AT1G06570
	Chr1	2015226	2016198	4.1913	2.94973	3.02412	3.39454	AT1G06580
	Chr1	2024158	2024672	2.26678	1.92126	2.44766	1.93494	AT1G06590
	Chr1	2027624	2028695	3.33313	3.43087	2.47193	3.50904	AT1G06630
	Chr1	2035900	2036364	2.18332	1.35248	1.62504	1.64682	AT1G06650
	Chr1	2040283	2041048	2.51022	2.80979	3.20267	2.61844	AT1G06670
	Chr1	2046563	2048492	2.41701	3.19925	2.56873	3.13647	AT1G06680
	Chr1	2059544	2060371	3.10203	2.74932	3.00268	2.87603	AT1G06710
	Chr1	2066755	2068036	2.67673	3.37666	2.40625	2.61006	AT1G06720
	Chr1	2070968	2071300	1.58359	1.50783	1.52404	1.46377	AT1G06750
	Chr1	2076477	2077739	1.98427	2.39012	2.11258	1.80197	AT1G06760
	Chr1	2083389	2084149	2.14519	2.74932	2.1762	2.61303	AT1G06780
	Chr1	2087216	2088090	2.01352	1.63056	2.19404	1.72632	AT1G06790
	Chr1	2090099	2091255	3.3637	4.1533	4.4604	3.62789	AT1G06800
	Chr1	2095579	2096449	3.46738	2.81882	2.63324	2.94973	AT1G06820
	Chr1	2105051	2106230	2.95934	3.34019	3.29019	2.81419	AT1G06850
	Chr1	2108550	2109567	2.40851	3.2149	2.30441	2.35811	AT1G06870
	Chr1	2113676	2114565	2.52052	2.87603	2.12104	2.73449	AT1G06890
	Chr1	2120111	2121903	2.5297	2.4592	2.80942	2.80661	AT1G06900
	Chr1	2134996	2136628	2.41345	2.42875	2.57038	2.55114	AT1G06950
	Chr1	2151700	2152468	3.0637	2.49572	2.52195	3.20267	AT1G07000
	Chr1	2155182	2156039	2.10232	3.05169	2.77802	2.96702	AT1G07020
	Chr1	2159437	2160827	3.39487	2.2871	2.7445	2.97645	AT1G07030
	Chr1	2169891	2170902	3.3746	2.62139	3.09565	2.81954	AT1G07080
	Chr1	2183196	2184128	2.51629	1.84244	1.98576	2.31743	AT1G07110
	Chr1	2184497	2184816	0.808198	1.67706	1.78724	2.20621	AT1G07110
	Chr1	2187693	2188551	6.45146	7.50752	5.88075	6.53744	AT1G07130
	Chr1	2192802	2195432	2.60078	3.37197	2.83768	2.48715	AT1G07140
	Chr1	2200078	2200833	3.04842	2.32762	2.94333	3.04613	AT1G07170
	Chr1	2210809	2212435	3.774	3.6228	3.91697	3.63508	AT1G07200
	Chr1	2215132	2216012	2.56849	2.351	2.47193	2.49688	AT1G07210
	Chr1	2217991	2219465	3.57937	2.02762	2.83197	2.42082	AT1G07220
	Chr1	2221604	2223104	4.2244	3.55843	3.6292	3.59718	AT1G07230
	Chr1	2225952	2228817	3.5587	3.28244	3.63508	3.09814	AT1G07250
	Chr1	2238554	2238872	0.832713	2.12428	1.48393	2.55394	AT1G07280
	Chr1	2244028	2244970	2.89131	3.62765	3.26651	4.23376	AT1G07290
	Chr1	2247858	2250039	3.13757	3.50733	3.79484	3.1108	AT1G07310
	Chr1	2262207	2262938	1.80861	2.63133	2.97759	2.49688	AT1G07360
	Chr1	2270214	2270649	2.33554	1.52449	2.47193	2.07744	AT1G07390
	Chr1	2276083	2276822	1.77448	2.2492	1.93299	1.64046	AT1G07410
	Chr1	2277876	2278789	2.54766	2.73286	2.10114	2.38395	AT1G07420
	Chr1	2282299	2282608	1.55947	1.5282	1.10179	2.03459	AT1G07430
	Chr1	2291400	2292115	2.79122	1.21911	1.92209	2.05099	AT1G07470
	Chr1	2298597	2299614	2.36525	1.65997	1.96567	1.67828	AT1G07480
	Chr1	2305521	2306553	3.9463	4.84163	3.70641	4.57279	AT1G07510
	Chr1	2309856	2310304	2.16164	1.87359	1.72005	1.45765	AT1G07520
	Chr1	2310354	2312182	3.44133	3.3637	2.64722	3.75889	AT1G07520
	Chr1	2314946	2316559	2.273	2.73286	2.56986	2.54739	AT1G07530
	Chr1	2322072	2322331	1.7312	1.73471	2.02582	2.26709	AT1G07540
	Chr1	2332188	2333569	2.46134	2.48689	2.96269	2.91212	AT1G07570
	Chr1	2337296	2338508	2.56849	2.2218	2.7621	3.02926	AT1G07600
	Chr1	2343413	2344406	4.05564	4.31565	3.61758	4.12195	AT1G07615
	Chr1	2349026	2350814	4.30727	4.3115	4.10906	3.86017	AT1G07630
	Chr1	2364277	2364889	2.62604	2.05099	2.61303	2.63717	AT1G07650
	Chr1	2365760	2366447	1.79289	1.39706	2.16164	2.9171	AT1G07650
	Chr1	2368930	2369869	5.30831	2.89481	4.48466	4.4325	AT1G07660
	Chr1	2373553	2374578	2.85165	2.10764	1.74388	2.35018	AT1G07670
	Chr1	2379534	2380483	3.51618	3.30938	3.82304	3.27162	AT1G07700
	Chr1	2381600	2382396	2.51022	2.2618	3.0637	2.10344	AT1G07705
	Chr1	2395269	2396890	3.11226	2.83058	3.39839	3.11768	AT1G07725
	Chr1	2399656	2400567	2.54766	2.20209	2.27711	1.94248	AT1G07740
	Chr1	2402283	2402790	1.55404	1.6064	2.47193	1.38344	AT1G07745
	Chr1	2408455	2409667	2.60441	1.6848	2.57265	2.81016	AT1G07770
	Chr1	2411448	2413641	3.0637	2.49572	3.10224	3.25726	AT1G07780
	Chr1	2416169	2416970	2.29326	1.9391	2.51661	2.01417	AT1G07810
	Chr1	2420981	2422959	3.54912	3.10588	3.62421	4.23376	AT1G07820
	Chr1	2430728	2432099	2.79122	2.83768	2.664	3.0637	AT1G07870
	Chr1	2437390	2439270	3.52287	4.4325	4.10906	3.58646	AT1G07890
	Chr1	2443813	2444837	3.33313	3.19114	3.20267	3.99891	AT1G07901
	Chr1	2446083	2446684	1.97572	1.9391	2.33008	3.00412	AT1G07910
	Chr1	2458390	2458803	1.79873	2.51882	2.44766	2.60664	AT1G07930
	Chr1	2462677	2462929	2.64408	2.61844	2.47193	2.79425	AT1G07940
	Chr1	2466360	2467452	2.66732	2.28034	2.44766	2.8	AT1G07950
	Chr1	2472043	2472698	4.64209	4.15442	4.85311	4.7865	AT1G07970
	Chr1	2477027	2477873	3.47433	3.10203	3.40476	3.98158	AT1G07990
	Chr1	2483478	2485372	2.98252	1.75655	1.79289	2.36047	AT1G08000
	Chr1	2486544	2488046	2.47536	1.92126	2.27338	1.87963	AT1G08010
	Chr1	2510440	2511136	2.0468	1.92126	2.47193	2.34808	AT1G08060
	Chr1	2535260	2536151	1.66276	1.74569	2.05123	1.84761	AT1G08110
	Chr1	2547233	2547774	1.94739	2.78912	1.97597	1.73044	AT1G08130
	Chr1	2564420	2565240	2.52052	3.33267	2.57662	2.89505	AT1G08180
	Chr1	2567384	2568229	3.7294	4.86339	4.27081	4.37432	AT1G08190
	Chr1	2576042	2576787	2.87524	3.45006	3.02723	3.30334	AT1G08200
	Chr1	2580012	2580819	3.61042	2.84949	3.6292	2.87744	AT1G08210
	Chr1	2582512	2583335	2.20814	2.20209	2.52574	1.99909	AT1G08220
	Chr1	2588845	2591287	4.26463	4.58906	4.4409	4.72325	AT1G08250
	Chr1	2606862	2609103	3.17019	3.01447	3.08092	2.56489	AT1G08270
	Chr1	2615024	2615687	3.0637	1.84244	2.28076	2.11114	AT1G08300
	Chr1	2620282	2621502	2.42548	3.0695	2.61927	2.89481	AT1G08315
	Chr1	2635101	2636787	2.8965	3.15265	3.70641	3.11942	AT1G08350
	Chr1	2638033	2638941	3.13757	3.15884	3.0495	3.0637	AT1G08370
	Chr1	2640933	2643054	3.30287	3.13326	3.52636	3.42125	AT1G08380
	Chr1	2645033	2646995	4.09045	3.20409	2.71398	3.12309	AT1G08400
	Chr1	2649625	2650527	2.60441	3.3637	2.9276	3.21336	AT1G08420
	Chr1	2671264	2671515	1.57144	1.7835	2.02582	2.15693	AT1G08450
	Chr1	2672380	2673645	2.98466	3.15265	2.89182	2.57742	AT1G08460
	Chr1	2683411	2685162	2.56849	4.03954	3.15366	2.86397	AT1G08470
	Chr1	2687741	2688645	3.30287	2.66538	3.16771	4.33732	AT1G08490
	Chr1	2692500	2694211	2.03459	2.39911	2.34838	2.20621	AT1G08510
	Chr1	2696428	2697226	3.77702	3.30538	3.33267	2.6936	AT1G08520
	Chr1	2701191	2701969	2.16164	2.4042	2.68285	2.83768	AT1G08530
	Chr1	2712750	2714554	3.15191	3.3746	3.96781	3.31125	AT1G08570
	Chr1	2715697	2716477	3.41491	4.62255	3.81248	3.15866	AT1G08580
	Chr1	2720791	2722038	2.66732	3.10588	3.62421	2.6936	AT1G08600
	Chr1	2723772	2724467	2.94807	2.28034	2.55253	2.52136	AT1G08600
	Chr1	2736711	2737826	3.89676	4.23344	4.10395	4.99787	AT1G08620
	Chr1	2752146	2753239	2.14519	2.17972	2.43	2.52016	AT1G08650
	Chr1	2758977	2759898	3.77702	2.69938	3.56652	3.17939	AT1G08660
	Chr1	2770647	2772636	3.10588	2.33925	2.44766	2.31161	AT1G08700
	Chr1	2773931	2774859	3.87627	3.05169	3.02412	3.23318	AT1G08720
	Chr1	2800960	2801698	3.62701	2.96974	3.30417	2.94279	AT1G08750
	Chr1	2805259	2806163	2.37467	3.03638	3.09565	2.51661	AT1G08760
	Chr1	2808742	2809728	3.60019	4.55237	4.21261	4.12195	AT1G08770
	Chr1	2810610	2811398	2.48905	2.24428	3.28244	2.08665	AT1G08780
	Chr1	2824249	2825321	2.26678	2.97645	2.80172	3.02412	AT1G08820
	Chr1	2827001	2827705	2.70022	3.00024	2.77389	3.20409	AT1G08830
	Chr1	2839112	2839622	2.07744	3.14102	3.41135	2.73832	AT1G08845
	Chr1	2841722	2842444	2.76128	2.05728	2.11258	2.28224	AT1G08860
	Chr1	2846675	2847820	1.89926	2.01352	1.94756	1.63906	AT1G08880
	Chr1	2856223	2857165	2.80758	1.87963	2.07992	2.51048	AT1G08910
	Chr1	2879579	2880702	2.94807	2.28549	2.20979	2.49093	AT1G08960
	Chr1	2882545	2883471	1.42947	2.27733	1.61532	1.99445	AT1G08970
	Chr1	2884330	2884994	2.1114	2.16164	1.52856	3.2482	AT1G08980
	Chr1	2891014	2891450	1.92209	2.04903	1.88964	1.81438	AT1G09000
	Chr1	2898931	2899516	3.22366	2.18808	3.38816	2.6936	AT1G09010
	Chr1	2903902	2904892	2.76128	2.36247	2.68655	2.4042	AT1G09020
	Chr1	2925067	2925832	1.90283	2.29031	2.72133	3.64334	AT1G09060
	Chr1	2927601	2928744	1.92209	2.30691	2.33307	2.88907	AT1G09070
	Chr1	2938949	2939243	1.83312	1.9391	1.93879	2.33554	AT1G09100
	Chr1	2941561	2942270	2.83197	2.02762	2.12104	2.52442	AT1G09130
	Chr1	2945271	2946882	2.80758	3.22416	2.33307	2.98252	AT1G09140
	Chr1	2955065	2955808	3.04842	3.01447	4.10395	3.75085	AT1G09160
	Chr1	2970691	2972269	3.01447	3.74675	2.72888	3.15769	AT1G09195
	Chr1	2976202	2976787	2.62103	1.64392	1.90194	2.84686	AT1G09210
	Chr1	2981927	2982702	3.02354	2.73286	2.98496	3.28706	AT1G09230
	Chr1	2989298	2990476	3.36146	2.81882	2.91438	2.07611	AT1G09250
	Chr1	2994340	2995349	2.90933	4.49014	3.1181	2.83144	AT1G09270
	Chr1	3000682	3001454	4.03916	4.56299	4.53422	3.76168	AT1G09280
	Chr1	3003045	3004352	3.10588	2.79425	2.41345	2.47695	AT1G09300
	Chr1	3014039	3016196	3.28648	3.77966	2.90933	2.52914	AT1G09330
	Chr1	3031102	3031574	2.46134	1.62008	2.11258	2.20621	AT1G09390
	Chr1	3037800	3038964	1.97572	2.62139	2.75065	2.39591	AT1G09415
	Chr1	3040937	3042689	3.0637	2.2492	2.58151	2.87359	AT1G09420
	Chr1	3071004	3072222	4.33133	3.84367	3.72456	3.36318	AT1G09520
	Chr1	3076609	3077143	3.22366	2.77339	3.21025	2.61679	AT1G09530
	Chr1	3093770	3094443	2.25019	1.87468	1.73471	2.88232	AT1G09560
	Chr1	3099584	3100461	2.25019	2.39496	2.06439	2.69938	AT1G09570
	Chr1	3101806	3103122	2.10232	2.84176	2.8965	3.97865	AT1G09575
	Chr1	3104479	3105416	2.62103	3.87541	3.13696	2.67686	AT1G09580
	Chr1	3106368	3107293	5.8553	3.66864	5.19017	5.44914	AT1G09590
	Chr1	3116015	3116592	2.19764	2.21898	2.30441	1.64392	AT1G09620
	Chr1	3118656	3120716	2.83768	3.64334	2.625	3.99226	AT1G09630
	Chr1	3122856	3124498	3.36889	3.55129	3.88487	4.12195	AT1G09645
	Chr1	3125211	3126694	3.09164	2.31315	3.26058	3.08446	AT1G09650
	Chr1	3130313	3131061	2.20814	3.11496	2.10114	2.77389	AT1G09660
	Chr1	3136508	3137599	3.84142	4.00348	5.0544	4.34499	AT1G09690
	Chr1	3139324	3140065	1.7312	1.7835	1.71695	2.04782	AT1G09700
	Chr1	3153767	3154451	2.52052	2.77992	2.64152	2.6283	AT1G09730
	Chr1	3154639	3154983	1.94739	2.51661	1.28582	1.94248	AT1G09740
	Chr1	3161087	3162321	2.56849	2.72133	3.28706	3.51618	AT1G09760
	Chr1	3167370	3167820	1.00533	1.40596	1.20541	1.47106	AT1G09780
	Chr1	3172126	3172525	1.83312	2.05099	1.99943	1.74679	AT1G09794
	Chr1	3173448	3174165	3.33313	1.92126	1.76449	2.58082	AT1G09795
	Chr1	3179700	3180425	2.19764	2.11755	2.19764	1.73587	AT1G09800
	Chr1	3187723	3188127	2.18332	1.87963	1.22198	1.10614	AT1G09812
	Chr1	3189403	3189802	1.87221	1.55404	1.51001	1.72005	AT1G09815
	Chr1	3191894	3192533	3.58591	2.8818	3.124	3.71795	AT1G09820
	Chr1	3194479	3194978	2.15419	1.65757	2.04903	1.68588	AT1G09830
	Chr1	3205900	3206597	2.64722	2.29702	2.21073	1.62644	AT1G09870
	Chr1	3223713	3224625	3.51618	2.93792	3.52102	3.07946	AT1G09910
	Chr1	3226178	3227092	2.49274	2.68602	2.81916	3.18999	AT1G09920
	Chr1	3244314	3245063	2.82055	1.99943	1.85992	2.52136	AT1G09960
	Chr1	3252480	3253658	4.03916	5.42946	3.33267	3.65671	AT1G09970
	Chr1	3254377	3254614	1.54713	1.59256	1.11271	0.960791	AT1G09970
	Chr1	3260913	3261619	4.04338	3.15265	3.38484	3.49599	AT1G09980
	Chr1	3270003	3272186	4.51818	4.92192	5.02905	5.13275	AT1G10020
	Chr1	3273749	3274467	2.96974	2.25019	4.1354	2.13848	AT1G10030
	Chr1	3277763	3279862	2.61303	2.81954	1.98576	2.31743	AT1G10040
	Chr1	3299754	3300315	4.51432	3.36889	3.42125	2.62655	AT1G10095
	Chr1	3302755	3303187	1.7491	1.85782	2.25693	2.24451	AT1G10110
	Chr1	3305237	3306153	1.90283	1.98427	2.16542	2.43033	AT1G10120
	Chr1	3325826	3326971	2.10232	2.44766	2.64722	2.37048	AT1G10150
	Chr1	3341004	3341865	1.99358	2.07174	2.30778	1.76449	AT1G10180
	Chr1	3346552	3347951	2.1691	2.98252	2.94807	3.26058	AT1G10200
	Chr1	3355549	3357408	2.54766	2.625	3.24741	2.48905	AT1G10230
	Chr1	3358970	3359953	2.05099	2.38644	2.20814	1.92797	AT1G10240
	Chr1	3363536	3364239	1.51358	1.9391	1.7835	1.9374	AT1G10270
	Chr1	3367884	3369132	2.56849	2.80609	2.9403	2.67345	AT1G10280
	Chr1	3370420	3371447	2.60868	3.4896	2.89076	2.84176	AT1G10290
	Chr1	3383425	3383991	2.61303	2.66538	2.52195	1.84216	AT1G10310
	Chr1	3387628	3389339	2.54766	3.44188	2.40625	3.39904	AT1G10320
	Chr1	3393942	3395157	3.53619	5.12734	3.89052	4.1695	AT1G10350
	Chr1	3396350	3396899	2.4851	2.96154	2.55925	3.44133	AT1G10360
	Chr1	3412335	3412916	1.6563	2.019	2.68566	2.351	AT1G10390
	Chr1	3418134	3419709	3.33313	4.19059	2.86156	2.62139	AT1G10410
	Chr1	3424699	3425252	2.44766	2.04903	1.47798	1.30437	AT1G10417
	Chr1	3429538	3430771	2.52052	2.92806	3.24958	2.42082	AT1G10430
	Chr1	3431814	3432065	2.56849	2.43168	2.1762	2.13848	AT1G10450
	Chr1	3439592	3440244	3.18165	2.81954	2.40918	1.68588	AT1G10460
	Chr1	3453111	3453687	2.03459	1.79289	2.2218	2.16402	AT1G10490
	Chr1	3460787	3462337	3.3746	2.96974	3.23969	3.4333	AT1G10500
	Chr1	3487621	3488138	1.84244	2.64722	2.36988	2.39911	AT1G10570
	Chr1	3492676	3493760	3.0637	2.86997	2.40918	2.31743	AT1G10580
	Chr1	3502609	3504591	2.47193	2.42082	2.16164	2.18048	AT1G10590
	Chr1	3513752	3514822	2.56849	2.60868	2.26709	2.51048	AT1G10630
	Chr1	3516075	3517918	2.20814	1.92126	1.92209	2.61006	AT1G10640
	Chr1	3524674	3526401	2.20814	1.83938	2.27711	2.48905	AT1G10650
	Chr1	3532383	3533458	1.99358	2.2871	2.15536	2.45399	AT1G10660
	Chr1	3535414	3536396	2.51022	3.42101	3.13696	2.67686	AT1G10670
	Chr1	3550010	3550613	2.35006	2.61303	2.70022	1.58914	AT1G10690
	Chr1	3554017	3555055	3.27085	3.28244	2.47193	2.94973	AT1G10700
	Chr1	3562843	3563984	3.69309	2.97645	4.12195	4.10968	AT1G10720
	Chr1	3569973	3570609	2.02582	2.22431	2.38764	1.62349	AT1G10740
	Chr1	3594121	3595106	1.64571	1.63056	1.50339	1.39666	AT1G10780
	Chr1	3604364	3605040	2.1114	2.62139	1.80352	1.74679	AT1G10820
	Chr1	3606697	3607536	2.15419	1.9391	2.58151	2.65405	AT1G10830
	Chr1	3609639	3610543	2.79122	3.75985	4.012	4.01124	AT1G10840
	Chr1	3611712	3614026	2.74684	3.34147	2.47193	2.93387	AT1G10850
	Chr1	3615441	3616228	3.04842	2.77508	2.8081	3.81248	AT1G10865
	Chr1	3622977	3623872	2.99994	2.27338	2.20386	2.57476	AT1G10870
	Chr1	3646745	3647636	1.5409	1.97572	1.83974	2.06311	AT1G10920
	Chr1	3655137	3655641	2.56849	2.33232	2.71095	1.94248	AT1G10930
	Chr1	3657484	3658593	2.56849	2.15548	2.33307	2.74319	AT1G10940
	Chr1	3659152	3659967	2.05728	2.67732	2.35811	1.96609	AT1G10950
	Chr1	3664314	3665026	2.96606	3.23161	2.25144	2.17886	AT1G10960
	Chr1	3666288	3667278	1.85708	1.97738	2.44766	2.00535	AT1G10970
	Chr1	3676711	3677679	2.62103	2.75481	2.93054	2.32503	AT1G11020
	Chr1	3681722	3682795	2.80758	3.28521	3.54706	3.92601	AT1G11050
	Chr1	3684646	3685826	2.93294	2.44936	2.47193	2.4809	AT1G11060
	Chr1	3702603	3703731	2.40851	2.8818	1.87104	2.20621	AT1G11090
	Chr1	3714997	3716250	4.78847	4.45778	5.14758	3.80165	AT1G11120
	Chr1	3718636	3719914	3.9858	3.8359	3.56652	2.37048	AT1G11125
	Chr1	3722849	3723895	2.859	2.80979	2.86566	2.61844	AT1G11130
	Chr1	3744752	3745543	2.92806	2.48905	2.61092	2.2726	AT1G11180
	Chr1	3753263	3754313	3.23969	3.18929	2.625	3.14066	AT1G11200
	Chr1	3767593	3768376	4.03075	3.78906	3.92601	3.90143	AT1G11240
	Chr1	3784657	3784864	1.42947	0.813499	1.0619	1.44752	AT1G11270
	Chr1	3789831	3790994	2.66732	2.8965	2.64722	3.12309	AT1G11280
	Chr1	3793177	3794070	1.80352	3.11736	3.04766	1.99445	AT1G11290
	Chr1	3803085	3804196	2.44766	2.04903	2.14519	2.86397	AT1G11310
	Chr1	3806992	3808020	1.7312	2.39012	3.21336	2.52914	AT1G11320
	Chr1	3822095	3823019	2.8	4.08832	3.15884	3.45096	AT1G11360
	Chr1	3828596	3829284	2.89131	2.28034	3.26651	3.39454	AT1G11370
	Chr1	3832436	3833434	4.4643	3.55843	3.33573	2.83768	AT1G11380
	Chr1	3837090	3838601	2.51022	3.08446	2.73665	2.55658	AT1G11390
	Chr1	3847139	3847905	2.60078	2.4081	2.26164	2.71689	AT1G11430
	Chr1	3849331	3850078	2.01352	1.8042	1.62908	2.07174	AT1G11440
	Chr1	3862357	3863133	2.75187	2.74035	2.13732	2.39591	AT1G11475
	Chr1	3866164	3867020	2.222	2.39012	2.351	2.2533	AT1G11480
	Chr1	3895477	3897030	3.23042	1.89506	2.9276	2.61416	AT1G11593
	Chr1	3902944	3903756	2.15419	2.49572	2.2218	3.36788	AT1G11600
	Chr1	3913522	3915734	3.96232	5.22613	3.77702	4.4325	AT1G11630
	Chr1	3920618	3921411	1.81438	2.17805	1.4746	1.85708	AT1G11660
	Chr1	3930361	3930935	1.2777	1.85419	0.964421	1.60344	AT1G11670
	Chr1	3938462	3939263	2.222	2.24428	2.84177	2.46465	AT1G11680
	Chr1	3945739	3946719	4.2244	3.94847	3.75471	5.4938	AT1G11700
	Chr1	3951376	3952038	3.02354	3.00024	2.72888	2.81016	AT1G11720
	Chr1	3957335	3958079	2.4851	2.64722	2.019	1.88489	AT1G11730
	Chr1	3967422	3968299	3.50091	2.8	2.95934	3.4333	AT1G11750
	Chr1	3971233	3971855	2.70022	3.30938	3.07473	2.8081	AT1G11755
	Chr1	3972461	3973368	2.94807	3.3637	3.33573	2.77992	AT1G11760
	Chr1	3978320	3979264	2.95934	3.88784	3.29019	3.69368	AT1G11780
	Chr1	3981206	3982085	2.72133	2.67732	2.41642	3.15467	AT1G11790
	Chr1	3992542	3993561	2.42192	3.58646	3.23318	3.40692	AT1G11820
	Chr1	3995533	3996045	2.222	1.82312	1.97597	1.7835	AT1G11840
	Chr1	4000900	4002616	2.95934	2.29031	3.16771	2.65405	AT1G11860
	Chr1	4003712	4004584	3.50091	2.8	2.81916	3.37437	AT1G11870
	Chr1	4009746	4011719	2.8172	2.80401	2.94666	2.75098	AT1G11880
	Chr1	4014066	4015627	3.0063	2.75187	2.15536	1.9374	AT1G11900
	Chr1	4020247	4020977	2.01352	2.51402	2.24451	2.11783	AT1G11910
	Chr1	4028594	4029703	4.78847	2.80609	3.6292	2.93021	AT1G11930
	Chr1	4033358	4034689	2.99994	3.03638	3.02723	2.39591	AT1G11940
	Chr1	4037964	4038899	2.29326	1.97572	2.17886	2.06311	AT1G11950
	Chr1	4043119	4044038	4.39396	4.74331	3.57937	4.01124	AT1G11960
	Chr1	4058166	4058902	2.72658	3.30538	2.92806	3.02082	AT1G12010
	Chr1	4062416	4063426	2.09781	3.29447	2.79729	2.69086	AT1G12020
	Chr1	4072811	4073510	2.56849	2.1363	2.05472	1.90314	AT1G12050
	Chr1	4090041	4090726	2.222	3.25628	2.41345	2.42628	AT1G12090
	Chr1	4095301	4096086	2.1114	2.10344	1.73471	2.39591	AT1G12100
	Chr1	4116731	4117595	2.20351	2.90551	2.31218	2.62139	AT1G12120
	Chr1	4121529	4122119	1.55404	1.4722	1.55258	1.8833	AT1G12140
	Chr1	4157729	4160112	3.00412	3.00024	2.8965	2.6936	AT1G12250
	Chr1	4171954	4172942	2.14885	3.04766	2.75338	2.85165	AT1G12270
	Chr1	4181725	4182669	2.51629	2.2492	2.72133	2.81419	AT1G12290
	Chr1	4185357	4185932	2.90933	1.37523	2.60269	2.05099	AT1G12300
	Chr1	4187006	4188033	3.61042	3.34073	3.23612	3.54912	AT1G12310
	Chr1	4194554	4196385	3.9202	3.75508	4.78453	5.31857	AT1G12330
	Chr1	4198404	4199568	2.34516	1.90283	2.27424	2.38512	AT1G12350
	Chr1	4200886	4201603	3.27583	2.78368	2.87161	2.75851	AT1G12360
	Chr1	4208060	4209009	2.79122	3.26686	2.21899	2.38395	AT1G12370
	Chr1	4215252	4217230	3.54586	3.37197	2.89182	2.57742	AT1G12380
	Chr1	4223714	4223914	1.89334	2.71095	2.57476	2.41345	AT1G12410
	Chr1	4237274	4238776	3.92517	3.53766	3.00054	3.19405	AT1G12430
	Chr1	4241044	4243106	3.85375	3.18165	4.42827	4.87421	AT1G12440
	Chr1	4244157	4245557	3.02354	2.94807	2.8585	3.39904	AT1G12450
	Chr1	4247188	4248605	2.19764	2.4042	2.98496	2.51402	AT1G12460
	Chr1	4250898	4251566	2.85165	3.55843	2.71095	3.55129	AT1G12470
	Chr1	4263392	4265102	4.78847	3.00024	4.41964	3.38919	AT1G12500
	Chr1	4268058	4269035	3.00412	2.74384	2.64722	3.23318	AT1G12520
	Chr1	4282849	4283782	2.67673	3.05961	3.30577	3.33573	AT1G12580
	Chr1	4296356	4297152	1.98427	2.18808	2.05472	2.00535	AT1G12620
	Chr1	4304914	4306653	3.50798	3.39904	3.29233	2.82299	AT1G12640
	Chr1	4322570	4322890	1.83938	2.18048	1.89081	2.02582	AT1G12680
	Chr1	4325465	4326317	2.99994	2.62139	2.61303	2.69938	AT1G12700
	Chr1	4327389	4328565	1.82386	2.68285	2.52574	2.66702	AT1G12710
	Chr1	4334572	4335282	3.30287	2.7714	2.65405	2.65405	AT1G12730
	Chr1	4347939	4349473	2.33008	2.40918	3.55843	3.17019	AT1G12750
	Chr1	4351112	4352186	2.03459	1.9391	2.04903	2.20621	AT1G12770
	Chr1	4353758	4354466	2.87524	2.96974	2.75065	2.27711	AT1G12775
	Chr1	4360900	4361361	2.48905	2.00206	2.32097	1.90314	AT1G12790
	Chr1	4364114	4365421	2.83197	2.67732	2.57662	2.78912	AT1G12800
	Chr1	4367411	4368094	2.51629	2.45519	1.8097	1.78984	AT1G12810
	Chr1	4369048	4371292	2.82055	3.30682	3.10588	2.66702	AT1G12820
	Chr1	4373838	4376447	3.83407	3.71157	3.30577	3.45006	AT1G12830
	Chr1	4378843	4379425	1.62708	2.5517	1.62504	3.10507	AT1G12845
	Chr1	4380525	4381671	2.72133	3.5929	3.48344	3.05556	AT1G12850
	Chr1	4384518	4384852	1.37557	1.22846	2.12496	2.08831	AT1G12860
	Chr1	4393313	4394449	1.7312	2.24428	1.64224	1.90314	AT1G12900
	Chr1	4394923	4398250	3.54024	2.8818	3.04441	3.06688	AT1G12910
	Chr1	4404360	4405661	3.10203	2.62103	3.52102	2.94018	AT1G12930
	Chr1	4423612	4424457	2.64075	3.3637	3.47577	2.75261	AT1G12970
	Chr1	4433670	4434894	2.07744	1.88472	2.10114	2.16164	AT1G12990
	Chr1	4442582	4443776	2.74202	2.71477	3.1181	2.77389	AT1G13020
	Chr1	4446894	4447295	1.6563	1.72993	1.67828	1.70596	AT1G13030
	Chr1	4452219	4452904	2.64075	2.90551	3.6292	3.58121	AT1G13060
	Chr1	4461868	4462559	2.33008	2.46431	2.16164	2.26281	AT1G13090
	Chr1	4472610	4473165	1.92209	1.99358	1.94854	2.2726	AT1G13120
	Chr1	4478036	4478896	3.02354	2.57038	3.55843	3.50583	AT1G13140
	Chr1	4480732	4481281	2.61303	2.97759	2.40918	2.60269	AT1G13140
	Chr1	4484502	4485175	3.26651	2.38438	3.19377	2.57662	AT1G13160
	Chr1	4491688	4492601	2.20814	3.60797	3.0495	2.38395	AT1G13170
	Chr1	4494950	4496068	2.222	3.09565	2.04574	2.72888	AT1G13180
	Chr1	4498848	4499858	2.54766	3.3637	3.16246	3.33573	AT1G13190
	Chr1	4502620	4503590	2.80758	1.78112	2.26709	1.87221	AT1G13195
	Chr1	4512641	4513892	2.51629	2.34938	2.90823	2.87359	AT1G13210
	Chr1	4515418	4516222	3.75889	3.90143	4.11468	3.10203	AT1G13220
	Chr1	4528879	4530165	4.24263	4.06907	3.2703	4.05933	AT1G13250
	Chr1	4542348	4543381	2.62604	3.9818	2.06439	1.58413	AT1G13260
	Chr1	4545027	4545664	2.02582	1.62008	2.20032	1.62349	AT1G13270
	Chr1	4547420	4548696	4.64209	5.20525	4.63491	4.33967	AT1G13280
	Chr1	4566948	4567716	2.14885	1.72632	1.49077	1.52467	AT1G13320
	Chr1	4576053	4577958	9.9709	11.1905	9.36002	12.7997	AT1G13350
	Chr1	4589630	4590465	2.54766	2.68285	2.72888	2.16164	AT1G13380
	Chr1	4592576	4594401	4.33732	3.41052	4.09256	4.63476	AT1G13390
	Chr1	4598833	4599339	1.66506	1.15065	3.09224	0.981444	AT1G13400
	Chr1	4609552	4610563	2.15419	2.2492	2.16542	2.11114	AT1G13440
	Chr1	4614394	4615257	3.28244	3.41319	3.1181	3.2671	AT1G13450
	Chr1	4615824	4616778	2.44766	2.10114	2.47193	2.74319	AT1G13460
	Chr1	4641228	4642165	2.56849	3.42422	3.60797	3.59098	AT1G13560
	Chr1	4643456	4644384	2.83768	2.25019	2.25019	2.74056	AT1G13570
	Chr1	4646095	4647080	4.31485	4.5009	3.95841	3.77966	AT1G13580
	Chr1	4672312	4673095	2.222	2.06339	2.67956	2.18198	AT1G13630
	Chr1	4693219	4694303	2.46465	3.00024	3.17939	3.08538	AT1G13690
	Chr1	4694986	4696140	2.07744	1.88472	2.664	2.72133	AT1G13700
	Chr1	4704220	4704551	1.99943	2.20814	2.21126	2.15693	AT1G13710
	Chr1	4709871	4711138	1.81438	2.67732	2.17886	2.20621	AT1G13730
	Chr1	4713649	4715313	4.03916	4.75821	4.25972	5.07411	AT1G13740
	Chr1	4721618	4722393	3.2482	3.56816	2.47193	2.94279	AT1G13770
	Chr1	4724608	4725448	2.37467	2.21981	1.99943	1.85801	AT1G13780
	Chr1	4726849	4727342	1.61532	2.66885	1.83312	1.83873	AT1G13790
	Chr1	4734118	4734555	1.97572	1.83028	1.99943	2.22377	AT1G13810
	Chr1	4735461	4736051	2.84656	1.88964	2.2218	3.14937	AT1G13820
	Chr1	4746492	4746955	2.36106	2.60534	2.62139	2.22377	AT1G13860
	Chr1	4747928	4750203	5.41332	5.83962	5.3945	5.59542	AT1G13870
	Chr1	4754501	4756600	3.22366	2.79425	2.77802	2.6936	AT1G13900
	Chr1	4759456	4759877	1.83312	1.34395	1.73471	1.27799	AT1G13930
	Chr1	4761288	4761602	2.07744	2.46431	1.66618	2.38395	AT1G13930
	Chr1	4765491	4766758	2.1114	1.9391	2.47193	2.39591	AT1G13940
	Chr1	4776453	4777498	3.04842	2.9448	3.3552	2.86397	AT1G13960
	Chr1	4781680	4781942	1.03478	1.64682	1.04516	1.37851	AT1G13970
	Chr1	4788539	4789175	2.36106	2.90933	2.04574	1.83873	AT1G13980
	Chr1	4794807	4795350	2.80758	2.88998	2.14519	1.55176	AT1G13990
	Chr1	4797170	4798318	3.61042	3.65173	3.1181	3.13696	AT1G14000
	Chr1	4801165	4801902	3.15824	2.72658	3.0602	2.72888	AT1G14010
	Chr1	4802738	4803418	1.93879	2.1276	1.95113	2.6283	AT1G14020
	Chr1	4806846	4807495	2.90933	2.46431	2.40625	2.66702	AT1G14030
	Chr1	4819526	4820543	2.20814	2.35811	2.60269	2.26281	AT1G14070
	Chr1	4826776	4827572	3.2482	3.45006	3.3746	3.4333	AT1G14100
	Chr1	4836859	4837250	2.02582	1.77171	1.57575	1.51086	AT1G14130
	Chr1	4838778	4839685	3.0602	2.90864	3.08997	2.65911	AT1G14140
	Chr1	4845050	4845881	2.19764	2.30971	2.81101	1.60344	AT1G14170
	Chr1	4847089	4848211	3.36889	3.15884	2.79161	2.48905	AT1G14180
	Chr1	4854759	4856186	1.84244	2.28549	1.79899	2.07992	AT1G14200
	Chr1	4860964	4862426	2.38043	2.10232	2.17095	1.86499	AT1G14230
	Chr1	4876027	4877248	2.77992	2.48689	2.77802	2.85634	AT1G14270
	Chr1	4881025	4881872	2.26678	2.52724	2.02582	2.20621	AT1G14290
	Chr1	4884148	4885688	3.2482	2.45399	3.44133	3.00412	AT1G14300
	Chr1	4888094	4889134	3.6366	3.88784	3.84468	4.07925	AT1G14320
	Chr1	4891142	4892086	1.93138	1.85992	1.54976	1.38924	AT1G14330
	Chr1	4897325	4899973	3.48504	3.30155	3.29586	3.33573	AT1G14340
	Chr1	4908129	4910007	3.19114	3.50367	2.57476	2.2492	AT1G14350
	Chr1	4912794	4913201	2.20814	2.35811	1.78873	2.16164	AT1G14360
	Chr1	4920727	4921662	3.38816	3.30538	3.21025	2.85634	AT1G14380
	Chr1	4927573	4928751	3.11942	3.73661	4.2897	3.2482	AT1G14400
	Chr1	4929699	4931054	2.52442	3.11942	2.87359	3.11942	AT1G14410
	Chr1	4934652	4935971	5.28618	4.72416	5.80173	4.8625	AT1G14430
	Chr1	4938954	4940984	2.86566	3.28244	3.31404	3.63508	AT1G14440
	Chr1	4946339	4947642	4.09496	4.12831	3.53383	3.71795	AT1G14450
	Chr1	4951731	4953075	1.6563	2.38793	1.89334	1.84323	AT1G14460
	Chr1	4958370	4959349	3.50091	2.68602	2.33008	3.07054	AT1G14490
	Chr1	4963393	4964395	2.80758	2.21126	2.20814	3.10507	AT1G14510
	Chr1	4980594	4981590	2.74202	2.70083	2.60716	2.67686	AT1G14560
	Chr1	4983533	4984356	1.49631	2.12428	2.24451	2.01942	AT1G14570
	Chr1	4999753	5000751	4.25681	3.5238	3.81248	3.86853	AT1G14590
	Chr1	5013963	5014440	1.94739	1.78873	2.16164	2.48905	AT1G14610
	Chr1	5015591	5016694	3.58591	4.70382	3.4668	3.84142	AT1G14620
	Chr1	5027586	5028352	2.40358	2.07992	2.17886	1.85708	AT1G14650
	Chr1	5035966	5036589	2.44766	1.78112	1.88964	1.98917	AT1G14660
	Chr1	5037596	5038521	2.77389	3.04842	2.29534	2.41545	AT1G14670
	Chr1	5040861	5041561	1.57144	2.20814	2.08721	1.77448	AT1G14680
	Chr1	5042519	5044083	3.23042	3.0791	2.57265	3.16343	AT1G14685
	Chr1	5047826	5048727	8.55012	10.858	9.65512	7.17768	AT1G14687
	Chr1	5049412	5049916	1.98974	3.18929	2.5569	1.89334	AT1G14688
	Chr1	5054181	5055335	2.77389	3.00024	2.99959	3.02926	AT1G14690
	Chr1	5062061	5065165	2.75652	2.60341	2.68285	2.8697	AT1G14710
	Chr1	5066772	5068605	3.83407	2.94807	2.60269	2.10764	AT1G14720
	Chr1	5075516	5077866	3.9463	4.76249	4.42679	3.66203	AT1G14740
	Chr1	5081414	5082408	1.87221	2.86156	2.21126	2.26709	AT1G14750
	Chr1	5088175	5088695	1.87221	1.55404	1.51001	2.15693	AT1G14770
	Chr1	5103790	5104739	2.66425	3.19377	2.70022	3.2918	AT1G14810
	Chr1	5105496	5105696	1.66618	1.47555	1.498	1.30886	AT1G14810
	Chr1	5105758	5107048	2.94072	2.62822	3.13326	3.4668	AT1G14820
	Chr1	5110818	5111700	2.15419	2.55608	2.52195	2.48557	AT1G14830
	Chr1	5114499	5115597	3.56639	4.49537	3.71764	4.26604	AT1G14840
	Chr1	5122445	5123577	2.61303	2.49572	2.84833	2.43033	AT1G14850
	Chr1	5137210	5137752	2.16164	3.01447	2.25693	2.64722	AT1G14890
	Chr1	5138346	5139507	4.26463	4.07029	4.38706	4.4325	AT1G14900
	Chr1	5139881	5140722	1.88136	2.52136	2.12496	2.64722	AT1G14900
	Chr1	5142232	5143776	2.34046	3.10588	2.8965	2.37048	AT1G14910
	Chr1	5149245	5151232	4.80637	5.74784	4.99566	4.09465	AT1G14920
	Chr1	5164264	5165115	2.56849	3.20409	2.58082	2.91212	AT1G14970
	Chr1	5166120	5166832	2.77389	3.39904	2.9403	3.54912	AT1G14980
	Chr1	5167365	5170669	2.70376	2.24428	2.78941	2.24428	AT1G14990
	Chr1	5175566	5176304	3.62701	2.85327	3.3746	3.18999	AT1G15020
	Chr1	5177490	5178550	1.3301	1.97307	2.7621	2.30691	AT1G15030
	Chr1	5186078	5187037	3.04842	3.22416	3.28706	3.15866	AT1G15060
	Chr1	5193284	5194291	4.12165	4.1695	3.61304	3.81248	AT1G15100
	Chr1	5202933	5203504	2.1114	2.16164	2.06439	2.81954	AT1G15120
	Chr1	5209146	5209935	1.88489	1.96922	1.89334	2.12496	AT1G15130
	Chr1	5211148	5212313	4.89923	5.52129	5.3379	6.68352	AT1G15140
	Chr1	5219548	5220175	2.61303	2.19764	2.65405	3.03908	AT1G15165
	Chr1	5230163	5231115	2.24451	2.84949	2.87744	2.51916	AT1G15200
	Chr1	5237943	5238718	2.18332	1.63852	1.2914	1.70038	AT1G15215
	Chr1	5240479	5241584	2.859	2.52724	3.13696	3.36889	AT1G15220
	Chr1	5242499	5244359	3.774	3.37437	4.03821	3.87541	AT1G15230
	Chr1	5248750	5250294	2.79122	2.51661	2.52574	2.77389	AT1G15250
	Chr1	5252353	5252842	2.222	1.7948	2.05472	1.46377	AT1G15280
	Chr1	5263822	5264115	2.38691	2.04601	2.66702	1.87963	AT1G15290
	Chr1	5276461	5277689	2.23167	2.30778	2.77389	2.69544	AT1G15340
	Chr1	5286996	5288084	3.08446	2.75946	2.82165	2.77389	AT1G15370
	Chr1	5294588	5295443	4.32785	3.84142	5.27084	4.68805	AT1G15390
	Chr1	5295783	5296906	2.30778	1.85419	2.42154	2.46134	AT1G15400
	Chr1	5297853	5298954	1.58359	1.66618	1.58914	2.91212	AT1G15410
	Chr1	5302862	5303497	2.52724	2.61599	2.7445	2.45399	AT1G15420
	Chr1	5308859	5309588	2.65405	2.33232	2.47193	2.12638	AT1G15440
	Chr1	5315422	5316372	2.56849	3.00024	2.69344	2.61303	AT1G15470
	Chr1	5317937	5319012	1.5409	1.89334	1.95113	1.62008	AT1G15480
	Chr1	5322920	5323877	2.01352	2.37096	2.019	2.41545	AT1G15490
	Chr1	5326157	5327541	2.0968	3.28979	2.27338	2.55836	AT1G15500
	Chr1	5332216	5332966	3.11942	2.68602	2.95934	3.12805	AT1G15510
	Chr1	5340830	5342073	2.33008	2.30491	2.92016	2.61006	AT1G15530
	Chr1	5361781	5363803	3.04842	3.33573	3.41609	3.21677	AT1G15570
	Chr1	5381064	5381660	2.60868	1.62663	2.06033	1.71695	AT1G15660
	Chr1	5390015	5391032	2.14885	2.67686	2.42299	2.60811	AT1G15670
	Chr1	5398923	5400125	3.44133	3.25628	4.00348	3.07473	AT1G15690
	Chr1	5402916	5405369	3.38919	2.49068	2.76086	2.38512	AT1G15700
	Chr1	5405983	5406760	3.58591	3.06688	3.53383	2.83768	AT1G15720
	Chr1	5409426	5410087	3.03976	2.72888	2.22602	2.89505	AT1G15730
	Chr1	5410978	5411992	1.68692	2.57038	1.97597	2.38395	AT1G15740
	Chr1	5419624	5420871	3.11942	3.38132	2.88369	3.18999	AT1G15750
	Chr1	5430503	5430736	1.67737	1.45988	1.52856	1.58413	AT1G15772
	Chr1	5436035	5436601	2.70022	2.74932	2.5569	2.13848	AT1G15780
	Chr1	5442692	5443626	1.93879	1.9391	2.00492	2.52442	AT1G15800
	Chr1	5444340	5445700	2.84656	3.40172	2.52195	2.92806	AT1G15810
	Chr1	5446667	5450302	3.90163	3.54042	3.06926	4.09568	AT1G15820
	Chr1	5454829	5455266	2.25637	2.42691	1.56005	1.99909	AT1G15860
	Chr1	5457020	5458007	2.36106	3.03908	4.09256	2.98612	AT1G15870
	Chr1	5464329	5464834	4.1533	5.54575	5.27625	4.58	AT1G15900
	Chr1	5469507	5470510	2.07744	2.25396	2.52574	1.94248	AT1G15920
	Chr1	5471299	5472240	3.16343	2.90864	3.20646	3.72262	AT1G15930
	Chr1	5473544	5474222	2.05099	2.10114	2.26709	2.22377	AT1G15940
	Chr1	5478749	5479465	2.14519	2.8738	2.1762	2.40918	AT1G15950
	Chr1	5487869	5488943	3.16343	3.18436	3.5808	3.09814	AT1G15970
	Chr1	5494475	5495028	2.82055	2.28034	2.20032	1.92029	AT1G16000
	Chr1	5497112	5498915	2.68502	2.15548	3.15366	2.56489	AT1G16010
	Chr1	5503817	5505697	2.01352	1.97307	2.019	1.92209	AT1G16030
	Chr1	5511066	5512025	3.4333	3.51618	3.16343	3.01485	AT1G16070
	Chr1	5514297	5515560	3.45006	4.66258	4.25972	4.84262	AT1G16080
	Chr1	5539250	5539779	2.54766	2.63717	2.98496	2.95869	AT1G16170
	Chr1	5540354	5541321	2.25019	1.99833	1.80352	1.98427	AT1G16180
	Chr1	5543101	5543908	2.83197	2.98252	2.89076	3.26058	AT1G16190
	Chr1	5546749	5547689	3.53619	4.23344	4.24051	3.45421	AT1G16210
	Chr1	5548313	5548805	1.93461	2.60534	2.11258	1.49239	AT1G16220
	Chr1	5556039	5556936	2.69327	2.70694	3.4668	3.09285	AT1G16240
	Chr1	5563186	5563855	2.1114	2.74035	2.26404	2.88232	AT1G16270
	Chr1	5569802	5570687	2.56849	2.63133	2.47193	2.55521	AT1G16280
	Chr1	5574447	5574894	1.42947	1.9391	1.83312	1.83873	AT1G16300
	Chr1	5580858	5581427	1.87221	2.42192	2.15346	1.93494	AT1G16320
	Chr1	5589758	5592319	2.8	3.33353	3.15884	2.85634	AT1G16340
	Chr1	5614496	5615148	1.94739	2.35811	2.52574	2.66702	AT1G16430
	Chr1	5621751	5623512	3.41491	2.83144	3.01485	3.10507	AT1G16460
	Chr1	5628682	5629961	3.02354	2.25396	3.49051	3.0637	AT1G16480
	Chr1	5644593	5645119	2.56849	2.44766	2.64722	1.7611	AT1G16510
	Chr1	5647501	5648020	1.66828	2.00409	2.85165	2.61303	AT1G16515
	Chr1	5648609	5649611	3.92517	3.34487	3.99168	2.84686	AT1G16520
	Chr1	5665451	5666295	3.66924	3.05169	3.21336	3.87201	AT1G16560
	Chr1	5673934	5674683	2.25019	1.77683	1.73471	2.03794	AT1G16590
	Chr1	5678135	5678903	4.97881	5.17575	5.02218	3.88487	AT1G16610
	Chr1	5685609	5686455	3.61758	4.37357	4.43687	4.18793	AT1G16640
	Chr1	5697577	5697815	1.83312	2.10344	1.99943	1.52856	AT1G16670
	Chr1	5702148	5702821	2.9767	2.2618	2.53737	2.44766	AT1G16680
	Chr1	5705682	5706729	4.21622	4.84597	4.90318	3.75653	AT1G16690
	Chr1	5709636	5710381	2.49274	2.85327	3.3746	2.88232	AT1G16700
	Chr1	5713914	5714810	2.38691	2.52724	2.44766	2.32503	AT1G16710
	Chr1	5722918	5724008	2.66732	3.47497	3.62421	3.65923	AT1G16720
	Chr1	5727624	5728467	3.65173	3.64334	3.302	3.53766	AT1G16740
	Chr1	5743540	5745274	3.25726	3.49758	4.21261	3.67495	AT1G16780
	Chr1	5755168	5756569	1.90283	2.55608	1.8097	1.94816	AT1G16800
	Chr1	5758838	5759438	1.25219	2.48905	2.07992	2.39012	AT1G16825
	Chr1	5760652	5761133	2.67673	2.68285	1.97597	2.77389	AT1G16830
	Chr1	5763008	5764142	3.50798	3.50367	3.92601	3.38919	AT1G16840
	Chr1	5767331	5767943	2.21237	2.10938	1.84244	2.351	AT1G16860
	Chr1	5772386	5774748	2.73135	2.86997	2.72133	2.25637	AT1G16870
	Chr1	5775517	5775764	1.66394	2.3114	1.58505	1.46377	AT1G16880
	Chr1	5777601	5778478	2.69327	2.70694	2.75652	2.08831	AT1G16890
	Chr1	5781775	5782157	1.42947	2.39012	1.52404	2.16837	AT1G16900
	Chr1	5786373	5787504	3.19114	3.69276	3.55293	3.3013	AT1G16916
	Chr1	5788472	5789358	2.67673	2.78912	2.92016	3.22416	AT1G16920
	Chr1	5824865	5825596	2.66732	2.18808	1.99833	2.05954	AT1G17040
	Chr1	5829019	5829566	2.1114	1.58359	2.47193	1.58413	AT1G17050
	Chr1	5837462	5838301	4.17478	2.71671	3.5941	3.36788	AT1G17070
	Chr1	5840988	5841729	3.54912	3.47497	3.56652	3.23318	AT1G17080
	Chr1	5842505	5842836	1.49631	1.32942	1.56947	1.17154	AT1G17080
	Chr1	5843988	5845711	3.61042	4.25916	4.17803	4.41935	AT1G17090
	Chr1	5849488	5850810	2.29326	1.97572	2.47193	2.30971	AT1G17110
	Chr1	5851813	5853507	4.57921	4.14506	4.51602	4.61848	AT1G17120
	Chr1	5854265	5854603	1.79289	2.80348	3.1181	2.34938	AT1G17130
	Chr1	5856492	5858442	2.08665	2.07585	2.75652	1.97572	AT1G17140
	Chr1	5861290	5862693	3.36889	2.25396	2.03559	1.88964	AT1G17145
	Chr1	5867577	5868551	6.62714	5.84434	5.84	6.09877	AT1G17160
	Chr1	5885193	5885451	1.83312	2.27338	2.06439	1.85801	AT1G17220
	Chr1	5895289	5896544	2.42192	2.49093	2.31743	2.87603	AT1G17235
	Chr1	5901751	5902756	1.63954	2.03459	2.58151	2.60269	AT1G17250
	Chr1	5910772	5911754	3.81393	2.86156	2.53737	2.4935	AT1G17270
	Chr1	5919299	5920127	3.20267	2.8818	3.19067	2.08831	AT1G17280
	Chr1	5922655	5923533	2.84656	2.14034	2.52195	2.92806	AT1G17290
	Chr1	5929793	5930399	2.73135	3.61758	3.65229	2.92806	AT1G17330
	Chr1	5941514	5942616	2.44766	2.72133	3.08092	2.39012	AT1G17350
	Chr1	5946590	5947574	2.70022	2.18048	3.00268	2.8081	AT1G17360
	Chr1	5953805	5954988	3.94109	4.31565	3.80578	4.22468	AT1G17370
	Chr1	5955542	5957317	1.85708	2.44766	2.28549	1.7611	AT1G17380
	Chr1	5958950	5959150	1.55404	0.834427	0.993346	0.606444	AT1G17380
	Chr1	5969095	5970016	3.73564	3.19377	3.46114	2.9767	AT1G17410
	Chr1	5986780	5987727	2.20814	2.46431	2.47193	2.94609	AT1G17440
	Chr1	5996161	5997966	2.49274	4.17516	3.92348	3.37437	AT1G17450
	Chr1	5998845	5999385	2.4804	1.74187	2.30738	2.79425	AT1G17460
	Chr1	6007841	6009293	2.67673	2.30491	2.60269	2.61006	AT1G17480
	Chr1	6017958	6019110	2.90551	2.61599	2.68566	2.64226	AT1G17500
	Chr1	6023657	6024398	3.3798	3.64334	3.07473	4.06026	AT1G17510
	Chr1	6026941	6028430	3.15191	2.72888	2.7072	2.94807	AT1G17520
	Chr1	6034504	6035010	2.39977	2.54739	2.28549	2.93594	AT1G17550
	Chr1	6038136	6038664	2.05099	2.48905	1.88964	1.92797	AT1G17560
	Chr1	6051922	6052654	2.13682	1.6894	1.96922	1.66276	AT1G17590
	Chr1	6062102	6063626	6.19274	5.78922	6.53013	5.83058	AT1G17620
	Chr1	6068580	6069412	2.13682	2.75481	2.73665	2.90933	AT1G17640
	Chr1	6070955	6072114	2.33008	2.78912	2.21899	2.77389	AT1G17650
	Chr1	6073757	6074630	3.02354	2.57038	2.60269	2.5517	AT1G17665
	Chr1	6076026	6076575	2.82055	2.76371	3.53383	3.02664	AT1G17680
	Chr1	6087665	6088348	2.14519	3.00024	2.47193	2.47193	AT1G17690
	Chr1	6097372	6098388	2.07744	1.88472	1.92209	2.26281	AT1G17720
	Chr1	6099013	6100173	4.76382	4.36863	3.93973	4.18965	AT1G17730
	Chr1	6101091	6102049	2.71095	2.25282	2.05099	2.03227	AT1G17744
	Chr1	6103339	6104178	2.29326	1.89334	1.89506	2.01417	AT1G17744
	Chr1	6106455	6107175	1.94739	1.98576	1.66618	1.88964	AT1G17750
	Chr1	6126696	6127480	3.2482	3.45006	3.7156	3.37437	AT1G17790
	Chr1	6134746	6135334	3.15191	2.67732	3.36788	2.73449	AT1G17820
	Chr1	6142779	6143333	3.63152	4.12831	3.45964	4.19266	AT1G17840
	Chr1	6147989	6148534	1.82386	1.60344	1.35154	1.57711	AT1G17850
	Chr1	6153329	6154048	4.59742	3.20267	3.17019	2.51661	AT1G17880
	Chr1	6164352	6165773	1.88136	2.28034	2.38764	2.71182	AT1G17920
	Chr1	6168024	6168749	2.26678	2.58082	2.2728	2.38691	AT1G17930
	Chr1	6184911	6185763	2.56849	2.48905	2.47193	2.51048	AT1G17970
	Chr1	6190851	6191802	3.82026	2.41701	3.56773	2.92196	AT1G17980
	Chr1	6193441	6193788	1.7312	0.808198	1.48393	2.28878	AT1G17990
	Chr1	6194727	6196315	4.46129	1.42778	3.75471	4.75016	AT1G18000
	Chr1	6199810	6201381	4.19514	1.40419	3.61398	4.77802	AT1G18010
	Chr1	6204202	6205031	3.0602	3.57664	3.5808	3.38764	AT1G18030
	Chr1	6208684	6209432	1.89334	2.51402	2.47193	2.6893	AT1G18040
	Chr1	6212608	6213528	2.39591	2.34938	2.34838	2.16402	AT1G18060
	Chr1	6217440	6218355	3.23042	2.11755	2.51307	2.61416	AT1G18070
	Chr1	6220252	6221446	2.64408	3.24188	3.05251	3.08997	AT1G18080
	Chr1	6222131	6223318	4.80637	4.60184	5.20917	4.22278	AT1G18080
	Chr1	6239227	6240028	1.4095	2.16373	1.61387	1.48554	AT1G18140
	Chr1	6246588	6247716	2.64075	2.77389	2.9403	2.8965	AT1G18150
	Chr1	6248671	6249606	3.0602	2.63133	2.25144	2.24498	AT1G18160
	Chr1	6254156	6254806	3.00412	2.24428	2.58082	2.8	AT1G18170
	Chr1	6260865	6261471	2.80758	2.38644	2.47193	2.15346	AT1G18190
	Chr1	6267796	6268929	4.2897	4.31565	4.15354	4.39396	AT1G18210
	Chr1	6276761	6278204	5.19439	6.3192	5.15264	4.1913	AT1G18250
	Chr1	6281106	6282173	3.88389	3.72182	3.89469	3.8907	AT1G18260
	Chr1	6293261	6293868	2.37467	2.10344	1.93879	2.14954	AT1G18270
	Chr1	6299592	6300570	2.24451	2.51402	2.07707	2.67345	AT1G18300
	Chr1	6304209	6304791	2.05728	1.47912	2.00492	1.57388	AT1G18320
	Chr1	6306799	6307921	1.87714	1.73696	1.73044	1.78057	AT1G18330
	Chr1	6310541	6311389	2.80172	2.51882	3.70332	2.52052	AT1G18335
	Chr1	6313017	6313995	1.7312	2.02501	1.7491	1.87468	AT1G18340
	Chr1	6318732	6319347	1.0671	2.55608	1.8097	2.48557	AT1G18360
	Chr1	6344709	6346783	3.26651	3.02412	3.13326	3.20646	AT1G18440
	Chr1	6347988	6348929	3.21337	3.13757	4.12195	3.36889	AT1G18450
	Chr1	6352476	6353361	2.38691	1.59744	1.96922	2.10344	AT1G18460
	Chr1	6359330	6360201	2.72133	2.87603	2.94807	2.20621	AT1G18470
	Chr1	6361579	6362574	2.67673	2.68285	2.52574	2.26281	AT1G18480
	Chr1	6363037	6363751	2.13682	2.80979	2.60716	2.44766	AT1G18485
	Chr1	6367026	6367829	3.09164	3.93052	3.20267	3.25416	AT1G18490
	Chr1	6368908	6370024	2.32136	3.17019	2.94333	2.86397	AT1G18500
	Chr1	6378041	6378714	3.70707	4.2897	3.24188	3.8907	AT1G18540
	Chr1	6383536	6384373	2.75187	2.16164	2.26404	2.33554	AT1G18550
	Chr1	6385126	6385982	7.35275	5.94368	6.37968	6.58489	AT1G18560
	Chr1	6395896	6396905	1.92209	3.80578	2.74319	2.625	AT1G18580
	Chr1	6400349	6401452	3.7294	4.03075	3.97109	3.65173	AT1G18600
	Chr1	6405583	6406245	2.34046	1.92126	2.17208	1.80197	AT1G18610
	Chr1	6409861	6411106	2.12638	1.75655	1.73696	2.07174	AT1G18620
	Chr1	6414502	6415518	3.15824	2.60534	2.32097	2.08665	AT1G18630
	Chr1	6417368	6422535	3.3637	3.22293	3.00552	3.4668	AT1G18640
	Chr1	6430117	6430943	3.36889	3.00024	2.92016	3.22416	AT1G18670
	Chr1	6432563	6434000	3.97927	3.91697	4.11739	4.35194	AT1G18680
	Chr1	6437473	6438131	2.56849	3.15265	2.351	2.91212	AT1G18700
	Chr1	6439435	6439737	1.21911	1.2164	1.2648	0.656438	AT1G18700
	Chr1	6459019	6459928	3.92517	2.80979	3.51618	3.76168	AT1G18720
	Chr1	6464037	6466559	2.88462	2.77308	2.82299	3.05686	AT1G18740
	Chr1	6483152	6483681	2.4851	3.22917	2.1691	2.20621	AT1G18800
	Chr1	6503392	6504771	2.222	2.28034	2.17208	2.05954	AT1G18840
	Chr1	6505496	6506475	2.19764	2.02501	2.42154	1.73587	AT1G18850
	Chr1	6524797	6525987	2.82961	2.13774	2.37187	2.1826	AT1G18890
	Chr1	6529132	6529376	3.41052	3.28327	2.60947	2.32925	AT1G18900
	Chr1	6546157	6547152	2.41345	2.56683	2.57038	3.08202	AT1G18950
	Chr1	6561101	6562768	2.90933	3.37666	2.8585	3.89538	AT1G19000
	Chr1	6565551	6566316	2.51022	2.09781	2.53737	1.9931	AT1G19010
	Chr1	6568718	6569156	2.80172	2.74244	2.91192	2.83242	AT1G19025
	Chr1	6577902	6579284	3.11942	2.62139	2.47193	2.51661	AT1G19050
	Chr1	6584294	6585141	1.98427	2.24428	1.94434	2.00535	AT1G19070
	Chr1	6594845	6595904	2.66732	3.00024	2.58082	2.47695	AT1G19100
	Chr1	6602108	6603414	3.09814	3.21025	3.34019	2.83568	AT1G19110
	Chr1	6607972	6609053	2.859	3.02824	2.93054	3.54004	AT1G19120
	Chr1	6609689	6610799	3.42187	3.27814	2.84177	2.4042	AT1G19130
	Chr1	6611756	6613143	2.99994	3.67912	3.44133	3.07054	AT1G19140
	Chr1	6616531	6617790	4.95422	3.33267	5.5748	4.03991	AT1G19170
	Chr1	6620296	6620783	4.012	3.12192	2.47193	2.37811	AT1G19180
	Chr1	6627013	6627790	2.9767	2.86156	2.08721	2.44766	AT1G19210
	Chr1	6631851	6633157	1.85708	2.64722	2.58082	2.16837	AT1G19220
	Chr1	6649760	6650541	3.58591	4.41935	3.67614	3.59098	AT1G19240
	Chr1	6662474	6663836	2.90933	2.25396	2.16164	2.16164	AT1G19270
	Chr1	6665818	6667042	3.33313	3.84142	3.82205	3.09887	AT1G19290
	Chr1	6671143	6672735	5.05904	4.75513	4.49014	3.13647	AT1G19300
	Chr1	6676576	6677777	1.89926	1.71955	1.5678	1.67481	AT1G19310
	Chr1	6681978	6683635	4.49321	3.68923	4.03213	3.86853	AT1G19330
	Chr1	6684446	6686138	4.64209	4.51942	4.63491	4.54148	AT1G19340
	Chr1	6688634	6689988	4.26463	4.34243	4.15963	3.19266	AT1G19350
	Chr1	6691410	6692545	3.92517	3.34487	3.71764	3.54004	AT1G19360
	Chr1	6693957	6695090	3.33313	3.41609	3.33267	3.07473	AT1G19370
	Chr1	6696914	6698601	4.49321	3.11809	4.03213	4.72951	AT1G19380
	Chr1	6713550	6714431	2.83197	2.1276	2.47193	2.42082	AT1G19400
	Chr1	6726762	6727897	2.92806	2.88998	2.94333	3.6366	AT1G19430
	Chr1	6728896	6729708	2.83197	2.22591	2.47193	1.96609	AT1G19440
	Chr1	6734264	6734790	2.47644	2.25144	2.27981	2.46134	AT1G19450
	Chr1	6744284	6745444	2.71095	3.39526	3.023	2.83568	AT1G19480
	Chr1	6746774	6747427	3.05556	4.19514	3.47433	3.17513	AT1G19485
	Chr1	6759911	6760966	2.29326	2.27711	2.64152	2.78912	AT1G19520
	Chr1	6773696	6775641	2.56849	2.52914	2.47193	2.60811	AT1G19570
	Chr1	6778991	6779807	1.85708	2.54739	2.17208	2.20621	AT1G19600
	Chr1	6801739	6802624	2.8965	2.05728	1.91268	2.46465	AT1G19660
	Chr1	6805424	6806699	2.88232	3.10203	2.87744	3.2918	AT1G19680
	Chr1	6808990	6809585	2.51022	2.92016	2.21126	1.9931	AT1G19690
	Chr1	6811346	6812561	2.01352	2.664	2.7621	2.57038	AT1G19700
	Chr1	6814734	6815710	2.62604	2.96974	2.33008	2.45519	AT1G19710
	Chr1	6821977	6825427	2.46942	2.90864	2.91438	3.0495	AT1G19720
	Chr1	6832280	6833434	2.05099	2.77508	2.61092	2.51048	AT1G19770
	Chr1	6838250	6838769	2.62604	1.77683	1.93879	1.21911	AT1G19790
	Chr1	6839732	6839969	2.30778	2.16837	0.888518	0.910408	AT1G19790
	Chr1	6846399	6846955	2.37467	1.9391	1.93879	1.98427	AT1G19800
	Chr1	6859036	6860261	1.7312	2.09781	1.96922	2.55658	AT1G19835
	Chr1	6872389	6873342	1.90283	1.98427	2.52195	1.94816	AT1G19840
	Chr1	6886748	6889266	2.98252	3.55843	3.34095	2.9767	AT1G19850
	Chr1	6894014	6894804	2.80758	3.11809	2.47193	2.92539	AT1G19860
	Chr1	6897524	6898657	2.4549	2.35811	2.10114	2.38395	AT1G19870
	Chr1	6903666	6904115	2.29326	1.67425	2.22602	2.20621	AT1G19880
	Chr1	6913179	6913960	2.60206	2.61599	1.99358	2.45399	AT1G19910
	Chr1	6915173	6916905	2.66732	3.3637	3.44716	3.17939	AT1G19920
	Chr1	6924128	6924932	1.98974	2.30778	2.85165	2.74056	AT1G19950
	Chr1	6932097	6932788	2.65024	2.92016	2.91231	3.08446	AT1G19970
	Chr1	6935140	6936174	2.47193	3.17992	2.79507	2.63215	AT1G19990
	Chr1	6939794	6941980	4.2734	4.61314	3.78003	4.05678	AT1G20010
	Chr1	6945694	6946528	3.97078	3.42422	3.81726	4.62842	AT1G20030
	Chr1	6949030	6949928	2.75187	2.68602	2.75065	2.45519	AT1G20050
	Chr1	6966928	6968022	2.61303	2.55608	1.98576	2.37606	AT1G20090
	Chr1	6969798	6972812	3.20646	2.74276	2.93685	3.29468	AT1G20100
	Chr1	7003408	7004423	1.84244	1.96651	2.42741	2.29849	AT1G20200
	Chr1	7007210	7007600	2.80172	2.89076	2.64052	2.1344	AT1G20220
	Chr1	7008778	7009981	1.85085	1.97124	2.24894	2.24894	AT1G20225
	Chr1	7016706	7017299	2.44766	2.15548	2.67345	2.80348	AT1G20260
	Chr1	7022490	7023094	1.92209	2.04903	2.39653	2.2726	AT1G20270
	Chr1	7029608	7030463	2.06397	2.38395	2.00266	1.89926	AT1G20300
	Chr1	7038656	7040242	7.28346	7.15992	7.93721	7.33175	AT1G20330
	Chr1	7042355	7043448	6.06089	8.74255	8.8105	8.8105	AT1G20340
	Chr1	7052704	7053766	2.66732	3.57937	3.73564	3.23318	AT1G20370
	Chr1	7062206	7062734	2.40851	2.63717	2.5631	2.51402	AT1G20380
	Chr1	7081667	7082603	2.222	2.18808	2.58082	2.05954	AT1G20410
	Chr1	7083190	7083943	4.10482	2.98252	3.24958	3.52287	AT1G20430
	Chr1	7087998	7089022	1.96922	1.9391	1.7491	1.97572	AT1G20450
	Chr1	7091190	7092213	2.84656	2.7714	2.78858	2.76128	AT1G20460
	Chr1	7095701	7097034	3.36146	3.10018	2.36247	2.94973	AT1G20480
	Chr1	7104450	7105866	3.85375	4.83506	3.84468	3.47392	AT1G20510
	Chr1	7109864	7110326	1.50914	2.51022	1.73471	1.68896	AT1G20530
	Chr1	7112554	7113268	2.03914	1.89926	2.42299	1.8833	AT1G20540
	Chr1	7117397	7118231	2.859	3.13757	2.33828	2.79122	AT1G20550
	Chr1	7120766	7122597	3.92517	5.05929	4.97945	3.99891	AT1G20560
	Chr1	7128094	7129519	2.54766	2.40918	2.47193	2.16164	AT1G20575
	Chr1	7136910	7137740	3.57204	2.26508	2.30971	2.70154	AT1G20610
	Chr1	7144276	7146456	2.08665	2.21898	2.02912	2.96702	AT1G20630
	Chr1	7146820	7147670	2.0468	1.8173	2.24451	2.08263	AT1G20630
	Chr1	7154433	7155958	1.85085	2.21898	2.08397	1.73587	AT1G20640
	Chr1	7158650	7160465	1.70066	2.351	2.03886	3.09814	AT1G20650
	Chr1	7167287	7167906	2.80758	1.63852	2.39653	2.22377	AT1G20670
	Chr1	7175458	7178711	3.22366	3.62765	3.26651	4.39608	AT1G20693
	Chr1	7179316	7180920	4.49321	3.40476	4.17478	3.92601	AT1G20696
	Chr1	7209399	7210088	2.38691	2.37606	1.96922	2.04782	AT1G20760
	Chr1	7216057	7217545	2.9767	2.09781	2.60716	2.84686	AT1G20770
	Chr1	7231929	7234353	3.30287	2.7714	2.9767	2.87359	AT1G20810
	Chr1	7238874	7239570	2.46134	2.18808	1.76449	1.85109	AT1G20823
	Chr1	7243063	7243421	1.83938	2.00409	1.81765	2.02582	AT1G20830
	Chr1	7247206	7248302	2.12638	2.12428	1.91746	2.36047	AT1G20840
	Chr1	7264778	7265247	1.88136	1.30233	1.57575	1.56884	AT1G20880
	Chr1	7266597	7267374	3.23318	3.60399	3.13984	3.08997	AT1G20890
	Chr1	7280431	7281217	2.222	2.1363	1.94434	2.37048	AT1G20910
	Chr1	7285059	7285940	1.90283	1.79289	2.2218	2.31743	AT1G20920
	Chr1	7313943	7315242	2.74202	2.2618	2.93054	2.67686	AT1G20970
	Chr1	7324505	7327159	4.37527	4.00672	3.18929	3.79378	AT1G20980
	Chr1	7366831	7367620	1.7312	2.39012	2.351	1.69688	AT1G21050
	Chr1	7371611	7372718	1.69513	1.9391	1.89506	2.11502	AT1G21060
	Chr1	7374236	7375238	3.47433	3.16365	3.17728	3.16771	AT1G21065
	Chr1	7377103	7378094	2.40851	2.30971	2.14034	2.20621	AT1G21070
	Chr1	7381362	7381624	1.42947	2.84176	1.67578	1.90173	AT1G21080
	Chr1	7382089	7382274	3.41052	5.5157	4.37674	4.99392	AT1G21080
	Chr1	7384839	7386422	3.96232	4.22227	3.22832	3.533	AT1G21090
	Chr1	7407143	7407879	2.27926	1.88964	1.62708	2.11114	AT1G21150
	Chr1	7412084	7413700	3.23612	2.64722	2.56986	1.89926	AT1G21160
	Chr1	7420502	7421871	2.12638	2.26798	2.07707	2.41545	AT1G21190
	Chr1	7442410	7442880	2.37467	2.68602	2.5517	2.57476	AT1G21270
	Chr1	7447668	7448374	2.18332	2.26709	2.14519	2.39012	AT1G21280
	Chr1	7477975	7479134	4.59742	5.24134	4.73787	4.37546	AT1G21350
	Chr1	7483953	7484695	1.70066	1.76624	2.0968	2.30441	AT1G21370
	Chr1	7487613	7490666	2.52052	2.27711	2.7714	2.68336	AT1G21380
	Chr1	7494340	7495392	2.80758	2.5517	1.94854	2.15346	AT1G21400
	Chr1	7497029	7498384	3.00412	2.74384	3.21336	3.82026	AT1G21410
	Chr1	7503363	7504231	3.9165	4.43362	4.52807	4.30777	AT1G21440
	Chr1	7508950	7509668	3.17728	3.80058	3.83265	4.01124	AT1G21450
	Chr1	7520726	7521504	1.82386	1.92126	2.664	2.26281	AT1G21480
	Chr1	7530224	7531103	3.02354	2.60206	2.51307	2.51402	AT1G21500
	Chr1	7554731	7555364	2.91552	2.32097	3.02144	2.96702	AT1G21560
	Chr1	7569035	7569873	2.15419	2.08665	2.10764	2.43033	AT1G21590
	Chr1	7572955	7574622	2.77389	3.34073	2.99959	4.49094	AT1G21600
	Chr1	7581156	7581966	2.31743	2.51916	2.15536	1.98576	AT1G21630
	Chr1	7588555	7589401	2.75187	3.26058	3.3746	2.39591	AT1G21640
	Chr1	7603425	7604211	3.10588	2.84176	2.351	2.7477	AT1G21651
	Chr1	7605684	7606363	2.07744	2.57038	2.72888	2.5517	AT1G21660
	Chr1	7613041	7614194	2.56849	2.72133	3.01485	3.15866	AT1G21680
	Chr1	7615572	7616281	3.07171	2.64722	3.33573	3.77605	AT1G21690
	Chr1	7619053	7619824	3.3746	2.96974	2.75065	4.0967	AT1G21695
	Chr1	7623355	7625472	4.51818	5.53363	4.69477	4.75345	AT1G21700
	Chr1	7626297	7626941	1.94739	2.68285	2.72888	3.17019	AT1G21720
	Chr1	7630168	7630877	2.56849	3.33573	3.81248	3.45421	AT1G21730
	Chr1	7641357	7643560	4.50113	3.75388	3.45422	3.02412	AT1G21740
	Chr1	7645706	7646251	2.56849	2.21126	1.62504	2.56489	AT1G21750
	Chr1	7647563	7648570	1.99943	1.55404	1.77448	1.45988	AT1G21760
	Chr1	7649220	7649855	2.25019	2.21981	2.26404	3.12805	AT1G21760
	Chr1	7650973	7651663	1.47814	1.32569	1.00289	1.38515	AT1G21780
	Chr1	7651816	7653040	2.222	3.41052	2.98496	3.24378	AT1G21780
	Chr1	7654274	7654863	2.85165	1.9391	2.30971	2.42221	AT1G21790
	Chr1	7661295	7662618	2.88232	3.00024	2.70022	2.07174	AT1G21830
	Chr1	7666359	7667606	3.18165	3.23472	3.10224	3.25726	AT1G21840
	Chr1	7680384	7682059	3.19114	3.65173	3.51324	3.38919	AT1G21880
	Chr1	7691294	7692421	2.92806	3.6318	3.6861	3.69212	AT1G21900
	Chr1	7704474	7706238	2.46465	2.41545	2.51526	2.30691	AT1G21920
	Chr1	7712758	7713332	1.20884	1.9391	3.0602	2.34129	AT1G21930
	Chr1	7734665	7736057	4.2897	3.71157	4.012	3.84541	AT1G21980
	Chr1	7754528	7755173	1.62708	2.66732	1.94854	2.2726	AT1G22020
	Chr1	7759360	7760450	2.4549	2.20209	1.92209	2.61006	AT1G22030
	Chr1	7767879	7768784	2.222	2.74384	3.02412	2.42628	AT1G22040
	Chr1	7771778	7772084	2.20351	1.45652	2.1691	2.20621	AT1G22050
	Chr1	7780445	7781532	2.94807	2.76371	3.53383	3.65173	AT1G22060
	Chr1	7789343	7789941	2.47838	2.67394	2.82339	2.83242	AT1G22070
	Chr1	7823204	7823906	1.5409	1.67425	1.83974	2.30971	AT1G22160
	Chr1	7826288	7827375	2.62604	1.83028	1.99943	2.09742	AT1G22170
	Chr1	7836144	7837294	5.87066	7.83154	5.84434	5.4574	AT1G22190
	Chr1	7839755	7840847	2.96974	3.97048	3.52102	3.73425	AT1G22200
	Chr1	7858856	7859280	2.75652	2.38395	1.32922	1.85109	AT1G22250
	Chr1	7865340	7866093	3.22366	3.3637	3.26651	4.03075	AT1G22270
	Chr1	7873944	7874770	2.73135	2.03459	2.28076	2.25637	AT1G22280
	Chr1	7880296	7881265	3.19114	3.75653	2.9403	3.44133	AT1G22300
	Chr1	7882580	7883825	5.27487	5.70012	5.68316	5.71092	AT1G22310
	Chr1	7908937	7909532	2.85165	2.39653	2.71095	2.56056	AT1G22400
	Chr1	7912012	7913257	3.17019	4.12831	3.54706	3.45421	AT1G22410
	Chr1	7919711	7920048	2.17322	1.33593	1.348	1.16338	AT1G22430
	Chr1	7925200	7926360	3.66006	4.12831	3.41609	4.32163	AT1G22450
	Chr1	7938906	7940090	2.92806	2.5517	1.82223	1.60038	AT1G22490
	Chr1	7951955	7952789	3.66006	3.01447	3.41609	2.68602	AT1G22510
	Chr1	7953434	7954497	3.57663	3.30155	3.54042	3.33573	AT1G22520
	Chr1	7994227	7996341	3.30909	3.44897	3.72563	3.50302	AT1G22610
	Chr1	7997108	7997705	2.02582	2.05472	2.05728	1.73587	AT1G22610
	Chr1	8002017	8002968	3.66006	4.1695	4.31002	4.51215	AT1G22620
	Chr1	8006383	8007045	1.3176	1.36624	1.18144	1.63795	AT1G22640
	Chr1	8017290	8018452	2.33008	2.83768	3.0495	2.77389	AT1G22660
	Chr1	8028846	8030070	2.49274	3.5096	2.75065	2.69938	AT1G22700
	Chr1	8046193	8047137	2.23167	1.64002	1.9391	2.20621	AT1G22730
	Chr1	8050812	8051616	2.70022	2.18048	3.00268	2.13848	AT1G22750
	Chr1	8061783	8062595	3.68267	2.61844	2.47193	2.72227	AT1G22770
	Chr1	8067752	8068919	3.41491	3.86853	3.6861	5.09572	AT1G22780
	Chr1	8069454	8070511	2.80758	2.5517	2.14519	3.28385	AT1G22790
	Chr1	8071851	8072764	2.859	3.02824	3.39422	2.55658	AT1G22800
	Chr1	8076854	8077301	2.02582	1.99943	1.72005	1.62349	AT1G22830
	Chr1	8079172	8080256	3.86853	4.23745	3.92348	3.07054	AT1G22840
	Chr1	8082304	8084105	2.85165	2.95896	2.16164	2.68285	AT1G22850
	Chr1	8089375	8090187	3.22366	2.54739	2.96269	3.17939	AT1G22870
	Chr1	8097038	8097637	2.46134	2.44766	2.71398	2.42628	AT1G22882
	Chr1	8098560	8099718	2.07744	2.89481	2.79161	3.67495	AT1G22882
	Chr1	8111048	8112056	3.82513	3.50367	4.11468	4.20259	AT1G22920
	Chr1	8117337	8119000	3.09164	3.53766	2.93054	2.84686	AT1G22930
	Chr1	8122252	8123162	3.21337	3.93052	3.85454	3.99891	AT1G22940
	Chr1	8126278	8127316	4.2734	3.53766	4.12195	3.42557	AT1G22950
	Chr1	8129447	8130477	2.52052	2.72888	2.57662	2.30971	AT1G22960
	Chr1	8131539	8132298	2.35006	2.02582	2.47193	1.97124	AT1G22970
	Chr1	8135017	8136039	3.59115	3.34095	3.83004	2.73896	AT1G22985
	Chr1	8143454	8145082	6.2521	6.08482	5.61612	3.21677	AT1G23000
	Chr1	8156551	8157540	3.58591	3.49051	4.04198	3.90143	AT1G23030
	Chr1	8181860	8182712	1.18867	1.73471	1.58271	2.32503	AT1G23080
	Chr1	8212718	8213431	2.62103	2.20814	2.39977	2.44766	AT1G23170
	Chr1	8215948	8216806	1.80861	2.25956	1.61387	2.22377	AT1G23180
	Chr1	8219953	8220454	1.89334	1.63056	1.79289	1.82002	AT1G23190
	Chr1	8234206	8234849	3.05556	2.39012	2.44766	2.61679	AT1G23205
	Chr1	8242415	8243250	2.74202	3.19114	3.13696	2.79122	AT1G23220
	Chr1	8244153	8245531	3.41491	3.0637	3.41609	2.45303	AT1G23230
	Chr1	8257892	8258742	2.75187	2.91417	3.09565	2.57476	AT1G23260
	Chr1	8262820	8263774	6.45146	5.59542	7.21527	5.71745	AT1G23290
	Chr1	8270842	8272044	3.53619	3.17019	3.08092	2.74319	AT1G23310
	Chr1	8281109	8282128	2.56849	3.11809	3.08092	3.21677	AT1G23330
	Chr1	8296014	8298117	3.23969	3.913	3.98674	2.87603	AT1G23360
	Chr1	8300968	8302689	3.62701	3.45006	2.95934	2.03794	AT1G23380
	Chr1	8311228	8313120	2.69327	3.11942	3.124	3.84142	AT1G23390
	Chr1	8313861	8315352	2.56849	3.04592	2.68285	2.54739	AT1G23400
	Chr1	8330018	8330493	2.56849	2.04903	2.33307	2.15346	AT1G23465
	Chr1	8336654	8337657	3.60019	2.94807	2.92016	3.45006	AT1G23490
	Chr1	8385231	8386305	3.09164	2.63717	3.33267	3.42557	AT1G23710
	Chr1	8399190	8399754	2.07744	2.14519	1.73044	2.38395	AT1G23740
	Chr1	8407662	8408559	2.9767	2.75481	1.96922	2.95869	AT1G23780
	Chr1	8420273	8421333	2.8	2.58011	2.26164	2.08059	AT1G23820
	Chr1	8428332	8429443	3.9463	3.75085	4.012	3.5133	AT1G23860
	Chr1	8432160	8433413	2.13682	2.15346	2.73665	2.67686	AT1G23870
	Chr1	8436318	8437058	1.42947	2.24428	2.84177	2.28224	AT1G23880
	Chr1	8470967	8471366	0.87128	2.52442	2.30971	2.20621	AT1G23950
	Chr1	8479488	8480398	2.05728	2.1276	1.66327	2.01417	AT1G23960
	Chr1	8484786	8486114	2.52052	3.5929	2.94807	2.84176	AT1G23980
	Chr1	8506246	8507844	2.51629	2.2492	2.40918	2.31743	AT1G24040
	Chr1	8523247	8524124	3.47814	3.5929	2.41642	2.20621	AT1G24095
	Chr1	8526406	8527020	1.81438	1.9391	2.12104	1.76772	AT1G24100
	Chr1	8531576	8532326	3.3637	2.42628	3.42692	2.89505	AT1G24120
	Chr1	8549471	8551234	3.22366	2.54739	2.51916	2.31161	AT1G24150
	Chr1	8555266	8556598	2.96974	2.62103	3.45006	3.60797	AT1G24160
	Chr1	8557108	8558928	3.30577	3.19377	3.40341	3.49051	AT1G24170
	Chr1	8562482	8563475	3.11942	3.73661	2.95934	3.55293	AT1G24180
	Chr1	8569821	8570427	2.07744	2.9296	2.5631	2.81016	AT1G24190
	Chr1	8574601	8575236	2.99994	2.39496	2.5517	2.45519	AT1G24210
	Chr1	8586355	8586884	2.39591	2.39911	1.8097	2.05472	AT1G24240
	Chr1	8593853	8595257	1.78188	1.2914	1.47798	2.2726	AT1G24260
	Chr1	8600472	8601393	2.13682	1.83844	1.64224	2.32503	AT1G24265
	Chr1	8606849	8607436	1.92209	2.72133	1.74679	1.87221	AT1G24267
	Chr1	8609401	8610079	2.38691	1.98974	2.33828	1.9931	AT1G24280
	Chr1	8613471	8614367	3.87201	2.55722	3.62138	2.96702	AT1G24290
	Chr1	8620165	8620693	1.89334	1.89483	2.47193	1.67828	AT1G24300
	Chr1	8624034	8625095	2.81186	3.34095	2.90551	2.69086	AT1G24310
	Chr1	8631521	8632200	2.56849	1.87963	2.01133	1.81438	AT1G24330
	Chr1	8635075	8635895	3.4333	3.30682	2.63717	3.81467	AT1G24340
	Chr1	8639822	8641543	2.92806	3.86853	3.01485	2.92539	AT1G24360
	Chr1	8662105	8662988	2.8965	2.72658	2.90933	2.72888	AT1G24440
	Chr1	8664106	8664589	2.16164	2.4042	2.32341	2.08831	AT1G24450
	Chr1	8665887	8666277	2.54766	2.57311	3.88487	3.67495	AT1G24460
	Chr1	8682212	8682787	3.17019	1.99358	3.3552	2.86397	AT1G24490
	Chr1	8687452	8688203	2.42192	4.18944	4.0576	2.47193	AT1G24510
	Chr1	8702346	8703548	2.74202	3.08446	2.80172	2.4935	AT1G24560
	Chr1	8721841	8722839	4.2244	3.00024	4.23128	2.9767	AT1G24610
	Chr1	8755836	8756700	4.71329	4.37983	4.08832	3.96729	AT1G24735
	Chr1	8762698	8763323	1.77448	3.23472	1.98576	2.54766	AT1G24764
	Chr1	8838841	8839642	3.51618	2.8738	3.302	2.34314	AT1G25220
	Chr1	8854958	8855921	2.26678	3.13757	3.20267	3.19405	AT1G25260
	Chr1	8863877	8865953	3.17019	2.66732	3.41609	2.80348	AT1G25280
	Chr1	8866968	8867840	2.99994	2.96974	3.50647	3.37437	AT1G25290
	Chr1	8877758	8878933	3.02354	2.94807	2.16164	2.38395	AT1G25320
	Chr1	8893728	8894120	1.99943	2.63717	1.83844	1.93494	AT1G25350
	Chr1	8902434	8904494	3.3637	3.22293	3.30909	3.20646	AT1G25375
	Chr1	8908032	8909146	3.09164	3.2482	2.80172	2.90933	AT1G25390
	Chr1	8915975	8917181	3.55338	3.33538	4.4643	3.94524	AT1G25420
	Chr1	8935091	8935432	1.88136	2.05472	1.49631	2.22377	AT1G25440
	Chr1	8945331	8946628	1.82386	2.78912	2.27711	2.89076	AT1G25470
	Chr1	8948376	8949483	2.46134	2.33925	2.351	2.11258	AT1G25480
	Chr1	8951162	8951993	2.56849	2.32762	2.07992	2.10114	AT1G25490
	Chr1	8959318	8960937	3.73564	4.56174	4.35001	3.59718	AT1G25510
	Chr1	8962190	8962562	1.37557	1.67578	1.64224	2.27981	AT1G25520
	Chr1	8974192	8974709	1.61532	2.60534	2.55521	2.60534	AT1G25540
	Chr1	8981985	8982978	2.05728	2.72888	2.17886	2.84176	AT1G25560
	Chr1	8993763	8995577	3.16343	4.29293	2.91438	3.53552	AT1G25570
	Chr1	9004025	9004704	2.99296	2.73286	2.37811	2.77389	AT1G25682
	Chr1	9020330	9021253	2.46134	2.03118	2.71398	2.42628	AT1G26090
	Chr1	9027103	9027746	2.56849	2.77508	1.94854	2.56489	AT1G26110
	Chr1	9030656	9031714	3.94109	3.21336	3.61758	3.45006	AT1G26120
	Chr1	9033116	9034221	3.09164	2.58082	2.80172	2.26709	AT1G26130
	Chr1	9042218	9043745	3.53619	4.1695	3.6861	4.10482	AT1G26150
	Chr1	9045940	9047126	2.56849	2.9448	2.67345	2.2726	AT1G26160
	Chr1	9053945	9055405	2.51629	2.39911	3.03908	2.20621	AT1G26170
	Chr1	9060642	9061006	1.55947	2.46431	1.72005	2.22377	AT1G26190
	Chr1	9066375	9066750	1.3301	1.25822	1.11271	0.960791	AT1G26210
	Chr1	9070956	9072408	3.36889	4.27182	3.36889	3.56639	AT1G26220
	Chr1	9076353	9076809	3.57664	4.12831	4.12135	5.10378	AT1G26230
	Chr1	9086952	9087980	2.79122	2.51661	2.60269	2.66702	AT1G26260
	Chr1	9091554	9092547	1.91746	1.77448	2.21317	1.94658	AT1G26270
	Chr1	9098933	9099833	2.08665	2.8818	2.47193	3.16343	AT1G26300
	Chr1	9113801	9114794	2.76128	3.53552	3.21461	2.4042	AT1G26340
	Chr1	9125073	9125479	1.7312	1.98974	1.96922	2.15693	AT1G26370
	Chr1	9145388	9146119	3.11942	2.16164	2.13732	2.45519	AT1G26440
	Chr1	9151682	9152629	3.44133	3.30538	3.14937	3.17939	AT1G26460
	Chr1	9155063	9155569	2.70022	2.49093	1.89081	1.47698	AT1G26470
	Chr1	9158241	9158934	1.85708	2.08263	1.82548	2.00535	AT1G26500
	Chr1	9164947	9166347	4.1354	3.19114	3.99168	3.25416	AT1G26530
	Chr1	9184562	9185570	3.79626	3.25416	3.302	3.99226	AT1G26580
	Chr1	9199008	9199459	2.86566	2.02042	2.03886	2.89818	AT1G26620
	Chr1	9210164	9210875	2.63717	2.36247	2.38644	2.4042	AT1G26650
	Chr1	9213961	9215046	2.80758	3.0637	3.3552	2.45303	AT1G26665
	Chr1	9215860	9216885	3.33313	3.42101	3.0637	3.02412	AT1G26670
	Chr1	9224983	9225844	3.18165	3.02664	2.90823	2.92806	AT1G26690
	Chr1	9246152	9247545	2.40851	2.45756	2.14034	1.97572	AT1G26740
	Chr1	9259942	9261039	1.7312	1.89506	1.87104	1.97572	AT1G26770
	Chr1	9271231	9272315	2.25019	1.9391	1.60344	1.34701	AT1G26780
	Chr1	9289431	9290033	2.222	1.66618	2.28549	2.96702	AT1G26810
	Chr1	9295542	9296550	2.39591	2.19764	2.2218	2.25637	AT1G26830
	Chr1	9302928	9304295	3.09814	3.29447	2.42656	3.41216	AT1G26850
	Chr1	9315715	9316836	3.6366	3.18165	3.52636	4.39557	AT1G26880
	Chr1	9320772	9321726	2.02582	2.82284	2.55253	2.03459	AT1G26900
	Chr1	9336480	9337874	1.88489	2.38793	1.7835	1.4537	AT1G26930
	Chr1	9343054	9343816	3.26651	2.27711	3.72456	2.17024	AT1G26940
	Chr1	9393654	9395365	2.222	2.44766	2.44766	1.80197	AT1G27050
	Chr1	9404989	9406369	3.77702	3.3637	3.73564	3.49758	AT1G27090
	Chr1	9407787	9408716	3.26651	3.99916	3.48344	4.03991	AT1G27090
	Chr1	9421173	9422334	2.40851	2.4042	2.57265	2.51402	AT1G27120
	Chr1	9447823	9448938	3.30577	3.55843	3.40341	3.08538	AT1G27190
	Chr1	9450624	9451718	2.21237	2.61599	2.42656	2.17972	AT1G27200
	Chr1	9455581	9458089	4.67163	5.34847	4.50407	4.29293	AT1G27210
	Chr1	9481522	9484187	4.76382	3.57937	3.69212	5.9071	AT1G27290
	Chr1	9484990	9485937	3.62187	2.46431	2.47193	3.06437	AT1G27310
	Chr1	9487047	9488528	2.35006	2.17123	2.51526	2.2492	AT1G27320
	Chr1	9492938	9493963	2.20814	2.08831	2.47193	2.48905	AT1G27330
	Chr1	9495524	9496463	2.66732	2.74384	2.8965	2.52914	AT1G27340
	Chr1	9498402	9499451	2.63717	2.90933	2.38644	2.859	AT1G27350
	Chr1	9501121	9501701	2.32503	2.07956	2.64052	1.83792	AT1G27360
	Chr1	9507809	9508377	2.11587	2.67345	2.79161	2.77389	AT1G27370
	Chr1	9514208	9516090	2.77992	3.05169	2.8965	2.42628	AT1G27390
	Chr1	9517143	9517786	1.81438	2.1276	2.00492	1.66618	AT1G27410
	Chr1	9526453	9527129	2.07744	2.14519	1.85133	2.05099	AT1G27430
	Chr1	9528286	9528932	4.18756	3.15265	3.42248	3.18165	AT1G27435
	Chr1	9530642	9533304	3.3637	3.5929	3.53766	3.31125	AT1G27440
	Chr1	9534567	9535309	2.12638	2.17123	2.51526	2.36047	AT1G27460
	Chr1	9543541	9544302	2.30778	2.78912	2.42154	2.40987	AT1G27470
	Chr1	9557744	9559514	2.56849	1.9391	2.99959	2.46266	AT1G27510
	Chr1	9563443	9564032	2.37467	2.45399	3.64334	2.94279	AT1G27530
	Chr1	9575308	9576182	2.75652	2.91083	3.27583	3.1108	AT1G27570
	Chr1	9592093	9592774	3.42187	3.97506	3.49671	3.63073	AT1G27590
	Chr1	9604975	9606201	2.60868	2.77992	3.00552	2.68336	AT1G27600
	Chr1	9614544	9615643	2.56849	2.90864	3.3664	2.89818	AT1G27650
	Chr1	9631453	9631982	2.35006	2.51402	1.87963	2.08263	AT1G27680
	Chr1	9636565	9637747	3.22366	4.15442	3.87815	3.12309	AT1G27690
	Chr1	9638930	9639688	2.77389	1.75655	2.64005	2.36047	AT1G27695
	Chr1	9640934	9641980	4.4643	3.78632	3.33573	3.02664	AT1G27700
	Chr1	9657320	9658103	2.66732	2.64722	3.08538	3.6101	AT1G27750
	Chr1	9662075	9663027	3.94109	3.8192	4.88714	4.12195	AT1G27752
	Chr1	9675276	9676284	4.33732	4.24352	3.6366	3.4363	AT1G27770
	Chr1	9695842	9696379	1.83312	2.10344	2.47193	2.27711	AT1G27840
	Chr1	9698454	9699106	2.75187	2.62139	2.95934	2.45519	AT1G27850
	Chr1	9719659	9720527	1.99358	2.20662	1.84244	1.9374	AT1G27900
	Chr1	9723906	9724820	2.56849	3.45421	3.90183	2.87603	AT1G27910
	Chr1	9729928	9730499	3.97802	4.84784	4.3578	5.15264	AT1G27930
	Chr1	9731125	9732617	4.77734	5.57662	5.10071	5.47936	AT1G27930
	Chr1	9740583	9742221	3.86017	3.66203	2.91438	2.94973	AT1G27950
	Chr1	9745015	9745761	1.50914	2.16164	2.5517	1.98427	AT1G27960
	Chr1	9746782	9747625	3.61042	3.19377	3.40341	3.2918	AT1G27970
	Chr1	9748494	9749213	2.066	1.68566	2.47193	2.04979	AT1G27980
	Chr1	9776827	9777825	3.20646	3.08873	3.19432	2.3944	AT1G28050
	Chr1	9779076	9780638	3.3637	3.43389	2.7072	2.94807	AT1G28060
	Chr1	9795733	9796425	2.56849	2.4042	2.8259	2.27981	AT1G28090
	Chr1	9802012	9802290	1.93461	1.60938	1.0619	1.4346	AT1G28100
	Chr1	9814659	9815498	2.42192	2.37867	2.25019	2.20621	AT1G28120
	Chr1	9829276	9829623	2.41545	1.74646	1.44696	1.55498	AT1G28135
	Chr1	9830502	9832613	2.99296	2.26508	2.08263	1.94248	AT1G28135
	Chr1	9833039	9836120	4.94837	4.67755	5.11952	5.43423	AT1G28140
	Chr1	9846894	9847913	2.49274	2.85327	2.20386	2.27711	AT1G28190
	Chr1	9851587	9852464	2.90933	2.78912	2.92016	3.50583	AT1G28200
	Chr1	9854540	9855201	2.56849	2.8818	2.68285	2.03459	AT1G28210
	Chr1	9871255	9872306	3.07171	2.82284	2.8965	2.58234	AT1G28240
	Chr1	9873989	9875126	3.93052	3.10203	3.05556	4.05062	AT1G28250
	Chr1	9878735	9879224	1.93461	2.05728	2.2533	3.11942	AT1G28260
	Chr1	9886070	9887530	5.53363	6.35211	5.19396	4.8405	AT1G28280
	Chr1	9889210	9891012	3.50091	4.88502	4.00045	4.51569	AT1G28290
	Chr1	9923457	9924513	2.03459	2.61092	2.28076	2.65405	AT1G28320
	Chr1	9934604	9935171	1.94739	2.1324	1.69377	3.2671	AT1G28330
	Chr1	9940007	9941278	3.13757	2.68285	2.34144	3.11768	AT1G28340
	Chr1	9943888	9944817	4.09496	3.23969	3.89709	3.96198	AT1G28350
	Chr1	9951776	9953033	3.47814	3.12309	3.00552	2.52442	AT1G28360
	Chr1	9963544	9964414	4.1913	2.94973	2.51916	2.64052	AT1G28380
	Chr1	9970941	9971545	2.79122	3.15884	2.98496	2.38395	AT1G28395
	Chr1	9978410	9980752	2.87524	2.91417	3.3746	3.12805	AT1G28410
	Chr1	9996820	9999588	3.1862	3.46842	3.55224	2.95375	AT1G28440
	Chr1	10015819	10016918	2.61303	2.7714	2.34838	2.60269	AT1G28490
	Chr1	10023778	10024516	2.4549	2.25396	2.664	2.32097	AT1G28510
	Chr1	10029251	10029760	2.38691	2.15346	1.64224	2.20621	AT1G28520
	Chr1	10034762	10036209	3.33313	3.8359	3.08538	3.02082	AT1G28530
	Chr1	10040740	10041534	2.4851	3.0404	3.33267	3.02926	AT1G28560
	Chr1	10046123	10046482	2.20351	1.8173	1.72413	1.88489	AT1G28580
	Chr1	10078235	10079165	3.9463	2.40126	3.19432	3.15769	AT1G28680
	Chr1	10102238	10103640	2.52442	2.21898	1.97597	2.61416	AT1G28760
	Chr1	10111157	10111579	1.11349	1.97307	1.6794	1.67828	AT1G28960
	Chr1	10133337	10136262	3.73564	2.80609	3.69276	2.9767	AT1G29030
	Chr1	10147709	10148498	2.44766	2.15548	2.07992	2.15346	AT1G29060
	Chr1	10149791	10150374	3.10203	3.30938	3.15848	2.67856	AT1G29070
	Chr1	10174292	10174831	2.82055	2.34451	2.32341	1.97572	AT1G29120
	Chr1	10180439	10181482	3.3746	2.5631	2.67732	2.69938	AT1G29150
	Chr1	10194573	10195229	2.82055	2.52136	2.20032	2.27981	AT1G29170
	Chr1	10211999	10212789	2.99994	3.09164	2.75065	3.00412	AT1G29220
	Chr1	10219404	10219803	2.30778	2.48399	2.65624	2.87998	AT1G29240
	Chr1	10223685	10225717	3.54912	3.15265	3.69212	2.91212	AT1G29250
	Chr1	10247926	10249605	5.27487	4.06026	4.02818	4.03991	AT1G29300
	Chr1	10252126	10253108	2.62604	3.32143	3.09565	2.75481	AT1G29310
	Chr1	10255191	10256003	3.47433	2.90551	3.02144	2.8965	AT1G29320
	Chr1	10260190	10261092	2.35811	2.11258	1.61387	1.93138	AT1G29330
	Chr1	10264214	10265943	5.80323	5.87239	5.6977	6.74186	AT1G29340
	Chr1	10273079	10273869	3.20646	1.28757	2.56729	3.11768	AT1G29350
	Chr1	10282495	10283212	3.41491	1.08585	2.54766	3.57937	AT1G29370
	Chr1	10286874	10287922	2.92806	2.48905	2.74319	3.57937	AT1G29390
	Chr1	10293192	10294591	2.99994	2.68602	2.61303	2.33554	AT1G29400
	Chr1	10299211	10300809	2.59614	2.51402	2.65253	2.78319	AT1G29410
	Chr1	10312969	10313971	2.05099	2.72133	2.47193	2.45303	AT1G29470
	Chr1	10330411	10331085	1.51358	1.5107	2.57038	2.69086	AT1G29550
	Chr1	10349544	10349872	2.82603	3.36889	2.27981	2.5506	AT1G29630
	Chr1	10381122	10382095	5.19878	3.30538	3.69212	3.49758	AT1G29690
	Chr1	10386942	10388309	3.64606	3.16829	3.10588	3.26577	AT1G29700
	Chr1	10407158	10408556	2.61303	2.92539	3.03908	3.69368	AT1G29730
	Chr1	10422303	10422928	2.35811	2.39591	1.77171	1.93138	AT1G29760
	Chr1	10428472	10429006	2.15419	2.71671	2.58151	2.7057	AT1G29790
	Chr1	10429836	10431393	3.47814	3.17435	2.94807	3.52287	AT1G29790
	Chr1	10436703	10437972	3.68267	2.69327	3.13984	3.08997	AT1G29810
	Chr1	10447009	10448428	2.77992	2.74384	2.58082	2.47695	AT1G29840
	Chr1	10462135	10464059	2.16164	2.78014	2.9571	2.82055	AT1G29880
	Chr1	10468016	10469153	2.77389	2.17123	2.24451	2.17322	AT1G29900
	Chr1	10477898	10478884	2.30343	1.77171	2.02332	2.95869	AT1G29930
	Chr1	10486043	10486921	3.60019	2.68285	2.27711	2.48905	AT1G29940
	Chr1	10491631	10492462	2.08665	2.72658	2.2533	1.96922	AT1G29950
	Chr1	10494609	10495258	3.05234	2.96154	2.70022	3.3013	AT1G29960
	Chr1	10498369	10499529	2.51629	3.13326	2.2218	2.48557	AT1G29965
	Chr1	10500813	10501561	3.71764	2.51661	3.49051	3.00054	AT1G29970
	Chr1	10503437	10506141	4.09045	4.10482	2.8965	3.17939	AT1G29980
	Chr1	10507570	10508431	3.41491	2.48905	2.20814	2.625	AT1G29990
	Chr1	10511941	10512464	2.0468	2.32097	2.55925	2.62139	AT1G30000
	Chr1	10513128	10514246	3.18165	3.40172	2.9767	3.25726	AT1G30010
	Chr1	10572189	10572702	2.16164	2.46431	2.38764	2.22377	AT1G30100
	Chr1	10582244	10583007	1.92209	1.39072	1.47798	1.44573	AT1G30110
	Chr1	10585623	10586615	2.73135	2.2492	2.84833	3.36788	AT1G30120
	Chr1	10587469	10588399	3.46114	3.06688	3.25628	3.77605	AT1G30130
	Chr1	10624946	10626500	3.03498	3.43712	2.50906	2.55302	AT1G30200
	Chr1	10628990	10630603	3.02354	3.05961	2.92016	2.48905	AT1G30210
	Chr1	10638803	10639542	2.09781	2.20662	1.94658	2.49232	AT1G30230
	Chr1	10645341	10646045	2.56849	2.74384	2.8965	2.42628	AT1G30240
	Chr1	10654875	10655809	1.77448	1.9391	1.8097	1.54636	AT1G30270
	Chr1	10671850	10673991	2.52052	2.92806	2.89076	2.89505	AT1G30290
	Chr1	10677719	10678222	2.4804	1.74187	2.80526	1.53772	AT1G30320
	Chr1	10680218	10681881	2.66732	3.53003	2.22431	3.02082	AT1G30320
	Chr1	10685970	10690886	5.74113	5.11044	5.51476	5.7255	AT1G30330
	Chr1	10715619	10717552	4.94837	4.64264	4.49308	3.66203	AT1G30360
	Chr1	10722143	10723139	3.18165	4.4325	3.34449	4.33732	AT1G30380
	Chr1	10727567	10728676	2.13682	2.37606	2.80172	1.93494	AT1G30400
	Chr1	10738924	10739364	1.68692	1.78873	1.73044	1.67481	AT1G30410
	Chr1	10758973	10759845	2.76128	2.72658	2.84177	2.34129	AT1G30440
	Chr1	10774695	10775513	4.74844	3.33214	3.61758	3.22416	AT1G30460
	Chr1	10779070	10779936	2.88232	2.61303	2.47193	2.67345	AT1G30470
	Chr1	10789331	10791428	3.8192	3.2703	3.22495	3.57262	AT1G30480
	Chr1	10799196	10801018	2.35006	2.26798	2.36047	2.20621	AT1G30490
	Chr1	10808198	10809304	2.60868	2.92806	3.30909	2.57662	AT1G30510
	Chr1	10811011	10811680	2.40851	2.6936	2.24894	2.46134	AT1G30520
	Chr1	10814863	10816184	2.54766	3.00024	2.52574	4.22468	AT1G30530
	Chr1	10817030	10817759	2.222	2.24428	1.91268	2.4042	AT1G30540
	Chr1	10818737	10819459	2.92806	2.77508	2.8081	2.86397	AT1G30540
	Chr1	10821493	10821920	3.0951	2.92111	2.08832	3.16483	AT1G30550
	Chr1	10828380	10829311	2.73135	2.14034	2.04903	2.05472	AT1G30570
	Chr1	10834779	10835643	3.0637	3.61758	3.10224	2.60269	AT1G30580
	Chr1	10839529	10839987	1.97572	2.05099	2.39297	2.63717	AT1G30590
	Chr1	10844291	10845084	2.10232	2.08263	2.17208	1.60674	AT1G30600
	Chr1	10846605	10847371	2.38691	2.80979	2.39977	2.84686	AT1G30610
	Chr1	10854538	10856053	3.36889	2.46431	2.47193	2.38395	AT1G30620
	Chr1	10859648	10861666	2.1691	2.52195	1.95113	2.25019	AT1G30630
	Chr1	10881538	10882151	2.35006	2.00492	1.87963	2.34808	AT1G30680
	Chr1	10887686	10888893	2.27926	2.29031	2.40918	2.20621	AT1G30690
	Chr1	10908655	10909588	3.15191	3.17435	2.29031	2.99994	AT1G30755
	Chr1	10940516	10942055	3.46114	2.76371	3.67614	3.46114	AT1G30810
	Chr1	10946893	10949351	2.48905	2.90933	2.38644	2.66702	AT1G30820
	Chr1	10960869	10961636	2.67673	2.25396	2.8585	2.66702	AT1G30825
	Chr1	10967010	10968297	3.24378	2.8955	3.37665	3.00552	AT1G30825
	Chr1	10979454	10980100	2.39591	1.98427	2.16542	2.43033	AT1G30845
	Chr1	10993366	10995011	3.09164	3.30334	3.58591	3.70707	AT1G30880
	Chr1	11000734	11001506	3.53123	3.39241	4.39396	3.3798	AT1G30910
	Chr1	11039413	11040138	2.56849	2.48905	2.20814	2.15346	AT1G30960
	Chr1	11043042	11043891	2.52052	2.38438	3.06926	2.30971	AT1G30970
	Chr1	11056202	11057750	3.69309	3.64606	3.71764	4.38706	AT1G31010
	Chr1	11106914	11108114	2.44766	2.5517	2.87603	2.80348	AT1G31120
	Chr1	11115034	11116144	4.15963	4.10482	4.012	4.70908	AT1G31130
	Chr1	11123541	11124285	3.42187	2.60534	2.90933	3.05169	AT1G31160
	Chr1	11133464	11134073	3.04842	2.9448	2.8081	2.80348	AT1G31170
	Chr1	11140482	11141219	4.4325	5.3409	5.38155	4.03868	AT1G31175
	Chr1	11142926	11145489	4.51818	3.88784	4.42827	4.33732	AT1G31180
	Chr1	11156700	11157621	3.09164	3.2482	2.73665	3.138	AT1G31220
	Chr1	11162663	11163272	2.05728	2.02762	2.12104	2.25019	AT1G31230
	Chr1	11164168	11165016	3.66006	3.4668	3.75471	3.34488	AT1G31240
	Chr1	11181665	11182550	4.1354	4.38706	3.99168	3.99891	AT1G31280
	Chr1	11193737	11194531	2.69327	2.76371	2.61711	2.33887	AT1G31300
	Chr1	11198658	11200114	1.98427	2.48689	2.51916	2.42628	AT1G31310
	Chr1	11214777	11217546	5.60446	6.37307	5.56967	6.75504	AT1G31330
	Chr1	11218458	11219515	3.42187	2.54739	2.84177	2.14263	AT1G31340
	Chr1	11221540	11222798	3.40476	4.63885	4.36485	3.533	AT1G31350
	Chr1	11228796	11229880	2.96974	1.31128	3.00268	2.47193	AT1G31360
	Chr1	11232422	11232733	3.77156	2.44994	2.7792	3.11942	AT1G31360
	Chr1	11248640	11249454	2.66732	2.54739	3.14937	3.70707	AT1G31410
	Chr1	11257969	11258781	2.87524	3.67912	3.86506	3.12805	AT1G31440
	Chr1	11261757	11262787	3.3746	3.09164	2.88369	2.63717	AT1G31450
	Chr1	11264304	11265110	2.18332	2.66732	2.94333	2.39012	AT1G31470
	Chr1	11314448	11315008	6.09054	4.37983	4.50177	4.10815	AT1G31600
	Chr1	11327366	11327616	1.10064	1.28757	0.834427	1.10614	AT1G31650
	Chr1	11330152	11330747	2.47644	4.12831	3.2391	3.29824	AT1G31650
	Chr1	11332582	11333390	2.91552	3.96678	2.62655	2.96702	AT1G31660
	Chr1	11359649	11360537	1.47053	2.60341	2.56986	2.44936	AT1G31730
	Chr1	11373638	11374214	2.82055	2.22431	3.04441	2.39911	AT1G31760
	Chr1	11391138	11392166	2.77389	3.19377	3.51324	2.87744	AT1G31780
	Chr1	11396251	11396892	1.92705	2.4851	1.88275	3.0495	AT1G31800
	Chr1	11405718	11406193	1.87221	2.20814	1.77448	1.77448	AT1G31810
	Chr1	11411585	11412176	2.1114	1.99833	2.26404	2.09742	AT1G31812
	Chr1	11413732	11414481	3.36889	2.46431	2.21899	3.33573	AT1G31814
	Chr1	11415886	11416257	2.11587	2.008	2.00206	2.07992	AT1G31817
	Chr1	11419890	11420863	1.6563	2.25282	1.89334	2.12496	AT1G31830
	Chr1	11422839	11423796	3.53619	4.27647	3.41609	4.1695	AT1G31835
	Chr1	11430209	11432000	2.71498	2.4042	2.51307	2.40987	AT1G31850
	Chr1	11436182	11437618	2.38691	2.52724	2.2728	2.55658	AT1G31860
	Chr1	11453625	11454056	2.75187	2.27338	2.5517	1.92437	AT1G31910
	Chr1	11457002	11457625	3.35407	2.35811	3.26445	4.4799	AT1G31910
	Chr1	11463317	11463720	2.11587	3.55843	2.08263	2.77389	AT1G31920
	Chr1	11465074	11466149	1.77448	1.84244	1.68566	1.74027	AT1G31930
	Chr1	11470194	11471449	2.73135	2.66538	2.78858	2.43033	AT1G31940
	Chr1	11472041	11472637	2.88232	1.9391	2.13309	2.57038	AT1G31940
	Chr1	11479757	11480688	2.80758	3.11809	2.61092	3.69212	AT1G31970
	Chr1	11528483	11529381	2.44766	2.72133	1.94854	2.56489	AT1G32050
	Chr1	11532397	11533547	2.94807	3.17939	2.32341	3.21336	AT1G32060
	Chr1	11535584	11536219	1.40348	1.88187	1.71695	1.9931	AT1G32070
	Chr1	11543382	11544103	1.87221	1.98974	2.2728	3.25416	AT1G32090
	Chr1	11552686	11553507	3.66924	3.41609	3.14937	3.75889	AT1G32120
	Chr1	11556155	11557457	1.69513	1.71695	2.41642	2.06311	AT1G32120
	Chr1	11560864	11561952	1.98427	2.08263	1.88489	2.7477	AT1G32130
	Chr1	11565504	11566330	2.99994	2.16164	2.33008	2.45519	AT1G32150
	Chr1	11568462	11569489	2.61303	2.61092	3.16771	2.97759	AT1G32160
	Chr1	11594301	11595980	6.79344	6.37307	6.31298	6.64771	AT1G32190
	Chr1	11604187	11605114	3.77702	4.26548	3.33267	4.03075	AT1G32200
	Chr1	11606813	11608578	2.8965	3.09565	2.68655	2.66702	AT1G32210
	Chr1	11612035	11613246	2.99994	3.73661	3.57734	3.00412	AT1G32230
	Chr1	11629015	11630596	2.1691	2.33008	2.35811	2.11502	AT1G32240
	Chr1	11641076	11641954	2.41701	2.19787	1.97307	2.24428	AT1G32260
	Chr1	11650287	11650754	2.8965	1.47698	1.46377	1.4346	AT1G32290
	Chr1	11653372	11654240	2.90933	4.10482	3.18312	3.17019	AT1G32310
	Chr1	11659726	11660493	3.19114	4.75016	5.53313	4.30323	AT1G32330
	Chr1	11665411	11666104	1.39025	1.92126	1.73044	2.03914	AT1G32340
	Chr1	11672846	11674051	2.60868	2.77992	2.89076	2.6283	AT1G32360
	Chr1	11676920	11677565	2.82055	3.72672	3.33573	2.90551	AT1G32370
	Chr1	11684550	11685381	2.77389	3.10203	3.02144	2.62139	AT1G32380
	Chr1	11690808	11691336	1.83312	1.58359	2.26404	1.92437	AT1G32400
	Chr1	11693829	11694488	1.55947	2.05472	2.61711	1.97572	AT1G32410
	Chr1	11737982	11739279	3.96232	2.92539	3.52636	3.64334	AT1G32460
	Chr1	11739676	11740356	1.92209	2.15548	1.74679	2.2726	AT1G32470
	Chr1	11749044	11749854	2.41345	2.75187	1.84244	2.22377	AT1G32490
	Chr1	11751316	11752002	1.52467	2.26959	1.73044	1.82209	AT1G32500
	Chr1	11761975	11762525	1.87221	1.7835	1.64224	2.15693	AT1G32530
	Chr1	11773472	11774185	2.05728	3.08013	2.47193	2.11502	AT1G32550
	Chr1	11783975	11784674	2.52052	2.42628	2.57662	2.68336	AT1G32580
	Chr1	11796322	11798304	3.23042	3.16829	3.66456	3.75508	AT1G32610
	Chr1	11798908	11801005	5.05904	5.58536	4.83823	4.93941	AT1G32640
	Chr1	11820731	11821727	2.15419	2.29031	2.34838	2.05472	AT1G32690
	Chr1	11827526	11828852	2.25019	2.21981	2.06439	2.39591	AT1G32700
	Chr1	11841088	11841512	2.14519	2.30778	2.31743	2.13848	AT1G32730
	Chr1	11845192	11846155	6.15904	6.62714	5.95838	5.51523	AT1G32740
	Chr1	11858111	11859231	3.13757	3.00024	2.8585	2.48905	AT1G32760
	Chr1	11875846	11877404	4.07329	3.76818	3.6101	4.12608	AT1G32790
	Chr1	11881309	11882074	2.32136	1.99358	2.07992	1.87221	AT1G32810
	Chr1	11907521	11908880	3.92517	2.63717	3.71764	2.4935	AT1G32860
	Chr1	11928827	11929558	3.10588	3.05169	2.77802	4.14023	AT1G32920
	Chr1	11931168	11932475	4.05892	4.34243	3.5808	3.92348	AT1G32928
	Chr1	11933158	11934836	3.62701	4.17516	3.02723	3.79669	AT1G32930
	Chr1	11955660	11956582	3.88598	3.16365	2.70022	3.91962	AT1G32990
	Chr1	11970429	11971129	2.54766	2.57038	2.40625	3.00054	AT1G33050
	Chr1	11977563	11978604	2.51629	2.19764	2.52195	1.498	AT1G33060
	Chr1	12010763	12012051	4.94004	1.48554	4.94452	5.74514	AT1G33120
	Chr1	12023177	12024320	4.86131	1.64612	5.11952	6.77462	AT1G33140
	Chr1	12027662	12028090	2.54766	1.46479	1.45988	1.99909	AT1G33170
	Chr1	12046625	12047692	2.4549	2.78912	2.34144	3.22416	AT1G33230
	Chr1	12057235	12059580	2.56849	2.67686	2.57093	3.0495	AT1G33250
	Chr1	12064738	12065343	2.18332	1.39072	1.82223	1.37606	AT1G33260
	Chr1	12066616	12067117	2.07744	2.14519	3.0495	2.32097	AT1G33265
	Chr1	12069880	12070501	2.75187	2.39496	2.13732	2.22377	AT1G33270
	Chr1	12074017	12074803	2.96974	2.93792	3.00268	3.53766	AT1G33290
	Chr1	12084861	12085971	4.09045	3.89469	3.80014	3.97865	AT1G33330
	Chr1	12091179	12092995	2.80758	2.44353	2.61092	2.51048	AT1G33350
	Chr1	12095457	12096486	2.51022	2.47644	3.00054	2.32503	AT1G33360
	Chr1	12104075	12104732	3.97541	2.9611	4.39396	3.80754	AT1G33390
	Chr1	12108868	12109726	3.0637	2.97759	3.03908	2.7057	AT1G33400
	Chr1	12118232	12119497	2.37467	3.14362	2.39297	2.63717	AT1G33410
	Chr1	12121927	12123539	3.45006	3.34487	3.39422	3.138	AT1G33420
	Chr1	12144421	12146045	3.00412	3.15265	3.44716	2.8	AT1G33470
	Chr1	12149804	12150250	2.08665	3.47814	3.0602	2.46465	AT1G33480
	Chr1	12151553	12152517	2.30778	2.10764	2.8259	2.58234	AT1G33490
	Chr1	12158222	12158881	1.97572	2.21981	2.39297	2.22377	AT1G33520
	Chr1	12169243	12169856	2.08665	1.66618	1.62008	1.7835	AT1G33560
	Chr1	12203905	12204470	3.50091	2.91417	2.95934	3.12805	AT1G33680
	Chr1	12264965	12265606	2.8965	3.03908	2.68655	3.4363	AT1G33810
	Chr1	12350462	12351261	1.78188	1.9391	1.55451	2.2726	AT1G33970
	Chr1	12351727	12351970	2.39977	2.92722	2.28549	2.05954	AT1G33980
	Chr1	12355850	12356354	3.23969	2.93792	2.69344	2.87603	AT1G33990
	Chr1	12358589	12358838	3.84142	3.34487	4.33916	5.26891	AT1G34000
	Chr1	12360281	12361183	2.64075	2.71095	2.9403	2.8965	AT1G34010
	Chr1	12366850	12368032	2.32136	2.48905	2.67345	2.10114	AT1G34020
	Chr1	12371034	12371587	1.77448	2.19764	2.72133	2.11114	AT1G34030
	Chr1	12390707	12390984	1.49994	1.14734	1.36514	1.73587	AT1G34047
	Chr1	12418327	12419104	2.83768	3.70604	3.37786	3.20409	AT1G34110
	Chr1	12426738	12427403	2.39591	2.55608	1.74147	2.37606	AT1G34120
	Chr1	12429892	12430632	2.68502	2.66732	2.47193	2.51048	AT1G34130
	Chr1	12435836	12436557	3.58591	3.29872	3.25628	3.84142	AT1G34150
	Chr1	12455552	12456769	4.41964	5.22613	5.22767	5.37076	AT1G34200
	Chr1	12465241	12466068	1.98974	3.12465	2.69344	2.34314	AT1G34220
	Chr1	12485284	12485852	2.11587	2.1324	1.7779	2.77389	AT1G34260
	Chr1	12493770	12494354	2.20351	2.06238	2.47193	2.55394	AT1G34270
	Chr1	12503406	12504604	2.80758	2.72133	3.28706	2.98252	AT1G34300
	Chr1	12520140	12521048	2.26164	1.8097	1.65882	1.83369	AT1G34320
	Chr1	12534370	12535367	3.9165	3.58646	3.98674	3.86545	AT1G34350
	Chr1	12543011	12543586	2.64408	2.2726	2.80526	2.57265	AT1G34360
	Chr1	12550458	12551501	1.96922	1.5668	2.30441	1.82548	AT1G34370
	Chr1	12582060	12582665	3.51618	5.08009	4.86339	5.38155	AT1G34419
	Chr1	12604272	12604994	2.90933	1.88472	1.78873	1.83312	AT1G34470
	Chr1	12650307	12651145	3.21337	3.19114	3.85454	3.70707	AT1G34550
	Chr1	12655917	12656647	1.7312	1.60203	2.08397	1.7835	AT1G34570
	Chr1	12737748	12738069	1.97791	2.22251	2.56378	2.29326	AT1G34750
	Chr1	12840374	12841827	3.64829	3.19925	3.10646	3.82026	AT1G35140
	Chr1	12867084	12868632	3.35521	4.07398	4.37079	3.32679	AT1G35160
	Chr1	12908998	12909639	2.64075	2.25926	2.1691	2.75261	AT1G35220
	Chr1	12977624	12978523	4.59742	3.62421	3.50647	4.89883	AT1G35340
	Chr1	13026319	13026858	2.35006	1.75655	1.48393	1.69202	AT1G35420
	Chr1	13030634	13031175	2.56849	3.10588	3.21336	2.8	AT1G35430
	Chr1	13039905	13040807	5.13927	4.65393	3.81726	4.02776	AT1G35460
	Chr1	13054180	13055055	2.56849	3.12465	2.625	2.61303	AT1G35470
	Chr1	13071313	13072197	2.82055	3.78632	3.19067	2.90551	AT1G35510
	Chr1	13078506	13079462	3.75889	2.83568	2.77992	3.16771	AT1G35516
	Chr1	13116033	13117194	3.71764	3.33214	2.60269	2.16164	AT1G35560
	Chr1	13124278	13125172	2.25019	2.21981	1.99943	2.39591	AT1G35580
	Chr1	13156610	13157174	2.17322	3.10982	2.47193	2.64408	AT1G35620
	Chr1	13192622	13193460	2.13682	2.47644	2.93054	2.20621	AT1G35660
	Chr1	13205343	13206119	3.33313	3.30334	3.71764	3.54004	AT1G35670
	Chr1	13208651	13209403	2.51629	2.39911	2.52195	2.97759	AT1G35680
	Chr1	13223843	13224077	1.85374	1.86075	1.94434	1.82506	AT1G35720
	Chr1	13450226	13450928	3.34449	4.53448	2.8259	2.90551	AT1G36050
	Chr1	13454972	13455421	1.11349	1.82548	1.49631	2.96702	AT1G36060
	Chr1	13470281	13470558	2.07744	1.88472	2.664	1.83312	AT1G36070
	Chr1	13533335	13533927	2.99296	2.39653	2.62838	3.47577	AT1G36160
	Chr1	13640674	13641357	2.4804	3.30748	2.07367	3.08997	AT1G36280
	Chr1	13669405	13670393	2.65405	2.64722	2.51022	2.39911	AT1G36310
	Chr1	13671732	13672805	2.37467	2.74035	3.17019	2.22377	AT1G36320
	Chr1	13697845	13698643	2.76128	2.41701	2.76394	2.02912	AT1G36370
	Chr1	13702895	13703555	2.64075	2.64722	3.25416	2.13732	AT1G36390
	Chr1	13735726	13736168	1.3301	0.554789	0.828647	0.753554	AT1G36510
	Chr1	13899713	13900877	2.69327	2.52136	2.20032	2.96702	AT1G36730
	Chr1	14004084	14004948	2.90933	2.78912	3.1181	1.17824	AT1G36940
	Chr1	14024921	14025828	2.7072	3.68413	3.82713	3.75434	AT1G36980
	Chr1	14295185	14296198	3.36889	2.51661	2.52574	2.66702	AT1G38131
	Chr1	14659402	14660085	2.44429	1.2691	1.51668	1.59681	AT1G38950
	Chr1	14889929	14890220	1.55947	0.931474	1.36514	1.10614	AT1G40083
	Chr1	15014107	15014439	1.0758	1.01707	1.35248	1.50604	AT1G40087
	Chr1	15081860	15086021	5.04604	2.14857	3.00652	2.62671	AT1G40104
	Chr1	15650084	15651092	4.12165	3.01447	3.3552	4.1695	AT1G41875
	Chr1	15651593	15652629	3.03976	3.02412	2.89076	3.10735	AT1G41880
	Chr1	15700505	15700723	1.13142	0.677036	1.14854	1.32407	AT1G41920
	Chr1	15899448	15900128	3.53619	3.28521	2.94333	2.98252	AT1G42440
	Chr1	15926273	15926694	2.8965	2.17322	1.91268	2.28224	AT1G42470
	Chr1	15936222	15937041	2.83768	3.25416	2.31743	2.47193	AT1G42480
	Chr1	15977081	15977823	2.51629	2.08665	1.74147	2.7057	AT1G42550
	Chr1	16125920	16126164	2.75652	2.38395	3.75471	2.8697	AT1G42960
	Chr1	16137104	16137530	2.47838	3.11768	3.00327	2.83242	AT1G42990
	Chr1	16230315	16231360	4.10482	3.5929	2.57662	2.89505	AT1G43130
	Chr1	16266611	16267291	4.31485	4.78847	5.53313	5.81776	AT1G43170
	Chr1	16310103	16311044	5.74113	3.82728	5.38415	5.37076	AT1G43245
	Chr1	16399467	16399850	2.08665	2.84656	2.76394	2.60534	AT1G43560
	Chr1	16412179	16412794	3.34449	3.97865	4.87256	5.17966	AT1G43580
	Chr1	16467897	16469030	1.59502	2.30971	1.87104	1.73587	AT1G43670
	Chr1	16478245	16479082	1.48789	2.01417	2.17405	2.13004	AT1G43690
	Chr1	16484246	16485078	2.77389	3.14937	3.17939	2.57038	AT1G43700
	Chr1	16487651	16488417	2.4851	2.64722	2.86156	2.55394	AT1G43710
	Chr1	16509966	16511664	1.91996	1.01281	1.72798	1.84889	AT1G43730
	Chr1	16513129	16513468	0.98612	1.31112	1.10973	1.23825	AT1G43730
	Chr1	16519811	16520263	1.53437	0.910408	1.37488	1.56718	AT1G43730
	Chr1	16528009	16528651	1.63231	0.957234	1.35665	1.57547	AT1G43760
	Chr1	16537472	16538098	2.14519	2.37867	2.69344	1.89334	AT1G43760
	Chr1	16548373	16548860	3.38816	3.30538	3.92883	2.61679	AT1G43770
	Chr1	16617066	16618211	2.51022	2.04601	2.66702	2.61844	AT1G43850
	Chr1	16623785	16624534	2.27926	2.29031	2.78858	1.64046	AT1G43860
	Chr1	16646645	16647445	2.75187	2.5631	2.26404	2.45519	AT1G43890
	Chr1	16654026	16655068	2.79122	3.05961	2.47193	2.48905	AT1G43900
	Chr1	16708744	16709648	2.85165	2.93294	2.56101	2.99296	AT1G44000
	Chr1	16785861	16786907	2.56849	2.0778	3.1181	2.20621	AT1G44130
	Chr1	16797672	16798442	1.3475	1.60344	1.85133	2.16164	AT1G44170
	Chr1	16799528	16800181	2.8697	2.63717	2.63717	3.4854	AT1G44170
	Chr1	16850409	16851210	2.56849	3.20126	3.75471	3.90143	AT1G44446
	Chr1	16871683	16872519	1.80861	1.64612	1.72105	1.8833	AT1G44575
	Chr1	16897233	16898481	3.42747	4.30727	4.33107	4.10815	AT1G44760
	Chr1	16908790	16910284	2.76394	1.6064	2.20351	1.98114	AT1G44770
	Chr1	16923587	16924662	2.63717	3.27814	2.98496	2.72888	AT1G44810
	Chr1	16926281	16927284	2.13682	2.63717	2.73665	2.84686	AT1G44820
	Chr1	16939690	16940288	4.1533	2.71095	2.77992	3.02926	AT1G44835
	Chr1	16975547	16976211	1.98427	2.54739	3.14937	2.31161	AT1G44910
	Chr1	16983745	16984513	3.11942	2.45399	2.88369	2.75481	AT1G44920
	Chr1	16999586	16999989	1.97572	2.5631	2.06439	2.57476	AT1G44960
	Chr1	17009079	17009841	1.85708	2.74384	2.51916	2.2533	AT1G45000
	Chr1	17031261	17032055	2.68502	2.32762	3.22338	2.98252	AT1G45050
	Chr1	17052616	17053199	2.64722	2.51882	2.74014	2.83242	AT1G45110
	Chr1	17055032	17055777	2.1114	2.16164	2.06439	2.27711	AT1G45110
	Chr1	17065386	17066266	2.05099	1.68588	1.55451	2.04303	AT1G45130
	Chr1	17089764	17091220	2.64075	3.75653	2.37938	3.02926	AT1G45160
	Chr1	17097325	17097969	2.78641	2.55278	3.29906	2.79425	AT1G45170
	Chr1	17098481	17098918	2.35006	2.45104	2.55925	2.08263	AT1G45180
	Chr1	17132800	17133748	2.63717	3.15265	3.49671	2.28224	AT1G45207
	Chr1	17152852	17153554	3.42747	2.80348	2.30971	2.99296	AT1G45233
	Chr1	17166812	17167492	1.59502	2.11755	2.30441	2.1762	AT1G45249
	Chr1	17170570	17171520	3.52287	3.82728	3.46832	3.58646	AT1G45230
	Chr1	17175827	17176827	3.25726	2.46431	2.72888	2.44574	AT1G45332
	Chr1	17179239	17180180	2.87524	2.96974	2.61303	3.37437	AT1G45474
	Chr1	17191316	17192835	3.70456	3.84367	3.77432	3.36318	AT1G45688
	Chr1	17199226	17200291	4.21388	3.9202	3.124	3.46114	AT1G45976
	Chr1	17225014	17225861	2.14519	2.69086	2.38416	2.13848	AT1G46264
	Chr1	17249533	17250021	2.76128	1.9391	1.11904	1.65806	AT1G46480
	Chr1	17276776	17277864	2.76394	2.72227	3.14362	3.19266	AT1G47056
	Chr1	17285025	17285771	3.96232	3.77638	3.52636	4.54785	AT1G47128
	Chr1	17297684	17298888	3.4333	3.56639	3.33267	3.6149	AT1G47200
	Chr1	17300811	17301766	2.18332	2.48905	2.67345	2.80348	AT1G47210
	Chr1	17306495	17307242	3.09164	2.63717	3.13696	2.61844	AT1G47230
	Chr1	17310646	17311477	2.54766	3.33214	2.92016	2.32097	AT1G47240
	Chr1	17319150	17319775	1.94739	3.8192	3.66924	3.33573	AT1G47250
	Chr1	17322929	17323438	1.7312	2.09781	2.33828	2.15693	AT1G47260
	Chr1	17330759	17331364	2.51629	1.69966	2.28076	2.16402	AT1G47278
	Chr1	17342927	17343764	2.96974	4.49321	4.52807	4.89013	AT1G47310
	Chr1	17375094	17376075	2.93594	2.89578	2.3767	2.64408	AT1G47380
	Chr1	17396437	17397653	2.56849	2.84176	2.41345	1.90314	AT1G47420
	Chr1	17424654	17425790	3.09164	2.97645	2.86566	2.84686	AT1G47490
	Chr1	17432580	17433852	2.29326	2.1276	2.35811	2.94807	AT1G47500
	Chr1	17457029	17457809	3.07171	2.34451	2.55253	3.52636	AT1G47550
	Chr1	17478660	17479515	2.42192	2.18048	3.75471	2.94018	AT1G47570
	Chr1	17484432	17485327	2.33554	2.34185	1.92029	2.64408	AT1G47578
	Chr1	17497147	17497522	1.94739	1.53656	0.978296	1.01281	AT1G47603
	Chr1	17539074	17539481	1.18867	1.98974	1.32407	1.9931	AT1G47670
	Chr1	17558171	17559076	3.87627	3.10588	3.21336	2.96702	AT1G47710
	Chr1	17562044	17562972	2.27926	3.28706	3.97802	3.533	AT1G47720
	Chr1	17566666	17567421	2.25019	2.21981	2.81916	2.33554	AT1G47740
	Chr1	17569372	17570194	2.70376	3.61066	2.89182	2.99592	AT1G47750
	Chr1	17577635	17578237	5.22545	3.75388	3.45422	4.26604	AT1G47765
	Chr1	17611940	17612470	2.27926	1.69966	2.34838	2.05472	AT1G47820
	Chr1	17614342	17614954	1.78188	3.17019	2.74319	2.86397	AT1G47830
	Chr1	17634833	17635208	2.42192	2.06033	2.25019	2.20621	AT1G47870
	Chr1	17650946	17651712	2.76128	2.05728	2.47193	1.90314	AT1G47900
	Chr1	17687199	17687805	4.88928	4.89645	4.05063	4.02907	AT1G47970
	Chr1	17688428	17688675	2.64075	2.90551	2.24451	2.6893	AT1G47970
	Chr1	17718349	17719384	2.74202	3.13757	2.08721	3.08446	AT1G48030
	Chr1	17721145	17721944	3.25726	2.03794	2.40625	2.94609	AT1G48040
	Chr1	17723675	17723934	1.79873	1.86289	2.56378	2.1344	AT1G48050
	Chr1	17769053	17769656	2.48905	2.96396	2.04574	2.859	AT1G48100
	Chr1	17772769	17773512	3.72456	3.20126	3.19925	2.84439	AT1G48110
	Chr1	17782076	17782696	2.56849	2.16837	2.12496	2.27981	AT1G48140
	Chr1	17788025	17789546	2.38691	2.15346	2.44766	2.55658	AT1G48170
	Chr1	17797592	17799007	2.46942	3.04766	2.80609	3.82713	AT1G48200
	Chr1	17805716	17806315	2.1114	2.5631	2.26404	2.75481	AT1G48230
	Chr1	17811126	17811936	3.46738	2.67686	2.91438	2.07611	AT1G48240
	Chr1	17825498	17826111	2.56849	3.70604	3.37786	2.94018	AT1G48270
	Chr1	17829383	17830433	4.2897	5.31772	5.66426	6.79344	AT1G48270
	Chr1	17835202	17836429	3.26651	3.02412	3.36788	3.36318	AT1G48280
	Chr1	17847027	17848014	3.33313	2.75481	2.39977	4.05678	AT1G48300
	Chr1	17853299	17855612	2.16164	1.90194	2.42741	2.39911	AT1G48310
	Chr1	17863804	17864424	1.99943	2.20814	2.08721	3.138	AT1G48330
	Chr1	17867124	17867729	3.17019	2.77508	3.3552	3.28385	AT1G48350
	Chr1	17868492	17869416	2.96974	2.69086	2.625	3.27162	AT1G48360
	Chr1	17872220	17872923	2.32136	1.39072	1.47798	1.49631	AT1G48370
	Chr1	17874459	17875915	3.25726	3.37666	2.664	2.66702	AT1G48370
	Chr1	17878756	17879303	2.99296	4.10482	3.99916	3.90143	AT1G48380
	Chr1	17880645	17881195	1.7312	1.70038	2.1691	2.13732	AT1G48390
	Chr1	17891308	17892531	2.41701	2.58011	2.26164	2.20621	AT1G48410
	Chr1	17897945	17898897	2.10232	2.18808	1.82548	1.85109	AT1G48420
	Chr1	17906940	17907684	4.23344	4.515	4.06714	3.85567	AT1G48440
	Chr1	17909534	17912156	2.89131	2.54739	2.56873	2.71689	AT1G48450
	Chr1	17918360	17920902	2.34516	2.57397	2.66453	3.23523	AT1G48480
	Chr1	17922426	17922814	1.18867	1.55404	1.51001	2.26709	AT1G48480
	Chr1	17927991	17928806	1.99358	2.56683	2.68566	2.83568	AT1G48490
	Chr1	17940070	17941002	3.78632	5.0099	5.02008	4.51215	AT1G48520
	Chr1	17945376	17946023	1.92209	1.99358	2.39653	2.10114	AT1G48540
	Chr1	17951943	17953782	3.25726	2.89481	2.47193	2.77389	AT1G48550
	Chr1	17972101	17973269	3.34449	3.49051	3.89709	3.71795	AT1G48610
	Chr1	17974892	17976441	3.88389	3.58922	3.94445	3.84367	AT1G48620
	Chr1	17982486	17984664	2.16164	3.3637	2.30971	3.52636	AT1G48630
	Chr1	17994681	17995277	2.60441	2.4042	2.02912	1.92705	AT1G48650
	Chr1	18018187	18018458	1.56452	0.796724	0.859662	0.948154	AT1G48720
	Chr1	18025588	18026087	2.51629	1.98427	1.8097	1.84216	AT1G48740
	Chr1	18030804	18031388	3.3798	3.97048	2.25019	2.87603	AT1G48745
	Chr1	18038422	18039370	2.56849	3.3637	3.08538	3.07473	AT1G48760
	Chr1	18040213	18041014	2.80758	2.88998	2.33307	2.80348	AT1G48770
	Chr1	18046952	18047669	2.62604	2.62139	2.88369	2.88232	AT1G48790
	Chr1	18060793	18061397	2.83768	2.62103	2.85165	2.94018	AT1G48830
	Chr1	18070555	18071522	2.83197	2.38438	3.19377	2.6283	AT1G48860
	Chr1	18072440	18073487	1.82386	2.25396	1.53656	2.16164	AT1G48870
	Chr1	18074246	18075106	2.35006	2.32097	2.019	2.28878	AT1G48870
	Chr1	18080434	18081534	1.81438	2.27711	1.83974	2.57662	AT1G48880
	Chr1	18087279	18087948	2.34046	2.5964	2.77802	3.17939	AT1G48900
	Chr1	18106838	18107683	2.29326	2.72888	2.64152	2.84176	AT1G48950
	Chr1	18112473	18113293	3.15824	2.90933	2.98496	2.66702	AT1G48960
	Chr1	18116743	18117691	3.12465	2.73832	2.63717	2.91479	AT1G48970
	Chr1	18138242	18138712	1.78873	2.05728	2.11258	2.4042	AT1G49032
	Chr1	18148344	18149073	2.859	2.63717	2.44766	2.84686	AT1G49040
	Chr1	18150590	18151158	2.222	1.55947	1.87015	1.73278	AT1G49050
	Chr1	18177618	18178341	2.56849	2.664	2.42025	2.87744	AT1G49140
	Chr1	18183546	18184524	3.42747	3.07171	3.75471	3.13474	AT1G49170
	Chr1	18186668	18187604	2.41345	2.47033	2.85681	2.69086	AT1G49180
	Chr1	18215968	18216560	1.94739	1.92126	1.45988	1.57711	AT1G49240
	Chr1	18218748	18219269	2.99296	3.20126	3.03638	3.20057	AT1G49245
	Chr1	18234670	18235401	2.20814	2.25396	2.60269	2.48905	AT1G49300
	Chr1	18252011	18253308	1.83938	2.06033	1.84323	2.04601	AT1G49340
	Chr1	18264867	18265620	3.10203	3.25416	3.00268	2.67856	AT1G49350
	Chr1	18276623	18277599	2.68502	2.5517	2.8081	2.98252	AT1G49380
	Chr1	18282924	18283855	3.15824	3.71764	4.01746	4.19398	AT1G49400
	Chr1	18284299	18285007	1.94739	2.73286	1.44696	1.87359	AT1G49405
	Chr1	18286324	18287060	2.37467	2.8	2.47193	2.69938	AT1G49410
	Chr1	18306415	18307130	1.88489	2.38793	2.51048	3.08202	AT1G49450
	Chr1	18315123	18316574	3.12465	3.11942	3.04441	2.76238	AT1G49480
	Chr1	18317381	18319452	4.1354	3.2482	4.75738	4.26604	AT1G49490
	Chr1	18327636	18328097	3.4896	3.00024	3.10982	2.44574	AT1G49510
	Chr1	18329646	18330233	2.43	3.01447	2.47193	2.52136	AT1G49520
	Chr1	18336849	18337526	2.34046	2.24428	2.17208	2.16837	AT1G49540
	Chr1	18351464	18352693	3.78632	4.27647	4.37983	4.72951	AT1G49580
	Chr1	18354783	18355460	2.43	2.46431	2.38764	2.14519	AT1G49590
	Chr1	18359591	18360281	2.72133	2.22591	1.4237	2.4672	AT1G49600
	Chr1	18362670	18363268	2.56849	2.18048	2.625	1.82745	AT1G49610
	Chr1	18365629	18366676	1.80861	1.76624	1.72105	1.98114	AT1G49620
	Chr1	18375099	18375311	3.94445	2.89505	3.10982	2.89076	AT1G49630
	Chr1	18377485	18379853	3.57937	3.17435	3.53766	3.78003	AT1G49650
	Chr1	18385578	18386189	2.63717	2.54739	1.91268	1.96922	AT1G49670
	Chr1	18393002	18393945	3.02354	4.31565	3.36889	3.61758	AT1G49710
	Chr1	18400309	18400892	2.30778	1.9391	1.92705	1.79289	AT1G49720
	Chr1	18404473	18405645	1.89334	2.41545	2.36047	2.01942	AT1G49730
	Chr1	18416445	18417290	2.29326	3.27378	2.35811	2.73449	AT1G49760
	Chr1	18428830	18430325	3.5587	4.14845	4.09568	3.0495	AT1G49780
	Chr1	18436686	18437269	3.53123	3.24188	3.29906	3.22917	AT1G49790
	Chr1	18442881	18444945	1.80352	2.24428	2.16373	1.77528	AT1G49820
	Chr1	18451980	18453809	2.96606	2.95855	3.08997	2.60811	AT1G49840
	Chr1	18455183	18456582	3.23969	4.49321	4.22359	4.30777	AT1G49850
	Chr1	18470072	18471265	2.46465	2.2218	2.29534	2.17322	AT1G49890
	Chr1	18496426	18497385	3.25726	3.33214	3.18312	2.77389	AT1G49950
	Chr1	18503929	18504963	2.87524	3.45006	3.30417	2.63717	AT1G49970
	Chr1	18511422	18512596	3.66006	3.11809	3.47814	2.92539	AT1G49990
	Chr1	18517530	18518880	2.26678	1.7835	2.02582	1.66276	AT1G50010
	Chr1	18538986	18539884	2.80758	3.01447	4.31002	3.34488	AT1G50030
	Chr1	18542452	18542997	1.7312	1.46479	1.69631	2.1762	AT1G50040
	Chr1	18578499	18579090	2.07744	2.08831	1.66618	1.88964	AT1G50140
	Chr1	18581984	18582644	2.68502	2.15548	2.26709	2.45303	AT1G50170
	Chr1	18597762	18598403	3.3746	2.96974	2.75065	4.45351	AT1G50200
	Chr1	18606662	18607206	2.49274	2.05099	1.60344	2.09742	AT1G50240
	Chr1	18616586	18617137	2.62103	2.04601	1.83844	1.66276	AT1G50250
	Chr1	18620837	18621789	2.13682	2.52724	2.15346	2.26709	AT1G50260
	Chr1	18627693	18628408	2.14104	2.81207	2.24594	2.13309	AT1G50290
	Chr1	18631610	18631899	2.67673	2.40918	2.47193	1.5282	AT1G50300
	Chr1	18639094	18639617	2.89131	2.49288	2.50997	2.57742	AT1G50320
	Chr1	18658627	18659467	3.40476	2.34938	2.2218	2.48557	AT1G50370
	Chr1	18662460	18662763	1.16241	1.79926	2.35811	1.91642	AT1G50380
	Chr1	18678682	18679958	2.15419	2.97759	2.28076	2.20621	AT1G50420
	Chr1	18684877	18686698	2.35006	2.84949	2.7621	3.08538	AT1G50430
	Chr1	18689571	18690446	3.0637	2.34938	2.90823	2.37606	AT1G50450
	Chr1	18692445	18694848	3.81533	4.44632	5.54575	4.8488	AT1G50460
	Chr1	18701833	18702510	2.40358	2.67732	2.17886	1.81002	AT1G50480
	Chr1	18715043	18717149	2.38691	3.13757	3.00054	2.90933	AT1G50500
	Chr1	18727148	18728341	2.05728	2.33008	2.22602	2.17024	AT1G50570
	Chr1	18738520	18739559	2.35811	2.11258	2.42299	1.83369	AT1G50600
	Chr1	18748375	18749116	1.93461	2.05728	2.68655	3.24378	AT1G50620
	Chr1	18756788	18758494	6.31728	6.05416	5.22545	5.58553	AT1G50640
	Chr1	18771117	18772391	3.16343	3.37437	3.31404	3.4403	AT1G50660
	Chr1	18776090	18777091	2.10232	2.03118	1.82548	2.20621	AT1G50670
	Chr1	18782017	18782748	2.56849	2.88998	3.08092	2.51048	AT1G50700
	Chr1	18786994	18787915	2.15419	2.86997	2.78858	2.31743	AT1G50710
	Chr1	18795139	18795887	3.46114	4.03075	3.4668	3.52636	AT1G50730
	Chr1	18807712	18808370	2.94807	3.29872	2.55253	3.65173	AT1G50740
	Chr1	18825437	18826599	2.62604	3.5096	2.61303	2.69938	AT1G50790
	Chr1	18839061	18839868	2.27926	2.97759	2.65405	2.48557	AT1G50840
	Chr1	18864782	18867270	2.4549	3.65875	3.73564	3.0637	AT1G50890
	Chr1	18870072	18871157	2.99994	3.32143	3.78465	2.51661	AT1G50920
	Chr1	18880070	18881018	2.06397	1.7312	2.05728	2.24451	AT1G50950
	Chr1	18926896	18928552	2.73135	1.88964	1.74147	2.05472	AT1G51070
	Chr1	18929867	18930888	4.73787	3.01447	3.41609	3.51618	AT1G51080
	Chr1	18934327	18935986	2.34046	2.48689	2.83768	2.52914	AT1G51110
	Chr1	18944454	18945830	3.23969	3.84142	3.37786	3.46809	AT1G51140
	Chr1	18949535	18950471	2.02042	2.98611	2.21317	2.12739	AT1G51160
	Chr1	18953833	18954718	2.51022	2.31315	2.08721	2.04782	AT1G51170
	Chr1	18984407	18985091	2.16164	2.05472	3.04441	2.33887	AT1G51200
	Chr1	19021088	19021866	3.33313	3.59718	3.26058	2.67686	AT1G51310
	Chr1	19035705	19036948	3.55338	3.15265	2.90933	3.4363	AT1G51350
	Chr1	19044224	19044922	2.36106	2.84656	3.138	1.65806	AT1G51360
	Chr1	19050226	19052654	3.40476	4.15809	4.84822	4.4325	AT1G51390
	Chr1	19074315	19075316	2.74202	2.15346	2.86566	2.4935	AT1G51450
	Chr1	19100593	19101090	2.43	2.52136	2.55253	2.83768	AT1G51500
	Chr1	19104148	19104893	2.38691	2.09781	2.66702	2.67686	AT1G51510
	Chr1	19106659	19107907	3.30909	3.96137	3.34019	2.78641	AT1G51520
	Chr1	19113094	19114027	2.32136	3.01447	2.39653	2.51048	AT1G51538
	Chr1	19115484	19116371	2.90933	3.71157	4.08832	3.45006	AT1G51540
	Chr1	19118846	19119323	1.99943	2.80979	2.08721	2.55658	AT1G51550
	Chr1	19120968	19121991	3.2482	2.51022	3.17019	2.75481	AT1G51560
	Chr1	19124061	19125010	2.1691	2.22591	2.7072	2.78912	AT1G51570
	Chr1	19125536	19126629	3.64606	3.46822	3.77117	3.36192	AT1G51580
	Chr1	19131860	19133126	2.46942	1.96943	2.3063	2.07611	AT1G51600
	Chr1	19136450	19137155	2.8965	2.72658	2.55521	2.92196	AT1G51610
	Chr1	19143948	19144307	2.34046	2.03118	1.64224	1.69688	AT1G51630
	Chr1	19149358	19150505	2.2871	2.55722	2.38416	2.28549	AT1G51640
	Chr1	19152401	19155715	6.11294	4.29293	4.38706	5.76257	AT1G51650
	Chr1	19165892	19166949	3.74911	3.82728	3.16771	3.30816	AT1G51690
	Chr1	19174408	19174945	2.222	2.10479	2.21317	2.76394	AT1G51700
	Chr1	19179399	19180094	1.3301	1.48554	1.62908	2.67345	AT1G51710
	Chr1	19187990	19189564	3.10588	3.05169	2.58082	2.6936	AT1G51730
	Chr1	19191445	19192312	2.12638	2.0778	2.36047	2.82299	AT1G51745
	Chr1	19199412	19200311	2.21237	2.70864	2.05099	2.24474	AT1G51760
	Chr1	19297571	19299193	1.88489	2.75187	2.68566	2.93214	AT1G51940
	Chr1	19305420	19306842	2.859	3.08446	2.73665	3.36889	AT1G51950
	Chr1	19313311	19314112	2.47745	2.20386	2.02816	2.859	AT1G51965
	Chr1	19326038	19326870	1.68692	2.25396	2.47193	2.5517	AT1G51980
	Chr1	19407678	19408001	1.3301	1.48554	1.34322	1.50319	AT1G52140
	Chr1	19413704	19414538	2.1114	2.96974	2.33008	2.09742	AT1G52150
	Chr1	19423817	19424437	1.78188	1.9391	1.94854	1.70038	AT1G52160
	Chr1	19453848	19455733	2.68502	2.9448	3.81248	3.92601	AT1G52220
	Chr1	19468750	19469691	2.8965	2.84656	2.98496	2.98612	AT1G52280
	Chr1	19475365	19476331	3.18165	4.10482	3.03908	3.74857	AT1G52300
	Chr1	19478079	19478926	2.1114	2.8	2.81916	2.75481	AT1G52310
	Chr1	19484313	19485316	3.21337	2.86156	2.39977	2.32503	AT1G52320
	Chr1	19491138	19491692	2.17322	2.89578	2.56247	1.93373	AT1G52340
	Chr1	19499061	19500061	4.32785	3.30938	3.23318	2.40918	AT1G52360
	Chr1	19508912	19509711	3.65173	2.74932	3.302	2.61303	AT1G52380
	Chr1	19527845	19528467	2.94807	2.16837	3.04441	2.03459	AT1G52420
	Chr1	19559849	19560547	2.51629	2.86997	2.84833	2.54766	AT1G52500
	Chr1	19565542	19566374	2.43	3.01447	2.12496	3.02664	AT1G52520
	Chr1	19568757	19569087	2.54766	2.01189	1.67578	1.67481	AT1G52530
	Chr1	19571208	19572244	2.33554	3.46217	3.05251	3.3798	AT1G52540
	Chr1	19573265	19574100	5.47788	4.79034	3.33573	4.31565	AT1G52550
	Chr1	19580039	19580613	2.76128	2.60534	2.2533	2.79354	AT1G52565
	Chr1	19589918	19590274	1.98974	2.43168	2.77389	2.02582	AT1G52590
	Chr1	19590562	19591337	2.69327	1.9391	1.64224	2.14519	AT1G52600
	Chr1	19603623	19604507	2.859	2.75481	2.39977	2.32503	AT1G52620
	Chr1	19608095	19608742	2.62103	2.92016	2.21126	3.138	AT1G52630
	Chr1	19639231	19641538	4.37357	4.46219	4.56151	5.22545	AT1G52710
	Chr1	19642568	19643542	2.49274	2.16164	2.81916	2.33554	AT1G52730
	Chr1	19645137	19646244	3.04842	3.40476	4.10395	3.51618	AT1G52740
	Chr1	19651320	19652293	4.24263	6.16947	4.10585	4.88016	AT1G52760
	Chr1	19658564	19660185	3.00412	2.44766	2.51916	2.00535	AT1G52780
	Chr1	19670182	19671085	2.77389	2.00492	2.70022	2.41545	AT1G52825
	Chr1	19685778	19686615	2.79122	2.03794	2.47193	1.94248	AT1G52870
	Chr1	19711197	19711536	2.39591	2.29031	2.10764	1.84216	AT1G52930
	Chr1	19737287	19738169	4.12165	3.5238	4.37983	4.32163	AT1G52980
	Chr1	19746161	19747307	3.25726	3.21336	3.80578	4.83793	AT1G53000
	Chr1	19761090	19761414	1.79873	2.60078	2.12739	2.6821	AT1G53030
	Chr1	19764422	19764853	1.3475	1.98576	2.03559	2.10764	AT1G53039
	Chr1	19766570	19767545	1.64571	2.37096	2.13309	2.72528	AT1G53040
	Chr1	19771908	19773003	2.51022	2.52724	2.80172	2.44766	AT1G53050
	Chr1	19778378	19779218	1.92705	1.89926	1.88275	2.07611	AT1G53070
	Chr1	19783513	19784467	1.70066	2.07367	1.77171	2.07611	AT1G53090
	Chr1	19785319	19785867	1.7312	1.45652	1.11271	0.960791	AT1G53090
	Chr1	19790195	19790993	2.87524	2.21981	2.33008	3.07054	AT1G53110
	Chr1	19792640	19793786	3.41491	3.86853	4.10395	3.28385	AT1G53120
	Chr1	19799475	19799815	2.35006	2.45104	2.47193	2.01942	AT1G53140
	Chr1	19806418	19807732	2.07744	2.08831	1.78873	2.44574	AT1G53160
	Chr1	19813826	19814556	2.02582	2.4042	2.12496	2.46134	AT1G53165
	Chr1	19821357	19822225	3.08446	3.39904	3.51324	4.94527	AT1G53170
	Chr1	19842542	19843491	2.90933	3.55129	3.49051	3.72517	AT1G53200
	Chr1	19844601	19845743	4.43895	3.69276	5.19483	5.3379	AT1G53210
	Chr1	19849675	19851820	2.60441	2.54989	2.63717	2.66702	AT1G53230
	Chr1	19855684	19857024	3.74911	3.77638	3.52636	3.03908	AT1G53240
	Chr1	19866086	19867364	2.46134	2.44766	3.02412	3.23318	AT1G53280
	Chr1	19871202	19872359	3.56639	3.34487	3.99168	3.60019	AT1G53290
	Chr1	19879411	19880719	3.45006	3.2482	3.58591	3.88487	AT1G53300
	Chr1	19887308	19888202	1.85085	2.35811	2.08397	1.97572	AT1G53310
	Chr1	19892602	19893544	3.67495	2.8585	2.69086	2.74986	AT1G53320
	Chr1	19903757	19904539	3.75889	2.83568	2.019	2.41545	AT1G53350
	Chr1	19913343	19916632	3.36146	2.81882	3.25493	2.70083	AT1G53380
	Chr1	19917921	19919152	2.4549	2.03794	2.40625	3.22416	AT1G53390
	Chr1	19924705	19925691	2.32136	2.48905	2.14519	2.51048	AT1G53400
	Chr1	19935065	19935672	3.57204	2.46431	3.27583	3.33573	AT1G53430
	Chr1	19945777	19946645	3.50519	2.56056	2.85634	2.62655	AT1G53440
	Chr1	19953206	19954435	2.82055	2.4042	2.87359	3.01485	AT1G53450
	Chr1	19955686	19956703	2.64075	2.57508	2.77992	2.75261	AT1G53460
	Chr1	19964225	19964761	2.42192	1.9391	2.38416	2.02582	AT1G53480
	Chr1	19968839	19969535	2.56849	1.84889	1.99833	2.00535	AT1G53500
	Chr1	19973133	19974482	2.26678	2.15346	2.39977	1.87963	AT1G53510
	Chr1	19976904	19979076	2.65651	2.52914	2.69086	2.45756	AT1G53520
	Chr1	19981295	19982130	4.02739	3.16365	3.87486	2.28878	AT1G53541
	Chr1	19987180	19988114	2.51629	2.34938	2.40918	2.20621	AT1G53570
	Chr1	19996219	19997269	2.46465	2.664	2.47193	2.2492	AT1G53590
	Chr1	20027586	20028704	3.9858	4.42796	4.31697	3.87201	AT1G53645
	Chr1	20030767	20031489	2.42192	2.30778	2.38416	2.20621	AT1G53650
	Chr1	20036656	20037340	1.30886	2.16164	2.06439	1.74679	AT1G53670
	Chr1	20048636	20049812	1.88489	2.07174	1.63056	2.55114	AT1G53700
	Chr1	20055801	20056458	2.16164	3.17939	2.32341	2.90551	AT1G53710
	Chr1	20061586	20062398	2.05728	2.22591	1.83974	1.81002	AT1G53730
	Chr1	20070380	20071125	2.32136	4.23344	4.17478	3.51618	AT1G53760
	Chr1	20072800	20073858	3.02354	3.88389	3.80578	3.67495	AT1G53770
	Chr1	20078405	20079002	3.33313	4.22941	3.78003	3.94109	AT1G53785
	Chr1	20081425	20082584	2.79122	2.46431	2.52574	2.72133	AT1G53790
	Chr1	20101356	20102935	2.56849	3.42101	3.0637	3.46435	AT1G53840
	Chr1	20105153	20105947	2.48905	3.27814	3.56773	2.92196	AT1G53850
	Chr1	20108073	20109553	2.26164	1.89926	1.93541	2.30441	AT1G53860
	Chr1	20115774	20116492	5.24134	1.85782	5.88888	4.62842	AT1G53880
	Chr1	20128340	20129081	4.26872	1.68814	4.85048	4.29384	AT1G53900
	Chr1	20135069	20136848	4.34271	4.68525	3.92601	5.18329	AT1G53910
	Chr1	20180743	20182212	5.39811	5.11044	5.59329	5.6166	AT1G54060
	Chr1	20186095	20186880	2.07744	1.92126	2.47193	1.99909	AT1G54080
	Chr1	20189509	20190816	3.36889	3.93973	3.61758	3.33573	AT1G54090
	Chr1	20198205	20199192	2.4851	1.87063	2.47193	3.02926	AT1G54100
	Chr1	20199293	20199890	2.14519	2.30778	2.31743	2.40918	AT1G54110
	Chr1	20201575	20202745	2.47193	2.24871	2.25693	2.39911	AT1G54115
	Chr1	20210812	20212114	2.65651	2.63133	2.80609	2.07611	AT1G54130
	Chr1	20214628	20216262	4.35563	3.80058	4.49308	4.24352	AT1G54140
	Chr1	20225505	20226012	2.7072	2.1324	3.50848	2.56056	AT1G54170
	Chr1	20227304	20227827	2.1691	1.79926	2.12104	2.01417	AT1G54180
	Chr1	20241196	20241767	1.3475	3.00024	2.03559	1.99909	AT1G54210
	Chr1	20255025	20255545	2.25019	1.9391	2.47193	1.74679	AT1G54250
	Chr1	20256949	20257428	1.77448	2.19764	2.16542	1.54636	AT1G54260
	Chr1	20259780	20260575	2.4804	2.89578	2.3767	2.79425	AT1G54270
	Chr1	20277119	20277998	2.49274	2.8	2.75065	3.12805	AT1G54320
	Chr1	20286568	20287655	2.82055	2.21898	2.02912	2.46134	AT1G54350
	Chr1	20296421	20297361	2.79122	3.8192	3.80578	3.50583	AT1G54370
	Chr1	20299841	20301021	2.51629	2.61092	2.40918	3.533	AT1G54380
	Chr1	20302737	20303859	1.7312	1.40011	1.81438	1.73587	AT1G54385
	Chr1	20306172	20307079	2.69327	1.77171	1.92705	2.39911	AT1G54390
	Chr1	20309834	20310789	3.2482	3.09164	2.95934	3.4896	AT1G54410
	Chr1	20322938	20323968	4.32163	3.47497	3.44716	3.39454	AT1G54440
	Chr1	20342592	20343492	2.32136	1.99358	2.26709	1.98917	AT1G54460
	Chr1	20350131	20350876	2.20814	3.44188	2.21899	3.00054	AT1G54490
	Chr1	20357023	20357862	2.60206	2.47033	2.51048	2.4032	AT1G54500
	Chr1	20361848	20362587	1.87221	2.15346	2.15346	2.55658	AT1G54510
	Chr1	20363475	20364253	2.32136	2.88998	2.74319	2.92539	AT1G54520
	Chr1	20384183	20385032	2.61303	2.29031	2.2218	2.76128	AT1G54570
	Chr1	20389327	20390198	3.08446	2.46431	2.36047	2.87744	AT1G54580
	Chr1	20396204	20397222	2.56849	2.5517	2.33307	2.2726	AT1G54610
	Chr1	20402040	20403064	2.67673	2.03794	2.79161	2.44574	AT1G54630
	Chr1	20406962	20407685	2.42192	2.49093	2.625	1.89334	AT1G54650
	Chr1	20412957	20414204	3.66006	4.39578	4.10395	3.81248	AT1G54680
	Chr1	20420145	20420926	1.92209	3.11809	2.14519	2.56489	AT1G54710
	Chr1	20434525	20435498	3.46114	4.53448	4.04198	3.71795	AT1G54770
	Chr1	20439335	20440271	2.31743	2.70864	2.68566	2.4032	AT1G54780
	Chr1	20451124	20452211	1.89334	2.17123	2.19404	2.30691	AT1G54830
	Chr1	20453980	20454964	2.37467	2.10344	2.67732	2.57476	AT1G54840
	Chr1	20470808	20471757	4.25681	3.40476	2.74319	3.15866	AT1G54920
	Chr1	20500033	20500306	0.825099	1.37312	1.45539	1.40198	AT1G54960
	Chr1	20511478	20512688	2.10232	3.25628	2.51916	2.58082	AT1G54990
	Chr1	20514527	20515425	4.44756	4.49321	4.96306	4.45351	AT1G55000
	Chr1	20534818	20535593	2.51629	2.45519	3.10224	2.60269	AT1G55040
	Chr1	20549648	20549902	1.94739	2.39653	1.54039	1.10614	AT1G55060
	Chr1	20553173	20555033	2.84656	2.7714	2.9767	3.14937	AT1G55080
	Chr1	20561579	20563140	1.37557	2.34451	1.98974	3.21336	AT1G55110
	Chr1	20566313	20567742	1.76624	2.0778	3.05556	3.18373	AT1G55120
	Chr1	20573691	20575256	2.95934	3.61758	3.9084	3.74857	AT1G55140
	Chr1	20577678	20579851	4.1354	3.75388	4.32743	3.94109	AT1G55152
	Chr1	20580291	20581051	2.33008	2.25396	2.27711	2.32097	AT1G55170
	Chr1	20588347	20589344	2.56849	2.94973	3.44716	2.64052	AT1G55190
	Chr1	20591843	20592104	1.68692	1.65178	1.73044	1.73044	AT1G55200
	Chr1	20594187	20595383	3.21337	2.47644	3.45422	3.138	AT1G55205
	Chr1	20597961	20598791	3.17019	4.32946	3.81248	3.15866	AT1G55210
	Chr1	20606900	20607672	3.10203	2.74932	3.98674	3.0063	AT1G55250
	Chr1	20617266	20618026	3.4896	2.83768	3.0495	3.22416	AT1G55265
	Chr1	20618959	20620210	2.46134	2.18808	1.99833	2.64052	AT1G55270
	Chr1	20623921	20624715	2.20814	2.08831	1.97597	1.83312	AT1G55280
	Chr1	20629071	20629654	1.7312	2.16837	2.32341	2.22377	AT1G55300
	Chr1	20632828	20633772	2.27926	2.08665	1.93299	2.11114	AT1G55320
	Chr1	20637266	20637997	2.05728	2.22591	2.22602	1.85708	AT1G55325
	Chr1	20648325	20648958	1.7312	1.89109	1.82548	2.47695	AT1G55330
	Chr1	20651855	20653297	3.07171	3.06688	2.96974	2.90551	AT1G55340
	Chr1	20663969	20665080	2.40358	2.67732	2.57662	2.73449	AT1G55350
	Chr1	20666339	20668792	4.2897	4.69237	4.84067	4.12195	AT1G55360
	Chr1	20707447	20708307	2.34046	2.74384	2.96269	2.2533	AT1G55460
	Chr1	20713543	20714729	2.66425	3.14937	2.70022	3.08538	AT1G55480
	Chr1	20723284	20723830	2.69327	3.55843	3.04441	3.40476	AT1G55510
	Chr1	20733243	20733939	1.83312	1.87468	2.5517	1.85801	AT1G55535
	Chr1	20742291	20743168	2.74202	2.70083	3.00054	2.32503	AT1G55540
	Chr1	20771118	20771886	3.07171	3.06688	3.39904	3.15191	AT1G55590
	Chr1	20782359	20783153	3.02354	2.46431	2.10114	2.10764	AT1G55610
	Chr1	20789971	20791240	2.30778	2.11755	2.81101	2.51402	AT1G55620
	Chr1	20802693	20804662	3.71764	3.60797	4.08832	5.6617	AT1G55670
	Chr1	20811392	20812359	2.222	1.72005	2.32097	1.83873	AT1G55690
[truncated: 9,834 more rows]

## Sheet: Fig. 2
Source Data Fig. 2a						Source Data Fig. 2b											Source Data Fig. 2g
Distance of H3K27ac peaks from the TSS (bp)	H3K27ac_S0	H3K27ac_S2	H3K27ac_S4	H3K27ac_S8		Distance of intragenic DHSs from the TSS (bp)	DHS_S0	DHS_S2	DHS_S4	DHS_S8	Distance of intergenic DHSs from the TSS (bp)	DHS_S0	DHS_S2	DHS_S4	DHS_S8		Enrichment score	Arabidopsis	Distal	Proximal		Rice	Distal	Proximal		Human	Distal	Proximal
	320	418	393	153			380	341	382	2040		3281	3281	3227	3284			H3K27ac	0.0097255	0.0871722		H3K27ac	0.0566422	0.0920547		H3K27ac	0.197785	0.295382
	1060	275	172	460			52	176	59	382		1074	422	424	108			H3K9ac	0.00391974	0.0445918		H3K9ac	0.0110426	0.0529772		H3K9ac	0.154505	0.274639
	317	158	170	303			795	821	778	38		7	43	11	2294			H3K4me1	0.00189876	0.000632567		x				H3K4me1	0.224395	0.200133
	225	98	110	349			1167	1210	1739	1050		2438	1702	2467	25			H3K4me2	9.88e-05	0.0093865		H3K4me2	0.00846394	0.0193224		H3K4me2	0.259467	0.331667
	271	257	375	286			803	537	170	517		1706	96	3023	2904			H3K4me3	0.000491771	0.05586		H3K4me3	0.0174768	0.0698502		H3K4me3	0.178601	0.29673
	1811	312	438	398			1718	1702	534	1727		182	176	1702	2472			H3K9me2	0.0168755	0.0016848		x				H3K27me3	0.00463603	0.00396428
	1250	512	659	149			165	495	2004	77		347	335	86	88			H3K27me3	0.00536462	0.005084		H3K27me3	0.00843928	0.0127073		H3K9me3	0.00168079	0.00126444
	98	371	318	239			535	539	870	132		184	264	187	213			H3K36me3	0.000102248	0.0361273		H3K36me3	0.00314359	0.0155842		H3K36me3	0.00402759	0.0169302
	231	500	499	434			2002	2008	688	539		1169	1167	648	341
	399	96	248	310			749	842	109	1818		582	550	184	641
	269	248	228	558			59	55	67	55		210	969	1193	220
	626	726	753	494			1289	79	1603	83		969	57	552	1191
	252	644	678	532			55	1191	1299	1084		52	43	970	552
	555	450	209	191			1781	914	1160	1540		238	2134	72	969
	315	394	346	223			1350	22	1981	1217		2134	3018	40	32
	466	775	308	699			1122	66	863	1119		2911	42	2175	30
	783	455	506	622			2047	384	107	2068		55	30	3043	2120
	290	900	421	298			3	46	357	825		58	194	86	2978
	422	256	1050	435			824	307	7	381		181	500	54	83
	913	515	873	234			5578	4	162	72		456	1300	193	29
	2447	356	318	409			71	1491	4	352		1260	1224	480	29
	169	1596	461	304			348	1644	1488	94		734	710	1225	483
	578	819	408	614			44	33	1769	32		37	99	697	1260
	279	317	1657	331			124	8	1647	217		61	120	103	6
	315	2408	360	530			5	1628	24	1488		1401	1571	54	147
	394	1645	342	442			1491	1426	14	414		142	103	1634	54
	869	899	2409	1674			11	2115	1677	1701		771	929	105	1572
	374	334	1736	1497			1701	246	1820	1048		956	257	1015	457
	306	309	902	754			1673	82	1455	50		218	256	935	103
	470	175	246	417			1311	49	1263	1761		394	177	363	1004
	418	900	166	306			24	82	263	1618		1249	226	191	562
	1676	379	323	1607			43	1620	81	1457		195	256	212	385
	947	227	876	812			1654	169	60	1631		212	1029	241	292
	274	357	263	316			1498	279	177	226		136	74	887	233
	298	190	299	270			1459	618	96	255		1118	322	47	194
	2435	363	477	398			1757	144	92	178		923	1576	147	188
	319	490	514	878			212	666	35	96		78	1288	1287	290
	1605	829	259	303			263	764	174	1011		331	689	413	1035
	626	320	126	194			1197	9	12	87		1295	104	22	26
	311	901	475	132			97	84	607	262		542	1980	1977	355
	207	236	483	108			22	1733	2	56		208	49	51	410
	110	324	264	215			1628	712	118	165		78	185	64	1296
	2351	331	797	338			1003	1032	764	274		2051	1737	1737	404
	336	229	269	587			50	126	350	203		135	166	166	153
	322	488	846	195			56	2593	9	533		178	125	101	166
	838	180	486	607			185	1451	85	341		1740	226	49	2069
	448	218	237	327			604	617	848	150		201	204	227	59
	238	278	634	792			141	2249	1850	684		19	2166	64	115
	282	299	339	221			689	1031	2	1142		227	7	238	1739
	161	227	322	340			10	97	1773	872		64	372	2167	201
	385	271	324	269			712	137	651	333		227	176	8	120
	274	250	386	379			341	66	628	1914		2113	48	372	22
	243	379	331	321			1043	1104	79	9		311	116	169	363
	292	240	258	374			83	75	1028	112		375	60	49	75
	801	2167	344	121			860	4143	120	83		168	327	116	245
	554	790	224	352			1819	299	1094	752		27	349	109	2165
	359	395	301	198			1772	1	2591	2007		60	435	304	316
	794	243	500	205			275	176	1453	1801		172	109	80	375
	184	484	305	279			655	96	617	2		99	83	431	364
	406	195	380	191			1046	364	2256	1080		333	828	88	50
	11	481	135	296			526	126	237	1501		83	2693	767	462
	342	336	454	478			1668	1696	2914	1023		767	1239	2847	59
	431	283	329	312			157	755	1072	1637		2686	2697	2712	3053
	233	3101	271	209			1046	309	79	641		1266	25	45	296
	329	608	279	2171			708	976	173	158		2692	202	203	331
	307	192	855	854			1547	2150	54	1068		30	50	138	438
	378	255	414	440			2518	414	1070	10		168	69	84	83
	214	437	234	281			595	2007	1854	1459		179	56	170	764
	463	245	801	768			1643	756	4139	683		67	114	259	2728
	396	310	324	228			1386	956	1722	276		53	3012	2960	1265
	337	304	173	448			1642	2005	410	809		202	1193	1186	48
	293	211	330	263			2934	27	2	1541		232	2450	2462	2714
	237	272	302	258			1081	326	170	2593		3010	280	272	39
	817	143	177	3099			95	109	1720	1327		1190	401	1922	202
	248	288	3078	691			83	833	0	692		2453	1845	241	114
	299	464	584	581			149	364	784	611		278	214	215	109
	286	381	183	225			58	13	626	1767		431	74	57	166
	364	963	329	273			59	7	954	3046		260	137	132	264
	548	247	248	237			27	1761	1161	1050		1823	103	187	3006
	218	304	157	231			878	8	2295	97		218	401	1629	1185
	147	360	369	284			348	1064	352	192		64	1589	63	2480
	2200	189	247	275			72	1320	952	57		119	66	1096	278
	869	353	193	243			1456	251	2005	63		209	1074	142	749
	411	288	213	300			1104	405	7	30		1629	142	307	256
	216	227	317	236			4146	579	1956	308		62	308	358	1886
	101	660	230	420			190	43	2162	1054		1102	473	3103	217
	673	820	890	134			95	77	68	46		145	3124	2396	72
	145	213	900	927			2090	406	97	1139		289	2388	47	64
	198	1877	352	171			871	59	2468	4133		359	34	318	128
	502	226	339	250			126	118	656	254		3114	300	125	267
	356	252	239	230			1808	72	87	1178		2393	43	306	306
	281	712	246	329			734	2	1665	297		166	234	88	979
	3101	258	437	368			2062	713	1907	2095		291	244	2484	138
	357	511	313	277			755	573	381	251		127	202	199	307
	416	295	450	307			933	3725	1769	747		163	60	49	340
	224	539	582	386			1658	35	929	402		845	237	264	3107
	196	235	465	1049			2149	1434	1472	37		62	848	142	2389
	223	311	167	239			161	744	128	1829		323	140	109	34
	184	479	291	226			2	2611	420	395		211	84	681	273
	203	489	1896	228			2585	255	600	1189		27	987	65	171
	148	2278	278	1932			978	793	583	26		160	777	186	218
	257	246	333	274			2005	172	57	175		823	58	182	190
	287	1057	265	391			10	63	184	1863		146	189	96	1210
	196	260	223	248			2150	875	64	1017		80	205	48	117
	289	296	469	353			158	7	1	832		833	56	2159	367
	730	329	226	279			282	1302	2956	275		42	749	783	2552
	332	298	829	410			100	13	913	843		713	125	121	78
	520	916	214	558			904	1012	653	595		676	57	84	30
	284	336	540	249			2422	836	1377	0		188	35	689	273
	883	183	273	589			1570	1135	52	932		222	658	1062	815
	241	356	517	378			58	1364	1975	2294		188	1103	85	135
	400	233	260	605			461	37	577	130		45	85	189	109
	208	270	400	201			13	55	3729	392		2192	192	73	1047
	165	268	329	260			1776	30	684	64		781	58	49	43
	221	386	523	381			80	1229	142	2566		50	157	590	534
	532	358	2393	217			217	1685	1453	951		42	12	1550	184
	251	831	278	567			1764	449	2585	2009		129	570	1859	212
	359	347	373	2260			1149	63	447	8		83	1499	110	27
	481	207	220	298			1487	68	268	313		168	1740	344	54
	525	513	409	397			2289	1331	61	2265		86	170	416	2363
	1048	184	71	179			146	158	873	2018		49	267	1000	1043
	181	245	961	278			355	2405	768	339		646	1399	115	60
	205	484	341	955			575	1285	1522	109		1068	226	229	184
	158	195	333	357			351	285	1368	834		65	142	53	47
	1739	300	258	238			60	888	2	2400		188	79	171	1465
	353	1342	250	279			583	64	16	1451		96	170	100	24
	316	265	139	238			3232	91	142	14		104	27	38	104
	326	441	282	279			65	1678	81	1775		86	99	174	94
	354	382	249	266			56	2052	38	252		93	84	74	158
	196	213	506	372			1	630	1214	1762		51	48	395	83
	366	313	366	492			859	89	1675	1471		583	622	31	50
	805	357	276	346			649	146	462	17		1617	258	619	119
	465	148	328	274			391	887	66	8135		1870	476	84	666
	226	238	533	569			3409	29	69	255		77	54	135	130
	542	205	422	415			579	2118	663	363		238	190	477	252
	538	243	659	506			376	31	2443	595		1439	106	206	96
	605	332	433	516			3706	1246	1307	584		226	187	182	94
	223	270	335	246			299	1293	245	54		55	2064	110	52
	334	250	271	285			3915	568	91	66		145	6	178	581
	511	1944	1256	1303			679	26	1758	38		262	177	2088	2472
	189	255	275	253			8	1892	2080	258		80	989	96	1504
	510	279	400	495			1465	1072	648	1276		170	118	11	176
	2292	890	337	376			236	208	108	867		47	1521	147	98
	478	515	177	147			2583	380	1854	394		78	81	996	152
	276	209	209	211			449	1410	34	2302		304	2502	130	1291
	312	205	248	251			155	482	1172	2241		49	1185	1397	1062
	204	904	208	267			0	1755	31	574		407	241	110	70
	180	304	162	204			885	1054	2017	3708		192	198	1106	106
	413	459	158	224			222	3873	1072	3915		236	1022	2445	77
	398	452	573	149			1303	136	925	1384		480	216	1218	136
	320	214	265	258			777	1930	108	228		140	1147	242	281
	6	258	292	331			1261	1100	485	0		300	100	193	205
	967	248	331	268			1474	50	189	2619		113	557	983	169
	326	262	285	490			3567	135	1719	440		181	91	171	49
	391	200	374	1875			6	64	1105	159		2088	838	1132	66
	263	2597	1892	356			123	1017	204	889		95	176	52	81
	65	174	360	267			92	716	1945	222		204	109	617	304
	230	1093	301	364			49	1149	1108	404		947	706	2182	49
	233	330	260	242			201	1110	26	1307		147	73	889	166
	414	393	989	333			914	1234	123	769		1491	2624	146	261
	472	657	313	940			1672	651	67	768		112	241	959	430
	399	349	249	286			486	960	896	1312		999	24	75	254
	721	124	402	227			12	2660	1149	1350		2182	127	57	293
	818	31	584	451			67	2580	1085	53		263	730	707	109
	293	1416	512	236			1434	175	1424	1521		244	2	2637	181
	1697	46	118	310			6	163	3904	17		227	407	68	2133
	217	244	240	523			2671	150	1366	232		982	362	259	110
	553	346	339	251			1270	1034	1426	958		97	398	19	262
	168	334	312	193			241	2335	672	1764		1146	592	711	998
	603	304	2549	203			73	220	1138	919		86	208	170	177
	299	239	289	323			99	410	2695	1650		705	1657	643	1534
	212	376	242	209			1699	22	2577	461		2060	151	94	84
	252	297	231	2582			2060	1089	26	65		869	16	237	1112
	1331	248	1501	319			644	109	200	211		68	638	400	248
	90	236	189	300			1417	1958	992	2385		956	182	402	332
	377	455	642	359			162	103	95	1292		146	2003	138	305
	421	1245	230	281			23	3033	95	249		78	1748	1710	983
	219	369	470	152			121	910	334	2189		708	1349	135	191
	188	225	100	1102			32	37	388	11		2643	97	49	1123
	265	287	1130	137			1992	1232	11	275		49	119	43	54
	313	276	69	236			52	321	1677	1759		87	14	109	609
	184	255	267	227			1227	1311	51	2063		238	79	1981	2014
	208	243	217	345			44	1258	136	1027		24	1565	1596	930
	903	324	413	14			1172	2177	52	107		29	54	1337	88
	238	403	249	1329			242	529	2660	1947		927	1721	80	843
	177	178	164	172			33	14	3068	26		655	30	43	175
	282	393	278	232			1947	540	873	93		13	22	151	110
	151	274	559	258			1053	6348	46	61		174	2355	1569	625
	313	493	498	256			311	79	1193	14		361	65	1705	2637
	448	232	870	426			214	525	178	2605		399	41	121	92
	1933	336	275	311			379	717	452	2177		593	198	1807	267
	338	223	322	285			665	1584	1298	36		165	51	846	24
	466	331	385	362			238	10	266	1290		1291	89	132	23
	485	188	256	245			503	341	1381	1845		1653	404	23	745
	826	86	241	164			44	598	524	191		145	38	2351	363
	256	289	477	241			60	209	6	51		75	146	69	355
	290	217	238	1197			1594	1586	52	933		869	88	106	743
	908	372	444	332			1221	86	325	214		54	51	198	142
	369	499	316	398			3672	884	6334	429		108	86	66	1247
	229	225	272	348			180	120	2437	152		2320	499	439	1715
	607	724	207	478			2436	1341	1235	375		1748	122	405	150
	400	341	416	3823			1960	90	79	36		1208	2967	361	21
	351	924	304	311			1123	1028	532	133		100	218	877	857
	370	260	521	271			291	183	817	42		63	154	211	48
	291	388	294	452			62	424	1595	157		145	78	5192	115
	424	319	306	290			123	331	13	1716		1573	376	52	2005
	245	453	241	286			111	178	345	3923		145	159	61	1921
	383	244	231	185			1522	1	520	985		1773	118	499	998
	2814	157	320	359			14	174	294	26		16	2756	118	115
	238	464	209	328			290	1090	10	636		14	98	2975	124
	210	617	148	477			1162	113	1596	123		132	30	185	27
	214	327	260	305			848	74	99	140		22	91	122	293
	2537	411	601	295			1082	61	949	375		2442	1	83	1539
	341	301	242	243			1409	158	116	93		107	150	383	48
	353	762	384	157			3942	901	1130	1469		94	98	174	1765
	650	284	372	162			1243	1197	92	1393		215	136	181	8
	497	584	191	289			1343	86	1887	925		47	416	2491	1805
	160	517	801	351			1128	226	6	971		264	904	21	28
	342	382	1025	333			2654	1687	50	251		400	58	51	26
	184	539	168	343			632	1224	424	3181		3	1657	50	2433
	209	1004	675	245			2558	116	182	1426		3	898	75	103
	164	193	359	246			190	1226	3254	131		204	309	230	979
	369	353	211	999			189	565	56	1110		927	71	1	213
	531	158	251	238			1777	1680	167	1409		119	44	149	1418
	103	288	182	396			1045	113	1133	3947		5173	672	104	87
	707	182	154	420			272	1107	20	1246		49	2553	138	161
	171	486	410	282			58	2455	98	118		38	3725	412	380
	205	49	471	533			58	159	79	79		497	60	902	3
	173	590	361	296			2323	785	319	431		3001	56	1682	9
	318	508	398	175			334	1945	145	2542		191	117	26	220
	382	1223	252	260			1629	165	905	649		42	965	1624	944
	303	219	176	467			39	715	8	2574		83	2271	185	149
	500	817	386	234			1824	763	1082	199		373	5	1338	5131
	265	474	314	376			108	1929	213	2743		49	124	305	84
	407	135	191	507			197	862	237	29		118	171	1272	62
	319	181	643	421			410	360	67	166		2751	177	41	175
	193	1509	1240	230			1319	1044	1217	1146		8	68	54	499
	252	252	186	838			312	148	116	1182		38	138	672	371
	1178	240	320	190			2047	1445	1227	8		62	866	2618	2999
	467	269	258	515			27	1394	569	25		21	35	3745	185
	310	463	610	220			1678	252	1799	16		81	5246	77	35
	441	487	273	347			54	121	200	16		229	281	16	1436
	1537	74	234	451			166	965	2414	2165		3	190	90	212
	255	317	591	1225			2769	1776	172	33		167	1469	9	365
	332	223	404	664			6	87	1834	1613		95	434	1059	152
	3883	261	440	159			266	99	118	14		140	97	2193	121
	236	296	672	330			3113	979	297	1249		413	671	24	2751
	236	285	1243	253			10	35	1216	1073		1535	245	125	13
	300	324	220	398			2486	5	682	99		306	247	133	97
	585	328	1002	458			873	80	691	506		1644	408	42	120
	172	190	2011	225			45	371	1949	1606		58	273	116	13
	353	234	572	468			2263	166	1	3377		1611	746	829	84
	417	879	176	23			1195	1056	868	2007		885	771	33	195
	317	302	224	324			3039	37	27	3023		309	1816	1339	222
	571	212	1477	1152			178	1351	366	48		1252	9	5226	2
	240	241	463	649			452	212	992	1414		601	51	192	153
	243	297	324	196			1300	1425	143	94		148	266	160	99
	406	655	269	846			1303	723	1396	1356		67	144	163	73
	275	213	274	1978			2188	46	1378	662		660	455	282	166
	263	230	380	378			525	1677	226	2753		2710	81	1537	413
	352	640	375	522			205	41	107	5		3742	115	383	76
	265	196	393	162			410	212	976	293		78	172	93	53
	318	301	192	285			326	1494	40	2933		61	309	677	411
	150	274	278	226			5	1493	1786	494		95	146	254	1616
	216	366	277	1357			6349	2454	43	794		2	82	247	869
	495	206	267	282			1248	344	1077	2479		982	1623	426	1325
	378	166	294	235			3	5	0	271		1960	172	262	306
	266	309	262	403			261	940	5	873		29	51	746	1248
	273	233	242	336			457	2649	113	469		63	527	793	123
	227	2162	290	493			104	52	13	2237		123	228	2005	56
	326	423	212	54			712	107	15	1232		164	34	101	63
	1859	353	208	994			23	181	2	2976		40	47	39	531
	257	376	296	186			1159	498	1214	177		116	47	124	2618
	272	398	834	221			385	1096	587	430		68	47	77	3754
	1023	355	232	206			22	78	1053	1384		870	207	151	78
	149	400	121	277			587	107	1322	2172		32	2011	590	41
	761	225	597	268			311	745	206	369		5261	1588	41	114
	398	295	598	224			1	1552	2786	488		142	1086	78	1059
	335	224	247	190			1588	1798	713	684		157	1778	154	2197
	116	295	429	282			168	1636	36	2705		138	60	160	29
	230	504	363	151			3	816	72	252		280	94	82	947
	269	14	386	262			149	149	30	6351		1518	8	1635	169
	297	246	721	266			1009	827	236	0		400	24	105	91
	458	574	263	914			151	21	531	526		97	168	67	133
	197	215	343	676			1321	186	1447	307		672	818	554	42
	166	434	215	216			106	108	2451	717		245	1899	196	189
	411	247	671	336			1017	1924	394	1594		248	744	46	1808
	179	344	370	560			111	1239	3	309		396	364	50	75
	300	218	316	158			44	10	525	1249		1562	592	127	993
	720	200	264	567			834	1666	945	343		513	32	127	38
	251	285	2128	274			423	199	2655	16		745	2310	234	1349
	412	318	282	283			266	787	42	243		804	721	2016	5231
	461	496	452	253			180	367	43	587		1885	158	1822	5260
	1212	282	523	1139			3334	2249	1114	314		100	167	1103	251
	142	215	267	391			78	29	68	27		56	178	174	423
	305	109	312	150			2062	2277	88	3571		250	154	104	163
	337	223	355	265			171	1111	93	1499		151	139	77	281
	396	245	302	253			17	283	1546	865		450	64	212	1468
	372	220	252	2074			2984	327	2681	107		183	168	206	302
	439	150	221	515			97	5	1837	1328		104	402	755	240
	469	635	297	591			136	1557	1638	88		94	94	2287	44
	442	101	526	296			128	1177	755	984		308	2368	744	245
	1681	192	225	404			28	55	51	2531		183	119	37	383
	77	203	565	337			36	472	59	43		88	140	77	512
	739	383	313	407			901	1	976	432		1635	100	122	1448
	574	289	426	233			2101	1446	1131	246		103	135	697	277
	1268	216	569	248			1187	38	22	3261		129	43	48	747
	243	328	247	285			87	1356	1962	74		525	2677	41	770
	962	182	450	270			225	4	1177	635		244	83	2383	1985
	465	544	177	254			529	130	17	1759		30	107	851	42
	375	231	262	564			56	814	1543	264		47	1669	169	195
	244	332	181	471			1400	3756	30	733		82	56	165	192
	304	238	257	202			1732	22	519	194		82	99	247	60
	1676	51	406	429			1235	2199	2275	397		231	217	122	132
	443	214	259	432			140	16	14	14		2015	72	114	30
	308	702	508	351			1230	150	2278	2955		1816	159	55	55
	226	397	366	223			2865	2325	1066	109		1063	91	403	56
	207	408	185	294			569	1232	277	1862		54	2811	95	134
	352	755	322	296			1673	1556	417	1706		118	96	2372	306
	314	207	254	201			79	59	128	28		219	481	135	159
	275	386	228	273			1310	1140	1500	891		10	37	54	89
	356	557	300	265			1091	232	979	1070		85	499	139	1623
	18	1443	194	324			2457	174	132	68		207	53	35	171
	775	473	390	275			172	5	473	4382		758	880	1101	134
	2687	732	134	211			2394	835	55	344		1904	166	2685	83
	147	284	32	285			71	2131	2346	237		45	1689	19	511
	268	312	291	230			2232	45	3721	55		969	207	105	198
	98	371	244	97			1836	1773	56	183		82	1724	1643	32
	143	477	235	363			0	17	2131	2281		1	215	86	47
	217	309	337	203			167	61	900	1220		304	2677	224	113
	284	212	340	258			75	1016	147	136		692	74	38	113
	247	222	307	406			1200	2844	45	3500		53	521	81	230
	338	392	257	206			387	150	165	1383		34	174	38	2013
	265	283	216	222			44	2272	1610	1541		2394	2158	171	1757
	333	300	189	297			527	2272	2237	635		641	242	1494	1103
	215	611	340	263			716	13	1193	123		198	1616	2715	60
	250	468	274	226			739	13	1594	1301		151	740	99	394
	220	395	424	331			2167	55	1038	1063		92	95	477	25
	907	297	55	323			873	1275	4662	2415		163	1384	62	70
	70	371	322	377			36	102	170	785		119	30	495	204
	473	253	715	190			317	3824	180	1580		56	1585	49	816
	782	404	576	620			243	10	712	160		72	958	885	913
	218	1201	248	167			911	2695	802	2331		54	31	253	223
	384	245	1092	340			2706	1017	2442	792		408	2206	164	744
	267	275	320	286			187	2413	1395	72		128	361	1858	70
	318	467	271	282			1418	1654	41	1950		91	2803	258	280
	657	323	335	654			1422	167	1692	103		2367	7	2564	659
	513	243	446	147			1378	637	59	1084		121	134	80	47
	278	260	444	391			654	1604	1	1233		200	210	520	51
	222	691	226	339			127	84	95	500		100	2202	792	2260
	197	473	648	854			106	1262	926	1386		36	57	66	650
	377	301	185	301			107	139	740	56		1147	855	2161	190
	313	555	100	185			997	727	2841	811		2675	155	199	166
	170	451	192	496			2199	783	1159	1929		99	138	1612	243
	503	128	414	331			1203	1654	239	88		105	30	618	294
	137	585	166	206			42	1310	4	312		1833	70	102	66
	2095	435	597	488			33	113	2313	962		342	135	421	132
	321	136	255	190			125	12	2313	2604		57	8	1263	140
	416	244	343	568			69	423	107	145		2280	389	32	182
	482	281	170	334			985	7	8	1308		130	132	1585	217
	308	233	201	238			1	997	55	1439		221	637	1323	102
	327	268	257	254			4	717	9	218		46	3420	31	2357
	300	278	431	239			153	814	620	242		158	6	2252	119
	180	351	440	141			123	2008	1326	840		130	97	49	270
	335	2041	211	494			1211	79	19	421		188	60	312	120
	285	195	268	313			1050	1129	1	2191		1503	857	2636	41
	202	342	568	532			191	1335	599	42		2811	2377	10	830
	332	214	424	282			1349	1419	7	215		96	1278	207	2676
	256	237	221	390			223	152	2628	68		394	107	312	27
	165	280	262	232			937	2935	1009	230		83	286	2202	104
	343	246	404	356			216	383	2415	1843		76	120	117	1666
	128	187	263	376			649	901	1577	106		366	319	66	83
	525	286	386	586			48	436	166	17		67	327	855	1693
	266	267	1129	218			2467	9	625	6		875	479	1475	148
	171	249	250	243			0	48	736	1722		239	7	123	89
	109	202	235	503			1545	599	2779	1053		141	226	140	47
	514	324	543	450			93	1205	1587	52		254	92	930	83
	222	268	270	320			227	3236	49	1309		1625	1555	63	157
	229	439	360	565			234	369	1233	62		258	296	122	172
	256	215	246	414			1296	117	0	330		2565	382	23	1494
	201	275	258	194			1495	697	207	830		68	221	379	2806
	263	233	571	289			37	597	981	381		516	117	164	103
	241	360	452	425			1491	508	530	1574		97	129	772	30
	268	237	240	509			2414	1729	1536	202		5	592	3330	406
	438	215	379	222			369	62	1309	8		117	42	71	82
	244	198	236	272			558	1233	2779	73		90	126	95	493
	232	189	537	358			701	252	62	236		2249	42	44	880
	154	2469	416	392			938	1450	14	1242		200	206	1130	113
	330	271	499	270			1665	3703	384	533		1670	2987	2342	300
	77	376	427	378			2718	1061	348	1727		38	2147	1277	1689
	414	235	241	2010			70	1748	1115	95		408	11	107	209
	247	516	313	262			81	99	713	1473		99	162	171	2658
	229	163	52	152			2030	807	789	2406		453	49	115	16
	433	397	482	262			1097	12	1881	346		1567	95	329	477
	186	284	280	221			84	4	3	10		954	102	195	227
	219	1242	352	303			772	40	708	705		21	165	385	4
	171	393	2006	237			1577	152	905	899		2267	581	21	743
	770	339	301	1320			30	1166	1347	323		51	201	240	170
	283	851	423	1429			2625	7	1422	11		226	3665	76	2157
	15	340	241	230			32	81	190	264		2708	230	1556	195
	348	816	619	393			1143	32	980	1620		200	18	306	1657
	134	284	1338	1067			9	783	2931	2705		898	328	287	136
	678	579	260	359			145	1952	71	2376		222	142	223	646
	296	219	412	81			733	9	437	42		70	116	165	28
	276	275	277	235			13	2671	865	243		36	1131	127	1411
	198	169	370	276			1206	134	70	1055		2197	58	469	71
	210	239	37	240			76	448	391	127		171	43	46	1575
	136	277	311	371			1851	293	8	2121		150	1030	125	954
	189	281	297	344			822	671	3	26		855	150	67	2420
	331	192	306	293			203	343	510	1137		1466	125	116	79
	329	324	267	707			26	238	1216	1619		46	4329	3028	366
	348	242	295	216			14	161	6	80		147	329	9	2697
	262	254	294	277			1342	47	3011	36		20	1500	136	191
	240	390	703	235			190	3578	556	1711		144	77	46	1004
	341	112	284	215			31	55	93	16		7	358	917	312
	292	356	288	2223			1959	1	632	2815		157	591	168	95
	832	413	173	344			1177	257	1280	519		1	1926	152	194
	2241	445	297	323			735	2661	507	37		652	68	292	1559
	161	369	298	511			1418	655	1712	27		3388	969	102	139
	472	427	160	294			2039	81	61	839		2	42	49	155
	261	379	2482	496			876	2177	1382	1848		50	152	98	855
	34	455	478	227			397	230	684	117		118	106	172	1475
	324	169	574	256			1444	1562	104	5		297	725	179	188
	293	322	250	393			1005	98	1603	1177		5	99	3683	147
	1101	178	423	780			319	101	2	146		1131	276	233	88
	630	669	308	699			783	2931	1576	1895		2331	217	18	36
	166	452	373	368			520	37	3711	1166		1376	78	160	531
	853	234	854	651			1482	42	1623	23		43	403	169	59
	302	178	373	300			2299	56	1915	1708		175	93	74	312
	328	261	485	199			97	11	1812	2181		134	1450	1153	41
	580	174	248	254			18	1262	767	657		326	85	60	635
	293	285	831	525			957	649	299	1487		294	188	36	2999
	294	505	388	168			358	99	13	4979		479	108	1132	57
	422	816	112	317			463	311	11	858		37	1402	127	47
	595	473	392	273			1264	3959	91	479		253	88	125	48
	213	215	688	286			1322	1852	152	2289		114	20	554	246
	196	340	280	244			123	189	25	2542		1553	236	1464	42
	506	451	210	253			408	739	85	50		299	265	108	1142
	2315	271	211	186			117	638	32	1065		356	70	40	110
	88	319	313	377			42	1218	1206	369		242	186	59	2328
	156	253	221	357			1346	354	66	471		174	989	355	1438
	403	59	255	234			110	200	769	62		130	2971	578	1185
	237	281	467	554			1604	26	1	157		582	470	1907	107
	72	495	291	242			1355	274	490	1352		1	341	908	119
	246	541	397	378			2873	934	132	1175		1137	95	152	150
	225	303	165	488			7	64	1492	3363		121	675	151	323
	426	164	394	360			161	1623	412	131		52	27	11	618
	315	390	410	387			14	11	186	481		678	45	717	337
	593	251	462	334			736	1197	554	2		57	287	109	2891
	507	269	428	328			2256	1188	288	1360		3007	818	183	40
	380	475	559	506			3720	1302	816	1187		2146	206	197	155
	333	443	487	369			1103	1337	396	292		10	158	25	1697
	314	387	283	306			60	62	78	189		130	40	404	310
	719	317	731	282			2131	527	412	2002		87	48	92	380
	719	199	355	293			877	24	74	392		143	40	1885	343
	218	287	372	213			167	277	3601	3722		274	68	93	114
	280	271	1942	1940			13	406	71	2059		673	233	130	128
	458	1639	278	640			5	413	90	2551		1543	135	91	120
	585	746	337	303			856	54	298	1083		50	844	1466	473
	243	295	275	397			93	1835	2690	141		63	350	111	28
	217	250	183	262			31	31	1137	8		150	398	70	231
	537	230	670	268			1267	805	566	1596		3555	531	129	1026
	233	229	124	262			1222	1236	103	1350		2989	47	40	123
	321	381	272	397			1077	29	2291	27		30	963	196	53
	329	356	527	273			1584	2599	1336	1588		86	476	987	4253
	306	376	259	816			24	2536	2193	1395		18	1162	449	99
	270	223	806	476			278	613	201	150		353	3751	339	2995
	201	169	487	256			1076	132	1573	858		166	3177	121	2143
	333	492	174	252			1530	23	1179	1243		122	2160	28	8
	518	634	192	439			15	2798	92	247		53	3727	49	121
	164	221	1609	280			760	117	197	235		1156	133	807	1846
	657	261	465	253			185	5044	25	1452		296	750	124	46
	446	168	202	238			40	1894	2550	182		42	188	205	170
	533	983	356	236			1479	41	1027	713		1009	254	163	29
	268	1544	301	291			3943	2499	10	1482		169	666	13	287
	232	163	105	112			379	26	21	19		125	197	29	300
	2233	389	223	433			42	2038	26	831		338	372	36	1598
	657	426	637	472			824	1951	26	61		1484	525	244	102
	138	241	276	364			403	852	164	1586		97	692	50	150
	742	332	588	295			1857	0	187	171		75	493	738	3560
	310	448	264	256			7	188	1179	1455		60	638	512	2974
	2000	197	629	427			15	290	7	32		259	40	463	31
	236	202	727	708			43	2087	3	73		592	66	120	18
	172	236	407	363			24	781	2	28		1913	893	29	160
	271	501	330	369			25	90	641	15		1091	87	955	169
	240	459	312	292			3163	917	2	17		158	199	1164	118
	191	1244	304	344			10	739	143	92		968	221	3657	55
	1519	412	1783	1660			1035	334	264	1054		92	320	3177	84
	1444	365	756	766			779	0	3915	2826		130	104	2183	1121
	239	437	317	238			2837	257	1840	926		56	45	3722	290
	712	617	283	337			3010	53	123	3053		147	106	134	69
	325	901	257	190			1177	317	754	1179		110	1657	679	879
	105	327	501	366			239	1323	638	239		723	3221	88	872
	240	289	352	229			2117	787	1223	2570		186	422	246	165
	298	274	219	211			2389	1402	392	2500		215	879	620	127
	124	18	190	449			2389	1951	35	2500		183	2649	193	4292
	240	426	258	1104			133	601	141	175		28	145	476	342
	347	555	1123	460			1103	1428	6	1113		433	51	525	1503
	324	983	217	428			2878	139	330	2264		1878	1774	687	99
	507	289	378	319			28	1408	108	43		76	178	58	111
	1032	779	199	998			46	428	846	1273		103	49	607	72
	231	163	941	1470			308	15	65	2136		53	79	70	259
	344	239	1181	185			1415	1338	1619	901		170	524	64	52
	251	906	203	425			719	1305	11	116		118	2561	1008	588
	180	333	277	454			1	820	1358	3947		232	198	1	1908
	240	237	302	267			13	1145	967	6		102	166	92	1068
	336	350	197	341			117	2711	1314	9		65	106	199	2994
	279	302	188	204			3945	1750	1339	2926		144	1914	328	95
	2279	491	317	286			9	1851	16	263		886	1358	532	828
	378	317	243	249			298	835	498	3434		95	151	105	144
	332	349	417	635			3306	2819	69	622		210	176	46	42
	171	168	521	470			139	46	566	11		772	76	479	152
	580	228	758	374			623	107	5	1074		2965	684	54	107
	159	590	431	627			2662	884	16	2413		459	329	1654	751
	442	226	276	380			1007	333	144	1699		487	137	3201	109
	484	252	295	887			2282	315	66	146		90	200	381	210
	148	221	1521	310			1588	3493	13	2579		709	179	793	190
	290	250	693	251			2554	138	805	1680		23	115	2644	90
	640	780	274	274			629	92	1243	625		38	163	78	404
	315	564	417	214			634	23	2655	1606		860	157	70	242
	588	291	154	292			1011	1137	343	48		122	49	198	1555
	374	3496	261	31			1447	1577	2536	937		195	108	194	90
	360	141	14	376			51	3865	317	1249		163	134	79	38
	513	175	401	578			1380	229	606	303		57	234	110	171
	435	409	564	683			904	229	152	849		56	247	540	117
	305	321	242	492			468	1353	29	1541		53	789	3209	1380
	1101	293	758	816			26	30	2917	1271		64	1345	2599	185
	228	464	35	152			902	589	86	2795		39	53	84	98
	497	234	237	251			90	26	5165	2177		262	1550	135	424
	282	238	878	392			1559	1125	2988	47		272	242	89	140
	326	725	361	207			1299	22	1952	7		833	156	1905	48
	285	107	299	266			2791	1235	51	1436		388	216	2813	113
	501	298	275	305			2316	703	2498	153		85	1322	1064	192
	338	316	319	260			46	1597	1978	1851		110	40	130	987
	149	375	370	303			7	519	881	578		32	1197	126	2971
	296	196	488	576			1567	1081	454	822		962	110	70	69
	649	117	458	205			423	720	171	95		475	1607	792	165
	193	431	323	304			454	292	663	119		1149	142	272	1260
	360	262	216	316			10	536	1050	1127		3678	12	126	330
	255	295	241	204			1762	4	48	1494		3171	35	114	149
	50	540	977	349			752	46	41	1419		2048	6	144	87
	203	162	352	414			815	1205	62	175		133	171	171	783
	149	2491	233	298			2024	19	83	1391		750	1149	6	24
	486	296	232	282			66	1541	275	849		187	127	99	49
	474	226	193	292			945	1511	1255	2963		246	169	194	45
	248	238	74	155			1328	758	788	88		490	112	414	572
	346	293	228	255			1357	4999	1563	2882		196	35	139	118
	335	299	287	207			156	1950	64	1038		422	163	2076	137
	497	347	321	301			1499	2908	1927	282		486	351	142	165
	272	308	260	532			2931	97	542	392		687	2037	215	41
	364	297	3423	598			83	16	1508	1569		360	1020	5	79
	325	126	358	3656			439	10	23	3		622	135	107	399
	187	191	240	193			2840	19	43	532		638	1727	707	71
	215	790	421	452			1051	52	391	1227		56	497	1860	45
	296	302	247	322			586	1153	1336	11		1009	183	1342	233
	362	2500	234	661			32	761	1329	1337		90	99	39	135
	388	327	485	309			585	856	1118	2851		219	4084	1039	1286
	211	568	258	185			524	1660	696	353		79	286	215	706
	1987	297	673	465			1203	1297	532	609		107	1033	220	334
	728	271	106	260			1618	101	2696	1175		362	1943	3208	574
	213	223	339	307			3165	1782	1880	2229		128	464	46	466
	472	373	375	469			383	1112	216	482		2	899	119	138
	363	208	67	538			1021	32	846	1864		592	2943	139	30
	327	295	266	258			136	1802	2792	62		204	47	136	1035
	376	215	582	264			616	0	768	662		1669	73	1592	1092
	333	233	193	451			594	2028	333	1006		3193	56	13	3518
	773	360	543	544			1257	2205	3509	17		542	80	679	3219
	647	249	315	316			94	10	135	133		706	428	914	2147
	230	586	271	363			2156	1580	75	26		2570	110	810	3726
	858	366	2514	264			509	1073	3	1448		59	2830	170	134
	224	332	302	497			1711	941	1186	15		64	167	86	165
	406	307	422	139			166	53	1580	3704		198	117	59	196
	203	301	148	2538			990	3756	114	2940		1748	40	82	289
	229	230	298	260			1234	100	4	1673		197	127	348	717
	583	228	252	419			689	44	1454	110		482	180	279	196
	485	302	165	296			31	1245	420	1817		1008	208	1658	416
	293	893	216	180			1557	2589	1687	1749		79	73	1020	1007
	408	355	225	265			521	862	1362	109		156	3175	111	506
	421	1215	198	360			1307	44	574	1943		662	528	1765	20
	351	317	141	298			3704	125	98	760		3314	1570	461	683
	144	310	774	274			1892	1785	2652	22		2745	2523	157	538
	310	222	57	402			1811	49	527	452		135	1940	1057	646
	434	230	334	253			1904	421	1011	1946		106	1636	91	633
	251	269	2472	253			149	78	1262	160		100	110	4134	188
	945	303	385	716			1940	620	759	27		1877	3037	130	1009
	622	259	258	222			762	1232	1618	32		2812	236	995	87
	209	418	481	2543			39	1655	515	2681		139	153	1951	1426
	297	192	274	375			8	1220	124	14		165	1647	466	202
	352	280	259	725			80	1949	1093	27		74	775	726	208
	74	374	397	312			37	1044	789	948		241	2328	2943	576
	228	231	153	332			1212	56	595	591		788	126	21	190
	324	263	310	60			7	365	677	3		338	172	160	129
	359	193	176	267			1076	2448	56	44		129	217	61	629
	1365	221	191	251			101	2514	1123	1212		118	434	441	533
	829	77	433	378			43	2016	541	327		52	2340	98	318
	422	206	456	329			1333	1845	15	31		162	54	2804	54
	742	248	301	175			65	1714	1486	408		61	3015	170	1677
	558	222	368	238			1692	4650	251	1539		165	3820	208	3138
	348	337	242	462			786	1298	172	2313		123	183	21	544
	134	318	313	462			2369	2368	1583	2012		155	101	2655	1380
	351	325	210	294			2014	90	838	28		103	780	82	746
	276	217	289	470			110	3604	4225	3000		173	129	128	2547
	1342	259	461	263			1581	2470	5221	444		379	1631	216	78
	779	563	261	361			423	123	1947	423		128	155	93	64
	531	272	277	298			2731	2989	2884	973		1954	438	3176	3
	228	509	919	228			583	2122	2177	199		163	143	1208	124
	184	306	418	245			377	148	19	257		252	156	553	51
	242	249	380	242			434	222	40	433		100	1922	632	66
	282	283	1073	398			170	611	1236	270		728	919	1992	99
	334	1488	301	244			753	843	13	248		1341	2886	1541	771
	517	292	314	372			60	185	754	596		39	591	2763	3209
	238	1590	497	139			88	975	960	3557		1093	1263	1936	2717
	281	171	76	1029			3608	836	1767	71		87	97	1612	267
	649	345	156	299			13	2409	1	42		140	37	202	106
	205	556	383	336			205	524	1111	282		216	555	3052	1911
	1257	464	448	360			42	27	68	2783		3120	1414	340	918
	217	235	347	152			25	1677	119	1042		159	1136	1508	142
	297	315	681	319			256	2371	1732	2078		43	69	851	1141
	369	400	297	348			2783	688	2112	621		1172	3117	2324	165
	249	516	296	283			1048	91	2142	16		97	25	106	75
	1190	377	403	420			1282	372	668	1398		1647	135	1318	83
	1505	296	282	391			617	2094	1583	2178		60	364	50	244
	204	284	253	221			39	1692	1102	2854		35	161	153	787
	424	780	508	319			8	963	943	323		23	97	388	277
	474	263	8	561			109	1991	55	191		154	1814	2336	444
	383	160	182	357			1816	81	2	1712		1126	146	538	18
	247	144	275	419			1390	50	63	758		75	105	36	63
	301	73	121	341			2193	91	53	137		172	404	2979	126
	208	258	117	79			2849	1094	1211	2057		173	110	3804	132
	202	396	330	326			241	93	58	1355		58	11	109	30
	287	237	257	205			284	697	2653	150		130	1545	92	136
	370	703	229	239			172	1358	2624	21		347	550	902	193
	409	194	604	327			1723	125	26	2433		2050	96	315	375
	525	245	237	249			40	943	783	141		688	1390	67	12
	450	224	249	188			720	24	117	109		2422	164	1439	155
	246	296	302	262			91	262	1424	1260		1006	116	214	171
	2951	362	729	250			73	113	1799	0		115	154	472	404
	468	594	647	365			84	1147	1921	641		1768	70	132	279
	1663	380	244	377			10	1891	38	823		476	149	159	2046
	689	261	220	545			2209	139	75	97		161	181	1930	156
	195	670	311	307			0	6	609	1192		994	407	49	350
	903	356	1519	424			4537	123	1317	1468		71	75	611	256
	221	405	291	503			27	1889	1678	1641		4090	344	1185	1858
	225	3	334	515			109	3168	1146	1114		195	352	118	1341
	317	245	370	536			1225	93	1940	3955		1010	728	60	162
	52	271	184	166			7	747	1044	1729		1960	2104	1342	214
	407	302	337	333			4	4	407	254		146	2040	94	189
	571	312	740	308			33	240	1441	859		148	315	1136	1088
	638	277	232	273			649	1724	2525	443		394	5990	97	3199
	567	462	238	1456			830	2	2566	639		2924	2540	3067	94
	713	1554	506	270			146	249	1936	1748		26	1478	47	40
	165	167	239	565			247	2179	1714	2247		161	151	118	114
	284	354	231	224			1895	1816	4145	1217		52	26	361	3677
	813	186	276	409			3978	12	77	392		57	1922	160	1781
	115	376	807	628			1938	1921	1506	13		439	800	90	130
	415	88	233	429			261	933	74	73		128	2066	160	253
	264	746	173	279			751	36	38	2846		2779	10	1815	37
	648	211	39	478			959	1182	2446	2057		149	239	164	117
	340	250	333	65			622	1194	203	332		80	3126	62	19
	409	333	368	446			1222	1842	2993	389		33	3083	299	156
	232	420	344	252			339	1280	815	1232		2526	140	195	1169
	374	233	258	208			2140	1280	499	1108		116	1495	12	14
	224	182	262	249			272	43	2120	834		206	1112	1575	606
	550	699	237	219			1253	1773	184	45		244	125	553	129
	201	5	48	264			964	1843	840	331		84	145	143	58
	224	462	255	844			63	1574	167	126		3144	310	156	130
	159	448	238	491			1617	275	1236	71		1303	74	271	348
	288	428	442	298			459	0	2385	1460		513	819	200	2005
	259	327	535	115			102	1755	540	1209		620	2351	70	687
	183	251	457	10			1267	1537	14	31		1579	3389	134	2602
	434	139	253	440			1217	964	120	1258		2228	2556	113	1002
	125	229	415	328			1293	642	1615	1304		1949	1613	127	110
	148	215	165	131			1236	57	10	1703		1899	355	436	1654
	297	1000	324	599			23	942	2354	2128		244	497	76	501
	192	192	482	177			1696	426	693	181		3026	1781	292	163
	501	443	162	174			3508	89	92	8		247	1289	101	986
	258	459	23	207			526	183	376	60		1650	113	2067	4059
	3350	510	197	262			13	3569	831	1795		769	510	2037	207
	418	734	305	331			179	120	2096	52		2440	110	1547	218
	420	200	238	642			392	112	1643	909		127	725	211	1951
	315	342	212	529			10	44	118	1191		1303	142	5991	219
	458	230	273	431			19	391	1189	199		48	26	2540	703
	274	75	308	244			394	986	917	2559		193	150	1352	383
	252	275	156	528			1	8	1945	2495		435	23	187	2943
	331	303	369	245			61	741	71	181		2344	90	8	28
	699	843	203	426			1799	54	840	138		538	29	1808	7
	1057	680	320	145			55	741	1084	0		69	459	800	197
	71	325	148	7			903	1	629	2773		3010	2233	2587	48
	364	269	686	251			1000	2058	78	78		3819	2033	291	57
	386	304	224	309			1236	124	680	5040		336	836	9	127
	323	188	290	259			188	1096	829	2993		20	93	230	121
	296	355	301	367			2539	265	80	283		767	40	3125	2826
	239	299	484	359			994	2361	17	4		970	102	184	153
	320	158	315	1605			2507	1542	56	311		181	253	132	55
	837	278	390	241			337	1980	13	1083		214	893	1485	1929
	197	686	710	252			229	578	1251	2474		306	81	1076	195
	423	303	13	213			489	1	1926	7		175	514	18	211
	492	221	398	553			20	1136	222	2042		180	8	146	2499
	202	340	441	85			2826	2586	122	2128		79	110	332	131
	6	176	253	526			85	23	92	18		588	80	156	204
	123	180	501	229			5034	22	1235	880		1214	78	850	242
	2499	1097	317	306			2990	1052	1911	87		123	52	2381	107
	525	853	211	158			249	24	3168	187		59	65	3410	308
	368	172	319	476			11	1218	65	296		579	82	2665	2828
	314	432	173	322			311	1067	831	917		1250	946	1613	990
	298	248	420	198			4	859	705	841		94	1011	384	1304
	24	1329	1035	724			858	882	217	19		1150	3179	161	504
	247	892	368	343			2414	214	1703	328		69	1453	484	54
	281	447	296	421			4	607	1621	646		3108	282	1924	1803
	95	376	365	392			2043	1289	235	940		6	186	1783	1630
	467	315	266	404			3125	380	2086	1187		100	49	1286	2389
	186	215	741	226			1971	157	1420	230		344	42	836	2676
	305	219	317	262			173	248	5	837		133	181	639	169
	262	62	1466	503			810	3991	1925	1160		173	1474	54	1932
	806	158	488	303			188	1024	89	796		84	158	740	1893
	472	211	348	236			2140	194	58	1456		95	251	128	214
	283	359	318	854			682	1868	86	13		1814	195	44	3025
	2513	361	424	200			82	21	1147	1389		146	90	111	23
	368	381	265	378			823	338	1204	5		56	1524	289	19
	342	354	106	291			14	845	224	1890		548	162	84	1675
	683	421	408	494			309	3200	1858	864		99	170	80	1292
	374	498	757	545			49	434	1304	0		65	49	569	774
	226	615	337	833			426	200	1260	122		1550	1904	123	2433
	303	155	304	206			39	143	1260	284		588	5131	2223	127
	312	264	232	369			739	3	41	465		139	4539	2030	1319
	38	2241	411	345			480	2785	1866	28		2602	1910	740	297
	367	230	239	315			966	685	379	1434		644	194	126	217
	187	452	321	285			19	19	1984	674		1422	173	92	421
	376	355	604	82			1172	1612	13	1310		160	548	49	2344
	680	1253	295	141			302	497	1573	1017		236	1436	97	1091
	70	272	294	816			857	1350	91	852		243	680	22	562
	215	355	295	726			1130	1074	1	2051		60	1212	86	3007
	333	263	221	314			44	662	818	1908		129	118	513	3733
	333	89	228	264			787	46	1457	1949		122	252	80	337
	219	170	1128	271			1712	1293	964	58		155	23	131	95
	2052	358	928	213			13	120	760	151		258	984	138	245
	534	515	317	411			67	1504	3107	787		435	50	23	787
	327	159	483	144			349	14	94	2094		48	826	2083	188
	315	699	268	176			1252	737	285	1393		259	2467	91	189
	412	288	450	197			2043	494	902	27		362	1234	86	430
	229	471	1335	217			709	97	1513	1178		1029	2084	1478	349
	219	260	934	875			1549	892	14	891		172	45	1038	179
	266	355	385	249			2411	256	92	349		2075	595	71	781
	90	818	274	240			383	1446	183	298		2039	107	52	2882
	1106	280	709	754			32	389	3549	87		51	302	3223	1262
	577	397	434	413			1413	1011	68	2038		5978	70	1431	44
	383	227	191	225			391	2155	94	2163		2537	48	405	55
	250	252	185	166			1447	23	974	2469		1457	84	185	597
	1284	491	161	970			1309	2032	740	97		151	236	71	1623
	198	305	239	794			1069	311	714	292		801	2093	54	1519
	394	256	272	281			810	867	2054	1140		2060	1965	2127	66
	247	525	417	411			576	35	170	4		341	1121	181	310
	348	491	330	214			2052	313	726	1743		29	19	1474	1226
	1387	724	329	244			2561	1785	397	4021		3224	797	160	62
	269	503	366	294			31	63	2447	1416		4763	2497	230	2155
	267	393	320	1650			44	2274	1555	4		3081	1252	181	3
	434	946	400	526			1907	740	1990	238		185	15	169	122
	138	259	1269	293			6	739	512	238		122	1282	1512	334
	163	286	111	601			226	1110	79	1904		1442	1085	161	159
	235	225	2227	411			855	1216	1144	1335		1117	405	127	278
	245	296	441	243			2811	1642	90	130		39	103	55	87
	868	283	249	225			1625	688	1897	604		192	60	1896	266
	1852	415	155	398			107	125	65	34		303	562	5133	1810
	285	1305	497	276			1019	130	1016	2430		61	38	4557	54
	476	339	346	326			3142	2176	21	2796		872	44	1919	58
	192	238	324	428			764	2113	19	19		2440	2434	1090	417
	410	649	230	435			345	2713	985	1403		3388	1152	140	150
	303	328	302	532			273	825	1077	749		2664	334	597	60
	364	258	216	343			92	78	48	2678		1614	1703	1428	12
	269	251	279	336			739	930	845	653		383	168	1201	1577
	456	150	214	456			2092	1192	882	563		49	71	47	553
	479	271	266	463			199	2199	221	1172		491	92	216	52
	224	316	393	678			3502	2032	1290	935		2865	97	983	645
	324	199	517	202			68	54	123	571		1776	121	204	289
	465	67	345	335			1109	794	1018	877		1282	46	800	99
	291	1555	713	306			395	2237	4009	2594		114	3429	2764	169
	188	39	190	2204			1572	1679	2105	75		899	104	587	22
	183	324	476	376			3976	113	1053	1311		642	155	2085	76
	218	645	326	273			329	1886	203	325		42	316	211	121
	354	261	221	601			263	74	1775	56		697	604	193	271
	184	178	343	1456			419	1585	866	10		162	53	120	169
	474	313	961	262			1718	3295	3220	1477		42	317	408	413
	1538	203	363	323			1342	1540	446	47		906	144	61	221
	182	299	179	300			265	787	2794	259		278	118	47	292
	250	1122	957	318			129	521	684	54		36	95	60	282
	617	233	337	248			560	1539	17	1481		18	97	252	38
	514	519	294	337			33	1307	239	916		566	309	1695	793
	223	575	329	255			2338	392	1488	5182		1689	973	2097	2115
	886	395	260	251			2649	832	836	33		83	1463	1990	2055
	549	223	222	332			1744	345	1070	30		2229	258	1123	1491
	305	190	473	317			381	389	2509	4884		2027	2375	57	323
	358	393	485	111			1022	2840	663	18		771	3534	1052	2536
	705	252	224	539			1215	3903	74	57		801	1598	2068	277
	600	224	252	323			753	963	1208	1076		117	176	2382	44
	199	430	979	506			645	158	439	58		93	3381	1253	1908
	452	1749	261	356			2631	63	28	763		91	1467	15	2518
	415	333	228	297			539	8	1757	1000		61	2698	1260	320
	1618	378	452	414			573	2976	1394	1773		98	88	74	11
	313	307	587	469			10	43	750	1392		33	104	38	229
	339	255	235	416			1162	1982	494	0		898	164	562	608
	193	266	300	93			654	94	100	1777		189	1215	35	3175
	242	443	484	189			276	2577	873	1272		102	379	70	4759
	345	354	370	255			570	21	1403	1107		514	72	2433	3081
	378	1006	313	457			2595	1936	213	148		277	173	1096	184
	569	218	942	361			673	28	340	143		112	8	317	71
	244	151	309	264			95	50	924	2		90	177	1711	1495
	299	483	192	267			1297	1238	2066	1352		120	48	96	125
	404	556	277	591			278	22	24	1699		616	11	217	62
	206	236	303	908			1152	1184	454	115		108	138	1188	332
	434	1232	231	423			119	57	814	201		73	195	53	54
	184	632	238	450			1480	87	32	1391		1977	150	45	157
	211	487	154	466			40	463	1906	2200		108	96	68	855
	190	263	293	490			12	601	2271	7		79	83	140	3417
	310	161	201	990			791	123	4	775		1563	72	74	2569
	175	315	78	214			5181	53	909	133		1121	186	300	1338
	309	518	1431	216			34	72	1637	1579		30	308	3521	220
	149	270	276	402			57	58	708	1138		3218	22	134	356
	763	206	707	206			1242	819	54	947		1440	452	103	32
	336	92	283	360			70	3	2099	55		405	45	203	493
	347	320	316	333			775	1634	2047	1652		60	119	237	2095
	394	337	36	446			955	1983	2691	66		74	141	448	1650
	45	303	330	388			1729	1205	2058	608		72	552	6	1294
	497	276	264	250			68	1086	807	89		40	232	276	98
	436	1373	935	871			1809	628	113	1257		2530	47	30	832
	429	233	80	422			1274	45	781	2729		1472	72	114	638
	324	307	472	514			1109	2944	907	2751		115	1745	36	114
	32	168	217	397			71	4	1230	126		127	16	9	760
	606	497	301	494			122	49	2280	199		204	493	1084	124
	159	271	211	205			12	360	1948	337		44	722	1492	48
	264	389	258	205			36	15	57	1464		1499	2458	217	238
	2116	317	235	254			29	209	71	1359		162	233	2519	273
	267	49	250	180			32	2359	13	695		159	17	3549	88
	539	425	287	240			1683	199	2234	1830		64	667	1275	22
	264	362	205	1442			2715	700	256	1359		1893	174	232	653
	428	362	820	154			16	740	1631	56		5109	150	135	1668
	170	220	455	326			2826	57	1409	8		4417	527	3345	74
	614	1040	1389	353			2623	76	77	1		1934	82	1488	2217
	269	341	274	291			1581	202	1892	1178		1094	83	2296	2029
	135	676	389	345			1105	3	189	647		4446	318	92	803
	233	247	651	131			1116	1264	1526	850		29	465	59	799
	369	511	292	240			55	2	1188	874		664	93	256	93
	131	377	431	357			46	176	3447	730		1659	35	1239	66
	199	352	1072	1012			101	17	1547	281		1158	145	208	99
	215	364	372	261			564	1045	848	1149		47	13	86	40
	322	36	208	1593			1894	209	694	1760		100	4	173	902
	16	214	207	350			902	150	3106	1157		131	408	14	287
	284	219	339	473			1208	1171	1504	1934		971	139	177	86
	288	262	214	335			0	26	1309	1044		44	788	53	397
	416	281	1291	284			2625	358	7	2448		1475	66	38	29
	1489	264	417	292			194	853	363	1915		11	21	365	250
	135	411	442	274			305	853	990	1714		1061	183	137	115
	827	217	322	220			71	2245	80	4616		21	168	94	114
	151	256	539	389			1373	266	1945	2370		2093	298	100	93
	358	154	212	211			1831	866	28	1446		907	1294	76	153
	55	295	358	292			41	103	3893	21		80	80	201	1981
	647	376	311	1780			2	69	51	779		93	818	183	335
	218	224	272	400			1157	1321	145	3867		318	1383	311	95
	451	221	179	401			627	734	51	204		51	80	44	84
	281	527	310	342			1235	67	909	2918		90	573	81	1458
	456	394	203	247			1676	627	1	219		255	554	123	48
	218	352	333	296			1154	98	528	486		2092	3358	47	1123
	215	385	254	233			1940	820	83	2118		1311	137	238	156
	696	226	292	438			1065	168	1927	140		1123	515	208	1353
	338	190	1512	467			395	2052	2073	1202		127	152	500	368
	497	463	428	998			2425	5	89	652		738	74	83	152
	162	362	299	204			2562	826	2563	848		2473	1345	246	164
	215	239	400	434			10	30	44	188		1215	474	130	80
	390	312	370	344			2010	310	1940	43		15	91	72	289
	136	128	445	248			1450	42	95	753		1281	735	128	1474
	140	550	305	413			1785	122	116	971		1022	1364	1742	200
	221	2021	39	267			1718	45	1248	2183		95	1610	19	380
	419	339	262	1058			4663	831	1095	4778		88	1765	491	1041
	352	387	341	384			94	1582	1282	2383		560	134	574	198
	210	410	341	411			1385	635	87	542		155	493	2591	86
	1008	471	216	382			2427	766	91	2871		72	107	2564	1483
	249	349	1009	210			1275	5	468	162		2442	125	358	162
	444	322	283	1899			97	273	537	2473		3252	125	37	162
	1696	354	300	170			78	73	1363	217		1163	119	651	42
	450	257	452	296			861	39	440	1266		317	100	183	1893
	239	542	413	375			2466	842	627	632		1703	3532	82	4416
	508	227	334	257			180	437	120	78		36	1441	500	2966
	1403	249	351	204			2987	43	143	1218		96	2	84	1891
	147	728	44	329			2122	22	75	545		218	113	323	188
	379	384	227	187			58	1417	22	843		1185	243	184	140
	238	132	276	231			137	1186	109	1968		77	192	93	440
	357	240	297	269			255	1710	800	1645		90	2950	37	1429
	268	99	261	231			1544	89	1633	117		80	137	142	1221
	166	221	327	1441			626	899	1997	2172		140	262	22	48
	169	445	246	475			839	971	1154	1870		47	117	142	258
	730	111	352	280			188	1241	1086	1373		389	169	595	255
	752	567	323	458			938	59	3	71		3535	106	129	3
	353	276	440	295			809	2162	615	924		109	192	720	20
	286	314	285	319			2379	721	58	49		98	179	126	42
	307	344	226	363			542	1996	44	2		1695	1724	131	827
	394	216	323	217			9	32	58	1033		243	294	126	2476
	144	325	283	249			14	1227	1242	5		271	176	178	111
	256	192	403	362			120	26	12	1615		458	15	299	2098
	230	224	287	362			1708	1203	929	551		52	128	27	224
	314	241	208	313			11	1852	182	661		343	283	1234	452
	413	2531	224	220			2363	0	1279	850		60	1481	817	1053
	192	567	477	1033			1212	3516	598	110		118	365	1496	89
	291	211	266	211			629	11	740	575		87	319	292	215
	134	286	447	320			66	39	1453	932		89	86	82	182
	1106	355	216	627			1114	735	857	1646		321	187	591	277
	227	200	301	348			451	2	67	7		984	623	567	92
	914	251	481	252			831	1187	28	1742		1493	217	196	236
	726	218	1981	367			2119	987	75	59		218	144	3323	300
	285	309	644	205			1643	3	162	1180		2518	1232	585	1721
	423	391	296	411			105	1823	21	234		3466	97	103	2076
	285	231	412	4			1004	2184	326	777		1651	152	1729	1857
	276	313	557	243			2954	1418	298	136		230	1378	488	1297
	251	463	383	208			1032	14	90	2753		121	107	131	1328
	1339	378	385	271			1943	2314	43	3164		3669	56	744	1120
	786	311	545	499			71	124	1086	51		1437	74	1328	135
	870	915	224	268			836	1154	75	106		2292	78	2186	1021
	195	288	337	261			49	1418	546	3112		106	161	1610	1117
	402	164	334	403			471	3061	852	347		78	772	1760	14
	329	536	232	163			1018	192	852	663		244	201	898	1278
	377	269	254	303			78	280	78	240		1231	136	436	1042
	576	431	238	434			45	985	1163	4344		209	62	105	301
	267	382	178	165			682	1635	585	330		154	126	143	66
	221	199	193	329			847	2	74	265		172	109	197	10
	298	800	217	258			131	4	1218	2027		98	499	140	559
	316	290	316	351			22	141	67	1917		180	204	78	35
	241	276	209	244			238	1029	633	1146		11	256	3531	66
	311	207	175	329			73	375	87	265		15	142	2461	2433
	294	270	341	462			2016	1487	710	662		144	168	1454	1097
	534	351	233	245			240	603	847	35		497	152	3	332
	182	551	108	289			120	2664	173	1145		380	78	62	1711
	601	391	350	14			135	3099	2168	1205		698	340	228	2126
	681	244	134	369			114	96	4851	1748		152	1202	191	339
	430	181	259	1967			1344	77	693	1483		35	39	2884	75
	465	482	177	485			1910	1897	79	2022		90	82	883	161
	500	247	417	248			3130	75	3346	1258		100	283	18	1156
	1139	14	142	475			12	1715	71	1258		100	15	329	81
	1052	317	364	529			747	42	3	2392		91	48	300	144
	18	297	358	414			360	7	10	1779		203	832	153	68
	125	1050	232	501			240	1	773	1094		252	2624	56	73
	281	225	2441	321			1723	940	1515	1946		178	87	113	46
	225	173	917	581			5	41	635	1544		40	231	185	428
	236	234	218	307			3165	2924	578	90		255	174	1769	3519
	553	166	215	237			244	50	377	1214		52	50	245	85
	709	402	284	10			952	653	69	2110		124	460	176	84
	1252	972	273	217			1865	835	1042	253		198	528	15	158
	296	360	390	243			1914	1351	29	1704		556	44	131	210
	357	352	243	803			238	677	895	1399		269	2348	212	338
	211	348	495	279			1929	15	2691	1376		139	2735	1483	436
	655	430	213	283			1925	1224	81	581		2021	550	491	515
	60	155	213	192			1029	1281	1418	755		135	728	322	143
	260	1677	238	148			164	294	2203	458		80	1010	99	126
	334	1095	376	263			81	3109	1143	2474		6	161	188	145
	327	596	239	194			1152	1565	1522	815		491	521	684	95
	616	243	578	62			1213	388	96	774		3070	477	53	975
	300	186	211	267			1801	1730	300	98		796	1166	1103	1493
	344	252	443	303			1260	109	877	94		2553	123	108	271
	603	230	1449	292			1260	1038	971	924		225	246	202	2519
	393	220	712	175			41	2101	1272	446		67	81	1453	3547
	438	141	139	429			1776	844	1977	631		5	1143	94	992
	460	205	69	305			1965	3578	83	1557		637	198	115	241
	377	280	393	354			1544	10	1250	88		198	1203	39	76
	502	1678	450	304			253	214	50	3552		3427	73	76	3269
	779	242	157	259			7	752	1200	2197		81	808	41	1467
	153	302	1323	2530			892	839	12	638		506	255	145	2394
	738	363	247	488			30	1237	4250	126		93	2115	641	156
	295	1160	170	297			1692	2005	3400	3397		42	2626	168	82
	403	292	242	199			1526	1601	878	92		141	91	167	376
	240	254	235	236			588	3507	114	139		320	1057	57	1089
	259	336	395	407			1027	2374	39	26		222	165	188	136
	287	381	603	200			637	359	678	1129		58	2978	346	178
	406	232	262	222			51	1386	1327	222		71	1740	255	12
	275	639	220	313			3126	1891	1013	710		142	453	102	178
	275	296	315	237			1151	775	228	2057		29	155	110	61
	572	799	453	314			902	3	21	22		141	160	213	13
	779	1034	342	466			12	325	1870	1154		624	1078	336	344
	292	382	283	899			215	1009	2259	2590		123	4871	1135	125
	255	219	286	305			3574	101	1397	3003		146	99	55	641
	438	633	316	487			414	12	126	300		778	480	90	97
	119	24	899	147			93	246	2406	2303		26	25	455	45
	537	228	255	175			59	1528	353	1563		93	140	40	176
	546	300	271	655			84	1852	1130	595		43	509	49	84
	959	445	211	264			974	1375	1440	36		183	101	578	69
	220	184	437	396			21	1290	164	1134		170	807	31	188
	251	225	453	392			760	1198	694	90		300	87	4024	311
	351	538	283	227			5	2198	1043	1933		1350	239	2601	184
	467	228	303	315			680	9	1685	2308		794	182	303	87
	245	179	353	204			30	108	84	19		1371	85	1199	240
	340	209	268	322			2025	142	29	64		218	27	228	63
	2674	324	463	372			137	240	565	1212		77	96	152	212
	542	373	160	565			2336	553	854	1016		563	252	1619	229
	748	614	1770	223			125	1000	359	2170		694	2929	372	291
	470	140	1140	184			634	1972	1499	1230		3321	1410	450	304
	1245	1022	373	243			272	78	608	1076		204	493	546	150
	375	802	71	370			3	1843	492	50		44	1688	22	150
	321	220	287	292			2478	1009	1133	800		51	3390	2269	1930
	1080	6563	189	1260			1572	25	3227	792		68	147	2714	72
	3253	250	62	309			867	215	15	319		1677	2607	611	134
	309	235	118	243			1939	269	86	1295		92	5404	387	1739
	367	227	118	222			1176	976	1904	406		744	5139	997	16
	484	209	304	214			577	16	1215	137		1390	1446	164	492
	163	322	237	274			42	64	106	983		2242	5268	163	747
	216	36	145	328			1159	3	2788	776		1611	2266	567	2554
	185	422	1698	420			15	166	1700	112		1763	194	1172	228
	242	246	279	333			1969	46	65	3426		941	95	70	61
	277	283	314	317			2245	243	18	3391		495	975	254	651
	280	260	359	264			82	34	977	1961		114	323	80	174
	105	271	273	394			118	1441	911	1898		128	41	1138	3410
	475	176	329	113			1017	9	2067	19		111	147	93	55
	247	317	423	1787			659	1044	2921	293		112	229	162	488
	18	350	247	1175			14	17	3	1154		3607	1218	1185	33
	294	221	351	263			2739	10	160	3131		1433	306	791	114
	1485	428	2173	228			982	1564	15	482		2	144	383	318
	99	296	831	279			946	1118	6	446		64	152	105	219
	415	563	502	120			111	2339	656	75		353	68	1979	96
	451	267	412	299			757	923	3527	2681		150	380	2627	1066
	352	325	526	214			934	991	3527	719		2985	1817	1180	151
	207	928	708	223			306	24	860	1572		100	238	1256	407
	164	186	165	192			616	201	21	269		263	939	2948	78
	176	1884	238	1624			1294	1	1365	1498		300	1250	1743	741
	244	248	281	463			151	1322	686	203		121	35	476	126
	648	287	378	246			985	1232	17	441		175	4	161	67
	255	261	286	237			833	44	1217	864		114	71	160	344
	463	442	276	404			3169	7	18	1372		179	228	1089	205
	312	177	487	245			193	1252	295	986		1763	123	5595	58
	334	378	392	261			1907	81	3277	2424		288	257	122	165
	459	312	212	387			314	3486	91	546		15	2021	553	299
	260	381	191	391			867	36	9	197		128	1576	1	86
	207	288	346	220			3218	46	1511	28		218	73	131	752
	198	195	353	249			446	160	394	1221		1333	173	229	713
	355	244	422	301			231	17	1740	168		423	1477	97	1385
	419	331	185	658			30	80	829	2040		432	71	83	261
	175	260	1037	397			21	53	2028	1392		68	961	761	51
	836	323	1280	451			2758	1015	55	26		732	427	238	571
	1989	309	297	308			685	1500	3621	736		65	134	182	591
	563	290	6575	630			1498	999	13	1176		1141	71	85	3257
	203	260	241	57			14	48	754	494		222	72	121	37
	405	53	265	189			240	4118	834	1776		202	524	10	49
	669	266	140	268			853	1576	1369	191		1371	119	209	101
	375	130	235	400			1351	1850	1955	888		2239	614	101	161
	226	383	211	224			1082	823	1495	4		98	31	3033	1623
	220	257	260	309			2332	3	63	1464		81	12	1357	133
	559	297	500	260			662	37	3506	255		49	2261	1661	752
	421	324	248	530			2105	3204	2384	2057		331	232	3696	1390
	259	941	318	1990			1206	217	887	1886		91	302	187	1613
	450	160	286	252			445	315	359	311		75	2958	2606	6
	591	196	192	211			146	2193	1393	44		5	55	5419	938
	203	108	229	233			149	457	25	2301		161	101	5227	124
	247	202	321	351			1740	459	2112	257		1513	188	5266	276
	161	649	366	391			1431	1574	788	2094		641	95	2254	106
	865	268	243	517			26	2377	1419	61		167	173	210	131
	1017	3098	656	384			739	502	932	2261		131	109	102	140
	417	316	178	138			788	397	92	758		59	195	874	102
	401	233	205	1036			494	568	25	1252		148	428	346	3503
	151	428	287	1576			1772	238	246	2176		109	176	91	1444
	373	210	436	224			8	1203	1544	27		485	59	33	28
	133	379	3173	6560			878	944	1874	15		214	1219	258	84
	318	134	233	81			1582	75	1373	1206		261	261	148	202
	263	407	291	214			1735	1305	1330	675		103	92	1060	1342
	329	680	893	267			56	940	2058	1749		99	32	294	263
	128	943	144	209			1453	1242	1333	711		248	60	140	13
	280	344	1621	301			252	1601	592	278		160	3464	521	1089
	444	331	321	514			338	1138	109	2100		78	1705	383	320
	138	703	210	403			2182	239	316	2144		185	69	262	157
	171	234	362	325			321	297	1514	2709		1046	2360	1033	171
	310	286	218	224			891	1321	1096	816		85	843	62	108
	212	532	530	245			40	523	1871	30		52	2965	36	52
	270	322	236	247			776	54	75	788		78	3977	103	89
	255	303	863	389			1831	255	1939	1188		261	4538	217	1081
	212	422	227	293			57	77	1139	1978		35	6373	135	290
	276	237	231	372			2251	1533	23	1857		55	448	227	92
	1504	821	256	226			39	947	255	53		774	1733	1890	37
	211	172	266	595			1734	101	31	545		4296	194	1561	302
	241	353	352	230			759	5	1126	1582		2549	166	63	232
	228	220	332	299			66	1881	58	231		301	104	167	1585
	298	435	281	610			2207	534	281	20		166	139	1499	381
	45	206	61	246			41	1642	743	1624		209	1884	56	77
	330	131	378	241			1215	3162	61	3		373	233	89	78
	351	236	393	962			1732	23	568	62		458	3163	929	269
	347	273	328	250			707	112	229	1523		149	1771	416	64
	51	393	348	1867			149	1441	0	1240		2781	5567	61	1161
	229	195	208	259			893	5	573	3319		42	4225	129	110
	202	2773	366	296			2124	33	1420	861		2737	645	347	1391
	803	154	307	438			2025	709	1094	117		574	54	72	92
	803	350	924	282			2631	2102	2020	68		691	57	742	82
	213	150	190	186			2175	3433	6	3096		45	545	31	46
	469	265	196	267			812	1165	1036	1121		166	47	135	339
	971	481	158	328			75	1451	106	1304		165	400	63	328
	257	462	447	534			787	949	55	57		496	1006	2440	108
	520	329	271	215			929	13	3044	396		1169	65	188	16
	315	307	3242	326			2280	1411	1563	64		134	286	204	109
	446	898	164	221			2031	134	1169	447		332	528	3250	774
	466	211	328	268			48	189	2337	99		81	51	51	174
	159	1814	217	371			64	31	913	424		74	85	115	94
	297	11257	258	1062			1768	1861	88	159		283	703	45	56
	64	288	228	237			11	759	1015	3884		1218	1518	102	148
	585	362	130	270			791	443	15	2313		45	21	174	105
	213	364	389	399			2233	1514	569	2004		746	71	109	507
	386	329	353	279			26	73	110	1639		409	11	111	187
	302	143	916	106			1675	48	1384	1447		107	261	126	246
	274	532	287	405			71	4	1130	963		2111	806	62	62
	568	182	395	318			46	5	62	1721		2628	158	204	196
	247	382	30	443			74	924	141	72		1161	111	1330	300
	279	364	838	393			1609	609	6	149		92	8	264	161
	354	129	209	248			1213	131	212	58		1286	885	2006	80
	321	335	350	400			3312	961	3367	2104		211	46	85	366
	202	335	441	350			641	697	53	44		1750	219	18	1044
	302	554	290	756			844	1487	49	1051		597	113	62	74
	246	322	223	223			185	846	120	431		156	1507	4385	269
	244	368	235	169			3101	214	68	3		128	1523	1704	334
	350	369	363	212			1526	1156	173	2771		1198	583	68	90
	402	206	302	203			1310	932	51	1982		4174	70	2450	308
	255	397	186	445			73	179	64	2008		4940	661	910	14
	177	397	297	291			394	161	1041	104		119	2955	2853	49
	201	721	683	391			117	88	1500	2615		327	197	3980	3910
	311	220	4402	315			836	1298	1020	48		629	2599	47	813
	137	270	130	254			441	12	103	1931		5	351	2344	535
	1088	2914	377	336			99	186	4045	1167		128	57	6033	4023
	1144	209	308	232			19	306	42	349		212	3215	566	3714
	420	230	477	540			3898	65	24	43		69	30	1110	3272
	358	246	266	401			2615	1542	1550	1893		1502	2150	1696	298
	270	171	237	343			5734	112	13	88		726	1024	199	93
	294	175	394	947			7	11	273	465		130	36	136	233
	644	277	279	643			1416	2570	3812	369		183	162	975	53
	182	241	274	467			1021	1183	1952	15		113	56	40	462
	1	239	658	784			1759	443	1137	47		121	1260	1756	446
	282	214	466	327			52	1418	466	771		429	159	40	811
	2058	281	322	411			76	1064	981	23		56	2412	1769	321
	410	238	151	475			146	711	310	565		3007	66	5473	2735
	369	375	2805	251			39	6	5	636		1496	83	4200	357
	286	191	254	779			46	2675	2252	120		3414	209	641	54
	381	224	156	265			471	2387	475	3011		180	21	41	157
	495	405	283	265			6	1194	486	58		2675	315	183	163
	335	2772	347	357			792	93	55	113		5568	9	543	566
	471	521	350	263			51	1073	615	2385		5206	510	155	1170
	260	318	362	215			1981	853	24	1023		1500	2050	66	160
	268	434	268	279			1995	202	40	74		1518	181	1011	207
	542	337	398	81			96	1199	64	34		5268	38	65	79
	405	200	638	301			2007	405	502	1428		2256	1738	468	1143
	478	298	889	225			2629	34	822	848		195	2264	89	199
	404	257	299	542			47	80	488	1942		46	3738	81	72
	209	367	1855	265			1939	14	167	1205		65	174	166	68
	439	203	95	255			176	181	1192	1093		151	118	1507	1202
	352	295	321	401			1253	1153	922	6		260	3828	47	759
	554	219	11240	273			83	727	86	611		211	1452	60	389
	214	303	332	267			77	253	1173	43		1079	175	265	111
	191	281	304	299			471	2175	945	1353		340	1875	806	2326
	229	303	217	254			495	1805	16	801		157	1368	157	1179
	155	178	336	464			873	1474	1246	17		144	342	58	84
	119	334	266	311			134	6	1761	49		13	830	43	3128
	322	326	419	2791			369	555	27	1049		395	4608	885	1308
	376	150	216	352			14	438	1811	1204		1817	70	105	2942
	240	214	359	341			615	249	1168	41		51	98	303	1746
	291	270	417	215			120	273	138	549		183	274	149	579
	277	232	187	244			3031	3	91	1830		42	4149	1509	177
	529	297	324	311			2321	158	1308	617		1017	116	1514	126
	434	251	165	403			639	1020	1319	191		1247	1674	583	1224
	336	311	1241	330			817	78	1533	1160		1	299	114	119
	244	523	412	400			2152	1245	1027	700		71	55	196	24
	89	343	364	167			97	299	101	757		49	183	2770	1086
	2516	185	122	277			123	13	10	45		134	446	3814	4940
	956	365	329	855			99	3	1893	780		156	102	159	113
	254	244	303	237			1252	9	380	67		1606	2075	2598	789
	410	122	303	1860			3	12	1641	77		1496	155	95	696
	313	426	735	11234			1616	731	3184	3076		165	203	58	5
	263	289	295	353			1980	58	114	9		133	93	3343	167
	163	1904	197	318			1179	2381	1286	26		2273	284	145	506
	1069	177	1941	267			311	91	1723	161		1477	172	2155	502
	590	199	307	321			14	920	736	1486		205	1875	1419	81
	217	172	127	446			635	155	2073	8		978	101	1127	1424
	2032	247	192	346			1361	14	3302	329		424	510	31	692
	257	322	251	352			809	2637	1118	840		162	239	25	2341
	507	243	182	391			26	1040	80	292		72	2152	48	3767
	523	327	241	150			46	2200	1630	1233		195	90	1297	130
	134	265	249	303			3056	160	890	95		214	129	15	186
	513	347	210	269			1260	12	1445	233		518	1559	2417	111
	151	535	338	396			1217	110	126	57		81	1033	62	14
	346	48	356	1054			68	35	111	1184		763	101	49	190
	936	290	269	252			1110	168	1506	351		160	178	1213	54
	44	178	818	474			32	904	2462	95		64	556	646	1373
	215	277	10148	338			14	1511	1863	1096		2443	90	39	90
	481	359	2539	305			575	843	821	1096		232	2839	296	1256
	316	417	6596	305			1901	22	372	1123		303	453	15	515
	427	217	211	248			602	183	1526	3388		2948	877	498	1355
	668	308	158	341			1563	1773	2744	1109		57	86	2141	3717
	794	375	290	1946			318	266	139	2496		142	530	181	2596
	251	444	2771	314			197	534	141	586		45	30	33	5568
	82	442	238	254			1667	1050	999	104		161	485	1273	5234
	406	178	501	227			684	233	2	75		177	1161	750	1430
	214	426	564	350			743	321	47	739		110	338	1745	5266
	248	724	355	267			1449	173	702	2351		101	1548	3734	3547
	150	394	427	211			63	10	839	47		503	152	118	2258
	307	169	525	268			6	1015	385	13		175	137	119	404
	193	292	111	277			254	1538	1372	2768		47	98	3801	127
	186	404	314	293			3079	652	864	69		1121	165	1452	907
	390	355	287	247			176	2354	246	1369		253	561	159	167
	274	202	265	273			25	125	1343	583		1870	117	2040	89
	250	270	71	247			1053	1175	2933	959		50	1834	1406	94
	301	216	349	818			0	1301	10	1914		33	793	278	220
	385	1152	279	10159			55	1190	1017	169		102	3136	826	251
	8	296	469	2538			3034	50	155	186		96	430	4613	1084
	300	194	536	462			179	160	57	6		3753	1810	172	255
	323	367	251	2749			912	306	85	672		1565	1126	93	143
	1072	281	289	2391			294	224	1385	263		72	355	37	144
	209	609	302	332			1432	122	32	446		2368	59	111	91
	204	217	513	283			92	200	1514	28		909	199	4091	413
	306	263	230	290			254	179	116	349		1985	1067	105	1784
	207	145	265	893			482	305	12	352		2977	582	1636	35
	249	295	307	447			1135	28	1551	419		4030	1770	298	1878
	384	371	315	809			147	680	2579	177		44	94	48	182
	601	173	60	142			1187	1495	445	1527		2347	76	708	1033
	482	265	115	292			102	1495	1121	3		4559	234	63	1249
	536	524	316	241			330	107	704	121		6014	48	169	26
	468	235	231	320			849	464	2626	689		451	1195	365	20
	351	203	345	266			849	103	1078	1164		1368	59	169	94
	226	110	328	3009			82	98	58	1560		67	1189	2922	205
	1766	1359	250	349			300	900	370	454		1696	296	2125	123
	285	483	341	288			1161	587	1073	764		316	83	154	380
	1152	1373	271	980			1147	3246	854	2452		69	588	221	1996
	402	160	290	222			674	410	1237	21		76	1093	106	1471
	312	378	204	340			641	110	401	805		69	550	74	74
	186	376	483	239			1508	71	268	379		952	227	317	171
	285	513	424	509			737	535	75	135		991	126	421	1488
	188	750	1828	242			103	1763	732	189		120	1993	1690	350
	388	203	234	191			70	240	178	1382		1756	1179	229	361
	294	366	225	256			1218	289	1	75		648	78	1557	960
	248	295	157	300			715	91	1167	1398		36	254	519	426
	101	348	366	240			71	828	181	45		3077	1122	323	70
	369	903	272	277			2790	926	175	895		1771	2961	2150	123
	418	201	369	262			97	1128	239	2684		5567	1053	68	517
	287	213	305	268			541	1517	770	64		4217	2118	1558	71
	1718	486	317	330			888	898	29	1450		660	16	93	718
	198	239	251	299			1163	1004	2159	1501		52	1196	4	151
	293	892	384	240			169	1919	17	1591		179	64	614	164
	705	406	4654	277			2153	986	1836	2210		163	2067	2797	8
	372	358	362	181			2998	119	1494	1186		61	108	445	1959
	251	1296	543	392			234	434	483	785		1007	76	72	232
	404	423	55	527			4851	4	343	1711		62	398	918	463
	453	351	147	227			218	68	418	87		2349	51	171	3073
	235	191	254	282			78	376	95	943		268	1645	538	34
	588	525	115	202			249	801	1379	972		564	2581	76	125
	574	222	222	312			267	707	11	1400		34	4648	485	95
	865	390	263	1856			76	180	160	1955		88	94	1252	132
	385	753	176	251			410	156	994	753		933	1628	222	121
	420	204	74	208			3365	5	885	552		1090	1702	1498	502
	362	143	415	132			259	539	163	1216		1224	88	167	203
	714	932	314	2462			85	662	714	1976		772	11	176	145
	290	565	294	205			584	326	1229	1211		64	1200	64	1224
	41	315	350	251			1522	150	331	46		143	110	124	269
	259	199	383	330			640	973	31	3237		239	102	538	139
	376	213	524	278			269	1258	75	1203		84	380	118	127
	494	375	157	387			10	2759	22	2508		806	2335	1618	168
	334	274	186	4647			898	1087	35	14		154	114	796	86
	230	701	325	376			2697	1102	427	3403		131	2204	3137	69
	198	304	771	270			52	537	732	1814		110	4239	101	48
	466	572	307	42			1535	86	101	922		35	890	428	697
	174	310	625	238			1657	1014	101	108		39	39	95	3172
	2054	244	413	259			14	264	924	738		883	136	1821	1542
	189	338	188	294			1	42	29	1198		227	125	114	70
	245	305	279	232			1139	2495	2605	762		34	292	357	2372
	402	274	299	390			24	42	1103	228		584	719	27	910
	304	645	234	137			1593	145	1477	3		70	142	246	2820
	624	213	297	19			87	110	181	1496		657	30	963	44
	504	140	361	449			191	1668	17	25		2955	522	114	2344
	110	374	534	306			872	1496	36	2355		69	60	613	4540
	419	274	276	362			971	2	1397	785		2636	166	1780	5920
	217	342	248	385			40	46	9	148		1264	221	40	456
	1024	487	431	4239			1102	11	57	1382		379	115	126	505
	1010	379	272	573			127	3057	174	3046		127	59	101	74
	338	877	250	239			2308	900	904	29		2281	69	149	64
	6543	234	211	310			630	895	1526	1247		149	191	108	147
	218	294	199	770			1973	146	791	993		2129	7	92	197
	68	409	231	319			5	7	325	105		1399	49	1161	1570
	284	163	105	217			35	846	7	1332		1183	316	71	159
	470	156	1413	443			1227	706	62	141		38	47	1154	52
	52	235	473	447			49	949	1699	1496		945	2765	300	70
	342	417	1393	250			1150	124	370	3664		25	1892	101	1884
	68	138	207	256			1283	947	775	2972		3090	71	578	769
	417	327	358	290			15	4	515	314		28	25	2379	35
	309	214	202	1107			0	8	742	1546		138	28	773	3088
	262	223	563	268			3420	2476	234	1654		1528	531	287	131
	182	164	379	248			1814	10	306	490		103	70	123	1804
	411	313	546	258			1890	824	174	16		2392	2581	2092	5569
	353	327	455	488			934	1063	1028	1957		43	50	1214	4411
	329	2011	984	452			163	10	1540	2141		67	126	1	734
	395	217	35	221			635	344	621	3092		1949	91	116	125
	257	312	476	198			1055	316	2355	68		628	949	1251	187
	705	2249	283	221			515	114	86	1901		112	2834	2903	195
	344	204	295	274			1165	323	102	30		299	1733	2009	166
	199	250	273	209			768	3125	1171	6		272	75	1043	93
	62	436	1472	268			258	450	1214	1137		9	70	270	693
	420	476	288	410			1876	39	1342	82		624	80	2118	66
	3189	989	317	247			63	145	8	1715		76	2321	1222	1552
	263	242	440	255			28	771	10	68		662	3365	63	291
	232	397	548	151			2277	12	165	834		2172	31	2066	747
	251	239	89	1349			1418	1671	306	1936		182	738	145	1752
	982	214	265	465			753	57	135	2907		38	735	76	51
	197	313	294	1630			2487	0	1220	1291		1316	2398	375	57
	1613	258	122	224			2633	673	452	2765		764	1793	123	725
	3233	260	231	345			788	1111	123	2609		1739	185	1685	2794
	282	49	941	264			1163	1409	347	2186		2262	2874	2518	1210
	566	215	357	696			1440	1055	1581	51		3731	891	3891	723
	469	310	260	328			3043	221	18	1057		191	176	4744	65
	269	238	331	329			130	12	4617	3949		98	28	106	2441
	312	129	492	346			812	22	1494	648		3202	697	1629	67
	256	367	346	973			1466	1749	1494	1644		1462	369	84	290
	436	259	17	154			1024	146	59	529		210	282	1708	110
	338	195	261	430			93	26	521	529		2062	118	155	677
	268	215	713	333			1681	371	72	101		1405	2807	210	252
	1091	161	316	942			1487	795	44	856		291	667	2331	1015
	3260	247	455	303			779	796	88	16		3310	186	91	60
	43	421	309	422			11	55	896	1151		830	904	4236	68
	346	253	227	1844			41	21	383	1379		4626	101	495	41
	233	325	414	360			320	1430	111	23		3679	1062	131	939
	180	352	238	233			1488	471	50	4		307	103	87	100
	1044	371	174	448			609	27	535	1232		119	7	118	304
	187	207	634	199			40	1121	224	330		31	135	310	587
	220	210	192	541			1052	16	1770	3151		116	307	761	1507
	380	221	120	267			2668	178	8	6		4152	150	129	582
	626	329	214	569			53	625	12	2398		106	86	68	68
	191	525	413	268			3153	53	3254	1509		1912	94	533	546
	4396	372	370	901			15	381	636	1		301	2847	148	642
	362	285	359	350			392	370	832	337		69	79	2719	2837
	305	357	606	312			1951	278	1481	1727		52	75	227	197
	590	479	267	64			7	2495	1059	2039		550	150	139	2202
	424	264	284	370			912	1188	1274	3581		169	2940	58	2639
	285	308	273	662			2850	25	2063	650		2854	231	107	379
	274	417	88	179			1670	974	907	16		2121	338	10	147
	614	135	341	383			66	883	392	755		153	41	34	2576
	740	341	321	272			1094	2228	55	851		335	166	224	244
	257	550	486	219			178	541	43	1381		351	170	54	2248
	161	278	132	291			943	10	781	1533		103	929	2763	29
	203	466	332	192			42	70	698	33		124	58	1909	1393
	300	279	269	306			2791	348	274	543		313	167	1	102
	351	184	45	290			1291	5	149	3508		1486	226	74	1347
	238	2882	202	265			7	646	608	2385		425	161	53	220
	3260	241	278	372			0	28	645	3929		1681	824	42	967
	304	360	617	316			53	49	44	362		39	2326	531	28
	245	276	2131	358			6	101	150	1234		83	752	65	28
	522	347	503	484			914	2835	974	2117		504	59	195	145
	351	237	2249	733			4	854	88	786		247	186	2609	1067
	496	393	325	326			653	1222	1388	389		2022	54	855	165
	180	361	650	297			138	1206	541	917		7	1959	55	2424
	237	43	1081	144			850	303	40	99		127	31	136	78
	315	318	435	424			843	887	974	113		1606	3830	2804	73
	328	469	257	135			1369	1414	42	246		1378	194	1819	2034
	627	290	238	238			23	1537	46	1509		95	637	113	520
	256	199	251	495			674	429	108	1983		62	2063	58	41
	411	214	246	321			1256	241	313	1212		574	1819	331	301
	919	206	277	333			951	1723	0	1363		75	121	2359	238
	464	289	272	286			1271	191	731	215		2853	1045	3352	19
	281	222	224	73			333	72	69	1717		448	60	775	445
	52	254	236	324			3513	401	80	146		37	2082	662	273
	1031	174	253	353			1437	398	110	267		1019	88	2273	415
	339	404	354	442			2421	1180	1090	414		203	3426	1852	558
	313	357	258	2043			1639	1018	1608	482		536	95	75	2144
	374	324	188	393			1	513	1467	834		99	5	2777	11
	294	367	332	2139			339	1756	3	1232		226	1825	891	826
	903	457	142	501			1740	728	36	1945		481	360	1844	1742
	280	79	447	99			961	621	45	108		1256	1458	170	3732
	246	501	297	286			2113	1505	123	29		220	3786	12	176
	229	278	361	272			1771	1218	158	1944		1442	4111	734	559
	870	162	338	652			3590	157	903	870		197	705	86	3230
	400	250	324	302			733	9	930	214		130	1196	277	1562
	254	219	245	322			20	48	141	1725		61	946	92	102
	433	233	293	276			175	1162	885	471		865	2160	2808	1892
	211	157	593	232			760	1213	389	1		127	110	770	173
	193	184	440	293			137	1443	619	2131		556	162	113	3339
	251	313	302	284			852	4076	899	466		151	235	102	830
	501	285	474	271			1371	898	203	1025		1611	1929	667	3393
	4207	210	302	277			1976	63	87	3355		1550	196	180	4754
	165	218	513	245			1487	924	956	1368		634	3836	131	3773
	303	415	264	251			219	306	2697	4		3197	99	44	305
	214	388	266	368			3505	141	16	968		211	3356	52	117
	466	148	981	186			843	266	16	175		201	34	175	128
	292	527	317	249			375	135	80	50		429	47	306	4131
	633	210	400	252			1370	824	5	243		106	166	229	120
	255	463	237	186			23	1877	367	1934		1827	2230	84	1635
	150	273	696	186			2138	323	71	29		1150	13	95	246
	259	517	294	260			662	775	371	1436		376	921	79	87
	397	230	2897	551			88	59	17	1102		180	221	139	106
	243	231	143	333			1025	273	3125	1687		197	1016	151	25
	493	207	215	364			102	1791	1186	1040		52	3851	1959	756
	268	497	71	248			35	952	456	2165		945	1061	339	92
	110	1378	310	335			244	27	36	17		115	188	220	367
	2810	662	418	128			1430	998	90	20		475	98	117	184
	219	229	126	284			1850	207	121	3132		1777	2102	320	2911
	450	411	407	655			58	655	802	1546		140	163	80	251
	219	416	23	221			1360	311	2139	1174		87	113	80	2357
	300	339	484	435			1152	273	28	1413		140	364	40	166
	377	337	334	561			3423	112	23	1		182	809	180	323
	357	354	294	238			24	12	5	2347		86	45	81	446
	359	130	297	344			285	43	697	921		416	75	113	90
	140	332	243	652			464	3391	588	993		1231	1184	810	318
	313	242	339	394			834	125	1314	13		69	2196	1607	2030
	292	300	344	411			1494	299	207	210		1188	905	752	47
	375	166	232	241			1112	1814	1321	654		399	173	97	70
	802	275	538	296			1921	1923	1063	77		96	394	186	191
	269	219	338	453			80	951	123	3148		501	34	116	505
	1825	311	273	343			29	83	124	1323		2395	1710	152	248
	137	273	990	374			1831	11	1355	1134		777	119	2117	1656
	11423	884	968	241			302	121	147	211		334	57	67	119
	306	208	286	380			1120	6	2	58		132	1513	1825	2153
	225	229	476	306			3	403	371	111		1215	117	3818	46
	366	174	584	2873			212	925	1551	8		53	116	3875	121
	332	305	356	201			982	51	103	2463		50	73	39	1580
	319	215	1	218			14	471	22	88		1218	1498	501	1065
	369	405	297	292			463	92	2805	3499		2903	149	2139	9
	249	251	294	302			2	28	730	905		1994	38	114	91
	545	384	224	349			1168	3	233	55		1047	2468	1046	15
	524	499	277	527			63	1723	27	2077		133	169	24	612
	287	184	275	165			279	1102	1047	161		2215	6665	2195	84
	217	151	243	2			50	5	59	11		27	4868	85	437
	256	258	192	592			19	68	0	50		1194	1085	401	75
	545	919	243	315			1877	58	43	1541		4002	42	58	769
	161	322	234	300			11	64	923	1018		34	206	1310	188
	379	201	261	219			1287	248	1456	10		2081	170	1807	291
	186	277	221	288			915	1388	625	340		109	55	1452	40
	491	189	278	304			74	1933	104	4123		94	27	3787	459
	515	186	284	239			187	325	192	513		363	1936	2269	1226
	264	148	336	285			924	819	59	5		29	185	3408	224
	241	256	420	164			50	1828	54	960		409	160	714	1442
	297	383	376	403			7	767	982	275		1618	230	1162	167
	26091	772	425	1136			693	124	2205	5		4729	1773	67	196
	444	243	193	1026			21	2008	65	3811		136	101	937	94
	444	594	365	1091			3015	2008	183	1889		1626	1295	1127	194
	640	1940	179	281			1545	2263	363	41		1689	111	281	809
	211	44	413	475			1020	51	736	659		64	180	1018	169
	234	228	300	555			1415	3	23	201		64	24	77	475
	71988	264	268	426			2306	134	57	200		100	270	1775	182
	32967	244	346	280			940	159	32	152		128	2025	88	3658
	12504	258	213	18			305	917	2852	268		596	6930	3719	1540
	1930	320	410	641			637	84	2387	217		383	2282	22	555
	305	164	359	329			68	1701	854	106		2355	103	3358	92
	469	3467	230	215			1377	1815	1230	2430		189	1614	116	428
	16115	419	322	364			1194	1834	2104	481		4155	1108	68	1763
	235	292	265	324			1846	744	1107	1391		997	104	96	1118
	493	266	761	295			79	42	875	1470		46	22	129	502
	471	195	266	176			70	84	1435	42		32	201	13	304
	120	317	549	237			93	1269	414	1557		97	3243	220	176
	311	489	291	468			141	852	218	30		80	278	11	200
	305	275	179	311			922	1395	1679	175		317	163	1014	1409
	291	426	352	283			213	1309	426	2359		763	162	3855	51
	226	232	349	199			3370	233	1083	845		133	728	1061	946
	221	4835	311	315			34	6	1742	568		57	37	170	1385
	272	152	243	322			312	454	396	67		520	91	7	738
	405	355	142	397			33	1118	146	1209		166	86	2110	1901
	351	403	202	366			1446	895	25	942		238	2158	161	141
	109	122	424	340			53	407	331	75		66	80	116	154
	813	929	279	318			6790	15	749	1405		135	2991	358	78
	3443	345	411	238			569	1	1184	980		891	100	699	169
	10360	386	349	347			996	1055	1046	553		517	3095	33	57
	2544	203	320	275			1379	324	695	199		54	1102	27	174
	6736	235	452	261			1029	68	1664	1244		20	2857	1311	108
	276	225	365	318			23	546	641	1527		142	5018	2133	1206
	94	142	364	215			358	126	122	1139		5	995	896	70
	280	276	402	494			491	2789	673	984		1952	2302	233	1205
	319	181	205	285			325	1584	634	1758		26	4959	239	331
	386	252	158	253			1182	889	1110	121		519	9540	1719	109
	2857	256	529	305			1525	167	176	137		313	2032	71	578
	577	372	238	467			263	361	83	1285		47	1873	14	772
	271	338	416	494			20	1173	56	423		2764	81	114	582
	472	280	431	698			3812	187	1121	33		2018	192	116	296
	382	73	261	291			32	148	1110	1314		75	99	189	99
	209	227	124	349			1109	69	1550	1556		68	2041	1359	1189
	219	192	249	306			643	275	952	1070		30	2812	154	441
	253	299	288	281			197	37	385	435		553	1378	13	253
	212	92	1415	383			173	1251	746	929		62	2572	2556	604
	251	561	273	232			882	2130	1409	3003		56	5162	129	2991
	144	323	935	295			319	17	131	24		128	83	7084	32
	199	542	274	308			2265	104	267	1865		2592	1252	6569	912
	352	276	284	236			487	332	177	389		110	323	4906	259
	214	230	372	327			22	837	767	752		143	166	889	2221
	442	362	280	651			1553	604	68	1644		58	602	57	1200
	315	1678	241	305			106	1188	1179	3179		2731	1914	246	3369
	208	645	280	1012			2348	508	1866	74		1453	608	45	60
	384	227	320	375			502	10	987	70		1736	78	23	2016
	191	240	804	253			777	735	357	274		97	1135	1865	104
	295	233	283	240			568	277	266	1162		45	69	47	85
	153	226	544	253			68	127	1622	1075		2325	2571	841	374
	786	396	1933	399			1208	121	1099	16		3346	11	135	29
	263	1722	327	227			1	423	107	33		6	174	158	587
	298	270	100	175			921	1426	27	1728		34	3059	1839	1571
	354	166	298	223			90	55	1088	1197		1073	3814	99	2526
	426	450	229	499			1154	20	187	2229		758	1923	89	3878
	297	287	54	309			946	1192	648	414		644	268	1330	1863
	523	206	300	171			310	1193	122	873		2292	122	103	143
	11634	334	286	271			1245	2669	1815	1751		1973	401	109	1616
	336	224	231	1451			1765	1738	359	2102		163	1269	11	1708
	276	347	3428	292			1167	20	45	3337		2401	4018	22	60
	310	427	347	907			1196	3618	1606	1037		2738	4959	354	60
	101	566	233	177			1754	1443	295	79		871	4445	1920	91
	233	179	338	214			342	5378	1923	1163		176	1955	6946	113
	66	318	279	234			1276	11	814	858		287	72	2283	1082
	76	411	244	234			521	1371	98	1415		728	2712	221	238
	283	608	297	164			239	1784	29	1860		86	1486	1629	342
	470	1311	276	210			77	918	1148	45		454	1503	309	135
	305	148	319	247			1524	869	911	3071		84	73	200	2335
	338	217	98	769			1076	669	15	2013		17	93	3348	268
	526	325	3	321			16	41	130	13		2743	7654	4624	4276
	197	605	5072	1938			90	1361	28	244		658	2386	287	722
	281	162	350	277			14	1029	1081	0		94	809	152	48
	816	256	146	302			411	1776	625	2228		895	37	186	118
	284	299	364	325			1896	787	4	1617		93	80	96	101
	241	315	202	329			897	222	67	2293		1267	1979	77	124
	368	471	180	163			376	2299	1159	2039		15	3106	64	390
	419	248	919	238			1737	319	62	0		124	4439	59	540
	1801	305	333	3540			3184	738	52	1871		47	5471	1892	141
	135	123	211	635			116	92	100	1846		53	4496	73	75
	227	650	328	396			12	13	1387	942		176	2802	3027	501
	340	527	244	358			21	20	1929	427		24	111	85	2576
	247	186	285	346			28	1875	366	196		173	3679	1112	192
	251	275	247	211			1637	2558	976	286		191	507	110	157
	1276	337	250	249			478	959	1728	3002		104	46	2882	139
	111	235	333	413			710	1285	131	1365		2843	45	5046	1317
	62	410	211	217			1235	1737	2349	2859		72	162	1050	476
	2516	286	316	376			2100	19	55	281		56	111	2308	62
	360	489	204	139			3308	729	11	1462		56	71	4843	84
	209	224	204	225			1170	86	134	55		53	3074	9411	144
	343	264	387	311			80	633	10	3146		72	48	4261	13
	418	442	264	4960			1165	2240	908	1496		155	4954	2059	1987
	151	262	246	215			1452	41	2611	1679		2803	3311	1779	55
	4654	1013	278	302			59	1378	1831	21		2065	613	111	770
	259	284	341	426			900	1369	639	966		314	220	119	316
	270	109	258	1015			1438	1654	755	39		222	1506	1192	48
	58	291	454	315			1939	168	50	947		45	145	2787	2600
	327	329	331	277			113	2562	1331	399		163	916	1478	1893
	217	349	352	282			2	5051	862	1503		168	52	2592	113
	343	301	268	427			121	1051	1426	868		73	3791	5031	41
	224	244	224	276			2444	3123	207	368		78	1206	71	25
	1845	254	208	322			35	1413	14	214		32	33	1267	53
	238	284	440	362			1136	73	229	1873		180	85	155	1678
	214	89	343	198			2067	35	1018	1105		14	139	66	369
	385	327	241	197			663	882	14	2997		257	35	111	67
	329	144	155	210			354	920	70	943		150	948	646	123
	326	174	135	296			1271	2668	1246	138		843	953	1913	2613
	336	100	1611	217			2579	1468	35	88		1653	5167	594	125
	396	264	350	250			972	30	10	1461		289	129	174	193
	561	573	262	366			1098	2035	8	159		761	51	23	1745
	428	660	311	320			38	1084	1044	860		68	60	2556	211
	532	281	634	248			652	867	126	37		184	927	1047	64
	651	508	135	349			44	3047	23	1547		50	815	35	19
	362	765	328	255			3262	195	781	535		192	92	83	2265
	382	125	292	169			1562	8	29	1567		2002	2978	3067	3343
	395	218	2952	751			30	0	376	2633		88	1405	1908	58
	177	758	225	345			33	1116	20	467		3029	135	266	1049
	282	349	344	401			608	177	27	1886		3870	13	83	734
	556	180	367	249			61	123	142	1259		38	2751	1270	2397
	472	420	289	135			968	16	146	1378		2808	61	2234	1972
	411	257	166	1613			981	800	55	711		498	1160	4959	187
	256	200	314	251			501	1660	27	2522		2224	33	4445	840
	692	203	148	203			1504	71	40	933		190	118	1186	1644
	1117	284	248	310			849	2162	1025	713		203	17	2706	302
	8	266	198	651			41	320	1201	2407		1208	1409	6041	169
	2	421	261	259			211	706	2146	1078		92	38	6112	659
	287	462	651	259			1254	26	2108	28		2196	636	1494	79
	360	543	1736	2997			2927	3697	29	2258		60	42	1464	455
	286	274	251	138			944	212	142	2269		3207	134	72	363
	523	407	149	366			137	997	270	70		131	2055	93	41
	276	329	531	241			23	509	592	141		65	52	8179	2676
	142	269	257	270			180	639	920	362		1317	108	7610	1038
	281	438	372	207			62	3124	1170	1088		1918	2637	2390	220
	145	292	269	272			105	606	526	852		203	2883	102	120
	71	362	225	385			1534	948	27	5		1452	2477	82	672
	316	416	511	394			410	36	741	372		1471	3675	1970	140
	527	768	314	1477			23	1166	338	402		3793	766	3380	810
	258	417	500	184			802	397	124	45		57	28	4410	299
	283	184	289	563			51	403	108	80		4149	866	5481	21
	219	254	350	486			1521	1876	174	292		38	99	4500	226
	33	167	345	264			108	1499	573	5		556	8195	2817	183
	485	644	71	479			683	2696	1199	733		1196	8475	112	99
	232	542	552	351			149	50	151	171		162	4978	3674	2839
	320	289	777	155			1567	1354	391	1274		91	161	514	51
	418	339	1163	197			2651	89	76	1167		1657	1220	46	71
	1308	385	327	239			510	463	1190	179		1141	541	3	60
	617	1575	451	583			1373	249	638	86		324	116	46	2435
	1730	494	177	397			51	110	0	736		181	2056	151	38
	966	409	265	336			1359	129	1209	154		162	1394	1277	53
	178	369	146	189			706	1084	2678	800		98	269	107	128
	423	353	334	398			2173	58	1664	44		1953	38	71	1653
	399	357	314	381			2647	64	2	2162		196	110	2182	41
	427	254	443	572			1190	1470	3803	956		3930	22	3066	325
	195	346	322	686			67	1276	5391	1856		22	55	88	151
	261	361	177	1182			1064	1731	332	1004		2517	6944	4781	166
	233	192	295	157			844	827	1258	1461		39	8	3386	227
	166	192	609	205			941	1380	12	530		171	606	609	80
	454	514	232	358			1723	12	6	342		74	630	266	85
	165	322	680	443			1217	139	1689	206		54	1018	1501	180
	376	488	615	320			404	54	953	140		280	2833	144	81
	652	339	515	233			2527	1598	1003	161		830	73	778	256
	223	276	396	295			145	1270	0	1020		475	84	49	144
	217	247	284	334			268	1647	31	116		212	66	3803	822
	1038	308	65	487			45	372	1353	721		15	33	1207	1615
	200	370	206	289			29	2003	942	1234		937	1298	19	761
	1877	459	418	298			43	1447	1754	22		3921	127	170	193
	532	445	621	295			80	161	1347	2260		1698	3182	140	335
	234	277	196	678			654	1113	222	58		174	608	130	186
	850	394	272	1294			168	73	2342	14		2102	147	1378	51
	266	588	299	374			434	667	350	211		164	1382	89	1979
	170	331	405	315			1	347	827	1964		1526	40	110	67
	1519	322	358	201			1177	300	61	741		117	1990	127	121
	263	846	545	230			250	147	683	85		363	119	5096	2806
	327	316	234	447			179	68	44	946		799	104	2840	2231
	715	259	127	219			142	2783	44	915		33	746	76	171
	19	433	330	249			38	304	1800	20		29	1731	109	197
	304	680	359	528			2173	23	2584	112		1267	94	21	1046
	565	374	211	328			1787	897	807	2580		1912	436	60	31
	163	192	441	240			1655	0	1283	1714		2019	510	1003	2156
	170	122	270	237			544	173	1774	1167		894	92	26	87
	548	222	264	131			347	926	24	174		201	148	3138	3339
	556	208	235	662			439	51	720	1664		239	234	1069	141
	233	322	591	360			342	679	70	15		34	870	169	74
	331	214	355	383			162	1039	44	136		1733	1006	2796	1181
	345	271	253	544			993	1285	1727	2264		180	100	36	2211
	154	2420	337	248			903	1236	39	9		39	751	2751	199
	767	196	383	295			127	507	3902	1060		1512	34	926	1912
	246	309	266	330			709	1151	1405	905		112	8	211	3788
	257	283	201	347			13	1772	1477	6		105	648	991	2235
	246	789	236	79			44	1099	1708	194		187	958	10	4164
	328	291	548	86			17	1378	2574	1528		281	895	87	4033
	361	329	217	391			13	51	3550	1963		1363	177	50	45
	647	264	481	204			437	1169	5075	900		157	177	1464	544
	38	230	723	57			741	2040	1045	466		13	356	3205	1192
	454	327	185	228			1394	712	2964	5		2562	3518	34	83
	516	258	250	534			99	1453	1387	229		87	332	620	937
	269	899	864	224			56	127	39	1656		7016	2413	62	1143
	357	1032	483	464			890	1329	32	551		6583	170	2215	303
	536	381	216	743			20	314	743	281		4857	308	25	184
	219	173	158	187			14	1886	914	504		75	29	79	171
	479	292	455	474			2584	1339	2813	1025		39	69	3560	209
	120	205	178	291			1021	2523	1471	242		133	86	2879	1959
	89	343	220	418			1442	1503	13	329		178	1554	2558	199
	232	706	303	246			218	1748	2028	155		174	73	3651	6993
	379	337	242	134			16	2225	61	557		60	4664	766	3644
	285	178	1170	240			40	989	758	1624		33	127	19	89
	351	235	567	279			1381	241	3040	1516		72	77	876	2456
	420	293	428	450			13	60	240	632		1862	85	175	21
	779	179	405	167			161	36	7	2359		178	5834	4196	104
	315	461	198	356			13	198	1099	88		716	70	8195	72
	328	347	3049	258			903	272	124	27		193	80	8561	37
	252	447	255	290			1544	1240	49	123		1844	679	5147	50
	374	119	156	1181			6	225	13	228		96	179	70	280
	583	643	227	515			2076	792	795	1250		1328	141	1219	2186
	94	228	1172	239			813	979	1539	68		99	115	496	1263
	345	822	399	464			60	95	81	1259		127	1560	118	610
	232	347	270	365			0	16	2267	157		100	1420	1319	233
	479	457	760	276			16	311	336	4		14	1765	272	34
	169	283	272	3090			200	1214	765	304		355	52	33	940
	408	152	140	431			1777	3	5	1113		2036	1005	108	4161
	218	355	309	286			672	2	792	161		719	92	65	185
	233	83	19	220			779	771	12	147		6894	171	3144	2075
	27	425	191	389			237	25	3781	127		2303	12	1947	47
	231	246	723	380			325	2942	96	3090		99	1761	95	50
	231	346	398	767			159	1307	195	449		1926	41	625	1422
	367	362	398	307			560	448	976	1149		133	141	602	113
	163	175	350	220			12	670	519	358		306	94	918	360
	2062	641	317	359			1021	1051	682	31		198	770	1617	801
	289	268	287	148			1533	1567	3135	666		2651	87	2733	38
	2125	458	372	73			750	210	136	1925		286	699	62	158
	551	385	1641	192			2236	65	1316	1925		131	5406	83	1164
	105	365	258	589			358	35	697	1004		3033	759	71	2248
	129	273	379	324			89	680	1037	847		151	334	17	136
	317	317	449	303			123	240	4370	521		156	90	114	894
	449	462	322	158			1171	3607	10	102		73	48	3540	231
	364	627	274	189			1284	104	479	34		507	587	623	245
	1005	836	305	401			1193	881	397	101		137	192	127	2739
	359	579	190	916			20	1294	2629	17		1406	53	1726	20
	382	579	288	1535			169	209	23	892		2480	2952	28	1733
	414	473	234	322			291	698	404	688		29	1914	2012	242
	669	187	236	236			1150	16	149	20		109	128	109	160
	302	236	88	351			277	0	571	129		1875	2186	752	44
	304	390	277	319			34	57	2256	2127		64	3323	1735	1210
	324	410	493	268			139	11	1716	196		32	144	72	2447
	224	1039	366	223			131	2024	15	516		3004	11942	45	117
	244	308	360	274			279	54	1193	788		3829	70	117	106
	249	285	287	319			3243	1829	2691	567		87	90	159	190
	201	230	268	210			174	0	12	170		2822	80	881	67
	225	282	334	266			302	176	81	1659		1113	1146	1046	1343
	244	198	281	470			345	143	60	306		2983	44	123	148
	241	226	273	288			27	2273	665	1779		4781	107	26	14
	228	203	305	421			671	245	132	26		2264	1647	1007	2483
	66	562	532	540			4656	18	1698	49		3594	1524	38	173
	315	164	366	366			6	483	744	673		4855	112	74	7015
	526	435	393	281			1502	658	70	1779		9412	1560	244	6623
	280	216	298	323			1502	73	1445	3256		7668	164	1031	4821
	485	284	615	383			82	2004	1272	293		2074	4295	296	85
	257	193	416	440			513	2006	908	635		1992	3198	208	128
	233	686	283	544			72	874	1010	81		82	10937	207	2536
	332	301	249	341			25	1555	1571	1134		179	7966	370	41
	435	264	308	316			104	272	821	1602		45	7234	3666	223
	541	1967	236	261			892	1419	830	898		2036	5712	422	184
	239	707	762	408			680	619	62	39		2784	1765	2413	168
	274	424	351	432			103	34	26	1809		1137	68	174	42
	458	263	362	628			29	1577	74	892		43	2595	176	44
	300	945	246	340			535	1545	168	146		2512	192	61	68
	380	374	163	261			32	879	1599	1300		5281	3617	1471	1993
	200	12	217	329			173	1315	626	446		87	117	19	216
	223	251	155	439			1776	673	1240	900		1169	251	4673	653
	265	225	313	231			19	1058	1667	49		332	5136	54	185
	211	604	184	251			681	391	371	1502		69	3250	64	1773
	337	358	286	227			7	635	132	115		129	167	69	80
	351	158	2363	353			1968	16	44	617		605	64	64	67
	390	1348	191	250			1550	26	1454	487		1903	98	5842	102
	812	1145	424	2497			3297	1941	278	2119		566	27	70	102
	2380	246	867	211			284	1300	145	737		123	5757	73	97
	190	274	368	286			886	1082	1155	283		1129	3969	573	14
	292	330	894	627			78	178	7	140		71	1478	2807	356
	407	472	339	267			830	1002	668	1392		2556	6	181	1921
	805	472	355	407			1112	37	423	548		1055	2238	83	6891
	245	452	244	345			1500	533	12	666		175	48	3143	2409
	451	522	475	235			961	1408	1674	307		3066	1087	121	89
	223	298	325	228			2202	1537	185	1344		3801	25213	1370	1926
	359	1340	275	366			903	946	21	1344		1909	10736	1521	101
	441	298	941	917			34	2636	2792	2763		375	5360	48	2506
	367	293	991	995			393	22	287	1035		99	6607	996	309
	329	456	411	469			435	155	15	483		1174	4186	88	176
	325	283	641	286			402	1528	2653	986		2212	11518	146	2805
	354	1393	222	215			1491	3694	890	2263		485	53042	1702	4592
	752	320	260	238			48	642	2	1258		1269	11519	59	3639
	291	336	202	221			54	20	54	296		81	67130	141	107
	148	514	237	442			892	1201	968	3597		4995	67862	95	402
	279	336	584	320			380	1089	218	981		4476	102371	1431	2417
	220	217	244	281			2467	350	637	208		2065	101701	15	163
	273	473	137	253			762	1591	960	1127		957	36902	19	3007
	24	157	453	1989			907	28	1201	64		71	27099	8	145
	331	356	265	332			1131	1166	50	806		2623	24287	746	28
	459	421	345	166			760	192	1153	27		6019	8534	5434	156
	59	167	383	106			142	39	1181	565		5322	2586	753	75
	756	374	125	396			545	3061	111	21		1469	1740	93	28
	532	1573	1996	332			658	2894	1751	981		1439	248	6	263
	177	195	233	162			2776	743	1505	48		76	5993	458	90
	141	1083	352	256			3695	1419	915	791		92	4707	191	2170
	389	831	406	296			1765	122	23	2495		8192	21541	74	64
	226	296	311	2436			28	706	1153	213		7500	70753	2949	843
	326	611	895	679			24	601	706	1805		2334	71713	102	20
	568	270	362	205			149	123	1451	316		830	82862	2186	2875
	182	1710	385	286			2263	83	115	375		80	84272	143	99
	329	272	249	396			1149	810	1262	37		16	91308	11718	2775
	217	278	285	225			2769	746	80	58		80	95789	115	248
	174	5308	2506	205			3598	42	563	2506		1898	100887	31	2868
	351	3840	614	331			1117	469	1888	124		3491	103625	203	1049
	337	290	340	396			53	608	2435	1978		4407	125214	1131	2299
	309	527	253	289			807	435	1345	91		5545	131199	187	3376
	1040	310	288	267			1920	1379	451	799		4496	157310	112	5139
	1142	249	229	606			343	2120	1167	6		2682	101892	2610	9407
	288	156	419	271			1411	162	1826	1618		112	100389	746	7917
	496	250	287	431			556	1226	930	195		3677	98457	2413	2075
	422	147	373	335			16	824	482	991		374	95435	1634	1992
	225	359	307	450			1039	1057	61	901		2197	86841	111	102
	304	3689	272	356			91	2	5	1217		46	85624	1566	105
	14	498	229	433			46	2758	197	41		2587	74078	141	1190
	234	793	374	1023			50	1996	281	898		40	66101	4524	2053
	352	615	346	607			203	11	947	320		43	33165	10938	199
	377	261	205	1296			292	1340	121	260		163	31989	8592	2802
	652	308	402	415			747	72	1472	736		1403	8657	7183	91
	330	729	253	1046			182	1968	1214	944		80	9611	5801	2566
	275	729	297	1046			59	1235	18	215		122	10709	1749	5032
	264	217	230	661			2507	575	5	823		45	13382	64	85
	429	567	583	220			103	3	299	2693		2157	16358	332	1112
	287	249	1237	292			133	205	2920	120		2749	23303	3613	343
	243	202	986	359			860	2215	408	8		3050	38392	112	55
	201	173	1066	226			1599	236	1	2432		74	36469	236	152
	287	506	1066	874			1510	2047	1047	86		4785	32323	5133	680
	237	239	707	321			703	124	1522	312		3304	31246	3250	1960
	255	355	2639	935			13	111	204	1112		613	28804	1501	499
	320	168	197	131			1080	632	46	1698		243	25569	44	75
	296	254	299	224			906	1191	1435	218		1501	3311	61	1058
	374	467	105	218			893	752	716	211		64	8649	91	65
	408	332	262	293			138	707	223	1145		950	10125	5746	2554
	530	350	1039	163			894	844	38	110		52	12648	21110	6
	339	278	818	166			400	18	3628	332		3803	36045	3848	87
	662	1314	278	264			838	47	103	263		4470	28745	1582	2830
	86	468	228	424			971	2650	667	3124		1205	17967	2133	1913
	424	311	323	230			1779	105	1192	1317		29	20593	37	176
	300	105	231	317			121	93	1339	528		92	24974	1083	99
	300	1830	195	291			863	882	829	454		41	37008	25209	2222
	372	252	292	306			2	1978	2070	0		33	47055	10635	232
	15	4593	616	310			2400	61	69	42		1396	53949	5361	1267
	329	235	166	271			8	1956	1830	1251		137	56583	6720	19
	232	273	333	388			1180	1413	2029	87		180	58808	2180	32
	174	295	386	335			2480	355	170	93		949	66192	216	4037
	186	550	290	281			13	264	246	820		5096	77435	1357	4950
	224	401	214	1910			10	64	2289	7		2738	72426	4109	2108
	239	430	251	693			1	3190	126	79		39	70946	11519	2713
	559	373	205	457			163	3476	63	58		130	69018	48896	6014
	519	392	242	235			351	7	9	716		54	64987	53040	6126
	148	138	254	1014			1197	2957	66	153		2	61977	9384	2195
	128	218	269	357			113	91	1972	672		920	47444	11381	69
	255	322	407	323			324	2005	1991	1800		72	41997	67802	94
	114	304	1988	616			3109	101	886	1018		3081	31666	101641	51
	218	221	744	129			731	2274	1576	71		1083	18391	36914	7482
	411	446	404	318			1805	161	197	602		36	16840	26631	84
	257	361	280	190			1039	45	1354	1556		2759	9060	24286	109
	328	262	1260	1112			446	1523	602	115		118	3794	8506	69
	269	263	174	301			45	889	1373	1325		3079	133	3736	2117
	92	459	403	250			92	628	1751	2318		36	10876	2599	3178
	170	304	250	338			127	1195	879	56		94	26678	1742	4539
	56	184	553	346			766	1844	1317	1261		1350	33429	5981	5542
	211	460	193	889			745	31	1058	1054		34	36812	4702	4433
	338	362	304	506			10	811	353	223		635	39130	21535	2536
	838	269	176	447			1795	775	818	2157		43	50533	70765	93
	429	352	234	1231			32	2140	42	21		1978	51486	71717	399
	356	384	1050	344			747	25	2080	30		17	57527	81938	2646
	156	213	1084	277			0	595	1315	490		33	67907	84314	3331
	365	177	308	325			694	2277	1005	0		57	69605	89551	46
	178	766	240	361			141	872	53	452		3449	70355	91308	61
	1475	128	258	458			96	1354	517	1613		2889	71312	95781	156
	333	162	112	311			96	943	1166	20		2534	77777	100908	1464
	213	691	949	1372			514	1653	1599	347		3598	79339	125213	149
	898	190	338	393			1052	495	364	1564		767	88086	157306	69
	616	311	518	199			2	200	922	146		20	96990	103894	233
	262	198	1228	151			213	628	1776	371		862	91139	101891	37
	636	364	271	341			1423	3557	2560	835		168	85153	100393	3070
	288	474	1268	364			98	115	270	59		4311	59208	98436	41
	830	426	287	314			899	3	151	45		8194	45492	93949	4952
	701	252	373	199			1061	2189	177	678		8554	39044	86832	613
	284	439	458	339			128	7	1581	103		5103	37896	85644	310
	205	781	297	476			908	945	3698	20		70	36453	73911	1461
	137	371	1422	205			2455	80	637	77		57	28147	57228	141
	244	1781	361	610			122	725	1194	2779		1180	25757	33295	896
	1367	2606	225	532			1635	2296	9	45		530	24823	8657	58
	358	207	163	593			0	496	50	3510		120	22100	9595	3799
	1055	137	345	936			1460	1024	82	1119		614	13447	10704	4481
	183	312	370	583			221	2336	1322	812		2114	10824	13341	1055
	262	288	492	337			434	2659	353	91		265	6362	16343	23
	216	133	169	334			1576	1103	1610	36		33	3663	23337	4
	294	241	419	103			141	65	106	924		3993	648	38557	127
	174	810	445	1329			25	17	1151	1471		53	1748	32336	59
	239	464	259	242			715	990	1081	642		3068	11545	28867	37
	287	347	219	275			682	27	1420	258		1991	15257	25456	142
	329	239	416	3822			85	518	197	73		89	59830	3311	32
	262	270	222	263			28	2368	22	64		6943	2273	7981	1316
	758	292	839	221			828	50	3070	187		3	17	9743	109
	303	360	796	282			96	622	2956	650		606	11	12648	243
	641	300	227	198			131	1538	750	1301		1019	5859	36028	174
	1903	132	146	413			20	961	5	7		1600	15679	28750	5182
	261	343	435	264			1425	221	1418	374		2951	13372	12352	55
	178	237	593	475			25	1755	224	5		2730	19838	17912	151
	186	592	169	1256			1055	1674	768	387		110	10802	24966	269
	679	408	544	3707			647	1029	924	2239		50	110	33073	926
	229	410	297	526			838	2558	612	121		95	4340	37010	794
	132	387	342	353			117	1730	65	0		5	3185	39096	69
	299	175	5408	196			41	1730	767	233		170	891	43054	3110
	242	260	3832	699			1412	110	72	974		3195	11	46999	143
	283	715	369	699			1447	245	2170	1377		623	132	53966	2626
	123	1661	249	248			592	27	318	1929		936	382	56526	31
	217	439	252	283			104	31	487	2003		110	1271	58798	2764
	455	181	285	27			317	1278	436	1969		1721	15326	66217	1134
	3568	264	256	262			239	187	1379	162		19	3698	77476	111
	706	245	295	330			195	9	2071	348		2351	2381	73845	87
	452	305	115	157			269	1	1694	872		1927	304	72421	141
	293	178	639	338			714	1388	135	639		62	848	70948	1459
	523	281	321	283			235	1206	1539	23		1559	51	69150	3209
	147	344	646	380			975	184	1073	53		111	554	64998	39
	293	462	351	368			981	3319	3	2840		77	80	61980	482
	325	379	188	277			2235	1106	2596	1860		103	171	47442	58
	249	197	402	429			1438	68	64	877		751	245	41994	719
	423	256	683	490			1850	1825	1901	2152		1679	8649	33409	2025
	219	266	683	279			10	912	70	396		58	9223	31669	1288
	383	310	166	1328			78	1216	1210	555		430	7303	18372	324
	9	269	555	340			354	588	49	196		599	5969	16832	28
	250	402	281	434			909	40	2046	221		118	3976	9073	66
	5080	197	354	333			11	23	53	885		148	2335	7303	1460
	241	668	298	314			47	994	857	1203		869	6323	3122	2693
	187	255	105	4626			639	919	632	2330		1045	3935	1641	2890
	318	229	296	140			28	4037	2562	229		125	4783	159	2633
	84	212	402	365			21	38	2	1829		1008	44	4636	3710
	2451	584	324	224			17	704	209	1545		62	167	5850	611
	1079	70	232	351			104	39	2151	1387		1685	3061	10876	35
	344	284	298	677			2858	99	232	426		40	215	22060	59
	308	352	408	402			2179	2142	283	295		742	1205	26696	8117
	256	314	445	284			854	1401	667	978		886	4132	29308	8454
	219	404	855	147			3	2190	2	1787		133	6709	31578	4970
	191	1955	405	267			1221	40	368	155		213	56	36845	173
	260	240	293	340			2183	148	27	1223		350	5517	39121	70
	341	266	145	333			335	1247	445	133		3663	3905	50553	1221
	332	298	1840	319			103	5	117	23		423	241	57523	592
	2887	273	279	475			875	1351	625	29		2374	1764	67850	961
	213	727	4591	257			1243	28	1185	2254		202	747	71219	175
	230	185	322	398			196	51	692	250		296	53	77757	742
	52	371	277	491			1640	1557	728	1181		24	573	79321	103
	345	1456	165	230			78	3814	210	1076		44	149	88048	1315
	333	610	394	266			1303	1259	848	527		53	30	89869	266
	274	257	329	502			380	951	18	2986		84	2880	91099	22
	226	683	358	287			243	1034	183	321		1550	2307	93421	53
	209	34	272	291			1092	1161	105	248		94	2293	94721	96
	283	460	244	221			1878	250	14	1618		4618	31	96998	59
	574	464	281	461			418	318	883	1323		125	44	92284	21
	484	555	323	335			119	1831	66	128		44	36	91144	3074
	393	334	319	414			26	1887	2010	677		55	3010	85141	88
	171	397	348	178			403	127	88	1333		77	110	73995	6935
	1516	255	308	318			575	4011	8	1776		2396	1339	72365	46
	283	344	170	340			1189	647	1445	1209		5840	2522	69340	4
	344	251	353	170			1033	62	1433	102		68	2755	62564	599
	159	241	257	101			837	2309	88	67		375	183	59204	136
	851	352	360	963			389	115	266	1865		81	54	56893	99
	260	375	219	208			617	890	63	535		624	227	45388	1691
	284	1471	202	177			1743	2387	945	1175		176	3364	39044	2728
	427	241	383	191			20	1380	1526	1555		131	159	37793	72
	428	193	332	282			355	1120	2989	5240		446	69	28134	81
	176	310	495	318			1283	866	2890	778		61	144	24834	139
	41	259	258	516			683	3772	2134	1655		1445	1328	22101	3
	1519	1529	246	407			1508	28	1097	119		1594	19	13460	111
	248	939	359	532			1836	68	68	899		44	64	10822	3231
	143	1213	331	801			1215	18	2340	1834		1602	107	6354	475
	341	489	358	971			121	1980	171	248		50	3449	4581	844
	392	448	248	503			2356	707	1441	955		165	9033	671	147
	837	325	1310	317			79	27	1587	353		43	10003	1743	1726
	131	1032	221	2569			2	5	71	1458		3938	4876	11551	77
	279	1504	937	275			1165	56	1300	120		997	1599	15224	2355
	418	172	590	176			1214	1961	45	129		125	174	59836	1962
	3050	229	143	767			1550	1087	1311	371		256	2006	2275	111
	213	990	758	159			99	183	893	927		95	2142	20	1599
	521	241	255	285			1656	127	639	1173		1538	1905	5857	100
	322	508	391	287			1810	1627	1186	134		19	534	15735	187
	357	1203	219	117			48	2799	10	275		23	4100	15432	752
	321	469	520	325			1879	128	1825	172		787	9086	16742	1710
	202	407	410	200			26	1140	30	2500		5434	11304	13747	449
	160	522	257	448			950	1275	34	1183		766	10329	19839	336
	53	1735	296	284			2899	54	1016	1828		834	1012	10882	118
	372	239	495	322			340	1	942	347		31	2804	75	255
	379	261	673	363			1502	450	3688	4293		60	5527	880	788
	1548	2070	1217	204			941	143	733	13		97	26	96	1177
	232	331	391	535			1423	3	2088	282		14	115	71	124
	219	653	2797	256			133	578	16	250		447	126	24	86
	491	201	256	388			267	12	2302	239		170	3421	284	1008
	1197	1955	218	277			17	62	908	1939		70	2043	1350	49
	2551	349	288	486			254	235	95	1636		3080	160	15498	1643
	199	272	260	230			753	359	1043	511		99	3724	2384	11
	477	322	214	115			1182	1204	1275	1078		2186	114	278	989
	347	1115	283	347			1874	3611	153	86		143	2303	2409	737
	223	191	228	299			343	864	1668	1671		11718	259	883	953
	301	246	267	765			4402	2059	675	798		39	77	50	185
	144	168	257	275			839	1	482	187		1145	290	583	210
	315	228	632	991			274	1197	634	347		188	2153	30	213
	368	401	468	636			934	25	2118	275		38	705	1707	269
	234	424	367	242			60	64	3556	1115		1224	26	6508	45
	409	710	227	180			187	1235	1452	295		812	21	8689	3667
	880	251	341	242			1886	2417	453	264		1632	472	9192	98
	303	246	1019	606			1741	675	2177	92		121	1662	7323	2419
	376	343	313	1637			32	859	840	1815		1569	273	5972	186
	352	91	193	179			3	1672	59	3225		162	1769	3993	235
	396	307	482	376			952	1758	688	94		4506	3731	2313	212
	601	1947	215	208			42	1564	2298	1815		3198	405	6372	68
	83	307	338	221			80	18	438	23		10938	73	977	71
	693	198	234	264			364	585	996	1816		7234	3218	3936	63
	1056	219	714	293			121	817	1005	284		5772	108	4801	1524
	164	261	355	278			3367	96	2670	911		122	11	6844	95
	590	194	233	249			750	7	938	80		1797	243	26	95
	276	217	940	280			103	72	84	132		71	210	160	4659
	424	485	39	288			1759	1853	40	110		2587	165	3002	5242
	212	258	429	521			102	587	14	22		353	35	48	71
	180	721	285	224			1908	497	995	2259		3615	43	5582	82
	295	273	368	294			910	191	19	1484		105	68	6741	5840
	331	185	1609	421			95	1529	973	429		1293	4880	3825	69
	518	296	126	209			950	2197	2401	926		245	190	142	319
	275	342	225	237			45	1215	67	7		4954	415	1749	78
	234	648	343	258			2949	2405	606	100		3267	101	741	683
	283	589	100	358			497	4	1486	7		4397	147	59	183
	315	264	252	314			2259	1377	991	43		1524	1113	121	30
	697	157	249	761			1363	739	55	44		170	250	3902	3197
	660	706	257	278			90	1002	1601	1880		19	1635	76	145
	1129	305	385	893			907	1631	1679	928		104	1371	2437	294
	1270	107	292	450			3503	127	6	230		93	24	2496	42
	345	423	294	199			64	43	172	2641		17	30	55	1442
	385	379	562	198			48	1042	243	64		5978	2505	34	1847
	327	257	285	271			226	211	1029	52		21181	26	3162	44
	38	334	310	590			2	6	1062	305		24	203	233	997
	269	291	302	298			1840	93	7	6460		24	2122	1409	49
	980	221	346	61			26	1704	129	1437		3931	3186	20	168
	242	218	722	95			1107	63	2383	1826		1613	86	2523	217
	314	213	241	303			226	105	170	36		120	84	2748	63
	420	2162	195	462			1092	45	1089	38		2259	73	1374	2501
	251	349	270	233			63	823	1278	397		87	349	111	1028
	221	2207	254	316			17	197	1891	1118		1046	185	36	143
	247	444	631	307			45	172	31	47		25213	177	212	1476
	380	507	280	424			218	1112	41	763		10626	1960	3482	251
	323	1080	110	1988			1352	13	1395	123		62	1124	172	96
	703	1214	5	327			1798	0	1412	2222		6676	12	67	703
	325	195	282	329			398	70	1194	49		2963	97	159	22
	164	195	212	268			761	4	1813	580		2231	47	1281	698
	434	151	320	405			44	528	217	9		281	42	28	2127
	361	263	322	218			1793	116	36	134		1448	1859	155	5469
	343	437	220	183			29	143	3315	259		4145	91	2643	3696
	374	243	399	1412			768	486	1059	1167		11516	978	43	752
	283	218	2169	336			132	1537	1806	712		53043	101	3585	2144
	133	423	299	453			1897	262	1229	937		9466	54	9983	69
	340	206	289	91			1897	1018	593	2647		11358	206	5788	401
	283	320	371	271			728	165	888	162		67845	4	4879	92
	272	269	312	380			2348	11	907	1397		81279	88	1729	40
	256	657	177	484			55	33	906	1832		36908	1055	191	546
	140	222	268	337			134	181	9	1445		26616	6311	1705	193
	321	428	1486	375			105	47	4205	4778		24275	456	975	2945
	270	767	230	454			187	3	28	754		8469	34	2170	1957
	164	266	246	235			948	59	932	291		3702	65	4370	138
	167	410	679	255			707	691	63	1971		2557	76	7569	99
	381	215	202	241			33	2748	144	32		1743	811	9129	2186
	151	293	29	262			2128	175	2189	3176		5985	2805	10421	4186
	359	52	261	335			1996	34	2731	69		4701	161	1005	144
	296	279	372	264			1086	1281	1400	1246		21534	184	2808	11952
[truncated: 13,464 more rows]

## Sheet: Fig. 3
Source Data Fig. 3a					Source Data Fig. 3c					Source Data Fig. 3d							Source Data Fig. 3g							Source Data Fig. 3h
Gene expression data	Category	Stage	Value		Stage specificity		Proximal	Distal		GWAS SNPs	DHS regions			Value	Category		Enrichment of CNSs	DHS regions			Value	Category		Enrichment of CNSs	DHS regions			Score	Category
	Proximal-only	Stage 0	4.52811			Stage 0	4.8031	9.25926		Atwell et al, 2010	Chr1	8597	8920	0.00309598	Proximal		Haudry et al, 2013	Chr1	13570	14199	0.00476948	Proximal		de Velde et al, 2014	Chr1	8597	8920	5.33333	Proximal
	Proximal-only	Stage 0	5.7811			Stage 2	0.675998	1.85547			Chr1	62444	63071	0.0015949	Proximal			Chr1	20595	23329	0.00365764	Proximal			Chr1	13570	14199	3	Proximal
	Proximal-only	Stage 0	5.32945			Stage 4	1.16869	3.75601			Chr1	73811	75493	0.00059453	Proximal			Chr1	30985	31339	0.00282486	Proximal			Chr1	20595	23329	2	Proximal
	Proximal-only	Stage 0	6.81201			Stage 8	9.7916	12.7556			Chr1	82956	83417	0.0021692	Proximal			Chr1	32783	33966	0.00253593	Proximal			Chr1	32783	33966	10	Proximal
	Proximal-only	Stage 0	10.0135								Chr1	951748	952443	0.00143885	Proximal			Chr1	37793	38921	0.00177305	Proximal			Chr1	37793	38921	5.71429	Proximal
	Proximal-only	Stage 0	5.33803								Chr1	1531228	1531766	0.00185874	Proximal			Chr1	46698	47208	0.00196078	Proximal			Chr1	46698	47208	9	Proximal
	Proximal-only	Stage 0	5.68314								Chr1	1659320	1661797	0.000403714	Proximal			Chr1	51120	52168	0.00477099	Proximal			Chr1	51120	52168	6	Proximal
	Proximal-only	Stage 0	7.07132		Source Data Fig. 3i						Chr1	1706580	1707320	0.00135135	Proximal			Chr1	56739	57427	0.00290698	Proximal			Chr1	67612	69063	6	Proximal
	Proximal-only	Stage 0	6.6249		Overlap with lincRNAs	Proximal	Distal				Chr1	1726110	1726641	0.00188324	Proximal			Chr1	67612	69063	0.00275672	Proximal			Chr1	73811	75493	9	Proximal
	Proximal-only	Stage 0	4.88346		%	43.2353	51.2963				Chr1	1761672	1762416	0.00134409	Proximal			Chr1	72104	72454	0.00285714	Proximal			Chr1	88631	89030	5.66667	Proximal
	Proximal-only	Stage 0	4.29157								Chr1	1887913	1889473	0.000641026	Proximal			Chr1	73811	75493	0.00118906	Proximal			Chr1	90950	91680	8	Proximal
	Proximal-only	Stage 0	3.27066								Chr1	1959561	1960164	0.00497512	Proximal			Chr1	88631	89030	0.00250627	Proximal			Chr1	95409	96128	4.33333	Proximal
	Proximal-only	Stage 0	4.24284								Chr1	1977358	1978458	0.000909091	Proximal			Chr1	90950	91680	0.00136986	Proximal			Chr1	99118	99979	4.75	Proximal
	Proximal-only	Stage 0	7.85954								Chr1	2103221	2105236	0.000496278	Proximal			Chr1	95409	96128	0.0069541	Proximal			Chr1	111853	113046	5.5	Proximal
	Proximal-only	Stage 0	0.464035								Chr1	2126269	2126513	0.00409836	Proximal			Chr1	97139	97514	0.00266667	Proximal			Chr1	115717	117126	4.5	Proximal
	Proximal-only	Stage 0	6.32042								Chr1	2183991	2184559	0.00176056	Proximal			Chr1	99118	99979	0.00929152	Proximal			Chr1	128264	129068	7	Proximal
	Proximal-only	Stage 0	5.23884								Chr1	2305061	2305541	0.00208333	Proximal			Chr1	111853	113046	0.00335289	Proximal			Chr1	130398	131743	2	Proximal
	Proximal-only	Stage 0	5.99497								Chr1	2309655	2309945	0.00344828	Proximal			Chr1	115717	117126	0.00638751	Proximal			Chr1	135780	136160	6.5	Proximal
	Proximal-only	Stage 0	3.93682								Chr1	2494444	2495497	0.000949668	Proximal			Chr1	120372	121535	0.00343938	Proximal			Chr1	143093	143547	6.5	Proximal
	Proximal-only	Stage 0	3.58773								Chr1	2576569	2577217	0.00154321	Proximal			Chr1	128264	129068	0.00248756	Proximal			Chr1	146068	146422	9	Proximal
	Proximal-only	Stage 0	2.82763								Chr1	2635586	2636165	0.00172712	Proximal			Chr1	130398	131743	0.00446097	Proximal			Chr1	156160	157221	10.4	Proximal
	Proximal-only	Stage 0	5.01118								Chr1	2637433	2638211	0.00128535	Proximal			Chr1	146068	146422	0.00282486	Proximal			Chr1	167975	168592	7	Proximal
	Proximal-only	Stage 0	5.57475								Chr1	2714618	2715023	0.00246914	Proximal			Chr1	162681	163327	0.00154799	Proximal			Chr1	172935	173734	5	Proximal
	Proximal-only	Stage 0	6.04583								Chr1	2746666	2748472	0.00055371	Proximal			Chr1	167975	168592	0.00486224	Proximal			Chr1	182093	183816	3.33333	Proximal
	Proximal-only	Stage 0	1.75935								Chr1	2826497	2827190	0.001443	Proximal			Chr1	172935	173734	0.00250313	Proximal			Chr1	184444	185208	4	Proximal
	Proximal-only	Stage 0	3.60288								Chr1	3100246	3101790	0.000647668	Proximal			Chr1	180999	181238	0.0083682	Proximal			Chr1	190042	190625	3	Proximal
	Proximal-only	Stage 0	5.36765								Chr1	3137417	3138007	0.00169492	Proximal			Chr1	182093	183816	0.00406268	Proximal			Chr1	194318	195824	7.5	Proximal
	Proximal-only	Stage 0	5.04819								Chr1	3337970	3338560	0.00169492	Proximal			Chr1	184444	185208	0.0052356	Proximal			Chr1	201632	202073	6.66667	Proximal
	Proximal-only	Stage 0	4.10167								Chr1	3341382	3342398	0.0019685	Proximal			Chr1	186836	187179	0.00874636	Proximal			Chr1	206366	208018	8	Proximal
	Proximal-only	Stage 0	5.55475								Chr1	3744251	3745876	0.000615385	Proximal			Chr1	190042	190625	0.00171527	Proximal			Chr1	227231	229050	6	Proximal
	Proximal-only	Stage 0	5.80037								Chr1	3848716	3849686	0.00103093	Proximal			Chr1	194318	195824	0.00132802	Proximal			Chr1	237480	238241	2.5	Proximal
	Proximal-only	Stage 0	5.22405								Chr1	3879023	3879696	0.00148588	Proximal			Chr1	198486	198692	0.0145631	Proximal			Chr1	239454	240233	3.33333	Proximal
	Proximal-only	Stage 0	3.66898								Chr1	3880278	3881750	0.000679348	Proximal			Chr1	199362	199866	0.00793651	Proximal			Chr1	245842	246363	10	Proximal
	Proximal-only	Stage 0	3.9168								Chr1	3903132	3904892	0.00113636	Proximal			Chr1	201632	202073	0.00226757	Proximal			Chr1	248568	249383	6	Proximal
	Proximal-only	Stage 0	3.69277								Chr1	4238670	4240845	0.00045977	Proximal			Chr1	206366	208018	0.000605327	Proximal			Chr1	262278	263036	4	Proximal
	Proximal-only	Stage 0	3.55899								Chr1	4368648	4368864	0.00462963	Proximal			Chr1	212794	213019	0.00444444	Proximal			Chr1	267668	268486	5	Proximal
	Proximal-only	Stage 0	6.99546								Chr1	4428942	4429251	0.00323625	Proximal			Chr1	227231	229050	0.00274876	Proximal			Chr1	269438	270138	3	Proximal
	Proximal-only	Stage 0	5.7422								Chr1	4432134	4433763	0.000613874	Proximal			Chr1	237480	238241	0.00131406	Proximal			Chr1	270609	270980	10	Proximal
	Proximal-only	Stage 0	5.87446								Chr1	4466633	4467237	0.00165563	Proximal			Chr1	239454	240233	0.00513479	Proximal			Chr1	274598	275249	3	Proximal
	Proximal-only	Stage 0	5.56587								Chr1	4513897	4515684	0.000559597	Proximal			Chr1	245842	246363	0.00191939	Proximal			Chr1	278348	278713	11	Proximal
	Proximal-only	Stage 0	6.29813								Chr1	4608002	4608623	0.00161031	Proximal			Chr1	267668	268486	0.00611247	Proximal			Chr1	298094	298766	10	Proximal
	Proximal-only	Stage 0	7.51194								Chr1	5323794	5326402	0.000383436	Proximal			Chr1	269438	270138	0.00428571	Proximal			Chr1	302132	303659	6	Proximal
	Proximal-only	Stage 0	6.15271								Chr1	6152374	6152653	0.00358423	Proximal			Chr1	274598	275249	0.0030722	Proximal			Chr1	306216	306516	2	Proximal
	Proximal-only	Stage 0	4.43768								Chr1	6153796	6154493	0.00286944	Proximal			Chr1	284073	284603	0.00377358	Proximal			Chr1	308893	310342	3	Proximal
	Proximal-only	Stage 0	4.83152								Chr1	6161934	6162436	0.00199203	Proximal			Chr1	290844	291651	0.00123916	Proximal			Chr1	315767	316399	2	Proximal
	Proximal-only	Stage 0	5.89758								Chr1	6277898	6279195	0.00077101	Proximal			Chr1	298094	298766	0.0014881	Proximal			Chr1	323964	325516	3.33333	Proximal
	Proximal-only	Stage 0	2.36126								Chr1	6579022	6580522	0.000666667	Proximal			Chr1	302132	303659	0.00392927	Proximal			Chr1	337661	338518	5.5	Proximal
	Proximal-only	Stage 0	5.06207								Chr1	6601478	6602244	0.00130548	Proximal			Chr1	306216	306516	0.00666667	Proximal			Chr1	344292	345965	7	Proximal
	Proximal-only	Stage 0	2.73332								Chr1	6737657	6738480	0.00121507	Proximal			Chr1	308893	310342	0.00483092	Proximal			Chr1	354728	355312	3	Proximal
	Proximal-only	Stage 0	4.01494								Chr1	6746266	6746973	0.00141443	Proximal			Chr1	323964	325516	0.00128866	Proximal			Chr1	356488	357411	3.71429	Proximal
	Proximal-only	Stage 0	7.57305								Chr1	6939120	6939990	0.00114943	Proximal			Chr1	337661	338518	0.00233372	Proximal			Chr1	363152	365614	3.71429	Proximal
	Proximal-only	Stage 0	6.63527								Chr1	6970810	6971562	0.00132979	Proximal			Chr1	342008	342604	0.00167785	Proximal			Chr1	389496	390120	5	Proximal
	Proximal-only	Stage 0	3.61108								Chr1	7112288	7112717	0.002331	Proximal			Chr1	344292	345965	0.000597729	Proximal			Chr1	395044	395965	4	Proximal
	Proximal-only	Stage 0	0.809103								Chr1	7448362	7448772	0.00243902	Proximal			Chr1	356488	357411	0.00216685	Proximal			Chr1	401545	402378	4	Proximal
	Proximal-only	Stage 0	2.04264								Chr1	7887742	7889343	0.00062461	Proximal			Chr1	363152	365614	0.00365556	Proximal			Chr1	404402	404663	7	Proximal
	Proximal-only	Stage 0	5.59276								Chr1	8060434	8062035	0.00062461	Proximal			Chr1	372942	373666	0.00138122	Proximal			Chr1	414522	415130	5	Proximal
	Proximal-only	Stage 0	5.27853								Chr1	8168306	8169382	0.00185874	Proximal			Chr1	410282	411836	0.000643501	Proximal			Chr1	418106	418841	8.33333	Proximal
	Proximal-only	Stage 0	4.71891								Chr1	8297835	8299620	0.000560224	Proximal			Chr1	414522	415130	0.00164474	Proximal			Chr1	446219	446727	6.5	Proximal
	Proximal-only	Stage 0	10.564								Chr1	8309082	8309515	0.00230947	Proximal			Chr1	418106	418841	0.00544218	Proximal			Chr1	468729	469873	5	Proximal
	Proximal-only	Stage 0	3.03442								Chr1	8755002	8756871	0.000535045	Proximal			Chr1	452624	453464	0.00119048	Proximal			Chr1	488486	489091	6	Proximal
	Proximal-only	Stage 0	6.33481								Chr1	8839259	8840771	0.000661376	Proximal			Chr1	461351	462092	0.00134953	Proximal			Chr1	490549	491023	10	Proximal
	Proximal-only	Stage 0	5.61564								Chr1	8908883	8909769	0.00112867	Proximal			Chr1	468729	469873	0.00262238	Proximal			Chr1	517695	518340	2	Proximal
	Proximal-only	Stage 0	4.87125								Chr1	9274995	9275599	0.00165563	Proximal			Chr1	471315	472263	0.00421941	Proximal			Chr1	521528	522367	3.5	Proximal
	Proximal-only	Stage 0	4.68913								Chr1	9394306	9394885	0.00345423	Proximal			Chr1	476567	476779	0.00471698	Proximal			Chr1	528779	528981	4	Proximal
	Proximal-only	Stage 0	4.6813								Chr1	9428411	9429191	0.00128205	Proximal			Chr1	488486	489091	0.00165289	Proximal			Chr1	537256	537983	9	Proximal
	Proximal-only	Stage 0	3.26667								Chr1	9493952	9495723	0.000564653	Proximal			Chr1	490549	491023	0.0021097	Proximal			Chr1	556599	557302	2	Proximal
	Proximal-only	Stage 0	4.91591								Chr1	9614052	9614665	0.00163132	Proximal			Chr1	498371	499220	0.00235571	Proximal			Chr1	563692	563964	6	Proximal
	Proximal-only	Stage 0	6.49358								Chr1	9730267	9731514	0.000801925	Proximal			Chr1	515220	515750	0.00188679	Proximal			Chr1	574874	576437	5.17647	Proximal
	Proximal-only	Stage 0	3.916								Chr1	10520308	10522144	0.000544662	Proximal			Chr1	517695	518340	0.00620155	Proximal			Chr1	580403	580770	8	Proximal
	Proximal-only	Stage 0	4.0053								Chr1	10640398	10641333	0.00106952	Proximal			Chr1	521528	522367	0.00238379	Proximal			Chr1	583688	584360	5.5	Proximal
	Proximal-only	Stage 0	2.27947								Chr1	10645613	10646249	0.00157233	Proximal			Chr1	537256	537983	0.00412655	Proximal			Chr1	590845	591889	6	Proximal
	Proximal-only	Stage 0	7.37249								Chr1	11258540	11258931	0.00255754	Proximal			Chr1	539831	540170	0.00884956	Proximal			Chr1	598618	599218	5.42857	Proximal
	Proximal-only	Stage 0	4.85798								Chr1	11264922	11266123	0.000832639	Proximal			Chr1	551749	553255	0.000664011	Proximal			Chr1	609443	609690	6	Proximal
	Proximal-only	Stage 0	4.01552								Chr1	11372074	11372439	0.00273973	Proximal			Chr1	556599	557302	0.00142248	Proximal			Chr1	616053	617161	9.5	Proximal
	Proximal-only	Stage 0	4.14453								Chr1	11422698	11424014	0.000759878	Proximal			Chr1	563692	563964	0.00735294	Proximal			Chr1	621100	621581	8.8	Proximal
	Proximal-only	Stage 0	5.25496								Chr1	11536078	11536450	0.00268817	Proximal			Chr1	564567	566177	0.00310559	Proximal			Chr1	625602	626042	7	Proximal
	Proximal-only	Stage 0	5.54728								Chr1	11684156	11685847	0.000591366	Proximal			Chr1	574874	576437	0.00319898	Proximal			Chr1	634807	635323	4.5	Proximal
	Proximal-only	Stage 0	4.25285								Chr1	13077706	13078760	0.000948767	Proximal			Chr1	581713	582459	0.00268097	Proximal			Chr1	644383	645242	2	Proximal
	Proximal-only	Stage 0	6.23093								Chr1	13698491	13699069	0.0017301	Proximal			Chr1	583688	584360	0.0014881	Proximal			Chr1	651835	653860	6	Proximal
	Proximal-only	Stage 0	3.45806								Chr1	14026704	14027571	0.0011534	Proximal			Chr1	593089	593688	0.00166945	Proximal			Chr1	658136	658389	9	Proximal
	Proximal-only	Stage 0	3.41293								Chr1	16231134	16231411	0.00361011	Proximal			Chr1	598618	599218	0.00666667	Proximal			Chr1	662319	662706	9.66667	Proximal
	Proximal-only	Stage 0	3.80262								Chr1	16851109	16851678	0.00175747	Proximal			Chr1	602106	602685	0.00172712	Proximal			Chr1	669685	670074	5.2	Proximal
	Proximal-only	Stage 0	4.63871								Chr1	17342642	17343190	0.00182482	Proximal			Chr1	607207	608208	0.000999001	Proximal			Chr1	672676	673474	4.33333	Proximal
	Proximal-only	Stage 0	4.71942								Chr1	17350743	17351195	0.00221239	Proximal			Chr1	616053	617161	0.00361011	Proximal			Chr1	687335	687876	8	Proximal
	Proximal-only	Stage 0	6.60826								Chr1	17397122	17397441	0.0031348	Proximal			Chr1	621100	621581	0.002079	Proximal			Chr1	692520	693351	5	Proximal
	Proximal-only	Stage 0	2.28719								Chr1	17477566	17478818	0.000798722	Proximal			Chr1	634807	635323	0.00581395	Proximal			Chr1	698599	699237	8	Proximal
	Proximal-only	Stage 0	3.65403								Chr1	18100979	18102054	0.000930233	Proximal			Chr1	638638	638971	0.003003	Proximal			Chr1	701084	701624	5	Proximal
	Proximal-only	Stage 0	4.575								Chr1	18236784	18237340	0.00179856	Proximal			Chr1	651835	653860	0.00148148	Proximal			Chr1	706410	707518	5.875	Proximal
	Proximal-only	Stage 0	3.47046								Chr1	18364329	18365745	0.000706215	Proximal			Chr1	662319	662706	0.00775194	Proximal			Chr1	711804	712172	2	Proximal
	Proximal-only	Stage 0	7.09656								Chr1	18415481	18416587	0.000904159	Proximal			Chr1	672676	673474	0.00250627	Proximal			Chr1	727240	727766	5.5	Proximal
	Proximal-only	Stage 0	5.54471								Chr1	18784426	18784668	0.00413223	Proximal			Chr1	687335	687876	0.00184843	Proximal			Chr1	729451	729938	5.2	Proximal
	Proximal-only	Stage 0	4.68131								Chr1	18787744	18787997	0.00395257	Proximal			Chr1	692520	693351	0.00601685	Proximal			Chr1	737650	739784	7.4	Proximal
	Proximal-only	Stage 0	3.4981								Chr1	19121805	19122407	0.00166113	Proximal			Chr1	698599	699237	0.0031348	Proximal			Chr1	746441	747028	7.5	Proximal
	Proximal-only	Stage 0	2.85027								Chr1	19476106	19476386	0.00357143	Proximal			Chr1	706410	707518	0.00451264	Proximal			Chr1	748066	749371	5.5	Proximal
	Proximal-only	Stage 0	5.02163								Chr1	19490785	19492017	0.000811688	Proximal			Chr1	727240	727766	0.00570342	Proximal			Chr1	754076	754725	4.66667	Proximal
	Proximal-only	Stage 0	6.00656								Chr1	19565197	19565905	0.00141243	Proximal			Chr1	729451	729938	0.00205339	Proximal			Chr1	756231	756525	2	Proximal
	Proximal-only	Stage 0	6.07331								Chr1	19568155	19568568	0.00242131	Proximal			Chr1	737650	739784	0.00328022	Proximal			Chr1	760509	761409	9	Proximal
	Proximal-only	Stage 0	4.56911								Chr1	19759762	19760826	0.00093985	Proximal			Chr1	746441	747028	0.00170358	Proximal			Chr1	785500	787211	8	Proximal
	Proximal-only	Stage 0	4.74441								Chr1	19761278	19762626	0.00074184	Proximal			Chr1	748066	749371	0.000766284	Proximal			Chr1	795293	795684	5.5	Proximal
	Proximal-only	Stage 0	5.25013								Chr1	19778005	19779074	0.000935454	Proximal			Chr1	751861	752258	0.00503778	Proximal			Chr1	798443	799209	3.5	Proximal
	Proximal-only	Stage 0	4.06591								Chr1	19789808	19790283	0.00210526	Proximal			Chr1	754076	754725	0.00154083	Proximal			Chr1	806552	807652	8.5	Proximal
	Proximal-only	Stage 0	2.25115								Chr1	19819950	19821483	0.000652316	Proximal			Chr1	756231	756525	0.00340136	Proximal			Chr1	812965	813766	5	Proximal
	Proximal-only	Stage 0	4.92545								Chr1	19900912	19902765	0.000539665	Proximal			Chr1	760509	761409	0.00111111	Proximal			Chr1	819121	819696	3.5	Proximal
	Proximal-only	Stage 0	4.3281								Chr1	19974322	19975173	0.00117509	Proximal			Chr1	772236	773527	0.00309837	Proximal			Chr1	824273	824721	2.33333	Proximal
	Proximal-only	Stage 0	5.28569								Chr1	20245522	20246276	0.00132626	Proximal			Chr1	785500	787211	0.00175336	Proximal			Chr1	826100	826681	9	Proximal
	Proximal-only	Stage 0	6.27864								Chr1	20256668	20256947	0.00358423	Proximal			Chr1	792815	793628	0.00123001	Proximal			Chr1	830139	830742	7.5	Proximal
	Proximal-only	Stage 0	5.60248								Chr1	20664904	20666707	0.000554631	Proximal			Chr1	795293	795684	0.00511509	Proximal			Chr1	835142	835947	5.2	Proximal
	Proximal-only	Stage 0	4.26729								Chr1	20863896	20864458	0.00177936	Proximal			Chr1	798443	799209	0.00391645	Proximal			Chr1	850604	852441	2.4	Proximal
	Proximal-only	Stage 0	4.00703								Chr1	21159376	21159785	0.00244499	Proximal			Chr1	806552	807652	0.000909091	Proximal			Chr1	864069	866205	5.75	Proximal
	Proximal-only	Stage 0	5.53775								Chr1	21601454	21601983	0.00189036	Proximal			Chr1	812965	813766	0.00499376	Proximal			Chr1	867722	868973	6	Proximal
	Proximal-only	Stage 0	9.46448								Chr1	21928954	21931567	0.000382702	Proximal			Chr1	819121	819696	0.00521739	Proximal			Chr1	871108	871650	9.25	Proximal
	Proximal-only	Stage 0	4.25081								Chr1	22269118	22270093	0.00102564	Proximal			Chr1	824273	824721	0.00223214	Proximal			Chr1	879951	880693	6	Proximal
	Proximal-only	Stage 0	6.01594								Chr1	22564029	22564568	0.00185529	Proximal			Chr1	835142	835947	0.00621118	Proximal			Chr1	883387	883788	4	Proximal
	Proximal-only	Stage 0	5.73651								Chr1	23211285	23211642	0.00280112	Proximal			Chr1	850604	852441	0.00544366	Proximal			Chr1	897321	898955	5.11111	Proximal
	Proximal-only	Stage 0	3.22653								Chr1	23471278	23471740	0.0021645	Proximal			Chr1	853853	854075	0.0045045	Proximal			Chr1	899571	901014	10	Proximal
	Proximal-only	Stage 0	5.90498								Chr1	23667205	23669438	0.000447828	Proximal			Chr1	864069	866205	0.00140449	Proximal			Chr1	907216	907734	5.8	Proximal
	Proximal-only	Stage 0	7.91263								Chr1	23772069	23773451	0.00144718	Proximal			Chr1	867722	868973	0.00159872	Proximal			Chr1	917839	918424	2.33333	Proximal
	Proximal-only	Stage 0	4.87686								Chr1	24018812	24019695	0.0011325	Proximal			Chr1	871108	871650	0.00369004	Proximal			Chr1	931547	932253	4	Proximal
	Proximal-only	Stage 0	4.86212								Chr1	24147793	24149467	0.000597372	Proximal			Chr1	877455	878177	0.00277008	Proximal			Chr1	936428	937954	2	Proximal
	Proximal-only	Stage 0	7.36645								Chr1	24398064	24399040	0.00102459	Proximal			Chr1	879951	880693	0.00943396	Proximal			Chr1	943369	943948	2	Proximal
	Proximal-only	Stage 0	6.54984								Chr1	24928910	24931272	0.00042337	Proximal			Chr1	883387	883788	0.00498753	Proximal			Chr1	951748	952443	2.2	Proximal
	Proximal-only	Stage 0	5.62223								Chr1	25507741	25508783	0.000959693	Proximal			Chr1	892186	892915	0.00137174	Proximal			Chr1	957975	958365	6.83333	Proximal
	Proximal-only	Stage 0	5.76597								Chr1	25527352	25527559	0.00483092	Proximal			Chr1	897321	898955	0.00305998	Proximal			Chr1	970390	970929	5.33333	Proximal
	Proximal-only	Stage 0	5.02387								Chr1	26098746	26101185	0.000820008	Proximal			Chr1	899571	901014	0.002079	Proximal			Chr1	978332	979556	7	Proximal
	Proximal-only	Stage 0	2.66978								Chr1	26640075	26640785	0.00140845	Proximal			Chr1	907216	907734	0.00965251	Proximal			Chr1	981761	982260	5	Proximal
	Proximal-only	Stage 0	5.8944								Chr1	26788550	26789045	0.0020202	Proximal			Chr1	909130	910254	0.00088968	Proximal			Chr1	983436	984825	7.6	Proximal
	Proximal-only	Stage 0	5.744								Chr1	27189343	27190413	0.000934579	Proximal			Chr1	931547	932253	0.00708215	Proximal			Chr1	992895	993535	5	Proximal
	Proximal-only	Stage 0	5.99206								Chr1	27244813	27245344	0.00188324	Proximal			Chr1	936428	937954	0.00327654	Proximal			Chr1	1000234	1000887	2	Proximal
	Proximal-only	Stage 0	6.47972								Chr1	29190798	29191869	0.000933707	Proximal			Chr1	943369	943948	0.00345423	Proximal			Chr1	1004470	1005000	3	Proximal
	Proximal-only	Stage 0	5.61328								Chr1	29585321	29585835	0.00194553	Proximal			Chr1	951748	952443	0.0028777	Proximal			Chr1	1010781	1011491	2	Proximal
	Proximal-only	Stage 0	4.61334								Chr1	29616865	29617380	0.00194175	Proximal			Chr1	956759	957239	0.00208333	Proximal			Chr1	1013260	1013774	2.75	Proximal
	Proximal-only	Stage 0	9.08981								Chr1	29764200	29766903	0.000369959	Proximal			Chr1	961090	962246	0.000865052	Proximal			Chr1	1017533	1018274	6.83333	Proximal
	Proximal-only	Stage 0	4.47752								Chr1	29984640	29985387	0.00133869	Proximal			Chr1	966622	967741	0.00268097	Proximal			Chr1	1022056	1022430	6.5	Proximal
	Proximal-only	Stage 0	6.65725								Chr1	30104154	30105351	0.000835422	Proximal			Chr1	970390	970929	0.00742115	Proximal			Chr1	1023779	1024621	6	Proximal
	Proximal-only	Stage 0	5.35215								Chr1	30186529	30188416	0.000529942	Proximal			Chr1	978332	979556	0.00408497	Proximal			Chr1	1028199	1029548	2.11111	Proximal
	Proximal-only	Stage 0	5.05913								Chr1	30286709	30287863	0.000866551	Proximal			Chr1	981761	982260	0.00400802	Proximal			Chr1	1036082	1036594	4.66667	Proximal
	Proximal-only	Stage 0	5.72194								Chr1	30303976	30304287	0.00321543	Proximal			Chr1	983436	984825	0.0050396	Proximal			Chr1	1042743	1043620	9.25	Proximal
	Proximal-only	Stage 0	4.43813								Chr1	30346995	30348846	0.000540249	Proximal			Chr1	990814	991198	0.00520833	Proximal			Chr1	1044704	1044916	7	Proximal
	Proximal-only	Stage 0	5.7649								Chr1	30359297	30359748	0.00221729	Proximal			Chr1	992895	993535	0.0046875	Proximal			Chr1	1049561	1051482	6	Proximal
	Proximal-only	Stage 0	5.96306								Chr1	30368710	30369118	0.00245098	Proximal			Chr1	995625	996216	0.00169205	Proximal			Chr1	1056691	1057120	9	Proximal
	Proximal-only	Stage 0	3.61037								Chr1	30390898	30392159	0.000793021	Proximal			Chr1	1000234	1000887	0.00153139	Proximal			Chr1	1059102	1059516	2.33333	Proximal
	Proximal-only	Stage 0	2.28675								Chr2	134158	134464	0.00326797	Proximal			Chr1	1004470	1005000	0.00188679	Proximal			Chr1	1064024	1065059	4.66667	Proximal
	Proximal-only	Stage 0	1.15371								Chr2	174122	174973	0.00117509	Proximal			Chr1	1010781	1011491	0.0028169	Proximal			Chr1	1070814	1073444	6	Proximal
	Proximal-only	Stage 0	2.4531								Chr2	220603	221354	0.00133156	Proximal			Chr1	1023779	1024621	0.0023753	Proximal			Chr1	1080549	1081402	4	Proximal
	Proximal-only	Stage 0	0.606658								Chr2	243238	243795	0.00179533	Proximal			Chr1	1028199	1029548	0.00444774	Proximal			Chr1	1084185	1086211	6.18182	Proximal
	Proximal-only	Stage 0	4.73413								Chr2	704753	705093	0.00294118	Proximal			Chr1	1036082	1036594	0.0117188	Proximal			Chr1	1095931	1097141	2	Proximal
	Proximal-only	Stage 0	5.15752								Chr2	1039941	1041320	0.000725163	Proximal			Chr1	1044704	1044916	0.00471698	Proximal			Chr1	1105981	1106511	2	Proximal
	Proximal-only	Stage 0	8.48951								Chr2	1717345	1718042	0.00143472	Proximal			Chr1	1049561	1051482	0.00104112	Proximal			Chr1	1108548	1109466	7.6	Proximal
	Proximal-only	Stage 0	4.52827								Chr2	1916581	1916870	0.00346021	Proximal			Chr1	1056691	1057120	0.002331	Proximal			Chr1	1113743	1114563	2	Proximal
	Proximal-only	Stage 0	4.65594								Chr2	1941710	1942168	0.00218341	Proximal			Chr1	1059102	1059516	0.00241546	Proximal			Chr1	1122980	1123532	6	Proximal
	Proximal-only	Stage 0	4.04006								Chr2	1966276	1966922	0.00154799	Proximal			Chr1	1064024	1065059	0.00386473	Proximal			Chr1	1129436	1129959	2	Proximal
	Proximal-only	Stage 0	4.36846								Chr2	2329559	2329991	0.00462963	Proximal			Chr1	1070814	1073444	0.00228137	Proximal			Chr1	1146405	1147666	2	Proximal
	Proximal-only	Stage 0	4.1062								Chr2	4304682	4305973	0.000774593	Proximal			Chr1	1080549	1081402	0.00234467	Proximal			Chr1	1154477	1155409	5	Proximal
	Proximal-only	Stage 0	3.34904								Chr2	5049675	5052040	0.000422833	Proximal			Chr1	1084185	1086211	0.00345508	Proximal			Chr1	1157598	1158109	3.2	Proximal
	Proximal-only	Stage 0	5.42671								Chr2	6952599	6953001	0.00248756	Proximal			Chr1	1095931	1097141	0.00413223	Proximal			Chr1	1168804	1169298	5.5	Proximal
	Proximal-only	Stage 0	4.5405								Chr2	7846860	7847290	0.00232558	Proximal			Chr1	1108548	1109466	0.0043573	Proximal			Chr1	1174238	1174439	5.5	Proximal
	Proximal-only	Stage 0	4.59214								Chr2	8742481	8743194	0.00140252	Proximal			Chr1	1113743	1114563	0.00243902	Proximal			Chr1	1183451	1184029	2	Proximal
	Proximal-only	Stage 0	5.19312								Chr2	8899514	8900440	0.00107991	Proximal			Chr1	1120977	1121466	0.00408998	Proximal			Chr1	1188157	1189399	8	Proximal
	Proximal-only	Stage 0	4.15444								Chr2	8979027	8979625	0.00167224	Proximal			Chr1	1122980	1123532	0.00181159	Proximal			Chr1	1191232	1191625	10.5	Proximal
	Proximal-only	Stage 0	4.76993								Chr2	9076952	9077747	0.00125786	Proximal			Chr1	1129436	1129959	0.00573614	Proximal			Chr1	1197741	1198408	7	Proximal
	Proximal-only	Stage 0	2.44148								Chr2	9350691	9350901	0.0047619	Proximal			Chr1	1146405	1147666	0.00158604	Proximal			Chr1	1201157	1202383	8	Proximal
	Proximal-only	Stage 0	4.39505								Chr2	9357842	9358445	0.00165837	Proximal			Chr1	1148394	1148771	0.00265252	Proximal			Chr1	1215441	1216213	5.5	Proximal
	Proximal-only	Stage 0	3.65799								Chr2	9530349	9530612	0.00380228	Proximal			Chr1	1154477	1155409	0.00429185	Proximal			Chr1	1226192	1226702	8.75	Proximal
	Proximal-only	Stage 0	3.07322								Chr2	9540932	9541466	0.00187266	Proximal			Chr1	1157598	1158109	0.00195695	Proximal			Chr1	1230647	1232614	7.14286	Proximal
	Proximal-only	Stage 0	6.2829								Chr2	9609269	9610483	0.000823723	Proximal			Chr1	1168804	1169298	0.0101215	Proximal			Chr1	1236032	1236912	8.5	Proximal
	Proximal-only	Stage 0	3.11966								Chr2	9635205	9636666	0.000684463	Proximal			Chr1	1174238	1174439	0.00995025	Proximal			Chr1	1240128	1240528	2	Proximal
	Proximal-only	Stage 0	4.84535								Chr2	9695773	9697330	0.00128452	Proximal			Chr1	1188157	1189399	0.00563607	Proximal			Chr1	1241911	1242737	9	Proximal
	Proximal-only	Stage 0	4.91863								Chr2	10224341	10225263	0.0010846	Proximal			Chr1	1191232	1191625	0.00508906	Proximal			Chr1	1248494	1249427	3.6	Proximal
	Proximal-only	Stage 0	3.6106								Chr2	10764636	10765836	0.000833333	Proximal			Chr1	1197741	1198408	0.00449775	Proximal			Chr1	1261284	1261820	3	Proximal
	Proximal-only	Stage 0	4.67263								Chr2	10915893	10916168	0.00363636	Proximal			Chr1	1201157	1202383	0.00244698	Proximal			Chr1	1280813	1281372	6.5	Proximal
	Proximal-only	Stage 0	4.81751								Chr2	11196835	11197490	0.00152672	Proximal			Chr1	1215441	1216213	0.00129534	Proximal			Chr1	1286528	1286757	6	Proximal
	Proximal-only	Stage 0	3.55879								Chr2	11335262	11335622	0.00277778	Proximal			Chr1	1224436	1224897	0.00433839	Proximal			Chr1	1290978	1291416	5	Proximal
	Proximal-only	Stage 0	6.66091								Chr2	11408205	11408718	0.00194932	Proximal			Chr1	1226192	1226702	0.00196078	Proximal			Chr1	1291906	1292538	6.66667	Proximal
	Proximal-only	Stage 0	7.1391								Chr2	11594941	11596532	0.00125707	Proximal			Chr1	1230647	1232614	0.00406711	Proximal			Chr1	1298872	1299650	3	Proximal
	Proximal-only	Stage 0	5.32683								Chr2	11885318	11886730	0.000708215	Proximal			Chr1	1233201	1233781	0.00172414	Proximal			Chr1	1305611	1308167	6.86667	Proximal
	Proximal-only	Stage 0	5.19017								Chr2	12486785	12487429	0.0015528	Proximal			Chr1	1240128	1240528	0.0125	Proximal			Chr1	1320710	1322063	7.2	Proximal
	Proximal-only	Stage 0	5.02429								Chr2	12975217	12976342	0.000888889	Proximal			Chr1	1248494	1249427	0.00535906	Proximal			Chr1	1331077	1331841	2	Proximal
	Proximal-only	Stage 0	1.50489								Chr2	12995702	12996321	0.00161551	Proximal			Chr1	1261284	1261820	0.00373134	Proximal			Chr1	1337759	1339133	4.2	Proximal
	Proximal-only	Stage 0	3.74765								Chr2	13129229	13129672	0.00225734	Proximal			Chr1	1280813	1281372	0.00178891	Proximal			Chr1	1343575	1344218	5	Proximal
	Proximal-only	Stage 0	5.26836								Chr2	13145755	13147266	0.000661813	Proximal			Chr1	1290978	1291416	0.00228311	Proximal			Chr1	1349468	1350357	3.25	Proximal
	Proximal-only	Stage 0	6.05668								Chr2	13152937	13153282	0.00289855	Proximal			Chr1	1291906	1292538	0.00474684	Proximal			Chr1	1358286	1358707	2.5	Proximal
	Proximal-only	Stage 0	5.36667								Chr2	13209643	13209966	0.00309598	Proximal			Chr1	1298872	1299650	0.00257069	Proximal			Chr1	1361883	1362685	11	Proximal
	Proximal-only	Stage 0	6.28078								Chr2	13327186	13327574	0.00257732	Proximal			Chr1	1305611	1308167	0.00508607	Proximal			Chr1	1375657	1376208	7	Proximal
	Proximal-only	Stage 0	4.09273								Chr2	13338604	13339247	0.00155521	Proximal			Chr1	1312698	1313651	0.00209864	Proximal			Chr1	1395940	1396487	5.71429	Proximal
	Proximal-only	Stage 0	3.3966								Chr2	13498017	13498505	0.00204918	Proximal			Chr1	1315707	1316062	0.0056338	Proximal			Chr1	1398988	1399499	6.66667	Proximal
	Proximal-only	Stage 0	4.44024								Chr2	13517249	13518407	0.000863558	Proximal			Chr1	1320710	1322063	0.000739098	Proximal			Chr1	1416099	1416538	2	Proximal
	Proximal-only	Stage 0	6.13284								Chr2	13523557	13524273	0.00139665	Proximal			Chr1	1324482	1325338	0.00350467	Proximal			Chr1	1421642	1423126	3	Proximal
	Proximal-only	Stage 0	6.35222								Chr2	13962102	13962499	0.00251889	Proximal			Chr1	1331077	1331841	0.0026178	Proximal			Chr1	1432809	1434733	6	Proximal
	Proximal-only	Stage 0	6.22428								Chr2	14021040	14022181	0.000876424	Proximal			Chr1	1333455	1334057	0.00498339	Proximal			Chr1	1450765	1451265	11	Proximal
	Proximal-only	Stage 0	6.64014								Chr2	14559060	14559863	0.00124533	Proximal			Chr1	1337759	1339133	0.00291121	Proximal			Chr1	1468841	1469628	6.4	Proximal
	Proximal-only	Stage 0	2.3207								Chr2	14707210	14708520	0.000763359	Proximal			Chr1	1343575	1344218	0.00622084	Proximal			Chr1	1482142	1482709	9	Proximal
	Proximal-only	Stage 0	3.7037								Chr2	14813176	14813551	0.00266667	Proximal			Chr1	1344716	1345127	0.00486618	Proximal			Chr1	1486735	1487393	9	Proximal
	Proximal-only	Stage 0	4.76397								Chr2	14818423	14819339	0.0010917	Proximal			Chr1	1349468	1350357	0.00224972	Proximal			Chr1	1494477	1495066	8	Proximal
	Proximal-only	Stage 0	8.82736								Chr2	14907587	14908919	0.000750751	Proximal			Chr1	1358286	1358707	0.0023753	Proximal			Chr1	1503606	1505383	4.2	Proximal
	Proximal-only	Stage 0	2.48917								Chr2	14965187	14966834	0.000607165	Proximal			Chr1	1361883	1362685	0.00249377	Proximal			Chr1	1510146	1510514	3	Proximal
	Proximal-only	Stage 0	7.90126								Chr2	15022067	15023624	0.000642261	Proximal			Chr1	1368666	1369244	0.00346021	Proximal			Chr1	1511262	1511945	9.5	Proximal
	Proximal-only	Stage 0	4.67582								Chr2	15057057	15057490	0.00230947	Proximal			Chr1	1395940	1396487	0.00548446	Proximal			Chr1	1517377	1519004	6.16667	Proximal
	Proximal-only	Stage 0	3.41247								Chr2	15062053	15063090	0.00096432	Proximal			Chr1	1398988	1399499	0.00587084	Proximal			Chr1	1563882	1564400	8.25	Proximal
	Proximal-only	Stage 0	4.69873								Chr2	15364534	15365158	0.00160256	Proximal			Chr1	1407401	1408001	0.00166667	Proximal			Chr1	1569077	1571053	5.6	Proximal
	Proximal-only	Stage 0	4.09249								Chr2	15514890	15515134	0.00409836	Proximal			Chr1	1410666	1411242	0.00520833	Proximal			Chr1	1575785	1576930	2	Proximal
	Proximal-only	Stage 0	6.0271								Chr2	15889335	15891050	0.00058309	Proximal			Chr1	1416099	1416538	0.0022779	Proximal			Chr1	1583534	1584187	9	Proximal
	Proximal-only	Stage 0	6.00895								Chr2	15928088	15928740	0.00153374	Proximal			Chr1	1418520	1419207	0.0014556	Proximal			Chr1	1587612	1589060	5.33333	Proximal
	Proximal-only	Stage 0	4.69446								Chr2	16686545	16687415	0.00114943	Proximal			Chr1	1421642	1423126	0.00336927	Proximal			Chr1	1595511	1596499	4.5	Proximal
	Proximal-only	Stage 0	6.65038								Chr2	16813995	16815047	0.00095057	Proximal			Chr1	1432809	1434733	0.002079	Proximal			Chr1	1604880	1607045	2	Proximal
	Proximal-only	Stage 0	5.40053								Chr2	16845851	16846352	0.00199601	Proximal			Chr1	1437355	1438138	0.00127714	Proximal			Chr1	1607673	1608206	2	Proximal
	Proximal-only	Stage 0	4.05759								Chr2	16917443	16918557	0.000897666	Proximal			Chr1	1462084	1463220	0.000880282	Proximal			Chr1	1611468	1612090	4.14286	Proximal
	Proximal-only	Stage 0	6.93125								Chr2	16922234	16922438	0.00490196	Proximal			Chr1	1468841	1469628	0.00635324	Proximal			Chr1	1623369	1625077	4	Proximal
	Proximal-only	Stage 0	5.66546								Chr2	17111068	17111526	0.00218341	Proximal			Chr1	1470391	1471427	0.000965251	Proximal			Chr1	1635725	1636429	5.5	Proximal
	Proximal-only	Stage 0	4.16995								Chr2	17112951	17113747	0.00125628	Proximal			Chr1	1478706	1479685	0.00102145	Proximal			Chr1	1659320	1661797	5	Proximal
	Proximal-only	Stage 0	6.54973								Chr2	17457124	17458170	0.000956023	Proximal			Chr1	1482142	1482709	0.00176367	Proximal			Chr1	1663154	1663513	11	Proximal
	Proximal-only	Stage 0	4.34157								Chr2	17519229	17519668	0.0022779	Proximal			Chr1	1483949	1484248	0.00668896	Proximal			Chr1	1669003	1669642	11	Proximal
	Proximal-only	Stage 0	3.79011								Chr2	17738888	17739765	0.00114025	Proximal			Chr1	1486735	1487393	0.00303951	Proximal			Chr1	1681515	1682450	2	Proximal
	Proximal-only	Stage 0	5.54343								Chr2	17844321	17845436	0.00179372	Proximal			Chr1	1490871	1491170	0.00334448	Proximal			Chr1	1713165	1715473	2	Proximal
	Proximal-only	Stage 0	6.40322								Chr2	17854424	17856440	0.000496032	Proximal			Chr1	1497886	1498363	0.00209644	Proximal			Chr1	1718790	1719109	3	Proximal
	Proximal-only	Stage 0	5.88761								Chr2	17872979	17873955	0.00102459	Proximal			Chr1	1502203	1502638	0.00229885	Proximal			Chr1	1729309	1730228	2	Proximal
	Proximal-only	Stage 0	5.71637								Chr2	17885996	17886767	0.00129702	Proximal			Chr1	1503606	1505383	0.00337648	Proximal			Chr1	1744415	1746321	4	Proximal
	Proximal-only	Stage 0	5.05398								Chr2	17914816	17915770	0.00104822	Proximal			Chr1	1517377	1519004	0.0043024	Proximal			Chr1	1753894	1754442	2	Proximal
	Proximal-only	Stage 0	4.97491								Chr2	17927032	17927488	0.00219298	Proximal			Chr1	1519703	1520600	0.00111483	Proximal			Chr1	1766277	1766853	9	Proximal
	Proximal-only	Stage 0	3.51651								Chr2	18183894	18184410	0.00193798	Proximal			Chr1	1531228	1531766	0.00185874	Proximal			Chr1	1768567	1769144	5.5	Proximal
	Proximal-only	Stage 0	3.08767								Chr2	18504683	18505095	0.00242718	Proximal			Chr1	1534240	1534659	0.00477327	Proximal			Chr1	1773249	1774115	5.33333	Proximal
	Proximal-only	Stage 0	6.36666								Chr2	19027211	19028426	0.000823045	Proximal			Chr1	1545013	1546930	0.000521648	Proximal			Chr1	1779040	1779528	2	Proximal
	Proximal-only	Stage 0	4.63121								Chr2	19038290	19039265	0.00102564	Proximal			Chr1	1558232	1560592	0.000847458	Proximal			Chr1	1807426	1808366	7.75	Proximal
	Proximal-only	Stage 0	4.74503								Chr2	19093281	19095983	0.000370096	Proximal			Chr1	1569077	1571053	0.00303644	Proximal			Chr1	1815384	1816136	2	Proximal
	Proximal-only	Stage 0	4.80097								Chr2	19446115	19448478	0.000423191	Proximal			Chr1	1575785	1576930	0.00524017	Proximal			Chr1	1829664	1830836	2	Proximal
	Proximal-only	Stage 0	NA								Chr3	72941	73694	0.00132802	Proximal			Chr1	1582294	1582657	0.00550964	Proximal			Chr1	1832447	1832918	2	Proximal
	Proximal-only	Stage 0	4.06876								Chr3	128642	129155	0.00194932	Proximal			Chr1	1583534	1584187	0.00459418	Proximal			Chr1	1837532	1839103	7.33333	Proximal
	Proximal-only	Stage 0	9.31672								Chr3	466800	470109	0.000302206	Proximal			Chr1	1587612	1589060	0.00276243	Proximal			Chr1	1854857	1855575	5	Proximal
	Proximal-only	Stage 0	5.40821								Chr3	728147	729779	0.000612745	Proximal			Chr1	1593979	1594293	0.00318471	Proximal			Chr1	1860548	1861138	2.33333	Proximal
	Proximal-only	Stage 0	4.30261								Chr3	755135	755474	0.00294985	Proximal			Chr1	1595511	1596499	0.00101215	Proximal			Chr1	1887913	1889473	7	Proximal
	Proximal-only	Stage 0	8.36507								Chr3	1256788	1258471	0.000594177	Proximal			Chr1	1604880	1607045	0.00415704	Proximal			Chr1	1896936	1897279	3.5	Proximal
	Proximal-only	Stage 0	3.30205								Chr3	1927695	1928254	0.00357782	Proximal			Chr1	1607673	1608206	0.011257	Proximal			Chr1	1899386	1900279	2	Proximal
	Proximal-only	Stage 0	5.21987								Chr3	2042831	2043993	0.000860585	Proximal			Chr1	1611468	1612090	0.00321543	Proximal			Chr1	1907018	1907236	11	Proximal
	Proximal-only	Stage 0	5.38337								Chr3	2062025	2062494	0.0021322	Proximal			Chr1	1623369	1625077	0.00175644	Proximal			Chr1	1910401	1911386	2	Proximal
	Proximal-only	Stage 0	5.27231								Chr3	2175694	2178537	0.000351741	Proximal			Chr1	1659320	1661797	0.000807428	Proximal			Chr1	1921751	1922447	7.25	Proximal
	Proximal-only	Stage 0	6.36018								Chr3	2214433	2215915	0.000674764	Proximal			Chr1	1663154	1663513	0.00278552	Proximal			Chr1	1932814	1933560	4.5	Proximal
	Proximal-only	Stage 0	6.87577								Chr3	2916461	2917076	0.00162602	Proximal			Chr1	1681515	1682450	0.00320856	Proximal			Chr1	1946153	1946937	4.8	Proximal
	Proximal-only	Stage 0	4.83314								Chr3	2939259	2940547	0.000776398	Proximal			Chr1	1689715	1690373	0.00151976	Proximal			Chr1	1952728	1954801	5.33333	Proximal
	Proximal-only	Stage 0	4.06068								Chr3	2945374	2946480	0.000904159	Proximal			Chr1	1700932	1701522	0.00169492	Proximal			Chr1	1969481	1969786	7.75	Proximal
	Proximal-only	Stage 0	7.18156								Chr3	3777458	3778193	0.00136054	Proximal			Chr1	1704610	1705335	0.00413793	Proximal			Chr1	2000527	2001577	6.5	Proximal
	Proximal-only	Stage 0	5.46644								Chr3	4402560	4403744	0.000844595	Proximal			Chr1	1706580	1707320	0.00405405	Proximal			Chr1	2013436	2014357	5	Proximal
	Proximal-only	Stage 0	3.22933								Chr3	5101651	5102169	0.0019305	Proximal			Chr1	1713165	1715473	0.00259965	Proximal			Chr1	2015985	2016635	3	Proximal
	Proximal-only	Stage 0	2.98941								Chr3	5263503	5264077	0.00174216	Proximal			Chr1	1718790	1719109	0.0031348	Proximal			Chr1	2035462	2035834	3	Proximal
	Proximal-only	Stage 0	2.27871								Chr3	5327509	5328401	0.00112108	Proximal			Chr1	1732383	1732901	0.0019305	Proximal			Chr1	2040203	2040467	5.5	Proximal
	Proximal-only	Stage 0	1.92968								Chr3	5376184	5377118	0.00107066	Proximal			Chr1	1744415	1746321	0.00524659	Proximal			Chr1	2047091	2048013	3.75	Proximal
	Proximal-only	Stage 0	6.21995								Chr3	5540239	5541642	0.000712758	Proximal			Chr1	1753894	1754442	0.00182482	Proximal			Chr1	2055116	2056279	4.42857	Proximal
	Proximal-only	Stage 0	5.16994								Chr3	5637806	5639641	0.000544959	Proximal			Chr1	1761672	1762416	0.00403226	Proximal			Chr1	2067249	2067601	3	Proximal
	Proximal-only	Stage 0	6.23248								Chr3	5643933	5646432	0.00040016	Proximal			Chr1	1766277	1766853	0.00347222	Proximal			Chr1	2077601	2078092	2	Proximal
	Proximal-only	Stage 0	6.61453								Chr3	6119340	6119849	0.00196464	Proximal			Chr1	1768567	1769144	0.0103986	Proximal			Chr1	2082779	2083519	4.66667	Proximal
	Proximal-only	Stage 0	4.27521								Chr3	6921839	6922738	0.00111235	Proximal			Chr1	1773249	1774115	0.0034642	Proximal			Chr1	2086726	2087348	2	Proximal
	Proximal-only	Stage 0	6.44271								Chr3	6942695	6942920	0.00444444	Proximal			Chr1	1789825	1790338	0.00194932	Proximal			Chr1	2096053	2096657	8	Proximal
	Proximal-only	Stage 0	4.33101								Chr3	7092629	7093758	0.00088574	Proximal			Chr1	1807426	1808366	0.00319149	Proximal			Chr1	2103221	2105236	8.375	Proximal
	Proximal-only	Stage 0	5.81456								Chr3	7610688	7611079	0.00255754	Proximal			Chr1	1815384	1816136	0.00398936	Proximal			Chr1	2107697	2107902	10	Proximal
	Proximal-only	Stage 0	7.02182								Chr3	7784443	7785722	0.00156372	Proximal			Chr1	1817202	1817531	0.00303951	Proximal			Chr1	2114334	2115171	6	Proximal
	Proximal-only	Stage 0	4.5445								Chr3	7789252	7790625	0.000728332	Proximal			Chr1	1828284	1828676	0.00765306	Proximal			Chr1	2126269	2126513	9	Proximal
	Proximal-only	Stage 0	3.11525								Chr3	7797118	7797334	0.00462963	Proximal			Chr1	1829664	1830836	0.00341297	Proximal			Chr1	2135510	2135963	5.2	Proximal
	Proximal-only	Stage 0	3.96977								Chr3	7833767	7835287	0.000657895	Proximal			Chr1	1837532	1839103	0.00190961	Proximal			Chr1	2152360	2153055	6.66667	Proximal
	Proximal-only	Stage 0	3.74887								Chr3	7974366	7974952	0.00170648	Proximal			Chr1	1843096	1843577	0.00623701	Proximal			Chr1	2163017	2164637	6	Proximal
	Proximal-only	Stage 0	5.85737								Chr3	9065659	9066830	0.000853971	Proximal			Chr1	1868586	1869389	0.00124533	Proximal			Chr1	2174807	2175240	4.5	Proximal
	Proximal-only	Stage 0	5.16965								Chr3	9315479	9316316	0.00119474	Proximal			Chr1	1873598	1874354	0.00396825	Proximal			Chr1	2183991	2184559	7	Proximal
	Proximal-only	Stage 0	7.89494								Chr3	9373332	9373769	0.00228833	Proximal			Chr1	1887913	1889473	0.00128205	Proximal			Chr1	2193751	2194776	2	Proximal
	Proximal-only	Stage 0	2.3368								Chr3	9464130	9465626	0.000668449	Proximal			Chr1	1891010	1891278	0.00373134	Proximal			Chr1	2199835	2200174	7.75	Proximal
	Proximal-only	Stage 0	7.78345								Chr3	9526218	9526874	0.00152439	Proximal			Chr1	1894024	1894591	0.00352734	Proximal			Chr1	2212400	2213013	6	Proximal
	Proximal-only	Stage 0	5.69259								Chr3	10147931	10148648	0.0013947	Proximal			Chr1	1896936	1897279	0.00291545	Proximal			Chr1	2214006	2215314	6	Proximal
	Proximal-only	Stage 0	3.81156								Chr3	10280546	10281399	0.00117233	Proximal			Chr1	1907018	1907236	0.00917431	Proximal			Chr1	2219389	2219943	8	Proximal
	Proximal-only	Stage 0	3.80088								Chr3	10317784	10318768	0.00101626	Proximal			Chr1	1910401	1911386	0.00406091	Proximal			Chr1	2233097	2233300	5	Proximal
	Proximal-only	Stage 0	4.86772								Chr3	10849689	10850858	0.000855432	Proximal			Chr1	1919593	1919907	0.00318471	Proximal			Chr1	2237494	2238189	2.4	Proximal
	Proximal-only	Stage 0	4.71666								Chr3	15355950	15358407	0.000407	Proximal			Chr1	1932814	1933560	0.00268097	Proximal			Chr1	2240013	2240693	4	Proximal
	Proximal-only	Stage 0	5.51122								Chr3	15952032	15953664	0.000612745	Proximal			Chr1	1950526	1951017	0.00407332	Proximal			Chr1	2248741	2249269	3.33333	Proximal
	Proximal-only	Stage 0	4.91082								Chr3	15974515	15974807	0.00342466	Proximal			Chr1	1952728	1954801	0.00434153	Proximal			Chr1	2250255	2250975	4.66667	Proximal
	Proximal-only	Stage 0	6.57099								Chr3	15985268	15987005	0.000575705	Proximal			Chr1	1958408	1959089	0.00440529	Proximal			Chr1	2260094	2260565	2	Proximal
	Proximal-only	Stage 0	6.1039								Chr3	16035064	16037012	0.00102669	Proximal			Chr1	1959561	1960164	0.00165837	Proximal			Chr1	2262717	2263133	3	Proximal
	Proximal-only	Stage 0	5.44014								Chr3	17337445	17338320	0.00114286	Proximal			Chr1	1963311	1963523	0.00471698	Proximal			Chr1	2268888	2270551	2	Proximal
	Proximal-only	Stage 0	8.10922								Chr3	17468800	17469339	0.00185529	Proximal			Chr1	1964737	1965797	0.00283019	Proximal			Chr1	2277379	2277917	2	Proximal
	Proximal-only	Stage 0	4.93977								Chr3	17479572	17480629	0.000946074	Proximal			Chr1	1969481	1969786	0.00983607	Proximal			Chr1	2282767	2283264	3	Proximal
	Proximal-only	Stage 0	4.86955								Chr3	17919974	17920897	0.00108342	Proximal			Chr1	1973941	1975016	0.00465116	Proximal			Chr1	2291099	2291529	4.66667	Proximal
	Proximal-only	Stage 0	4.43265								Chr3	17976483	17977186	0.00142248	Proximal			Chr1	1977358	1978458	0.00272727	Proximal			Chr1	2299486	2301464	4	Proximal
	Proximal-only	Stage 0	4.22506								Chr3	17993221	17994200	0.00102145	Proximal			Chr1	1991972	1992428	0.00438596	Proximal			Chr1	2305061	2305541	8.5	Proximal
	Proximal-only	Stage 0	5.42625								Chr3	18048672	18049745	0.000931966	Proximal			Chr1	2000527	2001577	0.000952381	Proximal			Chr1	2311959	2313850	6.8	Proximal
	Proximal-only	Stage 0	4.79484								Chr3	18376913	18377808	0.00111732	Proximal			Chr1	2006908	2007935	0.00389484	Proximal			Chr1	2321591	2322930	4.8	Proximal
	Proximal-only	Stage 0	6.02145								Chr3	18923274	18924108	0.00119904	Proximal			Chr1	2013436	2014357	0.00217155	Proximal			Chr1	2333322	2334679	4.8	Proximal
	Proximal-only	Stage 0	4.9959								Chr3	18953451	18954091	0.0015625	Proximal			Chr1	2015985	2016635	0.00153846	Proximal			Chr1	2347860	2349134	4.61538	Proximal
	Proximal-only	Stage 0	4.87256								Chr3	18983131	18983814	0.00146413	Proximal			Chr1	2024550	2025710	0.00258621	Proximal			Chr1	2365212	2366860	2	Proximal
	Proximal-only	Stage 0	9.17073								Chr3	19012986	19013642	0.00152439	Proximal			Chr1	2047091	2048013	0.0021692	Proximal			Chr1	2368377	2368831	3.66667	Proximal
	Proximal-only	Stage 0	4.10054								Chr3	19318952	19319487	0.00186916	Proximal			Chr1	2049268	2049782	0.00389105	Proximal			Chr1	2374508	2375188	4.25	Proximal
	Proximal-only	Stage 0	2.74729								Chr3	19639261	19639786	0.00190476	Proximal			Chr1	2052046	2052588	0.00369004	Proximal			Chr1	2392411	2393065	8.33333	Proximal
	Proximal-only	Stage 0	5.98377								Chr3	19721520	19722104	0.00171233	Proximal			Chr1	2055116	2056279	0.000859845	Proximal			Chr1	2402779	2403167	9	Proximal
	Proximal-only	Stage 0	9.64367								Chr3	19988781	19990083	0.000768049	Proximal			Chr1	2070110	2070963	0.00117233	Proximal			Chr1	2406638	2406921	7	Proximal
	Proximal-only	Stage 0	6.23959								Chr3	20110434	20111074	0.0015625	Proximal			Chr1	2077601	2078092	0.00814664	Proximal			Chr1	2409425	2409949	3	Proximal
	Proximal-only	Stage 0	4.19926								Chr3	20115779	20117587	0.000553097	Proximal			Chr1	2082779	2083519	0.00405405	Proximal			Chr1	2412659	2412999	4	Proximal
	Proximal-only	Stage 0	5.50115								Chr3	20819529	20820967	0.00069541	Proximal			Chr1	2086726	2087348	0.00160772	Proximal			Chr1	2415985	2416353	2	Proximal
	Proximal-only	Stage 0	4.3467								Chr3	20828987	20829478	0.00203666	Proximal			Chr1	2103221	2105236	0.00397022	Proximal			Chr1	2420846	2422428	5.14286	Proximal
	Proximal-only	Stage 0	4.30113								Chr3	20882265	20882870	0.00165289	Proximal			Chr1	2110872	2111604	0.00273224	Proximal			Chr1	2429515	2429878	9	Proximal
	Proximal-only	Stage 0	4.39022								Chr3	20963989	20964969	0.00204082	Proximal			Chr1	2114334	2115171	0.00477897	Proximal			Chr1	2431912	2433259	4.42857	Proximal
	Proximal-only	Stage 0	5.5578								Chr3	20998578	20999023	0.00224719	Proximal			Chr1	2120676	2121082	0.00246305	Proximal			Chr1	2436759	2437610	2.4	Proximal
	Proximal-only	Stage 0	4.63718								Chr3	21078334	21078984	0.00153846	Proximal			Chr1	2123737	2124548	0.00246609	Proximal			Chr1	2443453	2446322	2.33333	Proximal
	Proximal-only	Stage 0	4.4778								Chr3	21193152	21194100	0.00105485	Proximal			Chr1	2129706	2130436	0.00136986	Proximal			Chr1	2456608	2458383	2.5	Proximal
	Proximal-only	Stage 0	4.73125								Chr3	21228550	21229570	0.000980392	Proximal			Chr1	2135510	2135963	0.00220751	Proximal			Chr1	2467019	2467286	2	Proximal
	Proximal-only	Stage 0	5.70175								Chr3	21261178	21261978	0.00125	Proximal			Chr1	2152360	2153055	0.00719424	Proximal			Chr1	2474743	2475406	6.14286	Proximal
	Proximal-only	Stage 0	2.75815								Chr3	21279259	21279901	0.00155763	Proximal			Chr1	2155000	2155403	0.00496278	Proximal			Chr1	2476566	2477299	2	Proximal
	Proximal-only	Stage 0	5.15151								Chr3	21331339	21332105	0.00130548	Proximal			Chr1	2163017	2164637	0.00246914	Proximal			Chr1	2484917	2485792	2	Proximal
	Proximal-only	Stage 0	5.71716								Chr3	21430048	21431013	0.00103627	Proximal			Chr1	2174807	2175240	0.00230947	Proximal			Chr1	2487776	2489773	3.33333	Proximal
	Proximal-only	Stage 0	3.79208								Chr3	21448421	21449491	0.000934579	Proximal			Chr1	2177404	2178272	0.00460829	Proximal			Chr1	2498466	2499256	3.5	Proximal
	Proximal-only	Stage 0	2.75236								Chr3	22319210	22320649	0.000694927	Proximal			Chr1	2183991	2184559	0.00352113	Proximal			Chr1	2542179	2542887	6	Proximal
	Proximal-only	Stage 0	5.77363								Chr3	22469360	22470740	0.000724638	Proximal			Chr1	2193751	2194776	0.00195122	Proximal			Chr1	2547657	2548566	7	Proximal
	Proximal-only	Stage 0	5.47744								Chr3	22553022	22554853	0.00054615	Proximal			Chr1	2199835	2200174	0.00294985	Proximal			Chr1	2563700	2564457	4	Proximal
	Proximal-only	Stage 0	3.97585								Chr3	22771316	22771888	0.00174825	Proximal			Chr1	2203437	2204228	0.00252845	Proximal			Chr1	2576569	2577217	4.75	Proximal
	Proximal-only	Stage 0	5.99855								Chr3	22803138	22803627	0.00204499	Proximal			Chr1	2212400	2213013	0.00326264	Proximal			Chr1	2580594	2581339	2	Proximal
	Proximal-only	Stage 0	5.18913								Chr3	22806262	22806612	0.00285714	Proximal			Chr1	2214006	2215314	0.0030581	Proximal			Chr1	2583194	2583530	9	Proximal
	Proximal-only	Stage 0	2.39726								Chr3	22956691	22957519	0.00241546	Proximal			Chr1	2219389	2219943	0.00361011	Proximal			Chr1	2585736	2586091	7	Proximal
	Proximal-only	Stage 0	4.34724								Chr3	23090627	23090962	0.00298507	Proximal			Chr1	2237494	2238189	0.00719424	Proximal			Chr1	2590175	2590910	2	Proximal
	Proximal-only	Stage 0	5.80475								Chr3	23213930	23214236	0.00326797	Proximal			Chr1	2240013	2240693	0.00441176	Proximal			Chr1	2606612	2608257	4.66667	Proximal
	Proximal-only	Stage 0	4.6203								Chr3	23293322	23293958	0.00157233	Proximal			Chr1	2248741	2249269	0.00757576	Proximal			Chr1	2613195	2613749	4.5	Proximal
	Proximal-only	Stage 0	6.99337								Chr3	23332744	23334715	0.000507357	Proximal			Chr1	2250255	2250975	0.00138889	Proximal			Chr1	2621369	2621981	9	Proximal
	Proximal-only	Stage 0	5.25615								Chr4	117195	117403	0.00480769	Proximal			Chr1	2260094	2260565	0.00212314	Proximal			Chr1	2625027	2625545	5	Proximal
	Proximal-only	Stage 0	3.3301								Chr4	130273	131994	0.00116212	Proximal			Chr1	2262717	2263133	0.00240385	Proximal			Chr1	2627678	2628021	2	Proximal
	Proximal-only	Stage 0	5.59403								Chr4	145393	146246	0.00117233	Proximal			Chr1	2268888	2270551	0.00120265	Proximal			Chr1	2630153	2630932	2	Proximal
	Proximal-only	Stage 0	6.89888								Chr4	154675	154972	0.003367	Proximal			Chr1	2277379	2277917	0.00371747	Proximal			Chr1	2635586	2636165	7	Proximal
	Proximal-only	Stage 0	5.25606								Chr4	176822	177126	0.00328947	Proximal			Chr1	2280047	2281204	0.00518583	Proximal			Chr1	2637433	2638211	9	Proximal
	Proximal-only	Stage 0	4.58633								Chr4	219817	220037	0.00454545	Proximal			Chr1	2282767	2283264	0.0120724	Proximal			Chr1	2641659	2643093	3.75	Proximal
	Proximal-only	Stage 0	2.63019								Chr4	221521	222419	0.00111359	Proximal			Chr1	2291099	2291529	0.00465116	Proximal			Chr1	2645975	2646315	8	Proximal
	Proximal-only	Stage 0	4.55437								Chr4	227129	227953	0.00121359	Proximal			Chr1	2299486	2301464	0.00606673	Proximal			Chr1	2649210	2649883	2	Proximal
	Proximal-only	Stage 0	6.00068								Chr4	233338	234274	0.00106838	Proximal			Chr1	2305061	2305541	0.00416667	Proximal			Chr1	2677337	2677830	2	Proximal
	Proximal-only	Stage 0	8.12514								Chr4	240266	241078	0.00123153	Proximal			Chr1	2311959	2313850	0.0026441	Proximal			Chr1	2683987	2684331	7	Proximal
	Proximal-only	Stage 0	2.56138								Chr4	246644	247383	0.00135318	Proximal			Chr1	2321591	2322930	0.0029873	Proximal			Chr1	2694102	2694596	3	Proximal
	Proximal-only	Stage 0	4.24306								Chr4	260886	261564	0.00294985	Proximal			Chr1	2333322	2334679	0.00294768	Proximal			Chr1	2702818	2703472	3.5	Proximal
	Proximal-only	Stage 0	6.46702								Chr4	267853	269072	0.00164069	Proximal			Chr1	2338484	2339847	0.00513573	Proximal			Chr1	2706421	2707012	9.5	Proximal
	Proximal-only	Stage 0	5.05452								Chr4	298906	300786	0.000531915	Proximal			Chr1	2347860	2349134	0.00627943	Proximal			Chr1	2710984	2711367	6	Proximal
	Proximal-only	Stage 0	3.42629								Chr4	306599	307842	0.000804505	Proximal			Chr1	2351425	2352150	0.00689655	Proximal			Chr1	2712015	2713055	5.2	Proximal
	Proximal-only	Stage 0	3.45911								Chr4	333447	333987	0.0037037	Proximal			Chr1	2365212	2366860	0.00182039	Proximal			Chr1	2716321	2716597	5	Proximal
	Proximal-only	Stage 0	2.67623								Chr4	347084	347940	0.00116822	Proximal			Chr1	2368377	2368831	0.00440529	Proximal			Chr1	2735530	2737134	4	Proximal
	Proximal-only	Stage 0	4.54457								Chr4	360358	362419	0.0014556	Proximal			Chr1	2374508	2375188	0.00294118	Proximal			Chr1	2751313	2751516	8	Proximal
	Proximal-only	Stage 0	4.93752								Chr4	363626	364099	0.00211416	Proximal			Chr1	2381198	2381676	0.00209205	Proximal			Chr1	2753215	2754038	2.66667	Proximal
	Proximal-only	Stage 0	4.86217								Chr4	381363	382631	0.00157729	Proximal			Chr1	2389406	2390870	0.00204918	Proximal			Chr1	2759716	2759916	2	Proximal
	Proximal-only	Stage 0	4.11351								Chr4	386511	388008	0.000668003	Proximal			Chr1	2392411	2393065	0.00458716	Proximal			Chr1	2773372	2774069	5	Proximal
	Proximal-only	Stage 0	6.96374								Chr4	403062	403728	0.003003	Proximal			Chr1	2406638	2406921	0.00353357	Proximal			Chr1	2787999	2788364	4	Proximal
	Proximal-only	Stage 0	3.28749								Chr4	425615	426960	0.00148699	Proximal			Chr1	2409425	2409949	0.0019084	Proximal			Chr1	2804711	2805424	7	Proximal
	Proximal-only	Stage 0	6.24461								Chr4	455243	455906	0.00301659	Proximal			Chr1	2420846	2422428	0.000632111	Proximal			Chr1	2811065	2811369	10	Proximal
	Proximal-only	Stage 0	5.80842								Chr4	468204	468504	0.00333333	Proximal			Chr1	2429515	2429878	0.00550964	Proximal			Chr1	2826497	2827190	2	Proximal
	Proximal-only	Stage 0	6.30321								Chr4	484397	485955	0.00192555	Proximal			Chr1	2431912	2433259	0.00296956	Proximal			Chr1	2842092	2842753	3	Proximal
	Proximal-only	Stage 0	4.43886								Chr4	503587	504010	0.00236407	Proximal			Chr1	2436759	2437610	0.00705053	Proximal			Chr1	2847670	2848559	3	Proximal
	Proximal-only	Stage 0	3.65429								Chr4	512634	513604	0.00206186	Proximal			Chr1	2456608	2458383	0.00056338	Proximal			Chr1	2866452	2867316	9.5	Proximal
	Proximal-only	Stage 0	4.01009								Chr4	526255	527359	0.000905797	Proximal			Chr1	2467019	2467286	0.00374532	Proximal			Chr1	2882121	2882741	3.5	Proximal
	Proximal-only	Stage 0	6.15162								Chr4	549105	550691	0.00126103	Proximal			Chr1	2474743	2475406	0.00452489	Proximal			Chr1	2890629	2890843	10	Proximal
	Proximal-only	Stage 0	3.14879								Chr4	619379	620138	0.00131752	Proximal			Chr1	2476566	2477299	0.00136426	Proximal			Chr1	2899329	2900109	6	Proximal
	Proximal-only	Stage 0	4.13711								Chr4	627888	628302	0.00241546	Proximal			Chr1	2482792	2483405	0.00326264	Proximal			Chr1	2904622	2905108	6	Proximal
	Proximal-only	Stage 0	8.54394								Chr4	638714	639529	0.00122699	Proximal			Chr1	2487776	2489773	0.00300451	Proximal			Chr1	2910468	2911406	8	Proximal
	Proximal-only	Stage 0	7.16717								Chr4	686508	688909	0.000416493	Proximal			Chr1	2494444	2495497	0.000949668	Proximal			Chr1	2925662	2926003	3.5	Proximal
	Proximal-only	Stage 0	4.52353								Chr4	1025982	1026540	0.00179211	Proximal			Chr1	2498466	2499256	0.00126582	Proximal			Chr1	2926590	2927744	9.33333	Proximal
	Proximal-only	Stage 0	3.04317								Chr4	1111621	1112679	0.00094518	Proximal			Chr1	2501409	2501673	0.00378788	Proximal			Chr1	2931806	2932183	6.2	Proximal
	Proximal-only	Stage 0	2.25683								Chr4	1113800	1114520	0.00277778	Proximal			Chr1	2563700	2564457	0.001321	Proximal			Chr1	2945825	2946382	7.33333	Proximal
	Proximal-only	Stage 0	4.37767								Chr4	1122136	1124020	0.000530786	Proximal			Chr1	2565000	2567216	0.00180505	Proximal			Chr1	2952603	2953115	4.66667	Proximal
	Proximal-only	Stage 0	3.65422								Chr4	1176027	1176572	0.00183486	Proximal			Chr1	2573461	2574070	0.00164204	Proximal			Chr1	2955681	2956846	9	Proximal
	Proximal-only	Stage 0	4.32935								Chr4	1277797	1280547	0.000727273	Proximal			Chr1	2576569	2577217	0.00308642	Proximal			Chr1	2964570	2965226	2	Proximal
	Proximal-only	Stage 0	6.06221								Chr4	1308109	1309172	0.000940734	Proximal			Chr1	2580594	2581339	0.00268456	Proximal			Chr1	2971483	2973015	3.4	Proximal
	Proximal-only	Stage 0	4.23825								Chr4	1329160	1329764	0.00165563	Proximal			Chr1	2583194	2583530	0.00297619	Proximal			Chr1	2976651	2977500	5.8	Proximal
	Proximal-only	Stage 0	6.23735								Chr4	1330431	1331231	0.0025	Proximal			Chr1	2588431	2589099	0.00149701	Proximal			Chr1	2987644	2989393	4	Proximal
	Proximal-only	Stage 0	1.40945								Chr4	1335195	1335647	0.00221239	Proximal			Chr1	2590175	2590910	0.00272109	Proximal			Chr1	2994220	2994464	8	Proximal
	Proximal-only	Stage 0	6.55572								Chr4	1344140	1347495	0.00119225	Proximal			Chr1	2606612	2608257	0.000607903	Proximal			Chr1	3001052	3001776	5	Proximal
	Proximal-only	Stage 0	5.49024								Chr4	1358097	1358577	0.00208333	Proximal			Chr1	2613195	2613749	0.0108303	Proximal			Chr1	3003498	3003936	2	Proximal
	Proximal-only	Stage 0	6.4427								Chr4	1358904	1359384	0.00416667	Proximal			Chr1	2614374	2615024	0.00307692	Proximal			Chr1	3008437	3009378	2	Proximal
	Proximal-only	Stage 0	6.23207								Chr4	1360435	1362011	0.000634518	Proximal			Chr1	2621369	2621981	0.00163399	Proximal			Chr1	3012253	3012756	6.33333	Proximal
	Proximal-only	Stage 0	2.82794								Chr4	1365385	1365646	0.00383142	Proximal			Chr1	2625027	2625545	0.0019305	Proximal			Chr1	3015032	3015380	6.75	Proximal
	Proximal-only	Stage 0	4.51486								Chr4	1414518	1416128	0.00124224	Proximal			Chr1	2626149	2626576	0.0117096	Proximal			Chr1	3018007	3019842	3.5	Proximal
	Proximal-only	Stage 0	5.6935								Chr4	1439749	1442317	0.000389408	Proximal			Chr1	2627678	2628021	0.00874636	Proximal			Chr1	3030482	3031877	10.3333	Proximal
	Proximal-only	Stage 0	5.10149								Chr4	1499811	1501940	0.000469704	Proximal			Chr1	2630153	2630932	0.0012837	Proximal			Chr1	3041652	3042119	6.66667	Proximal
	Proximal-only	Stage 0	2.84474								Chr4	1773088	1774049	0.00104058	Proximal			Chr1	2635586	2636165	0.00172712	Proximal			Chr1	3048567	3049133	4.4	Proximal
	Proximal-only	Stage 0	1.88469								Chr4	1874612	1875037	0.00235294	Proximal			Chr1	2640485	2641101	0.00162338	Proximal			Chr1	3053360	3053807	2	Proximal
	Proximal-only	Stage 0	3.04065								Chr4	2126865	2128179	0.000761035	Proximal			Chr1	2641659	2643093	0.00069735	Proximal			Chr1	3057147	3058057	4.85714	Proximal
	Proximal-only	Stage 0	4.53035								Chr4	5189442	5190027	0.0017094	Proximal			Chr1	2645975	2646315	0.00294118	Proximal			Chr1	3071936	3073016	4	Proximal
	Proximal-only	Stage 0	2.12613								Chr4	6288572	6290413	0.000543183	Proximal			Chr1	2649210	2649883	0.00148588	Proximal			Chr1	3085759	3086218	2	Proximal
	Proximal-only	Stage 0	2.46407								Chr4	6434871	6435339	0.0042735	Proximal			Chr1	2671578	2672561	0.00203459	Proximal			Chr1	3093128	3093984	4.25	Proximal
	Proximal-only	Stage 0	5.47373								Chr4	6730801	6731253	0.00221239	Proximal			Chr1	2677337	2677830	0.0040568	Proximal			Chr1	3100246	3101790	4	Proximal
	Proximal-only	Stage 0	6.57429								Chr4	6764094	6765051	0.00104493	Proximal			Chr1	2688485	2689084	0.0033389	Proximal			Chr1	3106087	3106534	4.66667	Proximal
	Proximal-only	Stage 0	5.96379								Chr4	6818678	6819773	0.000913242	Proximal			Chr1	2690681	2691409	0.00549451	Proximal			Chr1	3107459	3108205	2.66667	Proximal
	Proximal-only	Stage 0	6.70091								Chr4	6905228	6908410	0.000314268	Proximal			Chr1	2694102	2694596	0.0101215	Proximal			Chr1	3119550	3120016	4.5	Proximal
	Proximal-only	Stage 0	4.58313								Chr4	7185378	7186077	0.00143062	Proximal			Chr1	2695211	2695411	0.005	Proximal			Chr1	3130859	3131371	2	Proximal
	Proximal-only	Stage 0	6.47743								Chr4	7189667	7190325	0.00303951	Proximal			Chr1	2702818	2703472	0.0030581	Proximal			Chr1	3137417	3138007	9	Proximal
	Proximal-only	Stage 0	4.14752								Chr4	7192885	7193342	0.00218818	Proximal			Chr1	2706421	2707012	0.00169205	Proximal			Chr1	3140447	3140982	6	Proximal
	Proximal-only	Stage 0	4.88087								Chr4	7215892	7216277	0.0025974	Proximal			Chr1	2710984	2711367	0.00261097	Proximal			Chr1	3154304	3154584	4.5	Proximal
	Proximal-only	Stage 0	4.49048								Chr4	7484343	7484919	0.00173611	Proximal			Chr1	2712015	2713055	0.00480769	Proximal			Chr1	3155958	3157642	8	Proximal
	Proximal-only	Stage 0	7.27071								Chr4	8029914	8030261	0.00288184	Proximal			Chr1	2714618	2715023	0.00246914	Proximal			Chr1	3158708	3158986	3	Proximal
	Proximal-only	Stage 0	4.69933								Chr4	8103255	8103738	0.00207039	Proximal			Chr1	2735530	2737134	0.00374065	Proximal			Chr1	3167779	3168608	8.5	Proximal
	Proximal-only	Stage 0	4.2069								Chr4	8118064	8119522	0.000685871	Proximal			Chr1	2746666	2748472	0.00110742	Proximal			Chr1	3171892	3172225	7	Proximal
	Proximal-only	Stage 0	3.07455								Chr4	8230274	8231254	0.00102041	Proximal			Chr1	2751313	2751516	0.00985222	Proximal			Chr1	3173060	3173655	2	Proximal
	Proximal-only	Stage 0	5.24546								Chr4	8312314	8312863	0.00182149	Proximal			Chr1	2753215	2754038	0.00486027	Proximal			Chr1	3180237	3181165	11	Proximal
	Proximal-only	Stage 0	4.69423								Chr4	8447996	8448431	0.00229885	Proximal			Chr1	2773372	2774069	0.00286944	Proximal			Chr1	3184109	3185824	4	Proximal
	Proximal-only	Stage 0	3.54483								Chr4	8883568	8884165	0.00167504	Proximal			Chr1	2804711	2805424	0.00140252	Proximal			Chr1	3186829	3187293	2	Proximal
	Proximal-only	Stage 0	2.96061								Chr4	9201976	9202399	0.00236407	Proximal			Chr1	2808425	2808878	0.00441501	Proximal			Chr1	3188887	3189176	11	Proximal
	Proximal-only	Stage 0	4.92795								Chr4	9315649	9316149	0.002	Proximal			Chr1	2818024	2818247	0.0044843	Proximal			Chr1	3194728	3196143	7	Proximal
	Proximal-only	Stage 0	5.72552								Chr4	9581291	9581711	0.00238095	Proximal			Chr1	2821149	2821787	0.0031348	Proximal			Chr1	3200072	3201917	5.75	Proximal
	Proximal-only	Stage 0	6.00867								Chr4	9686812	9687110	0.0033557	Proximal			Chr1	2825148	2825703	0.0036036	Proximal			Chr1	3205461	3205799	6	Proximal
	Proximal-only	Stage 0	5.32912								Chr4	9697670	9698193	0.00191205	Proximal			Chr1	2826497	2827190	0.001443	Proximal			Chr1	3226928	3227634	5.33333	Proximal
	Proximal-only	Stage 0	6.50688								Chr4	10168832	10169722	0.0011236	Proximal			Chr1	2846594	2847042	0.00223214	Proximal			Chr1	3241977	3242266	6	Proximal
	Proximal-only	Stage 0	4.85217								Chr4	10171227	10171463	0.00423729	Proximal			Chr1	2847670	2848559	0.00112486	Proximal			Chr1	3255428	3256500	2	Proximal
	Proximal-only	Stage 0	8.52955								Chr4	10448031	10448418	0.00258398	Proximal			Chr1	2855951	2856358	0.002457	Proximal			Chr1	3271873	3273994	5	Proximal
	Proximal-only	Stage 0	4.31964								Chr4	10898828	10899473	0.00155039	Proximal			Chr1	2866452	2867316	0.00115741	Proximal			Chr1	3278525	3279337	4.57143	Proximal
	Proximal-only	Stage 0	5.96736								Chr4	10956870	10959264	0.000417711	Proximal			Chr1	2878895	2879881	0.0020284	Proximal			Chr1	3283494	3285131	9	Proximal
	Proximal-only	Stage 0	4.54764								Chr4	10989681	10990007	0.00306748	Proximal			Chr1	2882121	2882741	0.00322581	Proximal			Chr1	3287099	3287999	6.5	Proximal
	Proximal-only	Stage 0	5.13284								Chr4	11125034	11126243	0.00082713	Proximal			Chr1	2883954	2884478	0.00381679	Proximal			Chr1	3296200	3296985	4	Proximal
	Proximal-only	Stage 0	3.14664								Chr4	11169693	11170312	0.00161551	Proximal			Chr1	2899329	2900109	0.0025641	Proximal			Chr1	3305841	3307783	2.5625	Proximal
	Proximal-only	Stage 0	4.08446								Chr4	11744911	11746988	0.000481464	Proximal			Chr1	2904622	2905108	0.00411523	Proximal			Chr1	3324440	3326102	5.75	Proximal
	Proximal-only	Stage 0	3.02846								Chr4	11774427	11774815	0.00257732	Proximal			Chr1	2910468	2911406	0.00319829	Proximal			Chr1	3327476	3328663	8.7	Proximal
	Proximal-only	Stage 0	3.5395								Chr4	12519781	12520313	0.0018797	Proximal			Chr1	2920880	2921151	0.00369004	Proximal			Chr1	3337970	3338560	2	Proximal
	Proximal-only	Stage 0	3.80667								Chr4	12725523	12727355	0.00163755	Proximal			Chr1	2925662	2926003	0.00293255	Proximal			Chr1	3347736	3349294	6.9	Proximal
	Proximal-only	Stage 0	5.458								Chr4	12769573	12771246	0.00119546	Proximal			Chr1	2926590	2927744	0.0017331	Proximal			Chr1	3359746	3360118	2	Proximal
	Proximal-only	Stage 0	4.0692								Chr4	12820794	12821718	0.00108225	Proximal			Chr1	2931806	2932183	0.00530504	Proximal			Chr1	3363082	3363585	3.33333	Proximal
	Proximal-only	Stage 0	2.4237								Chr4	12890112	12890712	0.00166667	Proximal			Chr1	2939066	2939742	0.00147929	Proximal			Chr1	3368955	3370526	6.33333	Proximal
	Proximal-only	Stage 0	3.90861								Chr4	13062242	13063353	0.00090009	Proximal			Chr1	2942168	2942827	0.0030349	Proximal			Chr1	3392881	3393210	11	Proximal
	Proximal-only	Stage 0	4.61069								Chr4	13592184	13592599	0.00240964	Proximal			Chr1	2945825	2946382	0.00179533	Proximal			Chr1	3397839	3399321	10.3333	Proximal
	Proximal-only	Stage 0	5.25562								Chr4	13692700	13693137	0.00228833	Proximal			Chr1	2952603	2953115	0.00390625	Proximal			Chr1	3416325	3416757	2	Proximal
	Proximal-only	Stage 0	4.78653								Chr4	13741956	13743342	0.000721501	Proximal			Chr1	2955681	2956846	0.00257511	Proximal			Chr1	3419534	3419932	6	Proximal
	Proximal-only	Stage 0	NA								Chr4	14564250	14565143	0.00111982	Proximal			Chr1	2964570	2965226	0.00152439	Proximal			Chr1	3430562	3431824	3.8	Proximal
	Proximal-only	Stage 0	3.84385								Chr4	15099647	15100836	0.000841043	Proximal			Chr1	2971483	2973015	0.000652742	Proximal			Chr1	3443893	3444977	4	Proximal
	Proximal-only	Stage 0	3.5804								Chr4	15489300	15490829	0.000654022	Proximal			Chr1	2976651	2977500	0.00471143	Proximal			Chr1	3452804	3453309	3.5	Proximal
	Proximal-only	Stage 0	4.84713								Chr4	15646426	15647700	0.000784929	Proximal			Chr1	2982471	2983121	0.00307692	Proximal			Chr1	3461225	3461841	2	Proximal
	Proximal-only	Stage 0	4.19952								Chr4	15705510	15707725	0.000902935	Proximal			Chr1	2987644	2989393	0.00114351	Proximal			Chr1	3469115	3470046	5	Proximal
	Proximal-only	Stage 0	5.47282								Chr4	15720907	15721381	0.0021097	Proximal			Chr1	2994220	2994464	0.0122951	Proximal			Chr1	3472679	3472966	7	Proximal
	Proximal-only	Stage 0	4.52145								Chr4	15811637	15812115	0.00209205	Proximal			Chr1	2997963	2998169	0.0145631	Proximal			Chr1	3478272	3479695	5	Proximal
	Proximal-only	Stage 0	9.641								Chr4	15861286	15863529	0.000445831	Proximal			Chr1	3003498	3003936	0.00228311	Proximal			Chr1	3484237	3484623	4.8	Proximal
	Proximal-only	Stage 0	5.48508								Chr4	15916827	15919385	0.000781861	Proximal			Chr1	3008437	3009378	0.0031881	Proximal			Chr1	3486540	3487623	2.5	Proximal
	Proximal-only	Stage 0	3.94484								Chr4	15934726	15935537	0.00123305	Proximal			Chr1	3012253	3012756	0.00198807	Proximal			Chr1	3493709	3494305	3	Proximal
	Proximal-only	Stage 0	4.76781								Chr4	15958272	15960213	0.000515198	Proximal			Chr1	3015032	3015380	0.0114943	Proximal			Chr1	3503323	3503837	4	Proximal
	Proximal-only	Stage 0	7.18673								Chr4	15970391	15972179	0.000559284	Proximal			Chr1	3018007	3019842	0.00163488	Proximal			Chr1	3505724	3506418	2.66667	Proximal
	Proximal-only	Stage 0	2.26681								Chr4	15985059	15985584	0.00380952	Proximal			Chr1	3030482	3031877	0.00358423	Proximal			Chr1	3514764	3515345	2	Proximal
	Proximal-only	Stage 0	6.519								Chr4	15998685	15999555	0.00114943	Proximal			Chr1	3037406	3038833	0.00140154	Proximal			Chr1	3517970	3519429	6.42857	Proximal
	Proximal-only	Stage 0	3.03098								Chr4	16002090	16002823	0.00272851	Proximal			Chr1	3041652	3042119	0.00642398	Proximal			Chr1	3529722	3530547	5.5	Proximal
	Proximal-only	Stage 0	3.64928								Chr4	16040580	16041139	0.00178891	Proximal			Chr1	3047303	3047816	0.00389864	Proximal			Chr1	3534831	3535524	9	Proximal
	Proximal-only	Stage 0	5.99166								Chr4	16055776	16057129	0.0014782	Proximal			Chr1	3048567	3049133	0.00353357	Proximal			Chr1	3549109	3551070	6.5	Proximal
	Proximal-only	Stage 0	5.60702								Chr4	16102220	16102840	0.0016129	Proximal			Chr1	3053360	3053807	0.00894855	Proximal			Chr1	3553680	3554115	9.66667	Proximal
	Proximal-only	Stage 0	6.13639								Chr4	16130278	16131063	0.00127389	Proximal			Chr1	3057147	3058057	0.00549451	Proximal			Chr1	3562677	3562985	2	Proximal
	Proximal-only	Stage 0	3.48558								Chr4	16233007	16234521	0.000660502	Proximal			Chr1	3071936	3073016	0.00185185	Proximal			Chr1	3564503	3565370	6	Proximal
	Proximal-only	Stage 0	6.30324								Chr4	16308573	16309704	0.000884173	Proximal			Chr1	3075268	3075981	0.00701262	Proximal			Chr1	3578511	3579631	2	Proximal
	Proximal-only	Stage 0	5.50616								Chr4	16310196	16310917	0.00138696	Proximal			Chr1	3085759	3086218	0.00653595	Proximal			Chr1	3590240	3591211	4	Proximal
	Proximal-only	Stage 0	6.0141								Chr4	16311562	16312416	0.00117096	Proximal			Chr1	3094883	3095355	0.00211864	Proximal			Chr1	3595425	3595676	10.6667	Proximal
	Proximal-only	Stage 0	5.64717								Chr4	16537710	16538311	0.00166389	Proximal			Chr1	3100246	3101790	0.00259067	Proximal			Chr1	3604772	3605674	5	Proximal
	Proximal-only	Stage 0	4.93332								Chr4	16581718	16582115	0.00251889	Proximal			Chr1	3102953	3103337	0.00260417	Proximal			Chr1	3610344	3612022	5	Proximal
	Proximal-only	Stage 0	5.41299								Chr4	16900285	16901703	0.000705219	Proximal			Chr1	3107459	3108205	0.00134048	Proximal			Chr1	3616120	3616831	6	Proximal
	Proximal-only	Stage 0	5.23757								Chr4	17324053	17324670	0.00162075	Proximal			Chr1	3119550	3120016	0.00643777	Proximal			Chr1	3623631	3624327	8	Proximal
	Proximal-only	Stage 0	5.26882								Chr4	17325285	17326710	0.00350877	Proximal			Chr1	3130859	3131371	0.00390625	Proximal			Chr1	3637073	3637621	11	Proximal
	Proximal-only	Stage 0	7.91766								Chr4	17335203	17336285	0.000924214	Proximal			Chr1	3137417	3138007	0.00338983	Proximal			Chr1	3655541	3655981	2	Proximal
	Proximal-only	Stage 0	5.14539								Chr4	17344514	17345231	0.0013947	Proximal			Chr1	3154304	3154584	0.00357143	Proximal			Chr1	3658337	3659341	2.33333	Proximal
	Proximal-only	Stage 0	8.6798								Chr4	17431384	17433113	0.000578369	Proximal			Chr1	3155958	3157642	0.00296912	Proximal			Chr1	3663581	3664543	5.5	Proximal
	Proximal-only	Stage 0	0.219767								Chr4	17549364	17550227	0.0023175	Proximal			Chr1	3165403	3165692	0.00692042	Proximal			Chr1	3669930	3670419	2	Proximal
	Proximal-only	Stage 0	4.34733								Chr4	18071288	18071917	0.00158983	Proximal			Chr1	3167779	3168608	0.00241255	Proximal			Chr1	3676003	3676893	7.33333	Proximal
	Proximal-only	Stage 0	7.34117								Chr4	18159764	18161402	0.000610501	Proximal			Chr1	3180237	3181165	0.00431034	Proximal			Chr1	3681399	3682094	10	Proximal
	Proximal-only	Stage 0	5.35215								Chr4	18163263	18163684	0.0023753	Proximal			Chr1	3184109	3185824	0.00408163	Proximal			Chr1	3701903	3702879	9	Proximal
	Proximal-only	Stage 0	4.92529								Chr4	18165634	18167122	0.00201613	Proximal			Chr1	3186829	3187293	0.00646552	Proximal			Chr1	3713576	3713838	10	Proximal
	Proximal-only	Stage 0	2.20026								Chr4	18167975	18168504	0.00378072	Proximal			Chr1	3194728	3196143	0.00212014	Proximal			Chr1	3714853	3715197	6	Proximal
	Proximal-only	Stage 0	5.08208								Chr4	18464864	18466268	0.000712251	Proximal			Chr1	3200072	3201917	0.00379404	Proximal			Chr1	3722477	3722999	8	Proximal
	Proximal-only	Stage 0	2.83464								Chr4	18486136	18488585	0.00040833	Proximal			Chr1	3205461	3205799	0.00887574	Proximal			Chr1	3732671	3733215	2	Proximal
	Proximal-only	Stage 0	8.3044								Chr5	229561	231043	0.000674764	Proximal			Chr1	3226928	3227634	0.00141643	Proximal			Chr1	3740264	3740830	6.5	Proximal
	Proximal-only	Stage 0	6.46444								Chr5	277633	279120	0.000672495	Proximal			Chr1	3240310	3240902	0.00168919	Proximal			Chr1	3756876	3757355	2	Proximal
	Proximal-only	Stage 0	4.59328								Chr5	364732	365271	0.00185529	Proximal			Chr1	3241977	3242266	0.00346021	Proximal			Chr1	3761211	3761482	2	Proximal
	Proximal-only	Stage 0	4.92453								Chr5	449915	451596	0.000594884	Proximal			Chr1	3255428	3256500	0.00279851	Proximal			Chr1	3764406	3765079	4	Proximal
	Proximal-only	Stage 0	3.908								Chr5	529976	531190	0.000823723	Proximal			Chr1	3261334	3261933	0.0066778	Proximal			Chr1	3777013	3777410	5.25	Proximal
	Proximal-only	Stage 0	4.61746								Chr5	778565	779322	0.001321	Proximal			Chr1	3269352	3269820	0.0042735	Proximal			Chr1	3778276	3779073	4	Proximal
	Proximal-only	Stage 0	3.4773								Chr5	949950	950521	0.00175131	Proximal			Chr1	3271873	3273994	0.00330033	Proximal			Chr1	3786903	3787606	3	Proximal
	Proximal-only	Stage 0	7.11399								Chr5	987284	988318	0.000967118	Proximal			Chr1	3278525	3279337	0.00123153	Proximal			Chr1	3793943	3794403	11	Proximal
	Proximal-only	Stage 0	2.98583								Chr5	1282846	1283408	0.00177936	Proximal			Chr1	3283494	3285131	0.00183262	Proximal			Chr1	3803994	3804523	9	Proximal
	Proximal-only	Stage 0	3.33258								Chr5	2110143	2110544	0.00249377	Proximal			Chr1	3287099	3287999	0.00222222	Proximal			Chr1	3822831	3823375	2	Proximal
	Proximal-only	Stage 0	5.93364								Chr5	2182664	2186059	0.000294551	Proximal			Chr1	3296200	3296985	0.00254777	Proximal			Chr1	3831069	3832737	6	Proximal
	Proximal-only	Stage 0	5.78772								Chr5	2195786	2196316	0.00188679	Proximal			Chr1	3305841	3307783	0.0046344	Proximal			Chr1	3837383	3837977	2	Proximal
	Proximal-only	Stage 0	7.91102								Chr5	2198285	2198769	0.00206612	Proximal			Chr1	3324440	3326102	0.00180505	Proximal			Chr1	3846884	3847356	4.66667	Proximal
	Proximal-only	Stage 0	3.64789								Chr5	2203679	2204494	0.00245399	Proximal			Chr1	3327476	3328663	0.00168492	Proximal			Chr1	3848716	3849686	6	Proximal
	Proximal-only	Stage 0	6.04496								Chr5	2217887	2218542	0.00152672	Proximal			Chr1	3337970	3338560	0.00677966	Proximal			Chr1	3861938	3862588	3.5	Proximal
	Proximal-only	Stage 0	NA								Chr5	2221009	2221702	0.001443	Proximal			Chr1	3341382	3342398	0.0019685	Proximal			Chr1	3866822	3867406	4	Proximal
	Proximal-only	Stage 0	3.292								Chr5	2233321	2236128	0.000356252	Proximal			Chr1	3346082	3346607	0.00571429	Proximal			Chr1	3879023	3879696	10	Proximal
	Proximal-only	Stage 0	4.27391								Chr5	2290258	2293447	0.000313578	Proximal			Chr1	3347736	3349294	0.00513479	Proximal			Chr1	3880278	3881750	5.5	Proximal
	Proximal-only	Stage 0	5.18058								Chr5	2316670	2317466	0.00125628	Proximal			Chr1	3359746	3360118	0.00537634	Proximal			Chr1	3909402	3910090	2	Proximal
	Proximal-only	Stage 0	9.0753								Chr5	2325201	2325908	0.00141443	Proximal			Chr1	3368955	3370526	0.00318269	Proximal			Chr1	3914330	3914903	4.33333	Proximal
	Proximal-only	Stage 0	5.94661								Chr5	2403793	2404099	0.00326797	Proximal			Chr1	3397839	3399321	0.00134953	Proximal			Chr1	3931472	3931989	10	Proximal
	Proximal-only	Stage 0	6.20751								Chr5	2445753	2446848	0.000913242	Proximal			Chr1	3416325	3416757	0.00462963	Proximal			Chr1	3937190	3938644	10	Proximal
	Proximal-only	Stage 0	4.69029								Chr5	2498500	2498961	0.0021692	Proximal			Chr1	3419534	3419932	0.00251256	Proximal			Chr1	3945047	3945825	6.42857	Proximal
	Proximal-only	Stage 0	5.04818								Chr5	2529221	2529736	0.00194175	Proximal			Chr1	3430562	3431824	0.00158479	Proximal			Chr1	3947188	3948759	7	Proximal
	Proximal-only	Stage 0	6.13119								Chr5	2631032	2631903	0.00114811	Proximal			Chr1	3443893	3444977	0.00553506	Proximal			Chr1	3950711	3951489	3	Proximal
	Proximal-only	Stage 0	6.36684								Chr5	2675260	2675780	0.00192308	Proximal			Chr1	3452804	3453309	0.00792079	Proximal			Chr1	3956820	3957456	4.5	Proximal
	Proximal-only	Stage 0	5.57702								Chr5	2838055	2840643	0.000386399	Proximal			Chr1	3461225	3461841	0.00487013	Proximal			Chr1	3967048	3967805	8	Proximal
	Proximal-only	Stage 0	4.69991								Chr5	3055420	3055932	0.00195312	Proximal			Chr1	3469115	3470046	0.00429646	Proximal			Chr1	3980775	3981460	7	Proximal
	Proximal-only	Stage 0	3.87205								Chr5	3173080	3173663	0.00343053	Proximal			Chr1	3472679	3472966	0.00348432	Proximal			Chr1	3987094	3987740	3	Proximal
	Proximal-only	Stage 0	4.28392								Chr5	3183826	3185759	0.000517331	Proximal			Chr1	3484237	3484623	0.00259067	Proximal			Chr1	3993434	3995537	5.6	Proximal
	Proximal-only	Stage 0	5.75772								Chr5	3242115	3244193	0.000481232	Proximal			Chr1	3503323	3503837	0.00389105	Proximal			Chr1	4000489	4001498	2.33333	Proximal
	Proximal-only	Stage 0	2.17927								Chr5	3508373	3510228	0.000539084	Proximal			Chr1	3505724	3506418	0.00720461	Proximal			Chr1	4003409	4003863	10	Proximal
	Proximal-only	Stage 0	6.08619								Chr5	3524178	3524726	0.00182482	Proximal			Chr1	3517970	3519429	0.0027416	Proximal			Chr1	4010245	4010922	7	Proximal
	Proximal-only	Stage 0	7.18795								Chr5	3596929	3597583	0.00152905	Proximal			Chr1	3529722	3530547	0.00363636	Proximal			Chr1	4020655	4021699	5.66667	Proximal
	Proximal-only	Stage 0	3.43468								Chr5	3605176	3605563	0.00516796	Proximal			Chr1	3534831	3535524	0.002886	Proximal			Chr1	4027487	4028829	2	Proximal
	Proximal-only	Stage 0	5.18963								Chr5	3654026	3654677	0.0015361	Proximal			Chr1	3549109	3551070	0.00254972	Proximal			Chr1	4034031	4034587	2	Proximal
	Proximal-only	Stage 0	4.35651								Chr5	3660533	3662912	0.000420345	Proximal			Chr1	3553680	3554115	0.00689655	Proximal			Chr1	4038516	4039911	2	Proximal
	Proximal-only	Stage 0	5.46364								Chr5	4021335	4021768	0.00230947	Proximal			Chr1	3564503	3565370	0.00461361	Proximal			Chr1	4043766	4044819	3.66667	Proximal
	Proximal-only	Stage 0	3.53643								Chr5	4138856	4139393	0.0018622	Proximal			Chr1	3578511	3579631	0.00625	Proximal			Chr1	4053663	4054118	8.33333	Proximal
	Proximal-only	Stage 0	4.76676								Chr5	4154579	4156779	0.000454545	Proximal			Chr1	3590240	3591211	0.00411946	Proximal			Chr1	4066557	4067094	2	Proximal
	Proximal-only	Stage 0	6.77372								Chr5	4422976	4423988	0.000988142	Proximal			Chr1	3604772	3605674	0.00221729	Proximal			Chr1	4072516	4072777	11	Proximal
	Proximal-only	Stage 0	7.05717								Chr5	4945775	4946574	0.00125156	Proximal			Chr1	3607475	3607829	0.00282486	Proximal			Chr1	4080435	4080868	6.25	Proximal
	Proximal-only	Stage 0	2.09449								Chr5	5181336	5182013	0.0014771	Proximal			Chr1	3610344	3612022	0.00655542	Proximal			Chr1	4094983	4095250	6	Proximal
	Proximal-only	Stage 0	5.71492								Chr5	5195138	5195716	0.0017301	Proximal			Chr1	3616120	3616831	0.00140647	Proximal			Chr1	4104808	4105284	2	Proximal
	Proximal-only	Stage 0	3.74268								Chr5	5297891	5298525	0.00157729	Proximal			Chr1	3623631	3624327	0.00143678	Proximal			Chr1	4117446	4118409	2	Proximal
	Proximal-only	Stage 0	4.81887								Chr5	5360565	5361019	0.00220264	Proximal			Chr1	3627328	3627826	0.00401606	Proximal			Chr1	4158741	4159330	2.25	Proximal
	Proximal-only	Stage 0	7.07716								Chr5	5602742	5603201	0.00217865	Proximal			Chr1	3639161	3640007	0.00118203	Proximal			Chr1	4188217	4188838	6	Proximal
	Proximal-only	Stage 0	4.75767								Chr5	5637278	5639104	0.000547645	Proximal			Chr1	3655541	3655981	0.00681818	Proximal			Chr1	4196110	4196968	4.75	Proximal
	Proximal-only	Stage 0	3.69182								Chr5	5758831	5760549	0.000582072	Proximal			Chr1	3658337	3659341	0.00398406	Proximal			Chr1	4200264	4201302	4.25	Proximal
	Proximal-only	Stage 0	6.25316								Chr5	5862330	5864575	0.000445434	Proximal			Chr1	3663581	3664543	0.0031185	Proximal			Chr1	4208699	4209112	2.2	Proximal
	Proximal-only	Stage 0	3.49108								Chr5	6423891	6424826	0.00106952	Proximal			Chr1	3676003	3676893	0.00674157	Proximal			Chr1	4217073	4218527	3.55556	Proximal
	Proximal-only	Stage 0	2.86244								Chr5	6429824	6430799	0.00102564	Proximal			Chr1	3678487	3679038	0.00181488	Proximal			Chr1	4229017	4231632	4.8125	Proximal
	Proximal-only	Stage 0	3.63572								Chr5	6446410	6446906	0.00201613	Proximal			Chr1	3681399	3682094	0.0028777	Proximal			Chr1	4238670	4240845	8	Proximal
	Proximal-only	Stage 0	5.65497								Chr5	6480318	6481458	0.000877193	Proximal			Chr1	3712251	3712622	0.00269542	Proximal			Chr1	4242577	4243531	5.33333	Proximal
	Proximal-only	Stage 0	0.996717								Chr5	6544865	6545286	0.0023753	Proximal			Chr1	3713576	3713838	0.00763359	Proximal			Chr1	4245848	4247341	3.875	Proximal
	Proximal-only	Stage 0	5.23225								Chr5	6555617	6556788	0.00170794	Proximal			Chr1	3714853	3715197	0.00581395	Proximal			Chr1	4264867	4267353	5.9	Proximal
	Proximal-only	Stage 0	4.96956								Chr5	6583054	6583461	0.002457	Proximal			Chr1	3715819	3716365	0.00549451	Proximal			Chr1	4280850	4282915	2	Proximal
	Proximal-only	Stage 0	4.66938								Chr5	6673702	6674064	0.00276243	Proximal			Chr1	3717889	3718198	0.00323625	Proximal			Chr1	4289338	4290279	8	Proximal
	Proximal-only	Stage 0	6.48228								Chr5	6692097	6692419	0.00310559	Proximal			Chr1	3719444	3719950	0.00197628	Proximal			Chr1	4319423	4320132	2	Proximal
	Proximal-only	Stage 0	3.4216								Chr5	6821584	6822118	0.00187266	Proximal			Chr1	3722477	3722999	0.00957854	Proximal			Chr1	4326163	4327306	4	Proximal
	Proximal-only	Stage 0	5.0993								Chr5	6985806	6986362	0.00359712	Proximal			Chr1	3732671	3733215	0.00367647	Proximal			Chr1	4328453	4329873	6	Proximal
	Proximal-only	Stage 0	4.58747								Chr5	7053880	7055432	0.00064433	Proximal			Chr1	3740264	3740830	0.00530035	Proximal			Chr1	4334410	4334781	7.5	Proximal
	Proximal-only	Stage 0	3.8008								Chr5	7250303	7252315	0.000497018	Proximal			Chr1	3756876	3757355	0.00208768	Proximal			Chr1	4347994	4348690	2.33333	Proximal
	Proximal-only	Stage 0	5.50068								Chr5	7601647	7602069	0.00236967	Proximal			Chr1	3768288	3768488	0.005	Proximal			Chr1	4358276	4359145	7.16667	Proximal
	Proximal-only	Stage 0	5.22487								Chr5	7824931	7825942	0.00098912	Proximal			Chr1	3777013	3777410	0.00755668	Proximal			Chr1	4361275	4361699	8	Proximal
	Proximal-only	Stage 0	5.69767								Chr5	8294287	8295457	0.000854701	Proximal			Chr1	3778276	3779073	0.00250941	Proximal			Chr1	4365269	4366385	7.33333	Proximal
	Proximal-only	Stage 0	4.96287								Chr5	8537933	8538623	0.00144928	Proximal			Chr1	3809841	3810391	0.00181818	Proximal			Chr1	4371191	4371898	4.75	Proximal
	Proximal-only	Stage 0	5.32586								Chr5	8608730	8610697	0.00101678	Proximal			Chr1	3831069	3832737	0.00119904	Proximal			Chr1	4383647	4384736	4.2	Proximal
	Proximal-only	Stage 0	3.80646								Chr5	8723730	8727202	0.000288018	Proximal			Chr1	3837383	3837977	0.00841751	Proximal			Chr1	4391023	4391517	11	Proximal
	Proximal-only	Stage 0	4.51518								Chr5	8738146	8739658	0.00132275	Proximal			Chr1	3848716	3849686	0.00206186	Proximal			Chr1	4394220	4395045	2	Proximal
	Proximal-only	Stage 0	3.92665								Chr5	8781639	8782056	0.00239808	Proximal			Chr1	3860625	3860908	0.00353357	Proximal			Chr1	4396135	4396674	8	Proximal
	Proximal-only	Stage 0	5.50035								Chr5	8790726	8791125	0.00250627	Proximal			Chr1	3863828	3864239	0.00243309	Proximal			Chr1	4418681	4419570	5.5	Proximal
	Proximal-only	Stage 0	0.130332								Chr5	9444934	9445566	0.00316456	Proximal			Chr1	3866822	3867406	0.00856164	Proximal			Chr1	4423160	4423759	7.66667	Proximal
	Proximal-only	Stage 0	5.40355								Chr5	9456854	9459410	0.000391236	Proximal			Chr1	3880278	3881750	0.00475543	Proximal			Chr1	4432134	4433763	4	Proximal
	Proximal-only	Stage 0	5.45856								Chr5	9524009	9524944	0.00106952	Proximal			Chr1	3901631	3902061	0.00465116	Proximal			Chr1	4439385	4440707	7	Proximal
	Proximal-only	Stage 0	3.76483								Chr5	9829997	9830347	0.00285714	Proximal			Chr1	3903132	3904892	0.00113636	Proximal			Chr1	4447290	4447746	4.5	Proximal
	Proximal-only	Stage 0	9.14557								Chr5	14276595	14277482	0.0011274	Proximal			Chr1	3914330	3914903	0.0052356	Proximal			Chr1	4451849	4452496	4	Proximal
	Proximal-only	Stage 0	4.53116								Chr5	15310079	15310607	0.00189394	Proximal			Chr1	3918041	3918537	0.00403226	Proximal			Chr1	4472908	4474254	2	Proximal
	Proximal-only	Stage 0	2.71971								Chr5	16149046	16149398	0.00284091	Proximal			Chr1	3920289	3920676	0.00258398	Proximal			Chr1	4484226	4484684	7	Proximal
	Proximal-only	Stage 0	3.79323								Chr5	16674218	16675895	0.000596303	Proximal			Chr1	3931472	3931989	0.00193424	Proximal			Chr1	4492400	4493337	3.75	Proximal
	Proximal-only	Stage 0	4.10295								Chr5	16817503	16818252	0.00133511	Proximal			Chr1	3937190	3938644	0.000687758	Proximal			Chr1	4494474	4495023	8	Proximal
	Proximal-only	Stage 0	5.42353								Chr5	16820107	16820633	0.00190114	Proximal			Chr1	3945047	3945825	0.00771208	Proximal			Chr1	4503322	4503885	6.5	Proximal
	Proximal-only	Stage 0	8.46814								Chr5	16863734	16864038	0.00328947	Proximal			Chr1	3947188	3948759	0.00254615	Proximal			Chr1	4513897	4515684	5.25	Proximal
	Proximal-only	Stage 0	4.66884								Chr5	16911449	16912410	0.00104058	Proximal			Chr1	3950711	3951489	0.00385604	Proximal			Chr1	4540514	4542301	2.5	Proximal
	Proximal-only	Stage 0	3.99755								Chr5	17624264	17625607	0.0014892	Proximal			Chr1	3956820	3957456	0.00157233	Proximal			Chr1	4567624	4568053	7.16667	Proximal
	Proximal-only	Stage 0	4.3443								Chr5	18093247	18095289	0.000979432	Proximal			Chr1	3960075	3960871	0.00125628	Proximal			Chr1	4577712	4580339	4	Proximal
	Proximal-only	Stage 0	9.16946								Chr5	18358770	18359759	0.00101112	Proximal			Chr1	3967048	3967805	0.001321	Proximal			Chr1	4590378	4590817	4.2	Proximal
	Proximal-only	Stage 0	4.26376								Chr5	18412843	18413334	0.00203666	Proximal			Chr1	3971783	3972217	0.00460829	Proximal			Chr1	4594188	4594622	4	Proximal
	Proximal-only	Stage 0	3.84185								Chr5	18542667	18543444	0.001287	Proximal			Chr1	3980775	3981460	0.00437956	Proximal			Chr1	4610498	4612310	6.1	Proximal
	Proximal-only	Stage 0	3.34794								Chr5	18576664	18577916	0.000798722	Proximal			Chr1	3987094	3987740	0.00154799	Proximal			Chr1	4615053	4615975	8	Proximal
	Proximal-only	Stage 0	4.18149								Chr5	18597716	18598096	0.00263158	Proximal			Chr1	3993434	3995537	0.00190204	Proximal			Chr1	4621519	4622229	5	Proximal
	Proximal-only	Stage 0	4.1592								Chr5	18622121	18622710	0.00169779	Proximal			Chr1	4000489	4001498	0.00198216	Proximal			Chr1	4638260	4638614	2	Proximal
	Proximal-only	Stage 0	4.42196								Chr5	18630536	18632103	0.000638162	Proximal			Chr1	4006758	4008034	0.0023511	Proximal			Chr1	4642007	4642556	2	Proximal
	Proximal-only	Stage 0	6.31987								Chr5	18664714	18665198	0.00413223	Proximal			Chr1	4010245	4010922	0.00295421	Proximal			Chr1	4673012	4673364	4.33333	Proximal
	Proximal-only	Stage 0	3.44834								Chr5	18718032	18719061	0.000971817	Proximal			Chr1	4020655	4021699	0.00383142	Proximal			Chr1	4679677	4681703	4.66667	Proximal
	Proximal-only	Stage 0	4.8619								Chr5	18940420	18941032	0.00163399	Proximal			Chr1	4027487	4028829	0.000745156	Proximal			Chr1	4693061	4693428	5.33333	Proximal
	Proximal-only	Stage 0	3.07665								Chr5	19030450	19031270	0.00121951	Proximal			Chr1	4053663	4054118	0.00659341	Proximal			Chr1	4696028	4697065	3	Proximal
	Proximal-only	Stage 0	5.37837								Chr5	19135191	19136168	0.00102354	Proximal			Chr1	4062203	4062486	0.00353357	Proximal			Chr1	4709560	4709959	6	Proximal
	Proximal-only	Stage 0	9.3897								Chr5	19255418	19256397	0.00102145	Proximal			Chr1	4066557	4067094	0.0018622	Proximal			Chr1	4712270	4713737	3.5	Proximal
	Proximal-only	Stage 0	2.8776								Chr5	19272827	19274893	0.000484027	Proximal			Chr1	4072516	4072777	0.00766284	Proximal			Chr1	4721063	4721765	11	Proximal
	Proximal-only	Stage 0	3.41778								Chr5	19374762	19375544	0.00127877	Proximal			Chr1	4075976	4076352	0.00531915	Proximal			Chr1	4733682	4734107	7	Proximal
	Proximal-only	Stage 0	4.59377								Chr5	19407289	19407694	0.00246914	Proximal			Chr1	4080435	4080868	0.00461894	Proximal			Chr1	4735154	4735638	5	Proximal
	Proximal-only	Stage 0	4.17079								Chr5	19469691	19470275	0.00171233	Proximal			Chr1	4094983	4095250	0.00749064	Proximal			Chr1	4740859	4742018	10	Proximal
	Proximal-only	Stage 0	3.51878								Chr5	19472130	19472526	0.00252525	Proximal			Chr1	4104808	4105284	0.0105042	Proximal			Chr1	4746832	4747566	9	Proximal
	Proximal-only	Stage 0	4.97467								Chr5	19533234	19534222	0.00101215	Proximal			Chr1	4107501	4108086	0.0034188	Proximal			Chr1	4748365	4749081	2	Proximal
	Proximal-only	Stage 0	7.5327								Chr5	19964946	19965760	0.0012285	Proximal			Chr1	4113187	4115178	0.00050226	Proximal			Chr1	4755486	4755919	8	Proximal
	Proximal-only	Stage 0	3.67619								Chr5	20022719	20023539	0.00121951	Proximal			Chr1	4117446	4118409	0.00623053	Proximal			Chr1	4759899	4761114	3	Proximal
	Proximal-only	Stage 0	5.13928								Chr5	20316936	20317562	0.00159744	Proximal			Chr1	4125378	4126072	0.00432277	Proximal			Chr1	4766587	4766969	2.5	Proximal
	Proximal-only	Stage 0	2.46795								Chr5	21169979	21170546	0.00176367	Proximal			Chr1	4150646	4152455	0.00386954	Proximal			Chr1	4772625	4773023	9	Proximal
	Proximal-only	Stage 0	6.50363								Chr5	21285127	21286897	0.000564972	Proximal			Chr1	4154742	4155090	0.00862069	Proximal			Chr1	4775403	4776492	6	Proximal
	Proximal-only	Stage 0	4.78631								Chr5	21319399	21319649	0.004	Proximal			Chr1	4157094	4157705	0.00163666	Proximal			Chr1	4782557	4783042	5	Proximal
	Proximal-only	Stage 0	3.73189								Chr5	21412503	21413652	0.000870322	Proximal			Chr1	4158741	4159330	0.00169779	Proximal			Chr1	4794173	4794878	2.5	Proximal
	Proximal-only	Stage 0	3.49387								Chr5	21433617	21434153	0.00186567	Proximal			Chr1	4182289	4183048	0.00131752	Proximal			Chr1	4796469	4797474	5.5	Proximal
	Proximal-only	Stage 0	3.74613								Chr5	21444340	21444877	0.0018622	Proximal			Chr1	4188217	4188838	0.00322061	Proximal			Chr1	4801753	4802783	6.6	Proximal
	Proximal-only	Stage 0	5.54834								Chr5	21499246	21499710	0.00215517	Proximal			Chr1	4193527	4193800	0.003663	Proximal			Chr1	4807461	4807958	4	Proximal
	Proximal-only	Stage 0	6.59441								Chr5	21514809	21515170	0.00277008	Proximal			Chr1	4194338	4194701	0.00550964	Proximal			Chr1	4827441	4827933	7.66667	Proximal
	Proximal-only	Stage 0	5.7772								Chr5	21562010	21562895	0.00225989	Proximal			Chr1	4196110	4196968	0.0011655	Proximal			Chr1	4837354	4838094	10	Proximal
	Proximal-only	Stage 0	3.93267								Chr5	21609041	21610069	0.000972763	Proximal			Chr1	4200264	4201302	0.00385356	Proximal			Chr1	4839551	4839917	2	Proximal
	Proximal-only	Stage 0	4.24943								Chr5	21619047	21620373	0.000754148	Proximal			Chr1	4208699	4209112	0.00484262	Proximal			Chr1	4842066	4842883	9	Proximal
	Proximal-only	Stage 0	5.58838								Chr5	21692333	21693484	0.00086881	Proximal			Chr1	4217073	4218527	0.00481431	Proximal			Chr1	4845808	4846010	2	Proximal
	Proximal-only	Stage 0	1.20144								Chr5	21912559	21913321	0.00131234	Proximal			Chr1	4219373	4220260	0.00225479	Proximal			Chr1	4846442	4847267	2	Proximal
	Proximal-only	Stage 0	4.23433								Chr5	23091870	23092647	0.001287	Proximal			Chr1	4225109	4226015	0.00220751	Proximal			Chr1	4855111	4855707	2	Proximal
	Proximal-only	Stage 0	2.96625								Chr5	23108370	23109700	0.00075188	Proximal			Chr1	4229017	4231632	0.00650096	Proximal			Chr1	4857835	4858078	9	Proximal
	Proximal-only	Stage 0	4.40573								Chr5	23803513	23804888	0.000727273	Proximal			Chr1	4238670	4240845	0.00413793	Proximal			Chr1	4877136	4877829	9	Proximal
	Proximal-only	Stage 0	3.98489								Chr5	23985586	23986064	0.00209205	Proximal			Chr1	4242577	4243531	0.00209644	Proximal			Chr1	4892074	4892403	2.8	Proximal
	Proximal-only	Stage 0	5.39493								Chr5	24215457	24215936	0.00626305	Proximal			Chr1	4245848	4247341	0.00401875	Proximal			Chr1	4897166	4897458	9	Proximal
	Proximal-only	Stage 0	6.66088								Chr5	24685814	24687705	0.00211528	Proximal			Chr1	4250492	4251031	0.00185529	Proximal			Chr1	4898829	4899120	3	Proximal
	Proximal-only	Stage 0	1.95205								Chr5	25108271	25108698	0.00234192	Proximal			Chr1	4262916	4263885	0.00309598	Proximal			Chr1	4907465	4907894	2	Proximal
	Proximal-only	Stage 0	4.36738								Chr5	25111517	25112328	0.00123305	Proximal			Chr1	4264867	4267353	0.00362027	Proximal			Chr1	4913132	4913540	5.85714	Proximal
	Proximal-only	Stage 0	3.26999								Chr5	25211192	25212002	0.00123457	Proximal			Chr1	4280850	4282915	0.00435835	Proximal			Chr1	4915384	4915630	6	Proximal
	Proximal-only	Stage 0	3.6948								Chr5	25278950	25280138	0.000841751	Proximal			Chr1	4285576	4286164	0.00340136	Proximal			Chr1	4940687	4941526	3.71429	Proximal
	Proximal-only	Stage 0	3.6061								Chr5	25348397	25349042	0.00155039	Proximal			Chr1	4289338	4290279	0.0010627	Proximal			Chr1	4952814	4954075	7.5	Proximal
	Proximal-only	Stage 0	5.24842								Chr5	25366568	25367260	0.00144509	Proximal			Chr1	4305505	4306219	0.00280112	Proximal			Chr1	4959245	4959840	2	Proximal
	Proximal-only	Stage 0	5.30211								Chr5	25370838	25371159	0.00311526	Proximal			Chr1	4319423	4320132	0.00282087	Proximal			Chr1	4964219	4964711	5	Proximal
	Proximal-only	Stage 0	5.93896								Chr5	25373787	25374439	0.00153374	Proximal			Chr1	4322899	4323123	0.00446429	Proximal			Chr1	4970247	4970714	6.2	Proximal
	Proximal-only	Stage 0	4.29768								Chr5	25379230	25380542	0.000762195	Proximal			Chr1	4326163	4327306	0.00174978	Proximal			Chr1	4973653	4974286	4.16667	Proximal
	Proximal-only	Stage 0	4.10462								Chr5	25394919	25395274	0.0028169	Proximal			Chr1	4328453	4329873	0.000704225	Proximal			Chr1	4983046	4983672	2	Proximal
	Proximal-only	Stage 0	5.95509								Chr5	25397999	25400523	0.000396197	Proximal			Chr1	4347994	4348690	0.00431034	Proximal			Chr1	4988896	4989994	4	Proximal
	Proximal-only	Stage 0	4.63874								Chr5	25408659	25409419	0.00131579	Proximal			Chr1	4355728	4356074	0.00289017	Proximal			Chr1	4991015	4991458	2	Proximal
	Proximal-only	Stage 0	6.29585								Chr5	25475775	25477887	0.000473485	Proximal			Chr1	4358276	4359145	0.00345224	Proximal			Chr1	5003499	5004701	6.83333	Proximal
	Proximal-only	Stage 0	6.59701								Chr5	25497317	25498566	0.00160128	Proximal			Chr1	4365269	4366385	0.00179211	Proximal			Chr1	5019231	5019439	5.5	Proximal
	Proximal-only	Stage 0	6.19963								Chr5	25505732	25506204	0.00211864	Proximal			Chr1	4366975	4367346	0.00269542	Proximal			Chr1	5036485	5037645	9	Proximal
	Proximal-only	Stage 0	7.25929								Chr5	25558624	25560990	0.000422654	Proximal			Chr1	4368648	4368864	0.00462963	Proximal			Chr1	5040338	5040790	2	Proximal
	Proximal-only	Stage 0	3.42633								Chr5	25753228	25756361	0.000319183	Proximal			Chr1	4371191	4371898	0.00848656	Proximal			Chr1	5041791	5042737	4.125	Proximal
	Proximal-only	Stage 0	6.07903								Chr5	26184484	26184795	0.00321543	Proximal			Chr1	4375105	4375524	0.00477327	Proximal			Chr1	5047585	5049346	4	Proximal
	Proximal-only	Stage 0	6.82076								Chr5	26228457	26229466	0.00099108	Proximal			Chr1	4378656	4379752	0.00182482	Proximal			Chr1	5055057	5055710	3.6	Proximal
	Proximal-only	Stage 0	5.51181								Chr5	26509626	26510291	0.00150376	Proximal			Chr1	4383647	4384736	0.00183655	Proximal			Chr1	5065031	5065592	2	Proximal
	Proximal-only	Stage 0	5.88119								Chr5	26603303	26605127	0.000548246	Proximal			Chr1	4391023	4391517	0.0121457	Proximal			Chr1	5068509	5071170	4	Proximal
	Proximal-only	Stage 0	6.87972								Chr5	26620518	26620947	0.002331	Proximal			Chr1	4394220	4395045	0.00363636	Proximal			Chr1	5077660	5078928	5.42857	Proximal
	Proximal-only	Stage 0	9.31793								Chr5	26648554	26648896	0.00292398	Proximal			Chr1	4396135	4396674	0.00371058	Proximal			Chr1	5088791	5089919	6.5	Proximal
	Proximal-only	Stage 0	4.83277								Chr1	80929	82080	0.00086881	Distal			Chr1	4398076	4398628	0.00543478	Proximal			Chr1	5092776	5093141	8	Proximal
	Proximal-only	Stage 0	7.49646								Chr1	107463	108353	0.0011236	Distal			Chr1	4405295	4405751	0.00219298	Proximal			Chr1	5097887	5099355	2	Proximal
	Proximal-only	Stage 0	4.12418								Chr1	3309535	3310044	0.00196464	Distal			Chr1	4418681	4419570	0.00224972	Proximal			Chr1	5104624	5105178	2	Proximal
	Proximal-only	Stage 0	2.65125								Chr1	3721238	3721929	0.00144718	Distal			Chr1	4428942	4429251	0.00647249	Proximal			Chr1	5111575	5112192	6.33333	Proximal
	Proximal-only	Stage 0	3.86313								Chr1	3894911	3895420	0.00196464	Distal			Chr1	4432134	4433763	0.00368324	Proximal			Chr1	5115319	5116876	2	Proximal
	Proximal-only	Stage 0	5.21507								Chr1	4432110	4432386	0.00362319	Distal			Chr1	4439385	4440707	0.00378215	Proximal			Chr1	5124017	5124508	8.4	Proximal
	Proximal-only	Stage 0	3.75281								Chr1	4553411	4554427	0.000984252	Distal			Chr1	4443663	4444303	0.0046875	Proximal			Chr1	5137772	5138587	3	Proximal
	Proximal-only	Stage 0	4.94236								Chr1	6634757	6635364	0.00164745	Distal			Chr1	4447290	4447746	0.00438596	Proximal			Chr1	5139272	5139952	2.25	Proximal
	Proximal-only	Stage 0	4.66265								Chr1	7832488	7833147	0.00151745	Distal			Chr1	4451849	4452496	0.00927357	Proximal			Chr1	5149015	5149381	2.4	Proximal
	Proximal-only	Stage 0	9.30898								Chr1	8689437	8690197	0.00131579	Distal			Chr1	4458829	4459231	0.00248756	Proximal			Chr1	5165102	5165502	8	Proximal
	Proximal-only	Stage 0	5.41125								Chr1	9494197	9494527	0.0030303	Distal			Chr1	4472908	4474254	0.00222883	Proximal			Chr1	5166681	5167147	6.75	Proximal
	Proximal-only	Stage 0	3.4856								Chr1	9880224	9880859	0.0015748	Distal			Chr1	4480479	4480930	0.00221729	Proximal			Chr1	5168094	5168724	2	Proximal
	Proximal-only	Stage 0	4.80179								Chr1	10667395	10667990	0.00168067	Distal			Chr1	4484226	4484684	0.00218341	Proximal			Chr1	5176119	5177684	8.5	Proximal
	Proximal-only	Stage 0	8.69332								Chr1	10677058	10677550	0.00203252	Distal			Chr1	4492400	4493337	0.00533618	Proximal			Chr1	5186833	5187796	6	Proximal
	Proximal-only	Stage 0	8.74904								Chr1	10703485	10704065	0.00172414	Distal			Chr1	4501063	4501655	0.00506757	Proximal			Chr1	5194178	5194716	6.5	Proximal
	Proximal-only	Stage 0	4.60878								Chr1	11573603	11573916	0.00319489	Distal			Chr1	4503322	4503885	0.0106572	Proximal			Chr1	5209887	5210456	8	Proximal
	Proximal-only	Stage 0	3.34084								Chr1	11685434	11685845	0.00243309	Distal			Chr1	4513897	4515684	0.00279799	Proximal			Chr1	5212009	5212581	3	Proximal
	Proximal-only	Stage 0	4.8605								Chr1	11929501	11930337	0.00119617	Distal			Chr1	4522344	4522893	0.00364299	Proximal			Chr1	5219999	5220526	5	Proximal
	Proximal-only	Stage 0	3.42484								Chr1	14486856	14487389	0.00187617	Distal			Chr1	4530016	4530744	0.00274725	Proximal			Chr1	5224008	5224396	8	Proximal
	Proximal-only	Stage 0	3.85061								Chr1	16213305	16213788	0.00207039	Distal			Chr1	4540514	4542301	0.00335758	Proximal			Chr1	5236793	5238182	5.66667	Proximal
	Proximal-only	Stage 0	4.33177								Chr1	18364364	18365413	0.000953289	Distal			Chr1	4552242	4552631	0.0102828	Proximal			Chr1	5249213	5249927	8.5	Proximal
	Proximal-only	Stage 0	4.50357								Chr1	18761678	18762917	0.000807103	Distal			Chr1	4563244	4563854	0.00163934	Proximal			Chr1	5251957	5252433	8	Proximal
	Proximal-only	Stage 0	4.58203								Chr1	21706227	21706441	0.0046729	Distal			Chr1	4567624	4568053	0.004662	Proximal			Chr1	5264104	5265689	4.875	Proximal
	Proximal-only	Stage 0	4.8603								Chr1	21912955	21913238	0.00353357	Distal			Chr1	4576615	4577186	0.00525394	Proximal			Chr1	5272062	5272334	6	Proximal
	Proximal-only	Stage 0	4.63325								Chr1	25663624	25664294	0.00149254	Distal			Chr1	4577712	4580339	0.00342596	Proximal			Chr1	5274116	5274450	2.66667	Proximal
	Proximal-only	Stage 0	4.9205								Chr1	26256245	26256579	0.00299401	Distal			Chr1	4594188	4594622	0.00691244	Proximal			Chr1	5277474	5278314	6.2	Proximal
	Proximal-only	Stage 0	5.31149								Chr2	978500	978911	0.00243309	Distal			Chr1	4599804	4601248	0.00484765	Proximal			Chr1	5282530	5283798	2.66667	Proximal
	Proximal-only	Stage 0	6.80327								Chr2	2330657	2331849	0.000838926	Distal			Chr1	4610498	4612310	0.00386313	Proximal			Chr1	5286388	5287157	8.66667	Proximal
	Proximal-only	Stage 0	3.49577								Chr2	2979701	2979961	0.00384615	Distal			Chr1	4615053	4615975	0.0021692	Proximal			Chr1	5290092	5290412	6.66667	Proximal
	Proximal-only	Stage 0	3.78419								Chr2	3950649	3952032	0.000723066	Distal			Chr1	4638260	4638614	0.00282486	Proximal			Chr1	5294441	5294677	8	Proximal
	Proximal-only	Stage 0	4.66523								Chr2	7846965	7847169	0.00490196	Distal			Chr1	4642007	4642556	0.00182149	Proximal			Chr1	5296798	5298530	6	Proximal
	Proximal-only	Stage 0	2.89112								Chr2	8276976	8277635	0.0030349	Distal			Chr1	4648524	4648899	0.00266667	Proximal			Chr1	5303263	5304480	4.33333	Proximal
	Proximal-only	Stage 0	3.21504								Chr2	13912844	13913647	0.00124533	Distal			Chr1	4673012	4673364	0.00568182	Proximal			Chr1	5313931	5314208	6	Proximal
	Proximal-only	Stage 0	4.64826								Chr2	15009487	15009950	0.00215983	Distal			Chr1	4679677	4681703	0.000987167	Proximal			Chr1	5315015	5315605	6.5	Proximal
	Proximal-only	Stage 0	3.78661								Chr2	15276019	15277612	0.000627746	Distal			Chr1	4696028	4697065	0.0048216	Proximal			Chr1	5317605	5318135	7	Proximal
	Proximal-only	Stage 0	3.47854								Chr2	15564479	15566710	0.000448229	Distal			Chr1	4709560	4709959	0.00501253	Proximal			Chr1	5323794	5326402	7.71429	Proximal
	Proximal-only	Stage 0	3.85738								Chr2	15885651	15886218	0.00176367	Distal			Chr1	4712270	4713737	0.00408998	Proximal			Chr1	5328685	5329052	2	Proximal
	Proximal-only	Stage 0	7.39516								Chr2	17742739	17743414	0.00148148	Distal			Chr1	4721063	4721765	0.0014245	Proximal			Chr1	5339294	5340206	2	Proximal
	Proximal-only	Stage 0	3.57177								Chr3	2128344	2129553	0.00082713	Distal			Chr1	4740859	4742018	0.00258844	Proximal			Chr1	5359601	5362018	6	Proximal
	Proximal-only	Stage 0	3.82608								Chr3	2351254	2351478	0.00446429	Distal			Chr1	4748365	4749081	0.00698324	Proximal			Chr1	5366484	5366919	7.83333	Proximal
	Proximal-only	Stage 0	5.15036								Chr3	3262383	3264253	0.000534759	Distal			Chr1	4750921	4751207	0.00699301	Proximal			Chr1	5380663	5381347	8.5	Proximal
	Proximal-only	Stage 0	4.20837								Chr3	3404101	3404878	0.001287	Distal			Chr1	4755486	4755919	0.00461894	Proximal			Chr1	5389924	5390138	6	Proximal
	Proximal-only	Stage 0	6.21455								Chr3	4119542	4120575	0.000968054	Distal			Chr1	4759899	4761114	0.000823045	Proximal			Chr1	5396144	5399086	3	Proximal
	Proximal-only	Stage 0	1.50042								Chr3	5645469	5646133	0.00150602	Distal			Chr1	4761995	4762805	0.00493827	Proximal			Chr1	5402235	5402724	2	Proximal
	Proximal-only	Stage 0	6.42679								Chr3	7094290	7094987	0.00143472	Distal			Chr1	4766587	4766969	0.0052356	Proximal			Chr1	5403810	5404429	3.75	Proximal
	Proximal-only	Stage 0	3.86815								Chr3	7796994	7798581	0.00126024	Distal			Chr1	4775403	4776492	0.00459137	Proximal			Chr1	5409887	5411209	5.5	Proximal
	Proximal-only	Stage 0	6.73542								Chr3	9038595	9038980	0.0025974	Distal			Chr1	4782557	4783042	0.00618557	Proximal			Chr1	5420703	5421998	3.93333	Proximal
	Proximal-only	Stage 0	4.04698								Chr3	11514079	11515883	0.000554324	Distal			Chr1	4787379	4788702	0.00453515	Proximal			Chr1	5425256	5425674	3	Proximal
	Proximal-only	Stage 0	3.90734								Chr3	12360444	12361000	0.00179856	Distal			Chr1	4794173	4794878	0.00141844	Proximal			Chr1	5442131	5442802	4	Proximal
	Proximal-only	Stage 0	5.70904								Chr3	12535362	12536117	0.0013245	Distal			Chr1	4796469	4797474	0.00497512	Proximal			Chr1	5443611	5444517	4.4	Proximal
	Proximal-only	Stage 0	7.06216								Chr3	13210228	13212535	0.000433463	Distal			Chr1	4801753	4802783	0.0038835	Proximal			Chr1	5447684	5448194	4.25	Proximal
	Proximal-only	Stage 0	4.44272								Chr3	13536487	13541469	0.000200723	Distal			Chr1	4842066	4842883	0.00367197	Proximal			Chr1	5454542	5455077	2	Proximal
	Proximal-only	Stage 0	4.34209								Chr3	15356882	15358464	0.000632111	Distal			Chr1	4845808	4846010	0.00990099	Proximal			Chr1	5456701	5457195	2	Proximal
	Proximal-only	Stage 0	5.05165								Chr3	15716705	15717618	0.00328587	Distal			Chr1	4846442	4847267	0.00121212	Proximal			Chr1	5469203	5469415	8	Proximal
	Proximal-only	Stage 0	4.5836								Chr3	15980479	15981199	0.00138889	Distal			Chr1	4849904	4850260	0.00561798	Proximal			Chr1	5470512	5471554	4	Proximal
	Proximal-only	Stage 0	3.70104								Chr3	16039189	16039412	0.0044843	Distal			Chr1	4855111	4855707	0.0033557	Proximal			Chr1	5472787	5473567	2	Proximal
	Proximal-only	Stage 0	5.38863								Chr3	17478403	17480447	0.000978474	Distal			Chr1	4860831	4861258	0.00234192	Proximal			Chr1	5477949	5479984	7.2	Proximal
	Proximal-only	Stage 0	6.42364								Chr3	18245255	18245923	0.00149701	Distal			Chr1	4872584	4872938	0.00282486	Proximal			Chr1	5480909	5481751	11	Proximal
	Proximal-only	Stage 0	3.65094								Chr3	18960432	18961769	0.00149589	Distal			Chr1	4877136	4877829	0.004329	Proximal			Chr1	5488683	5489393	2	Proximal
	Proximal-only	Stage 0	5.13749								Chr3	20316396	20317675	0.000781861	Distal			Chr1	4882203	4882635	0.00462963	Proximal			Chr1	5497620	5498265	5.33333	Proximal
	Proximal-only	Stage 0	5.11691								Chr3	20913650	20915509	0.000537924	Distal			Chr1	4884704	4885083	0.00263852	Proximal			Chr1	5504445	5504870	2	Proximal
	Proximal-only	Stage 0	7.70544								Chr3	22366907	22367960	0.000949668	Distal			Chr1	4892074	4892403	0.00607903	Proximal			Chr1	5508827	5509336	2	Proximal
	Proximal-only	Stage 0	4.88908								Chr3	22949355	22949725	0.0027027	Distal			Chr1	4893064	4893349	0.00350877	Proximal			Chr1	5510791	5511235	7	Proximal
	Proximal-only	Stage 0	4.84552								Chr4	87704	88743	0.000962464	Distal			Chr1	4897166	4897458	0.00342466	Proximal			Chr1	5513828	5514452	6.44444	Proximal
	Proximal-only	Stage 0	6.12484								Chr4	188349	189912	0.000639795	Distal			Chr1	4898829	4899120	0.00343643	Proximal			Chr1	5517291	5518490	11	Proximal
	Proximal-only	Stage 0	3.5864								Chr4	361314	361972	0.00151976	Distal			Chr1	4907465	4907894	0.004662	Proximal			Chr1	5542831	5543186	5	Proximal
	Proximal-only	Stage 0	5.45728								Chr4	373382	373955	0.0017452	Distal			Chr1	4913132	4913540	0.00490196	Proximal			Chr1	5547469	5548564	7.6	Proximal
	Proximal-only	Stage 0	4.57873								Chr4	421732	422367	0.0015748	Distal			Chr1	4915384	4915630	0.00406504	Proximal			Chr1	5556689	5557109	9.33333	Proximal
	Proximal-only	Stage 0	5.51814								Chr4	465307	465521	0.0046729	Distal			Chr1	4921254	4922533	0.00312744	Proximal			Chr1	5562270	5563354	4	Proximal
	Proximal-only	Stage 0	4.11313								Chr4	475295	475901	0.00330033	Distal			Chr1	4928509	4929184	0.00740741	Proximal			Chr1	5573887	5574328	7.25	Proximal
	Proximal-only	Stage 0	8.1848								Chr4	525050	527209	0.000463177	Distal			Chr1	4933925	4934866	0.0031881	Proximal			Chr1	5580483	5581007	2.66667	Proximal
	Proximal-only	Stage 0	4.73634								Chr4	603658	604299	0.00156006	Distal			Chr1	4938604	4938866	0.00381679	Proximal			Chr1	5587420	5587878	9	Proximal
	Proximal-only	Stage 0	4.4235								Chr4	727456	728209	0.00132802	Distal			Chr1	4940687	4941526	0.00595948	Proximal			Chr1	5590468	5591095	2	Proximal
	Proximal-only	Stage 0	2.75748								Chr4	799067	799530	0.00215983	Distal			Chr1	4945636	4946359	0.00414938	Proximal			Chr1	5608792	5609049	2	Proximal
	Proximal-only	Stage 0	7.2583								Chr4	1043211	1044289	0.000927644	Distal			Chr1	4952814	4954075	0.00158604	Proximal			Chr1	5622314	5622942	3.33333	Proximal
	Proximal-only	Stage 0	5.62539								Chr4	1338348	1338866	0.0019305	Distal			Chr1	4964219	4964711	0.00406504	Proximal			Chr1	5628927	5629342	2	Proximal
	Proximal-only	Stage 0	3.87283								Chr4	1353937	1355404	0.000681663	Distal			Chr1	4973653	4974286	0.00631912	Proximal			Chr1	5638100	5639084	7	Proximal
	Proximal-only	Stage 0	3.40223								Chr4	2569083	2569499	0.00240385	Distal			Chr1	4983046	4983672	0.00319489	Proximal			Chr1	5647152	5648811	5.5	Proximal
	Proximal-only	Stage 0	5.06216								Chr4	2595309	2595560	0.00398406	Distal			Chr1	4987275	4987845	0.00175439	Proximal			Chr1	5678672	5679197	2	Proximal
	Proximal-only	Stage 0	3.96676								Chr4	6742995	6743823	0.00120773	Distal			Chr1	4988896	4989994	0.00455373	Proximal			Chr1	5684900	5686806	4.66667	Proximal
	Proximal-only	Stage 0	5.17858								Chr4	6793104	6793777	0.00148588	Distal			Chr1	4991015	4991458	0.0112867	Proximal			Chr1	5702076	5702459	3	Proximal
	Proximal-only	Stage 0	2.60766								Chr4	7353819	7355468	0.000606428	Distal			Chr1	5002091	5002478	0.00516796	Proximal			Chr1	5705633	5706118	4	Proximal
	Proximal-only	Stage 0	4.76399								Chr4	8097229	8097684	0.0021978	Distal			Chr1	5003499	5004701	0.00665557	Proximal			Chr1	5711633	5712160	7	Proximal
	Proximal-only	Stage 0	2.52147								Chr4	8312489	8312757	0.00373134	Distal			Chr1	5014389	5014902	0.00584795	Proximal			Chr1	5713493	5714258	3.66667	Proximal
	Proximal-only	Stage 0	2.98829								Chr4	9447189	9447618	0.002331	Distal			Chr1	5016845	5017422	0.0034662	Proximal			Chr1	5722227	5723112	2	Proximal
	Proximal-only	Stage 0	5.66692								Chr4	10999296	10999739	0.00225734	Distal			Chr1	5019231	5019439	0.00961538	Proximal			Chr1	5731569	5733385	2	Proximal
	Proximal-only	Stage 0	5.12195								Chr4	11154188	11154675	0.00205339	Distal			Chr1	5031189	5031855	0.00750751	Proximal			Chr1	5744099	5744690	6.5	Proximal
	Proximal-only	Stage 0	5.52839								Chr4	12379374	12380920	0.000646831	Distal			Chr1	5036485	5037645	0.000862069	Proximal			Chr1	5755364	5755876	11	Proximal
	Proximal-only	Stage 0	4.43894								Chr4	12726993	12727349	0.00280899	Distal			Chr1	5040338	5040790	0.00442478	Proximal			Chr1	5758149	5758916	2	Proximal
	Proximal-only	Stage 0	8.43494								Chr4	12769541	12770306	0.00130719	Distal			Chr1	5041791	5042737	0.00528541	Proximal			Chr1	5773132	5773894	4.375	Proximal
	Proximal-only	Stage 0	6.33031								Chr4	15704280	15704698	0.00239234	Distal			Chr1	5047585	5049346	0.0028393	Proximal			Chr1	5778355	5778923	3	Proximal
	Proximal-only	Stage 0	4.29008								Chr4	15862913	15863397	0.00206612	Distal			Chr1	5051671	5052021	0.00285714	Proximal			Chr1	5782386	5782845	3	Proximal
	Proximal-only	Stage 0	3.73041								Chr4	16287768	16288045	0.00722022	Distal			Chr1	5055057	5055710	0.00459418	Proximal			Chr1	5785828	5787490	7.2	Proximal
	Proximal-only	Stage 0	4.32407								Chr4	16581561	16582061	0.002	Distal			Chr1	5065031	5065592	0.00713012	Proximal			Chr1	5789102	5789800	3	Proximal
	Proximal-only	Stage 0	4.42937								Chr4	16687894	16690363	0.000405022	Distal			Chr1	5068509	5071170	0.00187899	Proximal			Chr1	5824102	5824936	5.75	Proximal
	Proximal-only	Stage 0	8.00905								Chr4	16742302	16742726	0.00235849	Distal			Chr1	5077660	5078928	0.00236593	Proximal			Chr1	5828135	5829089	8	Proximal
	Proximal-only	Stage 0	2.97625								Chr5	1164109	1164854	0.00134228	Distal			Chr1	5082503	5083141	0.0031348	Proximal			Chr1	5835223	5835701	3	Proximal
	Proximal-only	Stage 0	4.9891								Chr5	2241371	2241968	0.00167504	Distal			Chr1	5088791	5089919	0.000886525	Proximal			Chr1	5850596	5852055	3.75	Proximal
	Proximal-only	Stage 0	6.37224								Chr5	3162747	3164236	0.00201478	Distal			Chr1	5104624	5105178	0.00361011	Proximal			Chr1	5858156	5860099	3.25	Proximal
	Proximal-only	Stage 0	6.46952								Chr5	4735576	4736022	0.00224215	Distal			Chr1	5106625	5107428	0.00249066	Proximal			Chr1	5862597	5862835	5.25	Proximal
	Proximal-only	Stage 0	4.56868								Chr5	4917014	4918932	0.000521376	Distal			Chr1	5111575	5112192	0.00486224	Proximal			Chr1	5864514	5864948	3.75	Proximal
	Proximal-only	Stage 0	4.87344								Chr5	7824943	7825634	0.00144718	Distal			Chr1	5115319	5116876	0.00385356	Proximal			Chr1	5884837	5885240	5	Proximal
	Proximal-only	Stage 0	3.37912								Chr5	9818751	9819457	0.00141643	Distal			Chr1	5126042	5126698	0.00457317	Proximal			Chr1	5890394	5891131	9	Proximal
	Proximal-only	Stage 0	3.81531								Chr5	9837350	9837882	0.0018797	Distal			Chr1	5137772	5138587	0.00122699	Proximal			Chr1	5903459	5903800	3.75	Proximal
	Proximal-only	Stage 0	4.53022								Chr5	13904053	13904665	0.00163399	Distal			Chr1	5139272	5139952	0.00294118	Proximal			Chr1	5919933	5920778	2	Proximal
	Proximal-only	Stage 0	5.43483								Chr5	16386628	16387095	0.00214133	Distal			Chr1	5144316	5144884	0.00704225	Proximal			Chr1	5921825	5922913	9	Proximal
	Proximal-only	Stage 0	2.73099								Chr5	16842402	16843443	0.000960615	Distal			Chr1	5149015	5149381	0.00819672	Proximal			Chr1	5933352	5933980	9	Proximal
	Proximal-only	Stage 0	5.6858								Chr5	18583196	18583619	0.00472813	Distal			Chr1	5151054	5151975	0.00108578	Proximal			Chr1	5941437	5941842	5	Proximal
	Proximal-only	Stage 0	3.97052								Chr5	18790140	18790502	0.00276243	Distal			Chr1	5165102	5165502	0.0025	Proximal			Chr1	5946179	5946664	9	Proximal
	Proximal-only	Stage 0	5.74357								Chr5	19041795	19042080	0.00350877	Distal			Chr1	5166681	5167147	0.00429185	Proximal			Chr1	5954822	5955621	3.6	Proximal
	Proximal-only	Stage 0	5.56448								Chr5	19115282	19115970	0.00145349	Distal			Chr1	5168094	5168724	0.0015873	Proximal			Chr1	5957094	5958491	5.6	Proximal
	Proximal-only	Stage 0	3.10421								Chr5	20942736	20943693	0.00104493	Distal			Chr1	5169600	5171055	0.00206186	Proximal			Chr1	5976227	5977527	5.6	Proximal
	Proximal-only	Stage 0	3.26322								Chr5	21045106	21045546	0.00227273	Distal			Chr1	5176119	5177684	0.00383387	Proximal			Chr1	5987568	5988499	4.4	Proximal
	Proximal-only	Stage 0	2.6682								Chr5	21145788	21146520	0.00273224	Distal			Chr1	5186833	5187796	0.00311526	Proximal			Chr1	5996581	5998849	5.7	Proximal
	Proximal-only	Stage 0	3.27686								Chr5	21444350	21444781	0.00232019	Distal			Chr1	5194178	5194716	0.00185874	Proximal			Chr1	6002460	6003064	6	Proximal
	Proximal-only	Stage 0	3.41891								Chr5	21557788	21559242	0.000687758	Distal			Chr1	5198948	5199455	0.00591716	Proximal			Chr1	6008153	6009281	8	Proximal
	Proximal-only	Stage 0	5.44886								Chr5	21628399	21628742	0.00291545	Distal			Chr1	5202404	5203123	0.00278164	Proximal			Chr1	6033537	6034603	4	Proximal
	Proximal-only	Stage 0	7.70358								Chr5	25112093	25112572	0.00208768	Distal			Chr1	5209887	5210456	0.00351494	Proximal			Chr1	6038570	6039395	7	Proximal
	Proximal-only	Stage 0	4.10464								Chr5	25174799	25175579	0.00128205	Distal			Chr1	5212009	5212581	0.0034965	Proximal			Chr1	6061197	6062390	6.44444	Proximal
	Proximal-only	Stage 0	5.61799								Chr5	25560610	25560907	0.003367	Distal			Chr1	5219999	5220526	0.00189753	Proximal			Chr1	6063134	6064558	11	Proximal
	Proximal-only	Stage 0	4.99207								Chr5	25846113	25846582	0.0021322	Distal			Chr1	5227903	5228792	0.00112486	Proximal			Chr1	6069266	6069601	2	Proximal
	Proximal-only	Stage 0	5.93965								Chr5	26139244	26141359	0.000945626	Distal			Chr1	5236793	5238182	0.00143988	Proximal			Chr1	6071836	6072419	4.66667	Proximal
	Proximal-only	Stage 0	3.96447								Chr5	26628280	26628812	0.0018797	Distal			Chr1	5241437	5241988	0.00181488	Proximal			Chr1	6075579	6076226	2	Proximal
	Proximal-only	Stage 0	3.8986															Chr1	5243184	5243722	0.00371747	Proximal			Chr1	6088343	6088760	7	Proximal
	Proximal-only	Stage 0	5.93065															Chr1	5249213	5249927	0.00560224	Proximal			Chr1	6093181	6093973	3	Proximal
	Proximal-only	Stage 0	5.58004															Chr1	5251957	5252433	0.00630252	Proximal			Chr1	6098233	6099159	2	Proximal
	Proximal-only	Stage 0	3.2216															Chr1	5264104	5265689	0.00378549	Proximal			Chr1	6100428	6101113	10	Proximal
	Proximal-only	Stage 0	4.78491															Chr1	5268376	5269325	0.00210748	Proximal			Chr1	6138209	6140403	2	Proximal
	Proximal-only	Stage 0	3.42976															Chr1	5274116	5274450	0.00299401	Proximal			Chr1	6141742	6142702	4.66667	Proximal
	Proximal-only	Stage 0	6.2008															Chr1	5275599	5275966	0.00544959	Proximal			Chr1	6153796	6154493	6.33333	Proximal
	Proximal-only	Stage 0	3.77433															Chr1	5277474	5278314	0.00357143	Proximal			Chr1	6155671	6156060	8	Proximal
	Proximal-only	Stage 0	4.3205															Chr1	5282530	5283798	0.0055205	Proximal			Chr1	6161934	6162436	2	Proximal
	Proximal-only	Stage 0	7.18243															Chr1	5286388	5287157	0.00390117	Proximal			Chr1	6165152	6166606	3.25	Proximal
	Proximal-only	Stage 0	3.81544															Chr1	5290092	5290412	0.003125	Proximal			Chr1	6183754	6185003	7.5	Proximal
	Proximal-only	Stage 0	6.12895															Chr1	5296798	5298530	0.0034642	Proximal			Chr1	6193688	6194955	8.66667	Proximal
	Proximal-only	Stage 0	4.69442															Chr1	5303263	5304480	0.00410846	Proximal			Chr1	6201096	6202520	8.66667	Proximal
	Proximal-only	Stage 0	4.56126															Chr1	5309308	5310130	0.00243309	Proximal			Chr1	6220946	6222319	7.6	Proximal
	Proximal-only	Stage 0	3.72109															Chr1	5315015	5315605	0.00338983	Proximal			Chr1	6223976	6224462	7	Proximal
	Proximal-only	Stage 0	6.24711															Chr1	5323794	5326402	0.00191718	Proximal			Chr1	6247494	6248849	7	Proximal
	Proximal-only	Stage 0	4.8536															Chr1	5328685	5329052	0.0027248	Proximal			Chr1	6253808	6254327	11	Proximal
	Proximal-only	Stage 0	4.84597															Chr1	5341946	5342383	0.00457666	Proximal			Chr1	6261335	6261675	2	Proximal
	Proximal-only	Stage 0	5.59699															Chr1	5359601	5362018	0.00413736	Proximal			Chr1	6266945	6268056	9.33333	Proximal
	Proximal-only	Stage 0	5.21593															Chr1	5366484	5366919	0.00689655	Proximal			Chr1	6268744	6269757	7.33333	Proximal
	Proximal-only	Stage 0	6.82488															Chr1	5380663	5381347	0.00146199	Proximal			Chr1	6277898	6279195	6	Proximal
	Proximal-only	Stage 0	4.36804															Chr1	5390581	5391327	0.00134048	Proximal			Chr1	6281992	6282475	2.5	Proximal
	Proximal-only	Stage 0	4.86415															Chr1	5396144	5399086	0.00373895	Proximal			Chr1	6293610	6294265	3	Proximal
	Proximal-only	Stage 0	4.64579															Chr1	5402235	5402724	0.00613497	Proximal			Chr1	6298728	6299806	6.83333	Proximal
	Proximal-only	Stage 0	5.72463															Chr1	5409887	5411209	0.00226929	Proximal			Chr1	6303962	6304347	3	Proximal
	Proximal-only	Stage 0	8.54901															Chr1	5414478	5415069	0.00846024	Proximal			Chr1	6307760	6309018	3.55556	Proximal
	Proximal-only	Stage 0	2.21299															Chr1	5420703	5421998	0.00849421	Proximal			Chr1	6319378	6319867	5	Proximal
	Proximal-only	Stage 0	6.53784															Chr1	5425256	5425674	0.00956938	Proximal			Chr1	6324316	6325783	2.33333	Proximal
	Proximal-only	Stage 0	4.15848															Chr1	5442131	5442802	0.00596125	Proximal			Chr1	6330865	6331488	2	Proximal
	Proximal-only	Stage 0	4.31436															Chr1	5443611	5444517	0.00551876	Proximal			Chr1	6345552	6346058	5	Proximal
	Proximal-only	Stage 0	2.53481															Chr1	5446316	5446590	0.0109489	Proximal			Chr1	6351470	6352523	3.6	Proximal
	Proximal-only	Stage 0	5.46928															Chr1	5447684	5448194	0.00588235	Proximal			Chr1	6360069	6361761	6.16667	Proximal
	Proximal-only	Stage 0	4.52306															Chr1	5450234	5451429	0.0041841	Proximal			Chr1	6366480	6367116	5	Proximal
	Proximal-only	Stage 0	7.44216															Chr1	5456701	5457195	0.00404858	Proximal			Chr1	6368792	6369530	2	Proximal
	Proximal-only	Stage 0	6.82032															Chr1	5470512	5471554	0.000959693	Proximal			Chr1	6378516	6378779	8.5	Proximal
	Proximal-only	Stage 0	4.23846															Chr1	5472787	5473567	0.00512821	Proximal			Chr1	6384218	6385574	2	Proximal
	Proximal-only	Stage 0	6.53747															Chr1	5477949	5479984	0.0019656	Proximal			Chr1	6405346	6405896	3.66667	Proximal
	Proximal-only	Stage 0	3.63505															Chr1	5480909	5481751	0.00356295	Proximal			Chr1	6408951	6410214	3	Proximal
	Proximal-only	Stage 0	6.5739															Chr1	5485642	5486193	0.00181488	Proximal			Chr1	6418607	6419782	2	Proximal
	Proximal-only	Stage 0	5.07136															Chr1	5488683	5489393	0.0084507	Proximal			Chr1	6420348	6421280	4.2	Proximal
	Proximal-only	Stage 0	5.28948															Chr1	5497620	5498265	0.00155039	Proximal			Chr1	6430823	6432764	3.6	Proximal
	Proximal-only	Stage 0	3.42929															Chr1	5504445	5504870	0.00235294	Proximal			Chr1	6436788	6437680	7	Proximal
	Proximal-only	Stage 0	5.04138															Chr1	5508827	5509336	0.00392927	Proximal			Chr1	6459662	6460484	6.8	Proximal
	Proximal-only	Stage 0	5.57951															Chr1	5510791	5511235	0.0045045	Proximal			Chr1	6463223	6464062	2.22222	Proximal
	Proximal-only	Stage 0	4.08578															Chr1	5513828	5514452	0.00801282	Proximal			Chr1	6466168	6466770	2	Proximal
	Proximal-only	Stage 0	3.61255															Chr1	5517291	5518490	0.00166806	Proximal			Chr1	6474061	6474904	2	Proximal
	Proximal-only	Stage 0	4.61332															Chr1	5539624	5540592	0.00206612	Proximal			Chr1	6483521	6484441	2	Proximal
	Proximal-only	Stage 0	4.22265															Chr1	5542831	5543186	0.0028169	Proximal			Chr1	6487941	6489285	2	Proximal
	Proximal-only	Stage 0	4.76833															Chr1	5547469	5548564	0.000913242	Proximal			Chr1	6504095	6504698	2	Proximal
	Proximal-only	Stage 0	4.19295															Chr1	5562270	5563354	0.00553506	Proximal			Chr1	6506254	6506932	3.5	Proximal
	Proximal-only	Stage 0	3.5995															Chr1	5573887	5574328	0.00453515	Proximal			Chr1	6525928	6528984	5.875	Proximal
	Proximal-only	Stage 0	5.12439															Chr1	5577652	5578198	0.003663	Proximal			Chr1	6538045	6538304	6.5	Proximal
	Proximal-only	Stage 0	9.03593															Chr1	5580483	5581007	0.00381679	Proximal			Chr1	6545677	6546493	4	Proximal
	Proximal-only	Stage 0	5.73961															Chr1	5587420	5587878	0.00218341	Proximal			Chr1	6560536	6561362	2	Proximal
	Proximal-only	Stage 0	5.85587															Chr1	5590468	5591095	0.0015949	Proximal			Chr1	6562668	6563451	5.33333	Proximal
	Proximal-only	Stage 0	4.781															Chr1	5619280	5619879	0.00166945	Proximal			Chr1	6579022	6580522	4	Proximal
	Proximal-only	Stage 0	3.90459															Chr1	5622314	5622942	0.00318471	Proximal			Chr1	6601478	6602244	8.2	Proximal
	Proximal-only	Stage 0	NA															Chr1	5628927	5629342	0.00240964	Proximal			Chr1	6607897	6608361	2	Proximal
	Proximal-only	Stage 0	5.28894															Chr1	5638100	5639084	0.00406504	Proximal			Chr1	6610589	6610899	8	Proximal
	Proximal-only	Stage 0	4.26851															Chr1	5647152	5648811	0.00482218	Proximal			Chr1	6612446	6614282	3	Proximal
	Proximal-only	Stage 0	5.38309															Chr1	5667944	5668495	0.00181488	Proximal			Chr1	6620325	6622180	5.8	Proximal
	Proximal-only	Stage 0	4.95475															Chr1	5678672	5679197	0.00190476	Proximal			Chr1	6626059	6627005	2	Proximal
	Proximal-only	Stage 0	5.09405															Chr1	5684900	5686806	0.00157398	Proximal			Chr1	6627608	6628258	5.6	Proximal
	Proximal-only	Stage 0	4.72346															Chr1	5696935	5697450	0.00582524	Proximal			Chr1	6632871	6633387	6.33333	Proximal
	Proximal-only	Stage 0	5.4624															Chr1	5702076	5702459	0.0078329	Proximal			Chr1	6645636	6645836	11	Proximal
	Proximal-only	Stage 0	4.67183															Chr1	5709286	5709932	0.00154799	Proximal			Chr1	6650364	6650832	3	Proximal
	Proximal-only	Stage 0	5.49504															Chr1	5713493	5714258	0.00784314	Proximal			Chr1	6665730	6666138	8	Proximal
	Proximal-only	Stage 0	6.05316															Chr1	5722227	5723112	0.00338983	Proximal			Chr1	6672983	6673537	2	Proximal
	Proximal-only	Stage 0	5.62717															Chr1	5726118	5726356	0.00420168	Proximal			Chr1	6683410	6684822	6	Proximal
	Proximal-only	Stage 0	3.17439															Chr1	5727333	5727829	0.00604839	Proximal			Chr1	6688256	6688715	7.5	Proximal
	Proximal-only	Stage 0	4.17739															Chr1	5731569	5733385	0.0027533	Proximal			Chr1	6696394	6698106	7	Proximal
	Proximal-only	Stage 0	4.38538															Chr1	5738698	5739282	0.00171233	Proximal			Chr1	6714048	6714819	7.66667	Proximal
	Proximal-only	Stage 0	2.75207															Chr1	5755364	5755876	0.00585938	Proximal			Chr1	6727755	6729113	6	Proximal
	Proximal-only	Stage 0	4.98138															Chr1	5758149	5758916	0.00260756	Proximal			Chr1	6753900	6754937	3.9	Proximal
	Proximal-only	Stage 0	4.02326															Chr1	5760319	5760644	0.00923077	Proximal			Chr1	6759871	6760113	5	Proximal
	Proximal-only	Stage 0	6.12773															Chr1	5767070	5767494	0.00471698	Proximal			Chr1	6787058	6787618	4	Proximal
	Proximal-only	Stage 0	5.08335															Chr1	5773132	5773894	0.00393701	Proximal			Chr1	6799739	6800197	7	Proximal
	Proximal-only	Stage 0	5.24085															Chr1	5775849	5776545	0.00431034	Proximal			Chr1	6802369	6803664	5.2	Proximal
	Proximal-only	Stage 0	3.58414															Chr1	5778355	5778923	0.00352113	Proximal			Chr1	6804980	6805520	5.8	Proximal
	Proximal-only	Stage 0	5.47699															Chr1	5782386	5782845	0.00217865	Proximal			Chr1	6812227	6813034	6.5	Proximal
	Proximal-only	Stage 0	4.52614															Chr1	5785828	5787490	0.000601685	Proximal			Chr1	6814276	6815066	7	Proximal
	Proximal-only	Stage 0	4.34363															Chr1	5789102	5789800	0.00429799	Proximal			Chr1	6822636	6824491	8	Proximal
	Proximal-only	Stage 0	4.23625															Chr1	5824102	5824936	0.00119904	Proximal			Chr1	6831931	6832538	3	Proximal
	Proximal-only	Stage 0	3.83257															Chr1	5828135	5829089	0.00419287	Proximal			Chr1	6837925	6838417	2	Proximal
	Proximal-only	Stage 0	6.22055															Chr1	5835223	5835701	0.00627615	Proximal			Chr1	6839905	6840305	3.25	Proximal
	Proximal-only	Stage 0	3.61067															Chr1	5842761	5842972	0.00947867	Proximal			Chr1	6886102	6887119	3.1	Proximal
	Proximal-only	Stage 0	3.45677															Chr1	5844143	5844844	0.00285307	Proximal			Chr1	6894568	6895205	2	Proximal
	Proximal-only	Stage 0	5.93098															Chr1	5845547	5845904	0.00280112	Proximal			Chr1	6898539	6900109	5.375	Proximal
	Proximal-only	Stage 0	3.96949															Chr1	5850596	5852055	0.003427	Proximal			Chr1	6903940	6904997	6	Proximal
	Proximal-only	Stage 0	7.21134															Chr1	5856663	5856909	0.00813008	Proximal			Chr1	6916504	6917062	2.33333	Proximal
	Proximal-only	Stage 0	5.49327															Chr1	5858156	5860099	0.00514668	Proximal			Chr1	6920438	6920902	2	Proximal
	Proximal-only	Stage 0	5.16779															Chr1	5862597	5862835	0.00420168	Proximal			Chr1	6923784	6924228	2	Proximal
	Proximal-only	Stage 0	11.4242															Chr1	5864514	5864948	0.00460829	Proximal			Chr1	6932614	6933126	4	Proximal
	Proximal-only	Stage 0	2.96739															Chr1	5879669	5880498	0.00120627	Proximal			Chr1	6944880	6945681	4	Proximal
	Proximal-only	Stage 0	4.65776															Chr1	5884837	5885240	0.00496278	Proximal			Chr1	6946350	6947114	4	Proximal
	Proximal-only	Stage 0	6.34295															Chr1	5890394	5891131	0.00814111	Proximal			Chr1	6956242	6956688	2	Proximal
	Proximal-only	Stage 0	6.05479															Chr1	5895552	5896368	0.00122549	Proximal			Chr1	6970810	6971562	5	Proximal
	Proximal-only	Stage 0	2.74494															Chr1	5916623	5917235	0.00326797	Proximal			Chr1	6994845	6996369	3.33333	Proximal
	Proximal-only	Stage 0	4.70947															Chr1	5919933	5920778	0.00828402	Proximal			Chr1	7000664	7001436	10.5	Proximal
	Proximal-only	Stage 0	6.10952															Chr1	5921825	5922913	0.00367647	Proximal			Chr1	7004144	7005013	3.5	Proximal
	Proximal-only	Stage 0	4.98219															Chr1	5933352	5933980	0.00477707	Proximal			Chr1	7009308	7009604	2	Proximal
	Proximal-only	Stage 0	8.7762															Chr1	5941437	5941842	0.00740741	Proximal			Chr1	7020440	7020665	3	Proximal
	Proximal-only	Stage 0	4.96398															Chr1	5946179	5946664	0.0123711	Proximal			Chr1	7022857	7023393	5	Proximal
	Proximal-only	Stage 0	6.24656															Chr1	5951363	5951720	0.00560224	Proximal			Chr1	7031229	7032287	9	Proximal
	Proximal-only	Stage 0	7.95244															Chr1	5954822	5955621	0.00500626	Proximal			Chr1	7040070	7042462	4.33333	Proximal
	Proximal-only	Stage 0	3.92933															Chr1	5957094	5958491	0.0035791	Proximal			Chr1	7043232	7043695	5	Proximal
	Proximal-only	Stage 0	4.78826															Chr1	5967681	5968727	0.00191205	Proximal			Chr1	7053572	7054355	3.5	Proximal
	Proximal-only	Stage 0	4.49811															Chr1	5976227	5977527	0.00230769	Proximal			Chr1	7091078	7091355	4	Proximal
	Proximal-only	Stage 0	5.85465															Chr1	5981499	5982190	0.00434153	Proximal			Chr1	7105728	7106244	7	Proximal
	Proximal-only	Stage 0	3.18606															Chr1	5987568	5988499	0.00107411	Proximal			Chr1	7110504	7111059	2	Proximal
	Proximal-only	Stage 0	7.58312															Chr1	5996581	5998849	0.00573192	Proximal			Chr1	7112288	7112717	7.75	Proximal
	Proximal-only	Stage 0	3.57826															Chr1	6002460	6003064	0.00165563	Proximal			Chr1	7128622	7129066	2.5	Proximal
	Proximal-only	Stage 0	4.7218															Chr1	6008153	6009281	0.000886525	Proximal			Chr1	7142329	7143173	8.33333	Proximal
	Proximal-only	Stage 0	5.87828															Chr1	6023412	6024917	0.00199336	Proximal			Chr1	7146097	7146742	4	Proximal
	Proximal-only	Stage 0	1.4501															Chr1	6033537	6034603	0.00469043	Proximal			Chr1	7154230	7154728	4.5	Proximal
	Proximal-only	Stage 0	3.8462															Chr1	6038570	6039395	0.00121212	Proximal			Chr1	7160212	7161172	8.4	Proximal
	Proximal-only	Stage 0	3.38286															Chr1	6049246	6050247	0.001998	Proximal			Chr1	7167687	7168576	5	Proximal
	Proximal-only	Stage 0	6.27308															Chr1	6061197	6062390	0.00335289	Proximal			Chr1	7176087	7176877	2	Proximal
	Proximal-only	Stage 0	3.89726															Chr1	6063134	6064558	0.00351124	Proximal			Chr1	7178270	7179627	2	Proximal
	Proximal-only	Stage 0	4.95113															Chr1	6069266	6069601	0.00895522	Proximal			Chr1	7208988	7209514	8	Proximal
	Proximal-only	Stage 0	4.65223															Chr1	6071836	6072419	0.00343053	Proximal			Chr1	7216458	7217251	2	Proximal
	Proximal-only	Stage 0	1.27003															Chr1	6075579	6076226	0.00309119	Proximal			Chr1	7231656	7232249	2	Proximal
	Proximal-only	Stage 0	5.02375															Chr1	6093181	6093973	0.00631313	Proximal			Chr1	7233271	7233809	6	Proximal
	Proximal-only	Stage 0	9.48151															Chr1	6098233	6099159	0.0075594	Proximal			Chr1	7281096	7281427	2	Proximal
	Proximal-only	Stage 0	6.92948															Chr1	6100428	6101113	0.00437956	Proximal			Chr1	7284843	7285121	2	Proximal
	Proximal-only	Stage 0	3.5719															Chr1	6103020	6103435	0.00481928	Proximal			Chr1	7294675	7295426	8.5	Proximal
	Proximal-only	Stage 0	5.653															Chr1	6135875	6136103	0.00438596	Proximal			Chr1	7301261	7301835	3.8	Proximal
	Proximal-only	Stage 0	5.45527															Chr1	6138209	6140403	0.00182315	Proximal			Chr1	7309994	7310745	6.66667	Proximal
	Proximal-only	Stage 0	5.15051															Chr1	6141742	6142702	0.003125	Proximal			Chr1	7313798	7314098	2	Proximal
	Proximal-only	Stage 0	7.188															Chr1	6146001	6146416	0.00722892	Proximal			Chr1	7324312	7324688	3.57143	Proximal
	Proximal-only	Stage 0	3.03293															Chr1	6148820	6149272	0.00221239	Proximal			Chr1	7338720	7341939	3	Proximal
	Proximal-only	Stage 0	5.31188															Chr1	6152374	6152653	0.00358423	Proximal			Chr1	7345959	7346262	5.5	Proximal
	Proximal-only	Stage 0	2.21953															Chr1	6153796	6154493	0.00430416	Proximal			Chr1	7365282	7367008	2	Proximal
	Proximal-only	Stage 0	6.68509															Chr1	6155671	6156060	0.00771208	Proximal			Chr1	7370160	7371573	10	Proximal
	Proximal-only	Stage 0	5.35561															Chr1	6161934	6162436	0.0059761	Proximal			Chr1	7382368	7382719	6	Proximal
	Proximal-only	Stage 0	4.20775															Chr1	6165152	6166606	0.00275103	Proximal			Chr1	7384003	7384839	2	Proximal
	Proximal-only	Stage 0	6.7288															Chr1	6183754	6185003	0.00160128	Proximal			Chr1	7407500	7408616	6.5	Proximal
	Proximal-only	Stage 0	6.74155															Chr1	6206755	6207120	0.00547945	Proximal			Chr1	7412665	7413102	8	Proximal
	Proximal-only	Stage 0	4.76731															Chr1	6213142	6213966	0.00364078	Proximal			Chr1	7420795	7421398	2	Proximal
	Proximal-only	Stage 0	3.7139															Chr1	6218193	6218593	0.0075	Proximal			Chr1	7469761	7471032	4.2	Proximal
	Proximal-only	Stage 0	5.7252															Chr1	6220946	6222319	0.000728332	Proximal			Chr1	7488639	7489309	9	Proximal
	Proximal-only	Stage 0	5.27444															Chr1	6223976	6224462	0.00205761	Proximal			Chr1	7490659	7491458	4	Proximal
	Proximal-only	Stage 0	4.77064															Chr1	6244069	6244623	0.00361011	Proximal			Chr1	7492995	7493444	2	Proximal
	Proximal-only	Stage 0	5.01008															Chr1	6247494	6248849	0.00295203	Proximal			Chr1	7496349	7497219	2.66667	Proximal
	Proximal-only	Stage 0	NA															Chr1	6253808	6254327	0.00192678	Proximal			Chr1	7530939	7531276	2	Proximal
	Proximal-only	Stage 0	4.05386															Chr1	6261335	6261675	0.00294118	Proximal			Chr1	7532645	7534228	6.66667	Proximal
	Proximal-only	Stage 0	6.16812															Chr1	6266945	6268056	0.00090009	Proximal			Chr1	7565633	7566354	2	Proximal
	Proximal-only	Stage 0	4.36998															Chr1	6277898	6279195	0.00385505	Proximal			Chr1	7573795	7574069	3	Proximal
	Proximal-only	Stage 0	6.70456															Chr1	6281992	6282475	0.00207039	Proximal			Chr1	7587947	7588810	7.33333	Proximal
	Proximal-only	Stage 0	4.74641															Chr1	6283202	6283677	0.00421053	Proximal			Chr1	7592583	7592839	4	Proximal
	Proximal-only	Stage 0	3.7468															Chr1	6293610	6294265	0.00305344	Proximal			Chr1	7604146	7604659	6	Proximal
	Proximal-only	Stage 0	6.87959															Chr1	6298728	6299806	0.00371058	Proximal			Chr1	7605446	7605731	4	Proximal
	Proximal-only	Stage 0	5.33417															Chr1	6303962	6304347	0.00519481	Proximal			Chr1	7609269	7610443	5.66667	Proximal
	Proximal-only	Stage 0	4.61501															Chr1	6307760	6309018	0.00397456	Proximal			Chr1	7612262	7613101	2.5	Proximal
	Proximal-only	Stage 0	3.94791															Chr1	6319378	6319867	0.00204499	Proximal			Chr1	7615123	7615592	2	Proximal
	Proximal-only	Stage 0	2.8206															Chr1	6324316	6325783	0.00136333	Proximal			Chr1	7623981	7624521	4.6	Proximal
	Proximal-only	Stage 0	3.53417															Chr1	6326686	6327196	0.00392157	Proximal			Chr1	7625781	7626408	2	Proximal
	Proximal-only	Stage 0	5.24556															Chr1	6330865	6331488	0.00642055	Proximal			Chr1	7629442	7630379	6.5	Proximal
	Proximal-only	Stage 0	4.90795															Chr1	6333394	6333844	0.00222222	Proximal			Chr1	7639124	7641485	3.33333	Proximal
	Proximal-only	Stage 0	4.80451															Chr1	6341743	6342284	0.00369686	Proximal			Chr1	7645067	7645819	3.25	Proximal
	Proximal-only	Stage 0	4.01931															Chr1	6345552	6346058	0.00197628	Proximal			Chr1	7651516	7652479	2.5	Proximal
	Proximal-only	Stage 0	4.6299															Chr1	6347668	6348223	0.0036036	Proximal			Chr1	7660432	7661565	2.5	Proximal
	Proximal-only	Stage 0	4.39369															Chr1	6351470	6352523	0.002849	Proximal			Chr1	7679907	7680808	4.75	Proximal
	Proximal-only	Stage 0	3.7075															Chr1	6360069	6361761	0.00177305	Proximal			Chr1	7682670	7683021	3	Proximal
	Proximal-only	Stage 0	8.74711															Chr1	6366480	6367116	0.00157233	Proximal			Chr1	7686139	7686353	8	Proximal
	Proximal-only	Stage 0	9.09448															Chr1	6368792	6369530	0.00135501	Proximal			Chr1	7692374	7693889	8.5	Proximal
	Proximal-only	Stage 0	3.79353															Chr1	6377072	6377684	0.00326797	Proximal			Chr1	7706017	7706628	3.75	Proximal
	Proximal-only	Stage 0	5.05028															Chr1	6381526	6381796	0.0037037	Proximal			Chr1	7733890	7734826	6.33333	Proximal
	Proximal-only	Stage 0	4.89748															Chr1	6384218	6385574	0.00294985	Proximal			Chr1	7738459	7738958	2.5	Proximal
	Proximal-only	Stage 0	1.83904															Chr1	6398189	6398539	0.00285714	Proximal			Chr1	7758992	7759498	2.5	Proximal
	Proximal-only	Stage 0	3.43773															Chr1	6399776	6400542	0.00130548	Proximal			Chr1	7760423	7761054	2	Proximal
	Proximal-only	Stage 0	5.18668															Chr1	6405346	6405896	0.00545455	Proximal			Chr1	7771451	7771878	6	Proximal
	Proximal-only	Stage 0	3.99855															Chr1	6408951	6410214	0.00554236	Proximal			Chr1	7781239	7783114	3.16667	Proximal
	Proximal-only	Stage 0	4.04172															Chr1	6414353	6414830	0.00209644	Proximal			Chr1	7822078	7823291	4.6	Proximal
	Proximal-only	Stage 0	3.33386															Chr1	6418607	6419782	0.00340426	Proximal			Chr1	7830265	7830915	8	Proximal
	Proximal-only	Stage 0	4.31723															Chr1	6420348	6421280	0.00643777	Proximal			Chr1	7835696	7836628	3.25	Proximal
	Proximal-only	Stage 0	4.60751															Chr1	6426674	6426932	0.00387597	Proximal			Chr1	7836938	7837460	2	Proximal
	Proximal-only	Stage 0	4.57361															Chr1	6430823	6432764	0.00515198	Proximal			Chr1	7840549	7841270	2	Proximal
	Proximal-only	Stage 0	1.72333															Chr1	6436788	6437680	0.00112108	Proximal			Chr1	7846310	7846778	3	Proximal
	Proximal-only	Stage 0	7.18821															Chr1	6463223	6464062	0.00595948	Proximal			Chr1	7857528	7858881	5.5	Proximal
	Proximal-only	Stage 0	6.48905															Chr1	6466168	6466770	0.00664452	Proximal			Chr1	7865230	7865596	3	Proximal
	Proximal-only	Stage 0	4.90221															Chr1	6483521	6484441	0.00434783	Proximal			Chr1	7866673	7867170	2	Proximal
	Proximal-only	Stage 0	3.94143															Chr1	6487941	6489285	0.00446429	Proximal			Chr1	7872301	7874053	4.5	Proximal
	Proximal-only	Stage 0	3.00022															Chr1	6497010	6497344	0.00598802	Proximal			Chr1	7881099	7881436	3.5	Proximal
	Proximal-only	Stage 0	4.89351															Chr1	6504095	6504698	0.00497512	Proximal			Chr1	7883753	7884721	2.5	Proximal
	Proximal-only	Stage 0	4.04386															Chr1	6506254	6506932	0.00294985	Proximal			Chr1	7886313	7886561	6.33333	Proximal
	Proximal-only	Stage 0	3.01652															Chr1	6525928	6528984	0.00327225	Proximal			Chr1	7887742	7889343	2	Proximal
	Proximal-only	Stage 0	2.92996															Chr1	6538045	6538304	0.00772201	Proximal			Chr1	7896646	7896853	10	Proximal
	Proximal-only	Stage 0	5.51487															Chr1	6545677	6546493	0.00367647	Proximal			Chr1	7897713	7898109	8	Proximal
	Proximal-only	Stage 0	4.82613															Chr1	6560536	6561362	0.00726392	Proximal			Chr1	7899987	7900548	4	Proximal
	Proximal-only	Stage 0	5.23007															Chr1	6562668	6563451	0.00255428	Proximal			Chr1	7904926	7905189	8.33333	Proximal
	Proximal-only	Stage 0	NA															Chr1	6579022	6580522	0.00333333	Proximal			Chr1	7911760	7912036	4.25	Proximal
	Proximal-only	Stage 0	3.8333															Chr1	6601478	6602244	0.00522193	Proximal			Chr1	7924884	7925441	6	Proximal
	Proximal-only	Stage 0	3.73539															Chr1	6607897	6608361	0.00215517	Proximal			Chr1	7952641	7953524	2.5	Proximal
	Proximal-only	Stage 0	6.53677															Chr1	6610589	6610899	0.00645161	Proximal			Chr1	7954263	7954952	3.33333	Proximal
	Proximal-only	Stage 0	5.75364															Chr1	6612446	6614282	0.00163399	Proximal			Chr1	7968582	7969275	9	Proximal
	Proximal-only	Stage 0	4.125															Chr1	6620325	6622180	0.00485175	Proximal			Chr1	7989157	7989612	2	Proximal
	Proximal-only	Stage 0	4.30607															Chr1	6626059	6627005	0.00105708	Proximal			Chr1	7992481	7994328	4	Proximal
	Proximal-only	Stage 0	4.73409															Chr1	6627608	6628258	0.00615385	Proximal			Chr1	8004604	8006208	7.5	Proximal
	Proximal-only	Stage 0	6.59332															Chr1	6632871	6633387	0.00193798	Proximal			Chr1	8015878	8017500	4	Proximal
	Proximal-only	Stage 0	7.56959															Chr1	6645636	6645836	0.005	Proximal			Chr1	8029761	8030138	2	Proximal
	Proximal-only	Stage 0	5.19391															Chr1	6665730	6666138	0.00490196	Proximal			Chr1	8033075	8033544	8	Proximal
	Proximal-only	Stage 0	4.78716															Chr1	6669520	6671197	0.00298151	Proximal			Chr1	8048789	8049140	2	Proximal
	Proximal-only	Stage 0	4.83855															Chr1	6672983	6673537	0.00541516	Proximal			Chr1	8049703	8051046	4	Proximal
	Proximal-only	Stage 0	5.16136															Chr1	6683410	6684822	0.00283286	Proximal			Chr1	8060434	8062035	4	Proximal
	Proximal-only	Stage 0	6.36214															Chr1	6686833	6687354	0.00191939	Proximal			Chr1	8067534	8067988	7	Proximal
	Proximal-only	Stage 0	0.883976															Chr1	6688256	6688715	0.0087146	Proximal			Chr1	8068681	8069565	2	Proximal
	Proximal-only	Stage 0	9.52619															Chr1	6692451	6692810	0.0111421	Proximal			Chr1	8075635	8076834	10	Proximal
	Proximal-only	Stage 0	3.94667															Chr1	6696394	6698106	0.00292056	Proximal			Chr1	8079054	8079297	5	Proximal
	Proximal-only	Stage 0	3.74556															Chr1	6712024	6712625	0.00499168	Proximal			Chr1	8098126	8098569	8.5	Proximal
	Proximal-only	Stage 0	4.36811															Chr1	6714048	6714819	0.00259403	Proximal			Chr1	8105154	8105650	4.33333	Proximal
	Proximal-only	Stage 0	5.23311															Chr1	6727755	6729113	0.00441826	Proximal			Chr1	8106710	8107016	7	Proximal
	Proximal-only	Stage 0	9.31103															Chr1	6734852	6735752	0.00333333	Proximal			Chr1	8116968	8117533	8.4	Proximal
	Proximal-only	Stage 0	5.26056															Chr1	6737657	6738480	0.0036452	Proximal			Chr1	8121535	8122365	11	Proximal
	Proximal-only	Stage 0	5.6359															Chr1	6744259	6744664	0.00246914	Proximal			Chr1	8127183	8127802	5.5	Proximal
	Proximal-only	Stage 0	5.84477															Chr1	6746266	6746973	0.00141443	Proximal			Chr1	8130327	8130826	6	Proximal
	Proximal-only	Stage 0	6.03295															Chr1	6753900	6754937	0.00385728	Proximal			Chr1	8132229	8132510	2	Proximal
	Proximal-only	Stage 0	6.04527															Chr1	6759871	6760113	0.00413223	Proximal			Chr1	8135846	8136577	8	Proximal
	Proximal-only	Stage 0	5.56411															Chr1	6762814	6763587	0.00129366	Proximal			Chr1	8142708	8143651	4.125	Proximal
	Proximal-only	Stage 0	0.192098															Chr1	6777329	6777646	0.00946372	Proximal			Chr1	8152734	8153815	2	Proximal
	Proximal-only	Stage 0	4.88365															Chr1	6795710	6796295	0.00512821	Proximal			Chr1	8154848	8156757	2	Proximal
	Proximal-only	Stage 0	5.09382															Chr1	6799739	6800197	0.00436681	Proximal			Chr1	8172937	8173264	2	Proximal
	Proximal-only	Stage 0	8.35588															Chr1	6802369	6803664	0.0015444	Proximal			Chr1	8175979	8176651	6	Proximal
	Proximal-only	Stage 0	5.15859															Chr1	6804980	6805520	0.00185185	Proximal			Chr1	8181230	8182000	2	Proximal
	Proximal-only	Stage 0	6.14637															Chr1	6812227	6813034	0.00743494	Proximal			Chr1	8183435	8183848	2	Proximal
	Proximal-only	Stage 0	4.65026															Chr1	6814276	6815066	0.00253165	Proximal			Chr1	8187992	8188463	11	Proximal
	Proximal-only	Stage 0	5.33346															Chr1	6822636	6824491	0.00107817	Proximal			Chr1	8198076	8198704	5.5	Proximal
	Proximal-only	Stage 0	2.90744															Chr1	6831931	6832538	0.00329489	Proximal			Chr1	8215605	8216026	8	Proximal
	Proximal-only	Stage 0	4.2285															Chr1	6836680	6837002	0.00621118	Proximal			Chr1	8219447	8219971	3	Proximal
	Proximal-only	Stage 0	4.189															Chr1	6837925	6838417	0.0101626	Proximal			Chr1	8241660	8242771	2.5	Proximal
	Proximal-only	Stage 0	4.64414															Chr1	6839905	6840305	0.01	Proximal			Chr1	8244095	8244484	2	Proximal
	Proximal-only	Stage 0	5.35698															Chr1	6844658	6846486	0.00164114	Proximal			Chr1	8262720	8263056	4.5	Proximal
	Proximal-only	Stage 0	4.95765															Chr1	6851516	6851783	0.00374532	Proximal			Chr1	8271565	8272334	3.5	Proximal
	Proximal-only	Stage 0	4.47062															Chr1	6855393	6856207	0.002457	Proximal			Chr1	8282030	8282737	6.33333	Proximal
	Proximal-only	Stage 0	6.1393															Chr1	6860536	6860796	0.00384615	Proximal			Chr1	8286520	8286849	3.66667	Proximal
	Proximal-only	Stage 0	3.39382															Chr1	6886102	6887119	0.00491642	Proximal			Chr1	8296918	8297321	8	Proximal
	Proximal-only	Stage 0	4.49591															Chr1	6891089	6891300	0.00473934	Proximal			Chr1	8297835	8299620	4.5	Proximal
	Proximal-only	Stage 0	5.78892															Chr1	6894568	6895205	0.00470958	Proximal			Chr1	8314644	8314989	3	Proximal
	Proximal-only	Stage 0	4.03693															Chr1	6898539	6900109	0.00509554	Proximal			Chr1	8316171	8316744	3.33333	Proximal
	Proximal-only	Stage 0	4.01078															Chr1	6903940	6904997	0.00567644	Proximal			Chr1	8332103	8333863	7.25	Proximal
	Proximal-only	Stage 0	7.35366															Chr1	6913013	6913262	0.00401606	Proximal			Chr1	8336301	8336794	2	Proximal
	Proximal-only	Stage 0	6.47881															Chr1	6916504	6917062	0.00179211	Proximal			Chr1	8349942	8350783	4.33333	Proximal
	Proximal-only	Stage 0	4.58702															Chr1	6920438	6920902	0.00431034	Proximal			Chr1	8384600	8385377	6.57143	Proximal
	Proximal-only	Stage 0	5.0235															Chr1	6923784	6924228	0.00675676	Proximal			Chr1	8399587	8400409	3.66667	Proximal
	Proximal-only	Stage 0	4.40703															Chr1	6926654	6927045	0.00255754	Proximal			Chr1	8406280	8407007	8	Proximal
	Proximal-only	Stage 0	6.83035															Chr1	6927558	6928012	0.00440529	Proximal			Chr1	8408364	8408869	7	Proximal
	Proximal-only	Stage 0	3.86782															Chr1	6932614	6933126	0.00195312	Proximal			Chr1	8409487	8409894	1	Proximal
	Proximal-only	Stage 0	8.03531															Chr1	6940578	6941784	0.00165837	Proximal			Chr1	8416577	8416961	11	Proximal
	Proximal-only	Stage 0	5.92337															Chr1	6944880	6945681	0.00749064	Proximal			Chr1	8429258	8431290	5.5	Proximal
	Proximal-only	Stage 0	5.03916															Chr1	6948924	6949435	0.00195695	Proximal			Chr1	8431839	8432248	8	Proximal
	Proximal-only	Stage 0	5.38625															Chr1	6956242	6956688	0.00224215	Proximal			Chr1	8485845	8487311	7.4	Proximal
	Proximal-only	Stage 0	4.80427															Chr1	6957747	6958227	0.00208333	Proximal			Chr1	8501510	8503297	6.14286	Proximal
	Proximal-only	Stage 0	4.75008															Chr1	6959170	6959907	0.00407056	Proximal			Chr1	8506871	8507125	4.6	Proximal
	Proximal-only	Stage 0	2.97044															Chr1	6964905	6965427	0.00191571	Proximal			Chr1	8517285	8518153	6	Proximal
	Proximal-only	Stage 0	4.17859															Chr1	6966701	6967028	0.00611621	Proximal			Chr1	8519657	8520521	2	Proximal
	Proximal-only	Stage 0	5.99145															Chr1	6968787	6969325	0.00557621	Proximal			Chr1	8523011	8523268	3.66667	Proximal
	Proximal-only	Stage 0	5.5245															Chr1	6970810	6971562	0.00398936	Proximal			Chr1	8524844	8525847	2	Proximal
	Proximal-only	Stage 0	5.58403															Chr1	6994845	6996369	0.00328084	Proximal			Chr1	8532051	8533651	4	Proximal
	Proximal-only	Stage 0	2.92557															Chr1	7000664	7001436	0.00647668	Proximal			Chr1	8548989	8549605	7.33333	Proximal
	Proximal-only	Stage 0	4.44886															Chr1	7004144	7005013	0.00345224	Proximal			Chr1	8556128	8557264	7	Proximal
	Proximal-only	Stage 0	6.37767															Chr1	7007491	7007972	0.004158	Proximal			Chr1	8558685	8559552	5.6	Proximal
	Proximal-only	Stage 0	6.34022															Chr1	7009308	7009604	0.00337838	Proximal			Chr1	8590310	8590650	8	Proximal
	Proximal-only	Stage 0	1.18375															Chr1	7016114	7016904	0.00506329	Proximal			Chr1	8595968	8596986	3.3	Proximal
	Proximal-only	Stage 0	4.09794															Chr1	7020440	7020665	0.00888889	Proximal			Chr1	8607362	8608119	2	Proximal
	Proximal-only	Stage 0	4.86061															Chr1	7022857	7023393	0.00373134	Proximal			Chr1	8609174	8609505	6	Proximal
	Proximal-only	Stage 0	7.75095															Chr1	7031229	7032287	0.0047259	Proximal			Chr1	8623761	8624124	2	Proximal
	Proximal-only	Stage 0	5.16921															Chr1	7037781	7038894	0.00179695	Proximal			Chr1	8630786	8631500	3	Proximal
	Proximal-only	Stage 0	5.22323															Chr1	7040070	7042462	0.00125418	Proximal			Chr1	8640125	8640800	3.5	Proximal
	Proximal-only	Stage 0	4.11429															Chr1	7043232	7043695	0.00215983	Proximal			Chr1	8661688	8662397	6.6	Proximal
	Proximal-only	Stage 0	3.06875															Chr1	7053572	7054355	0.00255428	Proximal			Chr1	8688062	8688611	6	Proximal
	Proximal-only	Stage 0	3.7047															Chr1	7061448	7062652	0.000830565	Proximal			Chr1	8692178	8693165	8.125	Proximal
	Proximal-only	Stage 0	3.80945															Chr1	7082463	7084558	0.00143198	Proximal			Chr1	8702145	8702451	8.33333	Proximal
	Proximal-only	Stage 0	6.21715															Chr1	7089463	7090399	0.00106838	Proximal			Chr1	8719335	8720175	3.66667	Proximal
	Proximal-only	Stage 0	3.60511															Chr1	7091078	7091355	0.0144404	Proximal			Chr1	8726824	8728753	6	Proximal
	Proximal-only	Stage 0	3.62121															Chr1	7110504	7111059	0.0036036	Proximal			Chr1	8734050	8734526	10	Proximal
	Proximal-only	Stage 0	3.46908															Chr1	7112288	7112717	0.002331	Proximal			Chr1	8741442	8742070	6	Proximal
	Proximal-only	Stage 0	4.31571															Chr1	7118284	7119273	0.00404449	Proximal			Chr1	8763264	8764190	5.5	Proximal
	Proximal-only	Stage 0	3.72225															Chr1	7128622	7129066	0.00225225	Proximal			Chr1	8848219	8849316	4.11111	Proximal
	Proximal-only	Stage 0	3.57113															Chr1	7142329	7143173	0.0035545	Proximal			Chr1	8863626	8864078	9	Proximal
	Proximal-only	Stage 0	4.99413															Chr1	7146097	7146742	0.00155039	Proximal			Chr1	8877682	8878151	2	Proximal
	Proximal-only	Stage 0	3.27193															Chr1	7149591	7150147	0.00179856	Proximal			Chr1	8894112	8894681	7.5	Proximal
	Proximal-only	Stage 0	3.11666															Chr1	7154230	7154728	0.00803213	Proximal			Chr1	8899070	8899377	5.8	Proximal
	Proximal-only	Stage 0	6.21808															Chr1	7160212	7161172	0.00520833	Proximal			Chr1	8903200	8903699	7.42857	Proximal
	Proximal-only	Stage 0	2.42174															Chr1	7167687	7168576	0.00224972	Proximal			Chr1	8912372	8912719	6.25	Proximal
	Proximal-only	Stage 0	5.15622															Chr1	7176087	7176877	0.00759494	Proximal			Chr1	8935192	8936224	3.14286	Proximal
	Proximal-only	Stage 0	3.858															Chr1	7178270	7179627	0.00589536	Proximal			Chr1	8940376	8940601	5.25	Proximal
	Proximal-only	Stage 0	5.42763															Chr1	7208988	7209514	0.00190114	Proximal			Chr1	8947530	8948473	11	Proximal
	Proximal-only	Stage 0	4.80099															Chr1	7214916	7215116	0.005	Proximal			Chr1	8950897	8951284	7.25	Proximal
	Proximal-only	Stage 0	6.44153															Chr1	7216458	7217251	0.0037831	Proximal			Chr1	8957813	8959479	7.16667	Proximal
	Proximal-only	Stage 0	2.56445															Chr1	7233271	7233809	0.00185874	Proximal			Chr1	8960717	8962172	7	Proximal
	Proximal-only	Stage 0	5.2509															Chr1	7238161	7238825	0.00301205	Proximal			Chr1	8967557	8968083	7.5	Proximal
	Proximal-only	Stage 0	4.58104															Chr1	7239371	7239642	0.00369004	Proximal			Chr1	8974585	8976585	4.66667	Proximal
	Proximal-only	Stage 0	3.82549															Chr1	7242355	7243058	0.00426743	Proximal			Chr1	8982959	8984216	2.11111	Proximal
	Proximal-only	Stage 0	5.41539															Chr1	7244928	7245129	0.00995025	Proximal			Chr1	8995284	8996968	2.5	Proximal
	Proximal-only	Stage 0	5.00773															Chr1	7247873	7248455	0.00687285	Proximal			Chr1	9004364	9004796	5.5	Proximal
	Proximal-only	Stage 0	4.36974															Chr1	7265706	7266024	0.00314465	Proximal			Chr1	9019673	9020558	8	Proximal
	Proximal-only	Stage 0	3.76381															Chr1	7267222	7267969	0.00535475	Proximal			Chr1	9022797	9024532	2.33333	Proximal
	Proximal-only	Stage 0	5.16249															Chr1	7284843	7285121	0.00359712	Proximal			Chr1	9027637	9028056	6	Proximal
	Proximal-only	Stage 0	5.92586															Chr1	7294675	7295426	0.00133156	Proximal			Chr1	9031460	9031998	9.33333	Proximal
	Proximal-only	Stage 0	6.34352															Chr1	7301261	7301835	0.00348432	Proximal			Chr1	9043266	9044598	10	Proximal
	Proximal-only	Stage 0	1.01609															Chr1	7309994	7310745	0.00399467	Proximal			Chr1	9054492	9054887	6	Proximal
	Proximal-only	Stage 0	8.90717															Chr1	7313798	7314098	0.00666667	Proximal			Chr1	9060855	9061952	2	Proximal
	Proximal-only	Stage 0	1.74579															Chr1	7324312	7324688	0.00797872	Proximal			Chr1	9086031	9087167	6	Proximal
	Proximal-only	Stage 0	4.17259															Chr1	7328618	7329505	0.00338219	Proximal			Chr1	9089210	9089854	3	Proximal
	Proximal-only	Stage 0	4.47554															Chr1	7336539	7337035	0.00806452	Proximal			Chr1	9092374	9093034	2.375	Proximal
	Proximal-only	Stage 0	6.66594															Chr1	7338720	7341939	0.00248524	Proximal			Chr1	9103497	9104176	3.8	Proximal
	Proximal-only	Stage 0	4.28413															Chr1	7345959	7346262	0.00330033	Proximal			Chr1	9107285	9107519	2.5	Proximal
	Proximal-only	Stage 0	6.65135															Chr1	7365282	7367008	0.00115875	Proximal			Chr1	9113334	9113972	10	Proximal
	Proximal-only	Stage 0	5.62716															Chr1	7370160	7371573	0.00283086	Proximal			Chr1	9125403	9126024	4	Proximal
	Proximal-only	Stage 0	5.78375															Chr1	7378148	7378555	0.002457	Proximal			Chr1	9132501	9132825	3	Proximal
	Proximal-only	Stage 0	5.57004															Chr1	7382368	7382719	0.00569801	Proximal			Chr1	9151237	9151932	8.66667	Proximal
	Proximal-only	Stage 0	5.02484															Chr1	7384003	7384839	0.00598086	Proximal			Chr1	9154630	9155194	2.33333	Proximal
	Proximal-only	Stage 0	4.12102															Chr1	7386072	7386973	0.00332963	Proximal			Chr1	9162809	9163382	2	Proximal
	Proximal-only	Stage 0	6.35387															Chr1	7391437	7392036	0.00166945	Proximal			Chr1	9170822	9171313	6.75	Proximal
	Proximal-only	Stage 0	3.44206															Chr1	7405982	7406325	0.0058309	Proximal			Chr1	9178233	9179199	2	Proximal
	Proximal-only	Stage 0	4.11237															Chr1	7412665	7413102	0.00228833	Proximal			Chr1	9184233	9184755	3	Proximal
	Proximal-only	Stage 0	4.07274															Chr1	7420795	7421398	0.00331675	Proximal			Chr1	9188731	9189214	4.5	Proximal
	Proximal-only	Stage 0	2.17419															Chr1	7438099	7439383	0.000778816	Proximal			Chr1	9199531	9200025	2	Proximal
	Proximal-only	Stage 0	6.70227															Chr1	7452981	7453363	0.0026178	Proximal			Chr1	9205631	9205979	5	Proximal
	Proximal-only	Stage 0	3.98252															Chr1	7454741	7455260	0.00578035	Proximal			Chr1	9209597	9210167	5	Proximal
	Proximal-only	Stage 0	5.91158															Chr1	7469761	7471032	0.00393391	Proximal			Chr1	9215605	9216070	2	Proximal
	Proximal-only	Stage 0	5.18488															Chr1	7483241	7483894	0.00306279	Proximal			Chr1	9225629	9226013	6.33333	Proximal
	Proximal-only	Stage 0	2.60188															Chr1	7488639	7489309	0.00447761	Proximal			Chr1	9239675	9241424	2	Proximal
	Proximal-only	Stage 0	7.43743															Chr1	7490659	7491458	0.00125156	Proximal			Chr1	9246512	9246922	2	Proximal
	Proximal-only	Stage 0	4.47781															Chr1	7492995	7493444	0.00668151	Proximal			Chr1	9253330	9253627	4	Proximal
	Proximal-only	Stage 0	3.41126															Chr1	7496349	7497219	0.00344828	Proximal			Chr1	9258469	9259638	4.66667	Proximal
	Proximal-only	Stage 0	4.11475															Chr1	7499460	7500525	0.00187793	Proximal			Chr1	9274995	9275599	7.5	Proximal
	Proximal-only	Stage 0	3.96787															Chr1	7504048	7504345	0.003367	Proximal			Chr1	9286115	9286908	2	Proximal
	Proximal-only	Stage 0	2.40999															Chr1	7508483	7509336	0.00586166	Proximal			Chr1	9295278	9295833	8	Proximal
	Proximal-only	Stage 0	3.90422															Chr1	7530939	7531276	0.00890208	Proximal			Chr1	9298176	9298769	9	Proximal
	Proximal-only	Stage 0	2.77633															Chr1	7532645	7534228	0.00126342	Proximal			Chr1	9303793	9304796	2	Proximal
	Proximal-only	Stage 0	4.71818															Chr1	7550723	7552283	0.00320513	Proximal			Chr1	9315328	9315649	3	Proximal
	Proximal-only	Stage 0	3.93404															Chr1	7554399	7554922	0.00191205	Proximal			Chr1	9316574	9316921	2	Proximal
	Proximal-only	Stage 0	4.89113															Chr1	7565633	7566354	0.00277393	Proximal			Chr1	9328544	9328929	6.5	Proximal
	Proximal-only	Stage 0	4.95539															Chr1	7569833	7571485	0.00363196	Proximal			Chr1	9337792	9338829	3.5	Proximal
	Proximal-only	Stage 0	4.59682															Chr1	7573795	7574069	0.00729927	Proximal			Chr1	9342779	9343220	5.2	Proximal
	Proximal-only	Stage 0	3.77674															Chr1	7587947	7588810	0.00579374	Proximal			Chr1	9357147	9357859	4	Proximal
	Proximal-only	Stage 0	5.30925															Chr1	7605446	7605731	0.00701754	Proximal			Chr1	9399209	9399598	6	Proximal
	Proximal-only	Stage 0	2.65153															Chr1	7612262	7613101	0.0011919	Proximal			Chr1	9406838	9407943	9	Proximal
	Proximal-only	Stage 0	5.68034															Chr1	7615123	7615592	0.0021322	Proximal			Chr1	9408570	9408896	10	Proximal
	Proximal-only	Stage 0	6.26547															Chr1	7619830	7620116	0.00699301	Proximal			Chr1	9411187	9412215	5	Proximal
	Proximal-only	Stage 0	4.26357															Chr1	7623981	7624521	0.0037037	Proximal			Chr1	9420469	9421426	7.66667	Proximal
	Proximal-only	Stage 0	3.62713															Chr1	7625781	7626408	0.00478469	Proximal			Chr1	9424661	9425607	5.5	Proximal
	Proximal-only	Stage 0	6.43542															Chr1	7629442	7630379	0.00426894	Proximal			Chr1	9428411	9429191	2	Proximal
	Proximal-only	Stage 0	3.65417															Chr1	7639124	7641485	0.00338839	Proximal			Chr1	9448571	9449773	9	Proximal
	Proximal-only	Stage 0	5.29007															Chr1	7645067	7645819	0.00664894	Proximal			Chr1	9451661	9452120	7	Proximal
	Proximal-only	Stage 0	3.33496															Chr1	7648529	7649193	0.00301205	Proximal			Chr1	9458064	9459327	8	Proximal
	Proximal-only	Stage 0	5.69856															Chr1	7651516	7652479	0.00103842	Proximal			Chr1	9481045	9481819	5.42857	Proximal
	Proximal-only	Stage 0	9.03491															Chr1	7659157	7659957	0.00375	Proximal			Chr1	9482758	9483279	6	Proximal
	Proximal-only	Stage 0	3.82925															Chr1	7660432	7661565	0.00529568	Proximal			Chr1	9485825	9487362	4.6	Proximal
	Proximal-only	Stage 0	4.83494															Chr1	7664774	7665424	0.00307692	Proximal			Chr1	9492365	9493146	2	Proximal
	Proximal-only	Stage 0	6.09376															Chr1	7679907	7680808	0.00110988	Proximal			Chr1	9493952	9495723	6.25	Proximal
	Proximal-only	Stage 0	4.34251															Chr1	7686139	7686353	0.0186916	Proximal			Chr1	9501325	9501959	8	Proximal
	Proximal-only	Stage 0	2.61916															Chr1	7692374	7693889	0.00330033	Proximal			Chr1	9507251	9508392	7.66667	Proximal
	Proximal-only	Stage 0	3.43781															Chr1	7706017	7706628	0.00654664	Proximal			Chr1	9514861	9515343	4.85714	Proximal
	Proximal-only	Stage 0	3.10512															Chr1	7732154	7732654	0.002	Proximal			Chr1	9527089	9527616	2	Proximal
	Proximal-only	Stage 0	2.50489															Chr1	7733890	7734826	0.00641026	Proximal			Chr1	9528784	9529171	4	Proximal
	Proximal-only	Stage 0	3.55552															Chr1	7738459	7738958	0.00400802	Proximal			Chr1	9531242	9532351	2	Proximal
	Proximal-only	Stage 0	5.2688															Chr1	7758992	7759498	0.00592885	Proximal			Chr1	9533984	9534658	6	Proximal
	Proximal-only	Stage 0	5.23449															Chr1	7760423	7761054	0.00633914	Proximal			Chr1	9544219	9544793	5.33333	Proximal
	Proximal-only	Stage 0	7.54771															Chr1	7767751	7767971	0.00454545	Proximal			Chr1	9553995	9554358	5.5	Proximal
	Proximal-only	Stage 0	3.17545															Chr1	7771451	7771878	0.00936768	Proximal			Chr1	9558366	9558780	2	Proximal
	Proximal-only	Stage 0	4.41171															Chr1	7773139	7773380	0.00414938	Proximal			Chr1	9563892	9564170	7	Proximal
	Proximal-only	Stage 0	2.77393															Chr1	7781239	7783114	0.00266667	Proximal			Chr1	9591119	9592244	2	Proximal
	Proximal-only	Stage 0	6.07359															Chr1	7785477	7785841	0.00274725	Proximal			Chr1	9610175	9611186	11	Proximal
	Proximal-only	Stage 0	3.8926															Chr1	7788172	7788525	0.00283286	Proximal			Chr1	9621076	9621584	2	Proximal
	Proximal-only	Stage 0	4.76947															Chr1	7789104	7789707	0.0066335	Proximal			Chr1	9636357	9636633	2	Proximal
	Proximal-only	Stage 0	5.31643															Chr1	7800622	7801111	0.00408998	Proximal			Chr1	9641858	9642442	7	Proximal
	Proximal-only	Stage 0	4.86461															Chr1	7814813	7815985	0.00170648	Proximal			Chr1	9647382	9648337	10	Proximal
	Proximal-only	Stage 0	3.59431															Chr1	7822078	7823291	0.00412201	Proximal			Chr1	9648999	9649644	7.25	Proximal
	Proximal-only	Stage 0	3.08375															Chr1	7830265	7830915	0.00461538	Proximal			Chr1	9657147	9657449	2	Proximal
	Proximal-only	Stage 0	4.11608															Chr1	7835696	7836628	0.00321888	Proximal			Chr1	9661652	9662338	2.5	Proximal
	Proximal-only	Stage 0	4.4858															Chr1	7836938	7837460	0.00383142	Proximal			Chr1	9668356	9668843	5.8	Proximal
	Proximal-only	Stage 0	3.86856															Chr1	7840549	7841270	0.00277393	Proximal			Chr1	9720437	9721055	10	Proximal
	Proximal-only	Stage 0	5.22636															Chr1	7846310	7846778	0.00213675	Proximal			Chr1	9724805	9726486	7.2	Proximal
	Proximal-only	Stage 0	5.93294															Chr1	7857528	7858881	0.00443459	Proximal			Chr1	9732392	9732824	6	Proximal
	Proximal-only	Stage 0	4.30512															Chr1	7865230	7865596	0.00273224	Proximal			Chr1	9738294	9738494	10	Proximal
	Proximal-only	Stage 0	5.91547															Chr1	7872301	7874053	0.00171233	Proximal			Chr1	9739166	9740663	5.5	Proximal
	Proximal-only	Stage 0	5.57838															Chr1	7881099	7881436	0.00890208	Proximal			Chr1	9762089	9762455	8	Proximal
	Proximal-only	Stage 0	6.73101															Chr1	7883753	7884721	0.00206612	Proximal			Chr1	9777752	9779267	5.4	Proximal
	Proximal-only	Stage 0	3.58338															Chr1	7886313	7886561	0.0120968	Proximal			Chr1	9782189	9783141	6.42857	Proximal
	Proximal-only	Stage 0	5.04247															Chr1	7887742	7889343	0.00374766	Proximal			Chr1	9794812	9795944	5	Proximal
	Proximal-only	Stage 0	4.76361															Chr1	7911760	7912036	0.00362319	Proximal			Chr1	9801013	9801483	2	Proximal
	Proximal-only	Stage 0	4.84184															Chr1	7924884	7925441	0.00179533	Proximal			Chr1	9834399	9835042	6	Proximal
	Proximal-only	Stage 0	6.59194															Chr1	7931871	7932933	0.00376648	Proximal			Chr1	9845816	9846944	2	Proximal
	Proximal-only	Stage 0	4.1956															Chr1	7933894	7934422	0.00378788	Proximal			Chr1	9847824	9848168	2	Proximal
	Proximal-only	Stage 0	5.06376															Chr1	7954263	7954952	0.00145138	Proximal			Chr1	9852215	9852679	7.33333	Proximal
	Proximal-only	Stage 0	5.56755															Chr1	7989157	7989612	0.0043956	Proximal			Chr1	9872770	9874360	6	Proximal
	Proximal-only	Stage 0	3.10987															Chr1	7992481	7994328	0.00378993	Proximal			Chr1	9879095	9879699	5.6	Proximal
	Proximal-only	Stage 0	4.53313															Chr1	7997435	7997876	0.00226757	Proximal			Chr1	9887351	9888166	3	Proximal
	Proximal-only	Stage 0	3.877															Chr1	8004604	8006208	0.00374065	Proximal			Chr1	9890782	9891147	2	Proximal
	Proximal-only	Stage 0	5.99087															Chr1	8015878	8017500	0.00246609	Proximal			Chr1	9913415	9914113	6.18182	Proximal
[truncated: 25,378 more rows]

## Sheet: Fig. 4
Source Data Fig. 4a
[truncated: 204 more rows]

[truncated: 3 more sheets: Fig. 5, Fig. 6, Fig. 7]
